# Supplementary material for: An Alternative Splicing Program for Mouse Craniofacial Development
Source: Front Physiol. 2020 Sep 4;11:1099. doi: 10.3389/fphys.2020.01099 (PMC7498679; doi:10.3389/fphys.2020.01099)
Supplement: Supplementary file 12 [file Data_Sheet_1.zip › Filtered rMATS results/MXE/FNP_Mes_E11.5_vs_E12.5_MXE_filtered_output.txt]

GeneID	geneSymbol	chr	strand	1stExonStart_0base	1stExonEnd	2stExonStart_0base	2stExonEnd	upstreamES	upstreamEE	downstreamES	downstreamEE	IC_SAMPLE_1	SC_SAMPLE_1	IC_SAMPLE_2	SC_SAMPLE_2	IncFormLen	SkipFormLen	FDR	IncLevel1	IncLevel2	DeltaPSI
ENSMUSG00000019132	BC005537	chr13	+	24805861	24805984	24809885	24810020	24804781	24804958	24812636	24814013	1104,1117,928	1288,1107,1064	620,649,793	1822,1350,2207	248	260	0.0	0.473,0.514,0.478	0.263,0.335,0.274	0.198
ENSMUSG00000025724	Sec11a	chr7	-	80927736	80927886	80935026	80935136	80923100	80923220	80947401	80947780	802,802,736	1616,1422,1261	537,558,572	2170,1880,2724	235	275	0.0	0.367,0.398,0.406	0.225,0.258,0.197	0.164
ENSMUSG00000021748	Pdhb	chr14	-	8169708	8169819	8170160	8170446	8169344	8169436	8171139	8171175	360,387,291	929,934,818	158,194,132	1113,1125,1294	411	236	0.0	0.182,0.192,0.17	0.075,0.09,0.055	0.108
ENSMUSG00000071655	Ubxn1	chr19	+	8873794	8873846	8874138	8874255	8873513	8873705	8875159	8875352	715,750,704	1783,2005,1668	1433,1043,1715	1105,1118,1358	177	242	0.0	0.354,0.338,0.366	0.639,0.561,0.633	-0.258
ENSMUSG00000031987	Egln1	chr8	-	124911740	124911808	124914016	124914153	124908586	124910763	124915660	124915780	498,424,416	381,353,348	646,746,754	185,255,243	262	193	0.0	0.491,0.469,0.468	0.72,0.683,0.696	-0.224
ENSMUSG00000021111	Papola	chr12	+	105799650	105799824	105800683	105800750	105784715	105784914	105804926	105805008	1216,1285,1154	833,705,794	1736,1852,1058	469,414,355	299	192	0.0	0.484,0.539,0.483	0.704,0.742,0.657	-0.199
ENSMUSG00000020321	Mdh1	chr11	-	21558461	21558551	21559191	21559305	21556786	21557568	21559698	21559875	2220,2199,2056	2601,2466,2451	934,832,1053	2386,1959,2704	239	215	0.0	0.434,0.445,0.43	0.26,0.276,0.259	0.171
ENSMUSG00000032216	Nedd4	chr9	+	72736666	72736788	72736873	72736944	72735009	72735239	72739039	72739135	9424,8450,7805	6562,5373,4893	6104,5907,5288	9650,8511,9408	247	196	0.0	0.533,0.555,0.559	0.334,0.355,0.308	0.217
ENSMUSG00000039356	Exosc2	chr2	+	31674514	31674560	31674694	31674784	31672471	31672573	31675838	31675904	270,249,224	346,340,301	409,364,445	158,175,212	171	215	0.0	0.495,0.479,0.483	0.765,0.723,0.725	-0.252
ENSMUSG00000016918	Sulf1	chr1	+	12848330	12848454	12850759	12850793	12848094	12848237	12858811	12861192	806,620,531	179,153,144	1517,1174,1680	84,79,118	249	159	0.0	0.742,0.721,0.702	0.92,0.905,0.901	-0.187
ENSMUSG00000021807	2700060E02Rik	chr14	-	19812348	19812397	19814536	19814605	19811401	19812237	19816184	19816273	1568,1356,1214	587,658,562	2065,1670,2541	297,302,376	194	174	0.0	0.706,0.649,0.66	0.862,0.832,0.858	-0.179
ENSMUSG00000048234	Rnf149	chr1	-	39555477	39555670	39560692	39560775	39552468	39552515	39564047	39564116	158,161,146	371,351,339	85,99,76	531,519,557	208	318	0.0	0.394,0.412,0.397	0.197,0.226,0.173	0.202
ENSMUSG00000091625	Lsm5	chr6	-	56702095	56702168	56703005	56703409	56701064	56701289	56704622	56704677	150,169,173	356,378,460	153,252,227	116,185,141	529	198	0.0	0.136,0.143,0.123	0.331,0.338,0.376	-0.214
ENSMUSG00000020869	Lrrc59	chr11	+	94634911	94635016	94638530	94638603	94634544	94634703	94641219	94641393	1049,1128,1015	485,536,423	679,706,609	710,901,704	230	198	0.0	0.651,0.644,0.674	0.452,0.403,0.427	0.229
ENSMUSG00000030615	Tmem126a	chr7	-	90451542	90451657	90452728	90452900	90450699	90450935	90455423	90455519	471,441,397	393,449,433	525,473,696	187,209,257	297	240	0.0	0.492,0.442,0.426	0.694,0.646,0.686	-0.222
ENSMUSG00000002957	Ap2a2	chr7	+	141623617	141623781	141626107	141626190	141621114	141621288	141627893	141627983	435,437,408	428,388,408	231,233,221	644,535,742	289	208	0.0	0.422,0.448,0.419	0.205,0.239,0.177	0.223
ENSMUSG00000042520	Ubap2l	chr3	-	90009109	90009327	90010432	90010514	90008255	90008361	90012685	90012739	367,322,307	1158,1160,1059	509,505,673	688,696,956	207	343	0.0	0.344,0.315,0.324	0.551,0.546,0.538	-0.217
ENSMUSG00000001440	Kpnb1	chr11	-	97177245	97177356	97178269	97178359	97175748	97175850	97178867	97178927	1926,1717,1804	2511,2241,2268	723,729,654	2354,1983,2009	215	236	0.0	0.457,0.457,0.466	0.252,0.288,0.263	0.192
ENSMUSG00000001440	Kpnb1	chr11	-	97164952	97165096	97165375	97165483	97164724	97164830	97166046	97166129	3020,2986,2794	3291,3052,3020	1080,1242,1111	2481,2847,3225	233	269	0.0	0.514,0.53,0.516	0.334,0.335,0.285	0.202
ENSMUSG00000020362	Cnot6	chr11	-	49685086	49685352	49686846	49686932	49683124	49683282	49689164	49689351	713,533,534	795,619,683	392,398,296	1173,901,834	211	391	0.0	0.624,0.615,0.592	0.382,0.45,0.397	0.201
ENSMUSG00000020362	Cnot6	chr11	-	49682038	49682193	49683124	49683282	49681140	49681295	49685086	49685155	921,740,834	1085,856,892	1367,1076,958	653,582,405	283	280	0.0	0.456,0.461,0.481	0.674,0.647,0.701	-0.208
ENSMUSG00000026496	Parp1	chr1	+	180598952	180599080	180599592	180599654	180598210	180598363	180600095	180600210	1427,1354,1320	537,608,534	1134,1229,1719	172,216,251	253	187	0.0	0.663,0.622,0.646	0.83,0.808,0.835	-0.181
ENSMUSG00000062604	Srpk2	chr5	-	23548454	23548563	23565113	23565265	23546979	23547067	23616326	23616534	159,172,130	334,262,314	328,200,225	179,144,131	277	234	0.0	0.287,0.357,0.259	0.608,0.54,0.592	-0.279
ENSMUSG00000017677	Wsb1	chr11	-	79246169	79246301	79248390	79248659	79244462	79244563	79250980	79251149	1042,875,797	976,798,804	530,535,472	1363,1088,1376	394	257	0.0	0.411,0.417,0.393	0.202,0.243,0.183	0.198
ENSMUSG00000020929	Eftud2	chr11	-	102840023	102840118	102841169	102841257	102839419	102839573	102841400	102841527	793,836,733	1043,1112,1080	343,318,460	1051,941,1707	213	220	0.0	0.44,0.437,0.412	0.252,0.259,0.218	0.187
ENSMUSG00000024151	Msh2	chr17	+	87678207	87678362	87679799	87680078	87672560	87672806	87682530	87682677	290,311,252	984,825,810	104,142,89	1057,822,964	280	404	0.0	0.298,0.352,0.31	0.124,0.2,0.118	0.173
ENSMUSG00000032527	Pccb	chr9	-	100994567	100994649	100999164	100999273	100987780	100987904	101012704	101012815	253,278,238	199,164,169	128,188,156	314,302,378	234	207	0.0	0.529,0.6,0.555	0.265,0.355,0.267	0.266
ENSMUSG00000027787	Nmd3	chr3	+	69726360	69726457	69729337	69729418	69724256	69724391	69730404	69730533	396,354,380	228,234,246	477,354,376	88,90,101	222	206	0.0	0.617,0.584,0.589	0.834,0.785,0.776	-0.202
ENSMUSG00000012535	Tnpo3	chr6	-	29582165	29582309	29586037	29586194	29579520	29579696	29588022	29588096	680,551,580	613,522,560	668,544,480	237,194,185	282	269	0.0	0.514,0.502,0.497	0.729,0.728,0.712	-0.219
ENSMUSG00000032290	Ptpn9	chr9	+	57027375	57027481	57036482	57036811	57022958	57023083	57044374	57044468	620,505,486	604,524,511	205,165,192	653,545,568	231	454	0.0	0.669,0.654,0.651	0.382,0.373,0.399	0.273
ENSMUSG00000062981	Mrpl42	chr10	-	95490245	95490412	95493630	95493715	95480805	95480977	95496823	95496887	746,688,682	1499,1513,1514	958,773,1263	647,760,945	210	292	0.0	0.409,0.387,0.385	0.673,0.586,0.65	-0.243
ENSMUSG00000022246	Rai14	chr15	-	10589258	10589345	10591586	10591615	10587837	10587924	10592071	10592250	1015,872,838	254,295,241	1753,1598,1619	195,157,131	154	212	0.0	0.846,0.803,0.827	0.925,0.933,0.944	-0.109
ENSMUSG00000022246	Rai14	chr15	-	10587837	10587924	10589258	10589345	10583781	10583836	10591586	10591615	308,252,283	1059,895,876	209,185,159	1558,1439,1464	212	212	0.0	0.225,0.22,0.244	0.118,0.114,0.098	0.12
ENSMUSG00000057113	Npm1	chr11	-	33159933	33159995	33160827	33160921	33156990	33157048	33161105	33161225	12323,12565,12563	8273,7717,7513	6589,5977,6788	9294,7127,10508	219	187	0.0	0.56,0.582,0.588	0.377,0.417,0.356	0.193
ENSMUSG00000057113	Npm1	chr11	-	33160333	33160440	33160827	33160921	33159933	33159995	33161105	33161225	12323,12565,12563	19636,18997,18297	6587,5977,6789	22376,16441,23495	219	232	0.0	0.399,0.412,0.421	0.238,0.278,0.234	0.161
ENSMUSG00000057113	Npm1	chr11	-	33156002	33156104	33161105	33161225	33153985	33154060	33161547	33161627	15743,14367,15013	2472,2441,2310	18073,14708,18776	578,868,754	245	227	0.0	0.855,0.845,0.858	0.967,0.94,0.958	-0.102
ENSMUSG00000057113	Npm1	chr11	-	33156002	33156104	33156663	33156747	33153985	33154060	33156990	33157048	13027,12074,11735	2475,2443,2310	13580,10297,15007	578,868,754	209	227	0.0	0.851,0.843,0.847	0.962,0.928,0.956	-0.102
ENSMUSG00000027620	Rbm39	chr2	-	156159036	156159241	156161567	156161633	156158399	156158477	156161827	156161965	2358,2005,2084	2659,2476,2289	2457,2234,2687	1103,1080,1183	191	330	0.0	0.605,0.583,0.611	0.794,0.781,0.797	-0.191
ENSMUSG00000027620	Rbm39	chr2	-	156167684	156167750	156172827	156173022	156167537	156167591	156177335	156177385	1778,1328,1238	973,901,863	2489,2065,1892	468,488,509	320	191	0.0	0.522,0.468,0.461	0.76,0.716,0.689	-0.238
ENSMUSG00000027620	Rbm39	chr2	-	156150734	156150816	156154238	156154289	156149235	156149341	156158399	156158477	347,348,340	1677,1442,1307	119,153,156	2112,1958,2436	176	207	0.0	0.196,0.221,0.234	0.062,0.084,0.07	0.145
ENSMUSG00000027620	Rbm39	chr2	-	156150734	156150816	156154238	156154271	156149235	156149341	156158399	156158477	446,493,422	1677,1442,1307	131,131,133	2112,1958,2436	158	207	0.0	0.258,0.309,0.297	0.075,0.081,0.067	0.214
ENSMUSG00000027620	Rbm39	chr2	-	156162728	156162881	156164805	156164923	156161828	156161965	156167537	156167588	2232,1929,1817	3198,2542,2611	1129,1184,1160	4255,3904,4675	243	278	0.0	0.444,0.465,0.443	0.233,0.258,0.221	0.213
ENSMUSG00000035960	Apex1	chr14	+	50925516	50925704	50926160	50926353	50925212	50925324	50926455	50926551	1905,2157,1789	2629,2975,2802	2195,2257,2097	1449,1450,1509	313	318	0.0	0.424,0.424,0.393	0.606,0.613,0.585	-0.188
ENSMUSG00000053453	Thoc7	chr14	-	13950298	13950365	13951205	13951263	13950131	13950201	13953075	13953162	954,852,933	748,705,814	1340,1059,1577	470,394,569	183	192	0.0	0.572,0.559,0.546	0.749,0.738,0.744	-0.185
ENSMUSG00000023050	Map3k12	chr15	-	102503488	102503647	102503724	102503883	102502636	102502745	102504114	102504306	160,162,143	217,194,212	101,89,106	371,278,447	284	284	0.0	0.424,0.455,0.403	0.214,0.243,0.192	0.211
ENSMUSG00000004264	Phb2	chr6	+	124713061	124713141	124713983	124714168	124712703	124712788	124714829	124714959	765,833,888	2086,2257,2146	1251,1324,1527	938,971,1067	205	310	0.0	0.357,0.358,0.385	0.669,0.673,0.684	-0.309
ENSMUSG00000029253	Cenpc1	chr5	-	86018388	86018484	86020828	86020951	86016201	86016356	86022378	86022483	373,395,332	255,222,229	568,507,730	108,144,168	248	221	0.0	0.566,0.613,0.564	0.824,0.758,0.795	-0.211
ENSMUSG00000056758	Hmga2	chr10	-	120374667	120374700	120462663	120462714	120361274	120364296	120473251	120473338	648,633,499	346,333,311	749,757,600	98,123,118	176	158	0.0	0.627,0.631,0.59	0.873,0.847,0.82	-0.231
ENSMUSG00000058076	Sdhc	chr1	-	171138693	171138755	171143557	171143659	171135992	171136156	171145755	171145812	1981,2204,1862	1012,1034,979	697,726,809	890,857,1045	227	187	0.0	0.617,0.637,0.61	0.392,0.411,0.389	0.224
ENSMUSG00000033047	Eif3l	chr15	+	79085556	79085711	79086433	79086604	79084111	79084283	79089463	79089961	1714,1952,1846	1768,1708,1589	841,899,867	2316,2328,3295	280	296	0.0	0.506,0.547,0.551	0.277,0.29,0.218	0.273
ENSMUSG00000034160	Ogt	chrX	+	101673042	101673213	101673541	101673712	101672447	101672573	101676148	101676301	351,313,278	589,504,518	204,187,184	949,747,958	296	296	0.0	0.373,0.383,0.349	0.177,0.2,0.161	0.189
ENSMUSG00000015605	Srf	chr17	-	46549844	46550036	46551530	46551792	46549435	46549512	46553559	46553826	671,683,705	295,335,317	1305,971,1285	181,167,197	387	317	0.0	0.651,0.625,0.646	0.855,0.826,0.842	-0.2
ENSMUSG00000029017	Pmpcb	chr5	+	21743378	21743458	21745977	21746090	21742757	21742956	21746977	21747121	560,554,530	654,695,705	990,811,1187	532,459,590	205	238	0.0	0.499,0.481,0.466	0.684,0.672,0.7	-0.203
ENSMUSG00000041879	Ipo9	chr1	-	135389312	135389588	135390537	135390666	135388510	135388677	135391495	135391644	1403,1441,1390	992,1029,980	1603,1314,1483	469,481,469	254	401	0.0	0.691,0.689,0.691	0.844,0.812,0.833	-0.139
ENSMUSG00000027531	Impa1	chr3	-	10316102	10316254	10321611	10321720	10311955	10315301	10322903	10323012	508,503,474	562,542,491	224,245,233	610,652,663	234	277	0.0	0.517,0.523,0.533	0.303,0.308,0.294	0.223
ENSMUSG00000033565	Rbfox2	chr15	-	77113604	77113658	77116920	77117067	77105576	77105669	77132716	77132941	1249,1089,989	317,289,209	1598,1325,1291	143,165,120	272	179	0.0	0.722,0.713,0.757	0.88,0.841,0.876	-0.135
ENSMUSG00000022677	Fopnl	chr16	-	14304453	14304587	14313815	14314013	14299243	14300209	14317293	14317375	242,218,264	837,846,807	554,428,569	743,654,724	323	259	0.0	0.188,0.171,0.208	0.374,0.344,0.387	-0.179
ENSMUSG00000022677	Fopnl	chr16	-	14311046	14311131	14313815	14314013	14304453	14304587	14317293	14317375	250,219,273	233,250,268	552,437,563	217,178,208	323	210	0.0	0.411,0.363,0.398	0.623,0.615,0.638	-0.235
ENSMUSG00000022677	Fopnl	chr16	-	14304453	14304564	14313815	14314013	14299243	14300209	14317293	14317347	242,218,264	730,734,719	554,428,569	664,586,622	323	236	0.0	0.195,0.178,0.212	0.379,0.348,0.401	-0.181
ENSMUSG00000015671	Psma2	chr13	+	14620724	14620806	14623597	14623671	14619301	14619424	14625202	14625260	2266,2388,2139	849,814,916	1771,1511,2051	285,270,356	207	199	0.0	0.72,0.738,0.692	0.857,0.843,0.847	-0.132
ENSMUSG00000015671	Psma2	chr13	+	14623597	14623671	14625202	14625260	14620724	14620806	14625348	14625671	1982,1937,1772	1480,1470,1540	2193,1891,2933	768,749,1021	199	183	0.0	0.552,0.548,0.514	0.724,0.699,0.725	-0.178
ENSMUSG00000062075	Lmnb2	chr10	-	80903211	80903322	80903449	80903569	80901202	80902900	80903930	80904038	620,553,472	421,387,380	460,499,585	140,168,160	245	236	0.0	0.587,0.579,0.545	0.76,0.741,0.779	-0.19
ENSMUSG00000031796	Cfap20	chr8	-	95421135	95421246	95422057	95422246	95420248	95420669	95422782	95422894	664,639,670	850,789,660	345,396,446	1286,1105,1573	314	236	0.0	0.37,0.378,0.433	0.168,0.212,0.176	0.208
ENSMUSG00000026174	Cnot9	chr1	+	74518900	74519016	74522317	74522427	74517069	74517249	74523503	74523613	657,675,708	813,852,702	914,738,888	373,327,348	241	235	0.0	0.441,0.436,0.496	0.705,0.688,0.713	-0.244
ENSMUSG00000021109	Hif1a	chr12	+	73930656	73930769	73936189	73936296	73928213	73928298	73937652	73937800	1164,827,792	1198,1009,984	2617,1895,1906	1218,1173,1004	238	232	0.0	0.486,0.444,0.44	0.677,0.612,0.649	-0.189
ENSMUSG00000006304	Arpc2	chr1	+	74263742	74263843	74264352	74264453	74262458	74262585	74267770	74267987	2529,2511,2367	1877,1955,1727	3934,3190,4920	1226,1139,1429	226	226	0.0	0.574,0.562,0.578	0.762,0.737,0.775	-0.187
ENSMUSG00000066037	Hnrnpr	chr4	+	136327235	136327412	136336297	136336447	136319393	136319507	136339175	136339297	2014,1900,1667	2379,1973,1848	1154,1169,1062	3787,3059,3729	302	275	0.0	0.435,0.467,0.451	0.217,0.258,0.206	0.224
ENSMUSG00000005442	Cic	chr7	+	25290798	25290965	25291051	25291342	25290570	25290692	25291449	25291769	590,501,496	511,496,511	345,359,467	967,745,1121	292	416	0.0	0.622,0.59,0.58	0.337,0.407,0.372	0.225
ENSMUSG00000005442	Cic	chr7	+	25290798	25290965	25291054	25291342	25290570	25290692	25291449	25291769	590,501,496	511,497,510	345,359,467	968,745,1121	292	413	0.0	0.62,0.588,0.579	0.335,0.405,0.371	0.225
ENSMUSG00000021495	Fam193b	chr13	-	55541623	55541721	55542581	55542657	55539318	55539712	55542783	55543789	289,351,274	450,432,444	171,161,257	722,461,908	201	223	0.0	0.416,0.474,0.406	0.208,0.279,0.239	0.19
ENSMUSG00000008999	Bmp7	chr2	-	172872871	172872982	172875214	172875291	172868011	172870286	172879325	172879523	452,506,397	901,861,785	263,234,302	1208,868,1415	202	236	0.0	0.37,0.407,0.371	0.203,0.24,0.2	0.168
ENSMUSG00000027011	Ube2e3	chr2	+	78913673	78913806	78918686	78918834	78872421	78872472	78919957	78921293	1269,1323,1174	2806,2962,2685	589,539,615	3173,2627,3645	258	273	0.0	0.324,0.321,0.316	0.164,0.178,0.151	0.156
ENSMUSG00000056394	Lig1	chr7	+	13300930	13301046	13301383	13301479	13300261	13300347	13303183	13303294	963,952,940	1086,1085,1068	464,460,551	1218,1025,1590	241	221	0.0	0.448,0.446,0.447	0.259,0.292,0.241	0.183
ENSMUSG00000028901	Gmeb1	chr4	-	132242324	132242449	132245985	132246068	132237110	132237214	132251674	132251832	210,183,218	274,300,286	314,240,279	135,119,149	208	250	0.0	0.479,0.423,0.478	0.737,0.708,0.692	-0.252
ENSMUSG00000026761	Orc4	chr2	-	48933549	48933622	48936771	48936862	48933079	48933165	48937451	48937528	315,267,261	201,171,208	484,353,380	68,75,64	216	198	0.0	0.59,0.589,0.535	0.867,0.812,0.845	-0.27
ENSMUSG00000021262	Evl	chr12	+	108673288	108673352	108674406	108674465	108652921	108653099	108675396	108675626	853,921,832	357,412,426	636,710,743	911,652,992	189	184	0.0	0.699,0.685,0.655	0.405,0.515,0.422	0.232
ENSMUSG00000024908	Ppp6r3	chr19	-	3514653	3514719	3518244	3518382	3511928	3512041	3521733	3521920	633,524,519	413,388,347	348,307,294	687,519,512	263	191	0.0	0.527,0.495,0.521	0.269,0.3,0.294	0.227
ENSMUSG00000047187	Rab2a	chr4	+	8578470	8578563	8582381	8582493	8577954	8578037	8604373	8604442	714,712,572	1106,1004,977	448,517,495	1914,1735,2263	218	237	0.0	0.412,0.435,0.389	0.203,0.245,0.192	0.199
ENSMUSG00000028234	Rps20	chr4	-	3834935	3835009	3835191	3835291	3831333	3834683	3835483	3835665	15046,18106,14663	4920,5592,4939	16348,23513,19669	2659,3072,3764	225	199	0.0	0.73,0.741,0.724	0.845,0.871,0.822	-0.114
ENSMUSG00000026037	Orc2	chr1	-	58467650	58467712	58469667	58469839	58465994	58466113	58470939	58471086	523,457,548	409,395,378	283,223,300	618,496,648	297	187	0.0	0.446,0.421,0.477	0.224,0.221,0.226	0.224
ENSMUSG00000021116	Eif2s1	chr12	+	78866525	78866767	78874563	78874643	78861818	78862180	78877091	78877243	1412,1401,1254	770,712,781	2215,1933,1990	428,463,425	367	205	0.0	0.506,0.524,0.473	0.743,0.7,0.723	-0.221
ENSMUSG00000058704	Memo1	chr17	-	74255227	74255296	74258423	74258505	74244974	74245087	74294691	74294883	264,292,296	282,312,266	292,316,281	71,75,61	207	194	0.0	0.467,0.467,0.51	0.794,0.798,0.812	-0.32
ENSMUSG00000024966	Stip1	chr19	-	7032480	7032649	7035495	7035705	7029107	7029234	7039879	7040026	955,992,881	2810,2768,2554	491,540,433	3420,2702,3697	335	294	0.0	0.23,0.239,0.232	0.112,0.149,0.093	0.116
ENSMUSG00000031575	Ash2l	chr8	-	25827173	25827391	25828765	25828859	25823138	25823306	25831272	25831348	1013,914,838	1330,1233,1249	970,852,1076	564,620,574	219	343	0.0	0.544,0.537,0.512	0.729,0.683,0.746	-0.188
ENSMUSG00000018583	G3bp1	chr11	+	55497650	55497762	55497912	55498041	55496143	55496245	55498557	55498667	3183,3209,2993	2427,2538,2137	4247,3449,4496	1349,1440,1476	237	254	0.0	0.584,0.575,0.6	0.771,0.72,0.766	-0.166
ENSMUSG00000030374	Strn4	chr7	+	16822495	16822599	16824138	16824217	16816316	16816634	16826463	16826661	422,385,430	413,436,363	486,587,418	178,234,190	229	204	0.0	0.477,0.44,0.513	0.709,0.691,0.662	-0.211
ENSMUSG00000052139	Bre	chr5	+	31820477	31820672	31831084	31831159	31785577	31785672	31901054	31901164	131,128,119	139,137,143	57,40,58	232,169,245	320	200	0.0	0.371,0.369,0.342	0.133,0.129,0.129	0.23
ENSMUSG00000038722	Bud31	chr5	+	145144898	145145021	145146442	145146609	145142447	145142567	145147834	145148074	1976,1914,1802	1417,1485,1523	2130,1791,2719	714,781,929	248	292	0.0	0.621,0.603,0.582	0.778,0.73,0.775	-0.159
ENSMUSG00000025816	Sec61a2	chr2	-	5882817	5882949	5886498	5886577	5882580	5882690	5891289	5891355	170,142,134	368,350,280	94,79,60	555,502,509	204	257	0.0	0.368,0.338,0.376	0.176,0.165,0.129	0.204
ENSMUSG00000061559	Wdr61	chr9	-	54720259	54720352	54722833	54722927	54719250	54719329	54724050	54724144	898,842,956	932,899,870	476,446,534	1183,979,1456	219	218	0.0	0.49,0.482,0.522	0.286,0.312,0.267	0.21
ENSMUSG00000014349	Ube2z	chr11	-	96055837	96055950	96060936	96061124	96051733	96051824	96062994	96063067	908,755,730	627,621,575	1236,978,1169	305,366,303	313	238	0.0	0.524,0.48,0.491	0.755,0.67,0.746	-0.225
ENSMUSG00000014349	Ube2z	chr11	-	96055837	96055950	96058315	96058427	96051733	96051824	96060936	96061124	991,912,891	628,621,574	1036,1107,1203	306,366,302	237	238	0.0	0.613,0.596,0.609	0.773,0.752,0.8	-0.169
ENSMUSG00000073481	Marc2	chr1	-	184822488	184822550	184832575	184832716	184822334	184822406	184833859	184834028	610,679,533	252,295,210	750,903,893	123,157,142	266	187	0.0	0.63,0.618,0.641	0.811,0.802,0.816	-0.18
ENSMUSG00000026020	Nop58	chr1	+	59704062	59704208	59704623	59704750	59702812	59702947	59705592	59705756	1239,1132,1229	1661,1524,1720	763,689,789	2587,1775,2671	271	252	0.0	0.41,0.409,0.399	0.215,0.265,0.215	0.174
ENSMUSG00000024913	Lrp5	chr19	-	3602234	3602444	3604001	3604192	3600672	3600798	3605285	3605494	298,301,241	235,269,228	349,335,442	105,133,126	316	335	0.0	0.573,0.543,0.528	0.779,0.728,0.788	-0.217
ENSMUSG00000029169	Dhx15	chr5	-	52157454	52157577	52160229	52160421	52154036	52154227	52160892	52161001	1706,1593,1632	2868,2478,2590	806,809,847	2953,2561,3336	317	248	0.0	0.318,0.335,0.33	0.176,0.198,0.166	0.148
ENSMUSG00000015749	Anp32e	chr3	+	95934775	95934898	95937023	95937195	95933908	95934058	95937881	95938039	4000,4118,3786	6414,5775,5239	1981,1856,1842	6805,5371,6991	248	297	0.0	0.428,0.461,0.464	0.259,0.293,0.24	0.187
ENSMUSG00000063200	Nol7	chr13	+	43400592	43400621	43400852	43400934	43399510	43399569	43401296	43401418	20,19,16	685,645,745	50,71,62	552,422,521	154	207	0.0	0.038,0.038,0.028	0.109,0.184,0.138	-0.109
ENSMUSG00000032030	Cul5	chr9	-	53622781	53622943	53623634	53623810	53621857	53621976	53624157	53624281	303,250,240	506,401,414	117,110,130	605,410,575	301	287	0.0	0.363,0.373,0.356	0.156,0.204,0.177	0.185
ENSMUSG00000060572	Mfap2	chr4	+	141014982	141015070	141015214	141015288	141014394	141014448	141015476	141015814	2468,2361,2184	1659,1756,1516	4375,3697,5442	1276,1319,1628	213	199	0.0	0.582,0.557,0.574	0.762,0.724,0.757	-0.177
ENSMUSG00000060572	Mfap2	chr4	+	141014394	141014448	141014982	141015070	141014188	141014269	141015214	141015288	1191,1232,1131	1785,1843,1523	2047,1837,2677	1060,1160,1399	179	213	0.0	0.443,0.443,0.469	0.697,0.653,0.695	-0.23
ENSMUSG00000020290	Xpo1	chr11	+	23282528	23282726	23289757	23289952	23281305	23281464	23291462	23291631	1847,1791,1486	2229,1841,1946	635,598,419	1797,1490,2335	323	320	0.0	0.451,0.491,0.431	0.259,0.284,0.151	0.226
ENSMUSG00000028986	Klhl7	chr5	+	24134963	24135139	24138305	24138480	24127979	24128104	24141150	24141293	353,298,331	576,507,460	149,119,106	502,474,482	301	300	0.0	0.379,0.369,0.418	0.228,0.2,0.18	0.186
ENSMUSG00000037503	Fam168b	chr1	-	34828766	34828847	34836732	34836813	34819866	34820009	34842827	34842964	386,310,396	1134,1115,1089	339,202,93	1966,1389,1434	206	206	0.0	0.254,0.218,0.267	0.147,0.127,0.061	0.135
ENSMUSG00000029814	Igf2bp3	chr6	-	49134846	49134898	49168469	49168518	49134694	49134758	49213266	49213327	209,209,179	194,185,206	266,240,226	77,74,95	174	177	0.0	0.523,0.535,0.469	0.778,0.767,0.708	-0.242
ENSMUSG00000031328	Flna	chrX	-	74227490	74227757	74227851	74227974	74227197	74227335	74228085	74228238	2319,2200,2083	1867,1957,1774	2357,2623,4465	914,1098,1606	248	392	0.0	0.663,0.64,0.65	0.803,0.791,0.815	-0.152
ENSMUSG00000028693	Nasp	chr4	-	116611971	116612081	116618869	116618980	116605683	116605763	116622766	116622814	3045,2871,2819	553,524,525	1377,1411,1246	847,757,799	236	235	0.0	0.846,0.845,0.842	0.618,0.65,0.608	0.219
ENSMUSG00000028693	Nasp	chr4	-	116614329	116614410	116618869	116618980	116611971	116612081	116622766	116622814	3067,2891,2845	2440,1948,1916	1394,1427,1255	2614,2013,2389	236	206	0.0	0.523,0.564,0.564	0.318,0.382,0.314	0.212
ENSMUSG00000028693	Nasp	chr4	-	116614329	116614410	116622766	116622814	116611971	116612081	116627331	116627497	1322,1347,1109	2439,1946,1915	494,691,520	2613,2014,2389	173	206	0.0	0.392,0.452,0.408	0.184,0.29,0.206	0.191
ENSMUSG00000020166	Cnot2	chr10	-	116501191	116501317	116517316	116517383	116499341	116499466	116527826	116527949	290,312,245	1054,1040,999	608,415,540	717,715,731	192	251	0.0	0.265,0.282,0.243	0.526,0.431,0.491	-0.219
ENSMUSG00000020166	Cnot2	chr10	-	116507040	116507188	116517316	116517383	116506228	116506411	116527826	116527949	289,312,245	730,652,689	608,414,540	611,517,545	192	273	0.0	0.36,0.405,0.336	0.586,0.532,0.585	-0.201
ENSMUSG00000029686	Cul1	chr6	+	47523077	47523125	47523203	47523286	47520792	47520885	47523698	47523804	322,276,285	745,620,705	212,170,197	1013,857,1432	173	208	0.0	0.342,0.349,0.327	0.201,0.193,0.142	0.161
ENSMUSG00000030120	Mlf2	chr6	+	124932776	124932812	124933953	124934007	124932410	124932537	124934290	124934419	435,544,453	1069,1248,1145	175,282,235	1174,1388,1327	161	179	0.0	0.311,0.326,0.305	0.142,0.184,0.165	0.15
ENSMUSG00000030611	Mrps11	chr7	+	78788674	78788773	78790636	78790766	78783572	78783680	78791873	78791939	458,516,426	551,652,565	656,556,833	259,312,344	224	255	0.0	0.486,0.474,0.462	0.742,0.67,0.734	-0.241
ENSMUSG00000022681	Ntan1	chr16	+	13831606	13831660	13832336	13832434	13831117	13831171	13835134	13835448	338,287,282	74,66,48	234,234,304	149,165,221	179	223	0.0	0.851,0.844,0.88	0.662,0.639,0.631	0.214
ENSMUSG00000032867	Fbxw8	chr5	-	118095532	118095729	118113611	118113769	118092495	118092702	118124935	118125024	559,584,522	821,893,805	215,261,224	838,884,991	283	322	0.0	0.437,0.427,0.425	0.226,0.251,0.205	0.202
ENSMUSG00000024587	Nars	chr18	-	64504337	64504473	64504847	64505047	64503507	64503621	64505156	64505378	1176,1081,1055	1499,1385,1307	610,642,630	2033,1494,2118	325	261	0.0	0.387,0.385,0.393	0.194,0.257,0.193	0.174
ENSMUSG00000003848	Nob1	chr8	-	107416105	107416250	107418055	107418226	107412488	107413183	107418313	107418442	353,363,338	763,767,724	221,231,233	1108,1096,1326	296	270	0.0	0.297,0.302,0.299	0.154,0.161,0.138	0.148
ENSMUSG00000033581	Igf2bp2	chr16	-	22068142	22068259	22076016	22076145	22065092	22065167	22078615	22078751	1177,1241,1086	1079,1023,952	1143,959,1160	385,426,395	254	242	0.0	0.51,0.536,0.521	0.739,0.682,0.737	-0.197
ENSMUSG00000033031	C330027C09Rik	chr16	+	49013796	49013871	49013964	49014075	49013174	49013370	49014892	49015089	272,221,211	661,642,524	81,81,85	562,540,601	200	236	0.0	0.327,0.289,0.322	0.145,0.15,0.143	0.167
ENSMUSG00000032366	Tpm1	chr9	-	67031950	67032026	67032465	67032541	67031451	67031514	67032793	67032864	2453,2190,1834	2647,2073,1782	2772,2959,3082	6284,6205,7031	201	201	0.0	0.481,0.514,0.507	0.306,0.323,0.305	0.189
ENSMUSG00000022771	Ppil2	chr16	-	17090101	17090158	17091174	17091292	17089580	17089653	17091855	17091889	694,732,632	133,132,122	990,761,1204	57,51,78	243	182	0.0	0.796,0.806,0.795	0.929,0.918,0.92	-0.123
ENSMUSG00000032263	Bckdhb	chr9	+	84012508	84012619	84069104	84069191	84010253	84010351	84122233	84122382	221,306,242	397,473,355	122,142,144	621,518,710	236	212	0.0	0.333,0.368,0.38	0.15,0.198,0.154	0.193
ENSMUSG00000037149	Ddx1	chr12	-	13223675	13223718	13223792	13223865	13220737	13220833	13223941	13224014	623,733,733	207,213,195	276,305,333	201,208,259	198	168	0.0	0.719,0.745,0.761	0.538,0.554,0.522	0.204
ENSMUSG00000020780	Srp68	chr11	-	116265356	116265552	116268273	116268387	116263214	116263297	116271912	116271979	694,630,572	600,554,559	1203,1015,1408	399,408,508	239	321	0.0	0.608,0.604,0.579	0.802,0.77,0.788	-0.19
ENSMUSG00000027968	Larp7	chr3	-	127540544	127540636	127540798	127540958	127536713	127537034	127543031	127543156	1007,967,915	666,585,628	884,824,1121	229,256,347	285	217	0.0	0.535,0.557,0.526	0.746,0.71,0.711	-0.183
ENSMUSG00000021361	Tmem14c	chr13	+	41017705	41017782	41018355	41018457	41017114	41017173	41021118	41021206	438,495,363	1287,1328,1039	169,210,189	1628,1561,2175	202	227	0.0	0.277,0.295,0.282	0.104,0.131,0.089	0.177
ENSMUSG00000015149	Sirt2	chr7	+	28787582	28787653	28787761	28787828	28785964	28786016	28787916	28788260	239,234,197	297,337,284	134,138,165	534,447,672	196	192	0.0	0.441,0.405,0.405	0.197,0.232,0.194	0.209
ENSMUSG00000044783	Hjurp	chr1	-	88269320	88269413	88275027	88275097	88267947	88268026	88277218	88277285	396,368,287	555,498,489	786,553,600	291,313,270	195	218	0.0	0.444,0.452,0.396	0.751,0.664,0.713	-0.279
ENSMUSG00000044783	Hjurp	chr1	-	88269320	88269413	88275041	88275097	88267947	88268026	88277218	88277285	454,413,316	555,498,489	813,577,610	291,313,270	181	218	0.0	0.496,0.5,0.438	0.771,0.689,0.731	-0.252
ENSMUSG00000003226	Ranbp2	chr10	+	58488572	58488674	58490609	58490755	58485679	58485881	58492410	58492684	474,429,393	467,392,383	241,192,308	633,455,767	227	271	0.0	0.548,0.566,0.551	0.312,0.335,0.324	0.231
ENSMUSG00000055932	Fto	chr8	+	91474308	91474452	91485158	91485278	91468316	91468396	91522771	91522896	707,736,601	691,688,591	422,352,357	885,793,945	269	245	0.0	0.482,0.493,0.481	0.303,0.288,0.256	0.203
ENSMUSG00000026914	Psmd14	chr2	+	61720443	61720571	61722709	61722761	61711790	61711873	61760635	61760707	717,709,629	461,481,433	778,1235,801	220,249,239	253	177	0.0	0.521,0.508,0.504	0.712,0.776,0.701	-0.219
ENSMUSG00000039660	D2Wsu81e	chr2	-	30174921	30175069	30175186	30175289	30173470	30174185	30175713	30175812	368,457,381	422,466,395	161,173,183	390,437,503	228	273	0.0	0.511,0.54,0.536	0.331,0.322,0.303	0.21
ENSMUSG00000052681	Rap1b	chr10	-	117817343	117817460	117818465	117818609	117814470	117815780	117820461	117820602	1350,1214,1184	1511,1528,1399	661,646,679	1979,1628,1859	269	242	0.0	0.446,0.417,0.432	0.231,0.263,0.247	0.185
ENSMUSG00000000568	Hnrnpd	chr5	-	99962514	99962612	99963983	99964083	99955934	99961333	99964669	99964801	6857,6034,6078	4840,4883,4876	8250,7372,9905	2013,2196,2773	225	223	0.0	0.584,0.551,0.553	0.802,0.769,0.78	-0.221
ENSMUSG00000021114	Atp6v1d	chr12	-	78850471	78850539	78852264	78852344	78849739	78849784	78857226	78857344	434,424,404	382,340,340	781,625,931	267,267,305	205	193	0.0	0.517,0.54,0.528	0.734,0.688,0.742	-0.193
ENSMUSG00000020863	Luc7l3	chr11	-	94303841	94303986	94306185	94306225	94301504	94301579	94309624	94309691	255,190,188	1213,959,891	92,141,91	1446,1141,1506	165	270	0.0	0.256,0.245,0.257	0.094,0.168,0.09	0.135
ENSMUSG00000052752	Traf7	chr17	-	24514712	24514866	24516504	24516599	24514124	24514217	24518741	24518799	232,238,235	540,545,500	303,231,272	290,219,230	220	279	0.0	0.353,0.356,0.373	0.57,0.572,0.6	-0.22
ENSMUSG00000052752	Traf7	chr17	-	24514712	24514866	24516504	24516596	24514124	24514217	24518741	24518799	269,264,257	540,545,500	371,290,350	290,219,230	217	279	0.0	0.39,0.384,0.398	0.622,0.63,0.662	-0.247
ENSMUSG00000052752	Traf7	chr17	-	24514124	24514217	24514712	24514829	24513898	24513932	24516504	24516599	519,555,508	559,505,493	750,651,670	237,207,230	242	218	0.0	0.455,0.497,0.481	0.74,0.739,0.724	-0.257
ENSMUSG00000052752	Traf7	chr17	-	24514124	24514217	24514712	24514866	24513898	24513932	24516504	24516599	56,68,65	559,505,493	116,88,73	237,207,230	279	218	0.0	0.073,0.095,0.093	0.277,0.249,0.199	-0.155
ENSMUSG00000052752	Traf7	chr17	-	24514124	24514217	24516504	24516596	24513898	24513932	24518741	24518799	220,238,223	506,476,454	337,259,317	203,176,197	217	218	0.0	0.304,0.334,0.33	0.625,0.597,0.618	-0.291
ENSMUSG00000052752	Traf7	chr17	-	24514124	24514217	24516504	24516599	24513898	24513932	24518741	24518799	190,212,202	506,476,454	273,200,242	203,176,197	220	218	0.0	0.271,0.306,0.306	0.571,0.53,0.549	-0.256
ENSMUSG00000028926	Cdk14	chr5	-	5036425	5036546	5092957	5093081	5010832	5010926	5103791	5103854	332,291,246	238,206,176	457,438,368	107,138,100	249	246	0.0	0.58,0.583,0.58	0.808,0.758,0.784	-0.202
ENSMUSG00000052752	Traf7	chr17	-	24514712	24514829	24516504	24516596	24514124	24514217	24518741	24518799	269,264,257	601,625,537	371,290,350	354,287,305	217	242	0.0	0.333,0.32,0.348	0.539,0.53,0.561	-0.21
ENSMUSG00000025220	Mgea5	chr19	-	45771681	45771966	45773661	45773760	45770050	45770209	45776047	45776219	670,585,525	860,660,779	248,215,223	902,777,745	224	410	0.0	0.588,0.619,0.552	0.335,0.336,0.354	0.245
ENSMUSG00000025220	Mgea5	chr19	-	45776047	45776219	45776886	45777017	45773661	45773760	45778586	45778684	547,430,507	728,644,592	611,550,466	271,235,236	256	297	0.0	0.466,0.437,0.498	0.723,0.731,0.696	-0.25
ENSMUSG00000005610	Eif4g2	chr7	-	111078421	111078553	111079292	111079395	111078272	111078339	111080181	111080322	4958,4424,4379	8098,7462,7069	2289,2194,1661	7449,7046,6123	228	257	0.0	0.408,0.401,0.411	0.257,0.26,0.234	0.156
ENSMUSG00000020076	Ddx50	chr10	-	62640744	62640862	62642775	62642954	62640446	62640632	62643296	62643372	977,917,816	597,610,561	1484,1265,1294	388,391,350	304	243	0.0	0.567,0.546,0.538	0.754,0.721,0.747	-0.19
ENSMUSG00000003423	Pih1d1	chr7	+	45156305	45156399	45156731	45156798	45154302	45154420	45157602	45157782	168,207,167	493,576,489	93,116,84	797,668,1100	219	192	0.0	0.23,0.24,0.23	0.093,0.132,0.063	0.137
ENSMUSG00000020257	Wdr82	chr9	+	106184179	106184296	106184682	106184838	106183615	106183715	106185248	106185318	1424,1319,1108	1714,1691,1514	1853,1428,1669	1031,937,1040	242	281	0.0	0.491,0.475,0.459	0.676,0.639,0.651	-0.18
ENSMUSG00000024833	Pola2	chr19	-	5946469	5946543	5947703	5947742	5943554	5943663	5948401	5948526	220,214,194	450,450,394	102,76,101	543,383,670	164	199	0.0	0.372,0.366,0.374	0.186,0.194,0.155	0.192
ENSMUSG00000062980	Cped1	chr6	+	22016902	22017086	22051292	22051399	21986595	21987059	22059876	22059952	665,606,622	385,418,402	875,612,590	197,183,161	309	232	0.0	0.565,0.521,0.537	0.769,0.715,0.733	-0.198
ENSMUSG00000026566	Mpzl1	chr1	-	165601749	165601855	165604609	165604742	165592239	165593677	165605608	165605822	1062,1155,966	636,641,544	729,692,794	1051,983,1222	258	231	0.0	0.599,0.617,0.614	0.383,0.387,0.368	0.231
ENSMUSG00000063882	Uqcrh	chr4	-	116069862	116070024	116070667	116070757	116066964	116067172	116074915	116075034	906,897,798	3777,4151,3944	1733,1361,2071	1883,1925,2488	215	287	0.0	0.243,0.224,0.213	0.551,0.486,0.526	-0.294
ENSMUSG00000063882	Uqcrh	chr4	-	116069862	116070024	116070736	116070757	116066964	116067172	116074915	116075071	611,584,473	3777,4151,3944	1068,861,1294	1883,1925,2488	146	287	0.0	0.241,0.217,0.191	0.527,0.468,0.506	-0.284
ENSMUSG00000037935	Smarce1	chr11	-	99225037	99225142	99228274	99228318	99220654	99220735	99228496	99228548	620,669,653	711,774,660	788,1098,667	350,428,389	169	230	0.0	0.543,0.541,0.574	0.754,0.777,0.7	-0.191
ENSMUSG00000022110	Sucla2	chr14	+	73568861	73569024	73579355	73579484	73568633	73568733	73581678	73581817	923,716,744	764,706,655	972,874,964	318,380,398	288	254	0.0	0.516,0.472,0.5	0.729,0.67,0.681	-0.197
ENSMUSG00000039748	Exo1	chr1	+	175888723	175888861	175891933	175892146	175887577	175887701	175892873	175893061	240,242,194	434,457,391	57,66,51	332,294,355	263	338	0.0	0.415,0.405,0.389	0.181,0.224,0.156	0.216
ENSMUSG00000035297	Cops4	chr5	+	100537297	100537468	100541536	100541652	100533511	100533662	100543838	100543923	994,912,939	1281,1229,1149	448,431,487	1542,1239,1895	296	241	0.0	0.387,0.377,0.4	0.191,0.221,0.173	0.193
ENSMUSG00000035297	Cops4	chr5	+	100537297	100537468	100543838	100543923	100533511	100533662	100547303	100547780	990,916,937	1042,913,872	447,436,499	1314,1191,1629	296	210	0.0	0.403,0.416,0.433	0.194,0.206,0.179	0.224
ENSMUSG00000025903	Lypla1	chr1	+	4828583	4828649	4830267	4830315	4808454	4808486	4832310	4832381	376,462,432	199,184,187	539,586,451	87,76,77	191	173	0.0	0.631,0.695,0.677	0.849,0.875,0.841	-0.187
ENSMUSG00000051920	Rspo2	chr15	-	43075776	43075965	43078098	43078242	43020810	43022642	43093152	43093341	629,549,500	1087,889,772	236,186,217	1049,869,1029	269	314	0.0	0.403,0.419,0.431	0.208,0.2,0.198	0.216
ENSMUSG00000062762	Ei24	chr9	-	36782732	36782844	36784467	36784579	36782340	36782415	36785532	36785652	969,1098,1023	842,878,797	499,463,548	887,823,1232	237	237	0.0	0.535,0.556,0.562	0.36,0.36,0.308	0.208
ENSMUSG00000074578	Zfas1	chr2	+	167063635	167063727	167065158	167065217	167062933	167063297	167065433	167065480	702,752,597	354,436,371	1266,883,1436	201,239,312	217	184	0.0	0.627,0.594,0.577	0.842,0.758,0.796	-0.199
ENSMUSG00000019942	Cdk1	chr10	-	69346074	69346231	69350095	69350158	69345060	69345184	69352835	69352938	273,273,187	1804,1918,1943	369,481,365	882,1007,1113	188	282	0.0	0.185,0.176,0.126	0.386,0.417,0.33	-0.215
ENSMUSG00000057406	Whsc1	chr5	+	33864659	33864778	33867573	33867658	33861033	33861178	33868753	33868878	865,700,639	574,575,483	923,749,737	180,211,166	244	210	0.0	0.565,0.512,0.532	0.815,0.753,0.793	-0.251
ENSMUSG00000075229	Ccdc58	chr16	+	36082690	36082816	36085016	36085163	36071659	36072137	36089900	36089960	455,385,466	790,683,682	795,630,775	547,428,620	251	272	0.0	0.384,0.379,0.425	0.612,0.615,0.575	-0.205
ENSMUSG00000031922	Cep57	chr9	-	13809859	13810004	13810626	13810862	13807794	13808840	13812632	13812710	306,291,280	446,449,388	169,148,206	628,588,767	361	270	0.0	0.339,0.326,0.351	0.168,0.158,0.167	0.174
ENSMUSG00000029422	Rsrc2	chr5	-	123730454	123730544	123731036	123731269	123728723	123729356	123733555	123733635	726,712,638	758,539,535	333,368,422	811,708,984	358	215	0.0	0.365,0.442,0.417	0.198,0.238,0.205	0.194
ENSMUSG00000013236	Ptprs	chr17	-	56423493	56423587	56424024	56424278	56423182	56423398	56424879	56424977	930,760,669	735,643,570	1698,1450,1911	595,581,740	379	219	0.0	0.422,0.406,0.404	0.623,0.591,0.599	-0.194
ENSMUSG00000012848	Rps5	chr7	+	12925391	12925601	12925736	12925865	12922972	12923081	12926395	12926494	12826,14552,14228	19503,21830,19667	6907,7426,8528	23672,20208,28725	335	254	0.0	0.333,0.336,0.354	0.181,0.218,0.184	0.147
ENSMUSG00000059586	Nsmce2	chr15	+	59416024	59416131	59455312	59455466	59378867	59379038	59591696	59591797	458,467,488	714,707,643	183,188,155	714,568,960	232	279	0.0	0.435,0.443,0.477	0.236,0.285,0.163	0.224
ENSMUSG00000025173	Wdr45b	chr11	-	121330146	121330232	121335383	121335574	121329325	121329427	121336975	121337070	912,892,808	349,355,350	1312,1044,1199	156,215,181	316	211	0.0	0.636,0.627,0.607	0.849,0.764,0.816	-0.186
ENSMUSG00000061731	Ext1	chr15	-	53075768	53075929	53083084	53083174	53073292	53073464	53088054	53088150	313,319,261	554,411,451	154,151,216	676,591,882	215	286	0.0	0.429,0.508,0.435	0.233,0.254,0.246	0.213
ENSMUSG00000031533	Mrps31	chr8	+	22424346	22424420	22427747	22427891	22421309	22421450	22429180	22429665	170,209,200	294,297,336	246,279,301	118,160,157	199	269	0.0	0.439,0.488,0.446	0.738,0.702,0.722	-0.263
ENSMUSG00000003039	Fam32a	chr8	+	72219940	72220082	72221927	72221981	72219729	72219860	72222181	72224418	712,833,674	308,373,323	1243,1203,1380	258,226,243	267	179	0.0	0.608,0.6,0.583	0.764,0.781,0.792	-0.182
ENSMUSG00000032113	Chek1	chr9	-	36712041	36712143	36713320	36713452	36710156	36710430	36713682	36713860	677,655,566	297,280,296	410,369,396	55,53,79	257	227	0.0	0.668,0.674,0.628	0.868,0.86,0.816	-0.191
ENSMUSG00000027569	Mrgbp	chr2	+	180584405	180584487	180584796	180584871	180583400	180583522	180585300	180586287	182,185,180	195,251,174	109,106,117	432,272,439	207	200	0.0	0.474,0.416,0.5	0.196,0.274,0.205	0.238
ENSMUSG00000021639	Gtf2h2	chr13	-	100486070	100486125	100486473	100486524	100482937	100483043	100488848	100488935	140,149,151	135,168,164	53,61,64	208,165,236	176	180	0.0	0.515,0.476,0.485	0.207,0.274,0.217	0.259
ENSMUSG00000004880	Lbr	chr1	-	181818839	181819008	181819863	181819989	181817488	181817569	181820673	181820777	463,369,364	473,423,399	140,116,123	436,336,383	251	294	0.0	0.534,0.505,0.517	0.273,0.288,0.273	0.241
ENSMUSG00000022816	Fstl1	chr16	+	37826725	37826844	37828706	37828819	37822600	37822731	37829113	37829224	3175,2689,2421	3793,3440,2985	6170,5524,5588	3398,3346,3132	244	238	0.0	0.449,0.433,0.442	0.639,0.617,0.635	-0.189
ENSMUSG00000022816	Fstl1	chr16	+	37829113	37829224	37831556	37831633	37828706	37828819	37833881	37836514	3928,3551,3120	1594,1420,1222	3612,3548,3327	2862,2827,2859	236	202	0.0	0.678,0.682,0.686	0.519,0.518,0.499	0.17
ENSMUSG00000041571	Sepw1	chr7	-	15920042	15920117	15920304	15920358	15919847	15919946	15920448	15920473	3958,4218,3426	3038,3475,3061	4474,4330,5425	1674,1777,2258	179	200	0.0	0.593,0.576,0.556	0.749,0.731,0.729	-0.161
ENSMUSG00000027365	Trpm7	chr2	-	126846073	126846245	126848496	126848621	126844299	126844474	126849898	126850112	190,146,115	332,232,227	58,47,36	342,271,179	250	297	0.0	0.405,0.428,0.376	0.168,0.171,0.193	0.226
ENSMUSG00000021258	Ccnk	chr12	+	108194341	108194399	108195066	108195236	108193671	108193777	108195582	108195851	207,167,174	436,485,480	95,62,87	673,474,716	183	295	0.0	0.434,0.357,0.369	0.185,0.174,0.164	0.212
ENSMUSG00000024212	Mllt1	chr17	-	56899768	56900296	56902562	56902688	56897379	56897467	56905711	56905855	815,891,847	1406,1511,1348	1400,1071,1360	922,895,937	251	653	0.0	0.601,0.605,0.62	0.798,0.757,0.791	-0.173
ENSMUSG00000044477	Zfand3	chr17	+	30135322	30135505	30192562	30192730	30005086	30005308	30208017	30210019	129,107,123	647,747,654	276,241,239	538,623,530	308	293	0.0	0.159,0.12,0.152	0.328,0.269,0.3	-0.155
ENSMUSG00000021131	Erh	chr12	-	80637489	80637610	80640956	80641044	80634021	80634527	80643763	80644341	976,1087,836	1243,1441,1211	932,980,931	356,485,520	213	246	0.0	0.476,0.466,0.444	0.751,0.7,0.674	-0.246
ENSMUSG00000027523	Gnas	chr2	+	174336746	174336791	174341809	174341929	174334211	174334284	174343199	174343297	2022,2170,1846	13087,13700,12399	2904,2953,3254	7507,7802,9490	170	245	0.0	0.182,0.186,0.177	0.358,0.353,0.331	-0.166
ENSMUSG00000033335	Dnm2	chr9	+	21478898	21479037	21480406	21480545	21478280	21478348	21481332	21481419	83,98,81	733,751,537	245,161,287	669,566,815	264	264	0.0	0.102,0.115,0.131	0.268,0.221,0.26	-0.134
ENSMUSG00000033335	Dnm2	chr9	+	21478280	21478348	21478898	21479037	21476472	21476608	21481332	21481419	182,174,145	57,64,52	136,150,189	182,136,224	193	264	0.0	0.814,0.788,0.792	0.505,0.601,0.536	0.251
ENSMUSG00000031536	Polb	chr8	-	22648181	22648256	22650488	22650555	22647412	22647471	22653059	22653117	256,287,227	169,172,174	590,461,535	114,115,134	192	200	0.0	0.612,0.635,0.576	0.844,0.807,0.806	-0.211
ENSMUSG00000031536	Polb	chr8	-	22650488	22650555	22653059	22653117	22648181	22648256	22653313	22653435	263,327,260	120,147,142	477,498,446	38,56,62	183	192	0.0	0.697,0.7,0.658	0.929,0.903,0.883	-0.22
ENSMUSG00000097451	Rian	chr12	+	109650071	109650157	109651012	109651099	109649153	109649242	109651858	109651938	138,107,129	519,365,347	105,137,125	1086,1126,1469	211	212	0.0	0.211,0.228,0.272	0.089,0.109,0.079	0.145
ENSMUSG00000024962	Vegfb	chr19	-	6986020	6986094	6986289	6986486	6985804	6985840	6986773	6986816	184,178,181	164,139,161	161,186,172	404,374,463	322	199	0.0	0.409,0.442,0.41	0.198,0.235,0.187	0.214
ENSMUSG00000038510	Rpf2	chr10	-	40225296	40225441	40227558	40227661	40223426	40223920	40233107	40233207	278,280,294	501,437,453	110,223,136	771,747,945	228	270	0.0	0.397,0.431,0.435	0.145,0.261,0.146	0.237
ENSMUSG00000074643	Cpne1	chr2	-	156076236	156076288	156077398	156077453	156074175	156074309	156077555	156077689	190,213,203	305,268,252	132,84,117	557,387,401	180	177	0.0	0.38,0.439,0.442	0.189,0.176,0.223	0.224
ENSMUSG00000032400	Zwilch	chr9	-	64156012	64156106	64158694	64158766	64155163	64155219	64160820	64160976	127,119,112	113,81,81	43,32,32	112,107,106	197	219	0.0	0.555,0.62,0.606	0.299,0.25,0.251	0.327
ENSMUSG00000051934	Spats2	chr15	+	99185958	99186094	99199207	99199266	99180580	99180760	99205597	99205707	567,549,513	422,445,394	198,217,256	424,339,493	261	184	0.0	0.486,0.465,0.479	0.248,0.311,0.268	0.201
ENSMUSG00000047879	Usp14	chr18	-	10017990	10018095	10022817	10022850	10016540	10016644	10024533	10024679	257,250,203	524,488,481	304,250,289	206,194,197	158	230	0.0	0.417,0.427,0.381	0.682,0.652,0.681	-0.263
ENSMUSG00000058594	Fbxo18	chr2	-	11748936	11749134	11749530	11749606	11748363	11748489	11751450	11751572	424,413,282	623,556,484	736,539,701	336,325,425	201	323	0.0	0.522,0.544,0.484	0.779,0.727,0.726	-0.227
ENSMUSG00000057841	Rpl32	chr6	-	115806985	115807167	115807801	115807902	115805504	115805688	115808697	115808747	3174,3602,2348	16190,17883,17014	4018,4349,5579	9889,9090,13005	226	307	0.0	0.21,0.215,0.158	0.356,0.394,0.368	-0.178
ENSMUSG00000069094	Pde7a	chr3	-	19236443	19236539	19241145	19241209	19235912	19236013	19243049	19243201	164,149,118	385,275,375	32,46,28	363,265,297	189	221	6.33234961069e-15	0.332,0.388,0.269	0.093,0.169,0.099	0.209
ENSMUSG00000004980	Hnrnpa2b1	chr6	-	51466141	51466222	51466302	51466404	51465178	51465241	51466494	51466705	17357,14825,13756	9958,8419,7289	16440,12274,17117	4400,3476,4927	227	206	6.33234961069e-15	0.613,0.615,0.631	0.772,0.762,0.759	-0.145
ENSMUSG00000032518	Rpsa	chr9	+	120128456	120128622	120130117	120130363	120127765	120127830	120130767	120130896	14969,16411,13643	6252,6973,5970	12564,13819,16463	2873,2734,3596	291	371	6.33234961069e-15	0.753,0.75,0.744	0.848,0.866,0.854	-0.107
ENSMUSG00000015714	Cers2	chr3	+	95321574	95321667	95321830	95321959	95321335	95321386	95322126	95322233	419,344,314	776,847,663	204,195,222	1019,794,1225	218	254	6.33234961069e-15	0.386,0.321,0.356	0.189,0.222,0.174	0.159
ENSMUSG00000066037	Hnrnpr	chr4	+	136329365	136329501	136332397	136332603	136327235	136327412	136336297	136336447	2041,1976,1800	2103,1988,1742	1027,1194,1087	2135,2333,2291	261	331	6.33234961069e-15	0.552,0.558,0.567	0.379,0.394,0.376	0.176
ENSMUSG00000038116	Phf20	chr2	+	156254225	156254310	156267154	156267542	156251775	156251947	156272541	156272655	118,103,111	272,258,234	71,54,43	465,338,336	210	513	6.33234961069e-15	0.515,0.494,0.537	0.272,0.281,0.238	0.252
ENSMUSG00000029673	Auts2	chr5	-	131461281	131461353	131466031	131466127	131460126	131460156	131470413	131470458	57,41,58	167,154,125	183,171,186	151,153,160	221	197	6.33234961069e-15	0.233,0.192,0.293	0.519,0.499,0.509	-0.27
ENSMUSG00000045983	Eif4g1	chr16	+	20688970	20689052	20689191	20689332	20688730	20688865	20692246	20692883	2275,2284,2326	3101,3219,3313	1944,1681,2789	1244,1323,1774	207	266	6.33234961069e-15	0.485,0.477,0.474	0.668,0.62,0.669	-0.174
ENSMUSG00000013593	Ndufs2	chr1	-	171235272	171235330	171236356	171236440	171234852	171235087	171236605	171236701	1580,1880,1620	467,574,472	1196,1279,1655	170,169,203	209	183	6.33234961069e-15	0.748,0.741,0.75	0.86,0.869,0.877	-0.122
ENSMUSG00000043962	Thrap3	chr4	-	126167469	126167665	126173443	126173528	126166930	126167074	126175335	126175447	860,702,687	1780,1657,1496	463,497,599	2310,1998,2936	210	321	6.33234961069e-15	0.425,0.393,0.412	0.235,0.275,0.238	0.161
ENSMUSG00000060261	Gtf2i	chr5	-	134274538	134274595	134279436	134279514	134272523	134272586	134282786	134282830	498,514,441	348,370,350	312,404,344	602,571,595	203	182	6.33234961069e-15	0.562,0.555,0.53	0.317,0.388,0.341	0.2
ENSMUSG00000020514	Mrpl22	chr11	+	58176131	58176209	58177216	58177286	58175276	58175342	58179277	58179565	151,159,145	194,214,209	309,334,402	144,168,243	203	195	6.33234961069e-15	0.428,0.416,0.4	0.673,0.656,0.614	-0.233
ENSMUSG00000020166	Cnot2	chr10	-	116501191	116501317	116517316	116517383	116499341	116499466	116549032	116549163	79,86,86	1051,1038,992	149,140,172	711,715,731	192	251	6.33234961069e-15	0.089,0.098,0.102	0.215,0.204,0.235	-0.122
ENSMUSG00000062127	Cttnbp2nl	chr3	-	105032652	105032760	105038864	105038987	105011192	105011423	105052899	105052951	79,71,48	463,330,371	159,210,136	356,293,282	248	233	6.33234961069e-15	0.138,0.168,0.108	0.296,0.402,0.312	-0.199
ENSMUSG00000052752	Traf7	chr17	-	24513192	24513376	24513898	24513932	24512949	24513084	24514124	24514217	90,97,100	648,664,616	47,42,40	981,681,989	159	309	6.33234961069e-15	0.213,0.221,0.24	0.085,0.107,0.073	0.136
ENSMUSG00000031029	Eif3f	chr7	+	108938035	108938115	108938408	108938546	108937745	108937816	108940189	108940281	1536,1402,1368	4174,4125,3883	1766,2025,2531	2586,2646,3582	205	263	6.33234961069e-15	0.321,0.304,0.311	0.467,0.495,0.475	-0.167
ENSMUSG00000026309	Ilkap	chr1	-	91381850	91381972	91383303	91383391	91378465	91378585	91384564	91384658	594,554,457	904,903,782	713,621,888	501,496,652	213	247	6.33234961069e-15	0.432,0.416,0.404	0.623,0.592,0.612	-0.192
ENSMUSG00000000326	Comt	chr16	-	18411126	18411320	18411689	18411957	18410682	18410814	18424303	18424360	132,142,126	288,271,241	66,74,76	341,373,517	393	319	6.33234961069e-15	0.271,0.298,0.298	0.136,0.139,0.107	0.162
ENSMUSG00000020476	Dbnl	chr11	+	5798215	5798325	5799233	5799339	5798015	5798111	5799859	5800629	816,847,779	767,858,777	819,839,1030	376,383,460	235	231	6.33234961069e-15	0.511,0.492,0.496	0.682,0.683,0.688	-0.185
ENSMUSG00000026355	Mcm6	chr1	-	128351432	128351682	128353459	128353570	128349303	128349469	128355512	128355659	1803,1660,1863	1800,1672,1763	1637,1489,1431	684,775,700	236	375	6.33234961069e-15	0.614,0.612,0.627	0.792,0.753,0.765	-0.152
ENSMUSG00000030662	Ipo5	chr14	+	120922125	120922228	120923039	120923136	120919922	120920115	120923480	120923585	1133,1012,1042	833,847,840	1130,1065,850	399,401,315	228	222	6.33234961069e-15	0.57,0.538,0.547	0.734,0.721,0.724	-0.175
ENSMUSG00000000001	Gnai3	chr3	-	108115762	108115891	108118300	108118458	108112472	108112602	108123541	108123683	1754,1407,1426	1782,1520,1569	1906,1665,1622	988,855,827	283	254	6.33234961069e-15	0.469,0.454,0.449	0.634,0.636,0.638	-0.179
ENSMUSG00000030967	Zranb1	chr7	+	132982370	132982500	132982682	132982912	132981280	132981401	132983732	132986391	438,391,331	307,323,299	621,555,761	206,212,240	255	355	6.33234961069e-15	0.665,0.628,0.606	0.808,0.785,0.815	-0.17
ENSMUSG00000041319	Thoc6	chr17	-	23668975	23669110	23669195	23669306	23668796	23668886	23669390	23669453	385,441,399	380,498,475	535,460,741	275,236,324	236	260	1.22642344238e-14	0.527,0.494,0.481	0.682,0.682,0.716	-0.193
ENSMUSG00000038416	Cdc16	chr8	+	13773340	13773404	13777471	13777607	13771297	13771450	13779227	13779318	937,944,794	1983,1892,1538	610,580,732	2746,2035,3378	189	261	1.22642344238e-14	0.395,0.408,0.416	0.235,0.282,0.23	0.157
ENSMUSG00000071659	Hnrnpul2	chr19	+	8822803	8822939	8823229	8823306	8819400	8820813	8823529	8823669	1175,1111,978	1322,1220,1096	1589,1682,1492	820,863,877	261	202	1.22642344238e-14	0.408,0.413,0.409	0.6,0.601,0.568	-0.18
ENSMUSG00000021051	Ppp2r5e	chr12	-	75485131	75485224	75493413	75493515	75469731	75469862	75515601	75515798	431,401,383	286,303,256	581,505,574	147,187,150	227	218	1.22642344238e-14	0.591,0.56,0.59	0.791,0.722,0.786	-0.186
ENSMUSG00000010097	Nxf1	chr19	+	8762311	8762495	8762682	8762836	8757072	8757259	8763532	8763616	1050,1001,1015	938,907,865	857,826,801	1647,1317,1618	309	279	1.22642344238e-14	0.503,0.499,0.514	0.32,0.362,0.309	0.175
ENSMUSG00000035297	Cops4	chr5	+	100541536	100541652	100543838	100543923	100537297	100537468	100547303	100547780	980,959,943	1046,929,884	609,559,845	1324,1193,1631	241	210	1.22642344238e-14	0.449,0.474,0.482	0.286,0.29,0.311	0.173
ENSMUSG00000040385	Ppp1ca	chr19	+	4193021	4193252	4193766	4193871	4192744	4192876	4194466	4194690	5779,6416,5349	4883,5601,5217	5518,5178,6110	2456,2414,2720	356	230	1.22642344238e-14	0.433,0.425,0.398	0.592,0.581,0.592	-0.17
ENSMUSG00000025495	Ptdss2	chr7	+	141143092	141143175	141154352	141154467	141135308	141135410	141154556	141154702	215,214,139	408,360,288	310,321,359	234,244,288	208	240	1.22642344238e-14	0.378,0.407,0.358	0.605,0.603,0.59	-0.218
ENSMUSG00000025393	Atp5b	chr10	+	128085441	128085626	128086037	128086196	128085090	128085212	128086297	128086420	10900,10802,9464	10377,10781,9986	5728,5947,6542	12168,10145,13735	310	284	1.79010652455e-14	0.49,0.479,0.465	0.301,0.349,0.304	0.16
ENSMUSG00000061306	Slc38a10	chr11	-	120132676	120132859	120134779	120134882	120129200	120129312	120137856	120137981	497,451,416	330,293,292	751,603,664	201,168,215	228	308	1.79010652455e-14	0.67,0.675,0.658	0.835,0.829,0.807	-0.156
ENSMUSG00000022098	Bmp1	chr14	-	70490019	70490200	70490546	70490707	70486146	70486272	70491350	70491476	494,530,487	327,326,319	987,905,1055	270,255,321	286	306	1.79010652455e-14	0.618,0.635,0.62	0.796,0.792,0.779	-0.165
ENSMUSG00000004798	Ulk2	chr11	-	61781591	61781749	61782005	61782124	61779673	61779809	61783536	61783715	250,247,199	325,286,313	101,112,89	411,304,400	244	283	1.79010652455e-14	0.472,0.5,0.424	0.222,0.299,0.205	0.223
ENSMUSG00000041895	Wipi1	chr11	-	109579626	109579791	109582371	109582479	109578290	109578398	109583126	109583197	279,217,209	401,414,355	220,164,214	801,656,886	233	290	1.79010652455e-14	0.464,0.395,0.423	0.255,0.237,0.231	0.186
ENSMUSG00000021235	Coq6	chr12	+	84368585	84368709	84370255	84370386	84366884	84367019	84370923	84371031	19,25,25	239,270,263	41,34,44	103,99,105	249	256	2.36858878567e-14	0.076,0.087,0.089	0.29,0.261,0.301	-0.2
ENSMUSG00000021103	Mnat1	chr12	+	73170593	73170667	73219020	73219142	73167999	73168152	73272413	73273988	322,280,239	386,465,431	402,387,464	236,231,272	199	247	2.36858878567e-14	0.509,0.428,0.408	0.679,0.675,0.679	-0.229
ENSMUSG00000018449	Rpain	chr11	+	70973801	70973913	70974899	70975040	70973014	70973075	70977657	70977833	129,165,162	240,222,237	91,79,97	426,256,437	237	266	2.90529148804e-14	0.376,0.455,0.434	0.193,0.257,0.199	0.205
ENSMUSG00000002825	Qtrt1	chr9	+	21419290	21419366	21419438	21419548	21418283	21418422	21419624	21419712	137,114,139	166,235,240	61,65,60	357,313,365	201	235	2.90529148804e-14	0.491,0.362,0.404	0.167,0.195,0.161	0.245
ENSMUSG00000021589	Rhobtb3	chr13	-	75892905	75893026	75902177	75902290	75878796	75878970	75910629	75910995	457,422,403	472,467,457	652,668,452	249,326,257	238	246	2.90529148804e-14	0.5,0.483,0.477	0.73,0.679,0.645	-0.198
ENSMUSG00000026277	Stk25	chr1	-	93624552	93624624	93626050	93626208	93623395	93623532	93627024	93627133	1001,1017,924	421,442,387	1190,1010,1252	207,207,250	283	197	2.90529148804e-14	0.623,0.616,0.624	0.8,0.773,0.777	-0.162
ENSMUSG00000028693	Nasp	chr4	-	116611971	116612081	116614329	116614410	116605683	116605763	116618869	116618980	2642,2271,2309	581,545,551	1884,1601,1618	865,774,809	206	235	2.90529148804e-14	0.838,0.826,0.827	0.713,0.702,0.695	0.127
ENSMUSG00000020361	Hspa4	chr11	-	53262263	53262425	53272013	53272120	53259813	53261815	53272726	53272878	1399,1413,1348	2047,1962,2067	624,537,596	1586,1530,2182	232	287	3.46042896939e-14	0.458,0.471,0.447	0.327,0.303,0.253	0.164
ENSMUSG00000024736	Tmem132a	chr19	-	10863954	10864104	10865255	10865587	10863464	10863660	10866468	10866687	1282,1393,1255	831,874,792	1839,1558,1892	556,505,558	457	275	3.46042896939e-14	0.481,0.49,0.488	0.666,0.65,0.671	-0.176
ENSMUSG00000021494	Ddx41	chr13	-	55533951	55534088	55534415	55534488	55532998	55533161	55535288	55535425	319,374,327	307,359,308	491,421,555	184,202,215	198	262	3.99263955231e-14	0.579,0.58,0.584	0.779,0.734,0.774	-0.181
ENSMUSG00000109336	Samd4b	chr7	-	28403619	28403743	28403863	28404062	28401823	28401907	28405488	28405607	310,339,310	542,457,432	151,169,167	593,489,607	324	249	3.99263955231e-14	0.305,0.363,0.355	0.164,0.21,0.175	0.158
ENSMUSG00000052707	Tnrc6a	chr7	+	123162493	123162877	123169535	123172118	123152163	123152185	123173232	123173409	170,136,153	220,201,200	248,230,146	110,113,89	509	2708	3.99263955231e-14	0.804,0.783,0.803	0.923,0.915,0.897	-0.115
ENSMUSG00000036054	Sugp2	chr8	+	70260468	70260589	70261230	70261317	70259751	70259819	70262870	70263105	230,273,242	112,130,89	286,283,426	39,46,65	246	212	4.52970994047e-14	0.639,0.644,0.701	0.863,0.841,0.85	-0.19
ENSMUSG00000003269	Cyth2	chr7	-	45812179	45812298	45812846	45812913	45811528	45811609	45813008	45813156	467,493,378	779,830,758	602,614,737	483,493,651	192	244	4.52970994047e-14	0.432,0.43,0.388	0.613,0.613,0.59	-0.189
ENSMUSG00000037791	Phf12	chr11	+	78025884	78026028	78028226	78028309	78024960	78025086	78028842	78028981	529,438,382	312,268,205	329,244,420	409,353,541	269	208	5.05899669982e-14	0.567,0.558,0.59	0.383,0.348,0.375	0.203
ENSMUSG00000035351	Nup37	chr10	+	88171994	88172085	88174385	88174567	88160875	88160970	88174882	88174933	317,354,306	467,514,541	293,340,361	212,185,277	216	307	5.05899669982e-14	0.491,0.495,0.446	0.663,0.723,0.649	-0.201
ENSMUSG00000022437	Samm50	chr15	+	84199772	84199879	84200292	84200423	84198573	84198661	84200629	84200717	837,770,747	647,702,586	881,872,1120	240,402,399	232	256	5.60081463761e-14	0.588,0.548,0.584	0.802,0.705,0.756	-0.181
ENSMUSG00000002068	Ccne1	chr7	-	38099467	38099602	38099788	38099884	38099246	38099358	38100554	38100701	526,611,512	421,413,455	428,425,456	138,136,172	221	260	6.13873460459e-14	0.595,0.635,0.57	0.785,0.786,0.757	-0.176
ENSMUSG00000015126	Tsr3	chr17	+	25241687	25241861	25242158	25242222	25241063	25241257	25242453	25242798	300,331,284	365,340,314	152,163,167	409,328,548	299	189	7.17741406047e-14	0.342,0.381,0.364	0.19,0.239,0.162	0.165
ENSMUSG00000018160	Med1	chr11	-	98163799	98164001	98166255	98166374	98161143	98161239	98166698	98166823	297,254,231	226,172,178	384,294,322	94,95,97	244	327	7.17741406047e-14	0.638,0.664,0.635	0.846,0.806,0.816	-0.177
ENSMUSG00000019188	H13	chr2	+	152686097	152686186	152688836	152688962	152681050	152681133	152689843	152689901	623,497,439	797,869,770	819,839,1046	595,573,777	214	251	7.17741406047e-14	0.478,0.401,0.401	0.618,0.632,0.612	-0.194
ENSMUSG00000025220	Mgea5	chr19	-	45773661	45773760	45776886	45777017	45771681	45771966	45778586	45778684	546,430,509	515,412,409	612,551,466	258,207,191	256	224	7.70211317894e-14	0.481,0.477,0.521	0.675,0.7,0.681	-0.192
ENSMUSG00000020078	Vps26a	chr10	-	62471059	62471135	62480557	62480707	62469900	62470057	62486657	62486805	280,217,245	260,206,182	364,366,340	123,146,108	275	201	8.2231041764e-14	0.44,0.435,0.496	0.684,0.647,0.697	-0.219
ENSMUSG00000028693	Nasp	chr4	-	116604740	116604814	116604908	116604994	116604162	116604351	116605683	116605763	2970,2665,2707	2637,2618,2460	2754,2199,3138	1195,1210,1357	211	199	8.74042622316e-14	0.515,0.49,0.509	0.685,0.632,0.686	-0.163
ENSMUSG00000044783	Hjurp	chr1	-	88272728	88272765	88275041	88275097	88270201	88270299	88277218	88277285	377,356,276	81,100,82	759,542,585	66,53,53	181	162	9.76421740667e-14	0.806,0.761,0.751	0.911,0.902,0.908	-0.134
ENSMUSG00000025220	Mgea5	chr19	-	45770050	45770209	45771681	45771966	45767393	45768007	45773661	45773760	569,449,454	874,705,685	281,225,210	969,652,783	410	284	9.76421740667e-14	0.311,0.306,0.315	0.167,0.193,0.157	0.138
ENSMUSG00000003500	Impdh1	chr6	-	29206305	29206512	29206922	29206997	29206065	29206153	29207094	29207196	205,226,177	174,164,179	352,286,296	83,105,120	200	332	1.07737892681e-13	0.662,0.696,0.621	0.876,0.819,0.804	-0.173
ENSMUSG00000019942	Cdk1	chr10	-	69345060	69345184	69346074	69346231	69342539	69342710	69350095	69350158	1834,1887,1689	3264,3409,3198	2458,2746,2728	2274,2285,2862	282	249	1.12344616368e-13	0.332,0.328,0.318	0.488,0.515,0.457	-0.161
ENSMUSG00000015189	Casd1	chr6	+	4625465	4625555	4629961	4630081	4624051	4624474	4631007	4631164	354,309,268	391,433,378	362,318,299	193,164,189	215	245	1.2262127167e-13	0.508,0.448,0.447	0.681,0.688,0.643	-0.203
ENSMUSG00000014601	Strip1	chr3	-	107616507	107616608	107616811	107616938	107615760	107615827	107618057	107618155	579,583,543	558,521,559	754,606,848	297,298,394	252	226	1.26646992213e-13	0.482,0.501,0.466	0.695,0.646,0.659	-0.184
ENSMUSG00000040506	Ambra1	chr2	+	91824459	91824540	91825251	91825352	91810029	91810209	91875715	91875826	184,177,156	244,215,174	223,202,236	93,99,118	206	226	1.26646992213e-13	0.453,0.475,0.496	0.725,0.691,0.687	-0.226
ENSMUSG00000021670	Hmgcr	chr13	-	96651009	96651164	96651855	96652014	96650275	96650633	96652095	96652236	591,532,557	633,579,572	256,270,304	504,726,688	284	280	1.26646992213e-13	0.479,0.475,0.49	0.334,0.268,0.303	0.18
ENSMUSG00000004872	Pax3	chr1	-	78122590	78122756	78132227	78132433	78121577	78121792	78192441	78192576	480,483,495	894,787,739	511,431,488	1851,1303,1828	331	291	1.31476750391e-13	0.321,0.35,0.371	0.195,0.225,0.19	0.144
ENSMUSG00000026361	Cdc73	chr1	-	143609369	143609511	143615302	143615403	143606160	143608557	143617278	143617440	310,234,270	447,397,374	120,92,130	443,344,440	226	267	1.36273875067e-13	0.45,0.41,0.46	0.242,0.24,0.259	0.193
ENSMUSG00000027699	Ect2	chr3	-	27146836	27147019	27148794	27148887	27145955	27146045	27148992	27149072	131,108,85	491,494,433	119,132,109	225,228,150	218	308	1.40095293226e-13	0.274,0.236,0.217	0.428,0.45,0.507	-0.219
ENSMUSG00000047766	Lrrc49	chr9	-	60598085	60598195	60601302	60601488	60593605	60593759	60602578	60602816	297,269,255	239,252,208	100,106,148	242,201,305	311	235	1.40095293226e-13	0.484,0.446,0.481	0.238,0.285,0.268	0.207
ENSMUSG00000021311	Mtr	chr13	-	12190203	12190404	12199045	12199144	12189346	12189539	12200196	12200278	87,81,79	94,121,135	120,148,147	52,57,57	224	326	1.44799727764e-13	0.574,0.493,0.46	0.771,0.791,0.79	-0.275
ENSMUSG00000029661	Col1a2	chr6	+	4524501	4524555	4524875	4524929	4524116	4524170	4525881	4525926	1384,1408,1221	2057,1898,1737	596,750,709	1724,1977,2123	179	179	1.54627141656e-13	0.402,0.426,0.413	0.257,0.275,0.25	0.153
ENSMUSG00000035683	Melk	chr4	+	44325640	44325739	44332879	44332966	44324199	44324268	44340625	44340745	320,327,325	372,341,382	144,125,142	379,291,424	224	212	1.58726717139e-13	0.449,0.476,0.446	0.264,0.289,0.241	0.192
ENSMUSG00000020697	Lig3	chr11	+	82795364	82795452	82795708	82795786	82794503	82794583	82796027	82796151	203,200,178	244,279,217	101,114,133	371,316,412	213	203	1.58726717139e-13	0.442,0.406,0.439	0.206,0.256,0.235	0.197
ENSMUSG00000018583	G3bp1	chr11	+	55497650	55497762	55498557	55498667	55496143	55496245	55499458	55504838	3184,3209,2993	2438,2757,2334	4247,3448,4494	1584,1721,1673	237	235	1.62772527697e-13	0.564,0.536,0.56	0.727,0.665,0.727	-0.153
ENSMUSG00000003437	Paf1	chr7	+	28395042	28395135	28395417	28395539	28393668	28393698	28395628	28395695	327,300,307	562,462,431	491,505,499	362,266,378	218	247	1.62772527697e-13	0.397,0.424,0.447	0.606,0.683,0.599	-0.207
ENSMUSG00000024287	Thoc1	chr18	+	9987598	9987664	9989690	9989774	9987069	9987165	9992127	9992275	248,257,245	539,498,506	117,111,143	585,480,733	191	209	1.67310609811e-13	0.335,0.361,0.346	0.18,0.202,0.176	0.161
ENSMUSG00000031353	Rbbp7	chrX	+	162775735	162775793	162777771	162777882	162774552	162774629	162778347	162779092	465,444,436	2241,1950,1963	226,241,339	2320,2193,3223	183	236	1.71819127872e-13	0.211,0.227,0.223	0.112,0.124,0.119	0.102
ENSMUSG00000034377	Tulp4	chr17	+	6206890	6207057	6213383	6213608	6201699	6201834	6214634	6214869	205,192,171	314,284,224	143,137,69	572,395,322	292	350	1.91409658686e-13	0.439,0.448,0.478	0.231,0.294,0.204	0.212
ENSMUSG00000038252	Ncapd2	chr6	-	125168589	125168748	125170133	125170214	125168006	125168319	125170726	125170821	1008,1022,1133	1977,2008,1933	467,567,732	1991,1727,3463	206	284	1.95179356548e-13	0.413,0.412,0.447	0.244,0.312,0.226	0.163
ENSMUSG00000000568	Hnrnpd	chr5	-	99964669	99964801	99966021	99966183	99963983	99964083	99967218	99967387	8676,7505,7178	7463,6543,6587	5403,4714,5843	8737,7855,10483	287	257	1.95179356548e-13	0.51,0.507,0.494	0.356,0.35,0.333	0.157
ENSMUSG00000001016	Ilf2	chr3	+	90484453	90484570	90486184	90486272	90482776	90482842	90486850	90487097	3177,3355,3306	1389,1391,1272	2915,2683,3585	658,543,702	242	213	2.18790797445e-13	0.668,0.68,0.696	0.796,0.813,0.818	-0.128
ENSMUSG00000022336	Eif3e	chr15	-	43266133	43266259	43270878	43270983	43265500	43265625	43272275	43272318	2192,2023,1841	4520,4520,4596	998,897,957	4563,3477,4622	230	251	2.3148255799e-13	0.346,0.328,0.304	0.193,0.22,0.184	0.127
ENSMUSG00000009927	Rps25	chr9	+	44407987	44408083	44408685	44408869	44407713	44407757	44409953	44410052	3920,4192,3506	3370,3499,2875	4435,4130,5177	1796,1787,2404	221	309	2.3148255799e-13	0.619,0.626,0.63	0.775,0.764,0.751	-0.138
ENSMUSG00000020167	Tcf3	chr10	-	80420020	80420088	80421087	80421166	80419466	80419599	80421331	80421405	2689,3061,2843	2175,2358,2131	2095,2190,2150	3466,2761,3746	204	193	2.3148255799e-13	0.539,0.551,0.558	0.364,0.429,0.352	0.168
ENSMUSG00000025817	Nudt5	chr2	+	5861026	5861076	5862300	5862408	5855979	5856047	5863578	5863674	302,332,313	767,852,793	350,314,335	383,406,377	175	233	2.39810274687e-13	0.344,0.342,0.344	0.549,0.507,0.542	-0.189
ENSMUSG00000041215	Yeats2	chr16	+	20150441	20150560	20152908	20153006	20141062	20141235	20154136	20154229	144,137,115	192,189,165	229,320,140	123,116,80	244	223	2.39810274687e-13	0.407,0.398,0.389	0.63,0.716,0.615	-0.256
ENSMUSG00000037570	Mcrs1	chr15	-	99249875	99250014	99250462	99250582	99249367	99249506	99251861	99251961	585,675,563	577,599,553	332,316,364	621,680,738	245	264	2.43934851354e-13	0.522,0.548,0.523	0.366,0.334,0.347	0.182
ENSMUSG00000030104	Edem1	chr6	+	108851209	108851283	108852489	108852586	108849394	108849565	108854244	108854448	190,156,154	290,216,212	74,73,91	302,221,371	199	222	2.66651284386e-13	0.422,0.446,0.448	0.215,0.269,0.215	0.206
ENSMUSG00000047534	Mis18bp1	chr12	-	65133803	65133858	65136749	65136849	65132733	65133625	65138644	65138796	287,263,302	252,249,185	115,113,122	278,204,305	225	180	2.75486798482e-13	0.477,0.458,0.566	0.249,0.307,0.242	0.234
ENSMUSG00000001472	Tcf25	chr8	+	123381399	123381561	123382526	123382601	123373855	123374064	123383324	123383443	922,874,754	527,548,503	1425,1494,1412	448,433,419	287	200	2.89085525704e-13	0.549,0.526,0.511	0.689,0.706,0.701	-0.17
ENSMUSG00000041879	Ipo9	chr1	-	135400043	135400203	135402232	135402372	135394164	135394362	135403287	135403455	590,644,616	1318,1191,1234	283,261,229	1140,1090,1034	265	285	3.30396204223e-13	0.325,0.368,0.349	0.211,0.205,0.192	0.145
ENSMUSG00000057751	Megf6	chr4	+	154270622	154270751	154271610	154271739	154270401	154270530	154273807	154275184	349,363,314	420,460,365	351,382,496	969,874,1363	254	254	3.30396204223e-13	0.454,0.441,0.462	0.266,0.304,0.267	0.173
ENSMUSG00000002949	Timm44	chr8	-	4268299	4268380	4269854	4270025	4267863	4268013	4274136	4274232	409,459,371	357,399,326	321,343,342	677,519,741	296	206	3.38926835315e-13	0.444,0.445,0.442	0.248,0.315,0.243	0.175
ENSMUSG00000063200	Nol7	chr13	+	43400852	43400934	43401296	43401418	43400592	43400621	43401499	43401577	331,313,382	1117,1117,1021	189,183,224	1246,1127,1755	207	247	3.47405131247e-13	0.261,0.251,0.309	0.153,0.162,0.132	0.125
ENSMUSG00000026355	Mcm6	chr1	-	128351432	128351682	128355512	128355659	128349303	128349469	128359458	128359664	1171,965,1022	1800,1673,1763	1118,1414,751	682,775,699	272	375	3.60575993121e-13	0.473,0.443,0.444	0.693,0.716,0.597	-0.215
ENSMUSG00000032527	Pccb	chr9	-	101012704	101012815	101023135	101023249	100999164	100999273	101027079	101027136	391,327,294	253,275,239	485,478,483	128,192,158	239	236	3.85505768722e-13	0.604,0.54,0.548	0.789,0.711,0.751	-0.186
ENSMUSG00000029017	Pmpcb	chr5	+	21742757	21742956	21743378	21743458	21740484	21740614	21745977	21746090	938,876,736	313,314,274	740,702,869	130,111,119	324	205	3.85505768722e-13	0.655,0.638,0.63	0.783,0.8,0.822	-0.161
ENSMUSG00000006800	Sulf2	chr2	-	166075494	166075548	166075771	166075805	166073088	166074818	166077517	166077641	813,771,613	496,522,407	1029,963,1572	285,325,502	159	179	3.85505768722e-13	0.649,0.624,0.629	0.803,0.769,0.779	-0.15
ENSMUSG00000024381	Bin1	chr18	+	32426223	32426352	32431670	32431742	32424819	32424967	32431982	32432093	337,336,336	371,420,361	401,342,504	212,195,223	254	197	3.93715271865e-13	0.413,0.383,0.419	0.595,0.576,0.637	-0.198
ENSMUSG00000029554	Mad1l1	chr5	-	140261497	140261584	140295786	140295848	140193913	140194058	140300214	140300329	131,145,145	221,204,248	66,56,91	276,259,366	187	212	4.15894226688e-13	0.402,0.446,0.399	0.213,0.197,0.22	0.206
ENSMUSG00000022892	App	chr16	-	84962721	84962868	84978063	84978285	84954439	84955432	85013626	85013726	1285,1079,1062	981,918,839	1000,930,1242	1324,1820,2230	347	272	4.33281038675e-13	0.507,0.48,0.498	0.372,0.286,0.304	0.174
ENSMUSG00000042508	Dmtf1	chr5	-	9137125	9137240	9140385	9140480	9136065	9136142	9148899	9149022	319,246,222	341,279,233	217,200,196	601,441,480	220	240	4.50563738017e-13	0.505,0.49,0.51	0.283,0.331,0.308	0.194
ENSMUSG00000062006	Rpl34	chr3	-	130728747	130728851	130729050	130729150	130726830	130726959	130729228	130729302	3476,4021,3235	8334,8915,7968	1918,2202,2523	8891,9528,11438	225	229	4.63112135707e-13	0.298,0.315,0.292	0.18,0.19,0.183	0.117
ENSMUSG00000026887	Mrrf	chr2	+	36153592	36153711	36159598	36159690	36147902	36148058	36177114	36177274	145,175,105	220,191,177	59,67,76	270,233,332	244	217	4.70968502294e-13	0.37,0.449,0.345	0.163,0.204,0.169	0.209
ENSMUSG00000018565	Elp5	chr11	-	69970560	69970742	69975039	69975260	69969492	69969588	69979829	69979910	690,704,683	1153,1252,1170	345,348,427	1279,1062,1624	346	307	5.06400065304e-13	0.347,0.333,0.341	0.193,0.225,0.189	0.138
ENSMUSG00000025758	Plk4	chr3	+	40811879	40812013	40812093	40812185	40810661	40810764	40812730	40812875	39,30,17	380,388,387	46,47,73	189,191,271	259	217	5.23261907175e-13	0.079,0.061,0.035	0.169,0.171,0.184	-0.116
ENSMUSG00000001847	Rac1	chr5	-	143508095	143508158	143514668	143514786	143507326	143507486	143517157	143517229	2207,2094,2055	2231,2100,2060	2251,2182,2570	1221,1091,1322	243	188	5.90365514588e-13	0.434,0.435,0.436	0.588,0.607,0.601	-0.164
ENSMUSG00000030035	Wbp1	chr6	-	83119867	83120044	83120184	83120287	83119043	83119720	83120771	83120876	1018,1079,983	2077,2355,2096	598,578,724	2740,2161,3070	228	302	6.11444228583e-13	0.394,0.378,0.383	0.224,0.262,0.238	0.144
ENSMUSG00000031826	Usp10	chr8	+	119931848	119931917	119941112	119942138	119910813	119910939	119947074	119947166	248,252,222	541,577,610	265,436,310	338,354,394	194	1151	6.27849678405e-13	0.731,0.722,0.683	0.823,0.88,0.824	-0.13
ENSMUSG00000021639	Gtf2h2	chr13	-	100482937	100483043	100486473	100486524	100481211	100481302	100488848	100488935	140,151,151	394,428,421	55,59,64	431,395,476	176	231	6.57768186898e-13	0.318,0.316,0.32	0.143,0.164,0.15	0.166
ENSMUSG00000002068	Ccne1	chr7	-	38103045	38103194	38106278	38106347	38102785	38102921	38106595	38106683	313,308,231	690,677,664	305,246,272	292,304,296	194	274	6.69419815986e-13	0.39,0.391,0.329	0.596,0.533,0.565	-0.195
ENSMUSG00000027900	Dram2	chr3	+	106555163	106555308	106561748	106561816	106552155	106552280	106566044	106566184	184,178,153	121,104,120	217,216,250	57,58,45	270	193	7.30613244322e-13	0.521,0.55,0.477	0.731,0.727,0.799	-0.236
ENSMUSG00000030868	Dctn5	chr7	+	122138247	122138359	122143784	122143887	122135051	122135170	122148056	122149044	699,637,707	702,668,719	520,511,527	1087,885,1310	237	228	7.46483068596e-13	0.489,0.478,0.486	0.315,0.357,0.279	0.167
ENSMUSG00000054405	Dnajc8	chr4	+	132541781	132541838	132550376	132550468	132538186	132538288	132551534	132551610	337,358,403	1330,1175,1060	189,164,212	1381,1027,1558	182	217	7.66745048956e-13	0.232,0.266,0.312	0.14,0.16,0.14	0.123
ENSMUSG00000057406	Whsc1	chr5	+	33885381	33885651	33887251	33887368	33884986	33885090	33891505	33891647	667,637,632	960,820,897	586,545,623	364,369,442	395	242	7.69006376351e-13	0.299,0.322,0.302	0.497,0.475,0.463	-0.171
ENSMUSG00000002249	Tead3	chr17	-	28336510	28336573	28340153	28340218	28335484	28335496	28341348	28341600	163,217,171	94,128,97	132,145,129	247,182,225	190	188	7.75712827306e-13	0.632,0.627,0.636	0.346,0.441,0.362	0.249
ENSMUSG00000000278	Scpep1	chr11	-	88933447	88933561	88934577	88934671	88930207	88930345	88935822	88935951	453,408,375	513,524,471	537,527,720	327,269,438	219	239	7.82380845878e-13	0.491,0.459,0.465	0.642,0.681,0.642	-0.183
ENSMUSG00000020978	Klhdc2	chr12	+	69307189	69307299	69307617	69307690	69305782	69305841	69308957	69309045	1909,1806,1770	716,761,726	1654,1566,1932	310,328,387	235	198	7.93443406216e-13	0.692,0.667,0.673	0.818,0.801,0.808	-0.132
ENSMUSG00000032892	Rangrf	chr11	-	68972942	68973028	68973116	68973273	68972483	68972741	68973440	68973557	113,154,115	442,512,388	30,43,40	342,323,460	282	211	8.08862948129e-13	0.161,0.184,0.182	0.062,0.091,0.061	0.104
ENSMUSG00000029833	Trim24	chr6	+	37960780	37960855	37964702	37964852	37958561	37958694	37965500	37965932	420,403,399	477,377,443	428,372,580	164,215,290	200	275	8.81491849211e-13	0.548,0.595,0.553	0.782,0.704,0.733	-0.174
ENSMUSG00000002963	Pnkp	chr7	+	44858452	44858749	44859722	44859802	44858162	44858209	44859887	44859945	122,104,99	146,161,133	71,55,55	235,204,253	422	205	9.18549466896e-13	0.289,0.239,0.266	0.128,0.116,0.096	0.151
ENSMUSG00000028937	Acot7	chr4	+	152206763	152206881	152217735	152217892	152186205	152186385	152223070	152223162	44,49,46	232,236,190	143,130,223	293,218,325	243	282	1.02551865305e-12	0.18,0.194,0.219	0.362,0.409,0.443	-0.207
ENSMUSG00000031328	Flna	chrX	-	74228759	74228921	74229018	74229192	74228320	74228524	74229380	74229509	2127,2035,1910	2588,2443,2399	1001,1022,1476	2427,2362,3441	299	287	1.04885114678e-12	0.441,0.444,0.433	0.284,0.293,0.292	0.15
ENSMUSG00000036893	Ehmt1	chr2	-	24856605	24856726	24858172	24858250	24852664	24852802	24863222	24863411	465,452,416	366,312,298	690,532,514	204,195,176	203	246	1.06333668462e-12	0.606,0.637,0.628	0.804,0.768,0.78	-0.16
ENSMUSG00000018548	Trim37	chr11	+	87196820	87197015	87216436	87216547	87190073	87190159	87218251	87220683	93,86,93	268,302,269	33,39,20	254,273,347	320	236	1.08208680112e-12	0.204,0.174,0.203	0.087,0.095,0.041	0.119
ENSMUSG00000028364	Tnc	chr4	-	63982650	63982923	64000697	64000970	63976445	63976568	64006245	64006509	70,25,23	76,43,30	88,81,147	369,467,750	398	398	1.11806653321e-12	0.479,0.368,0.434	0.193,0.148,0.164	0.259
ENSMUSG00000030978	Rrm1	chr7	+	102465717	102465813	102466877	102467066	102463645	102463781	102468294	102469771	1930,1686,1885	2479,2394,2300	868,809,1092	2153,1849,3064	221	314	1.23163317984e-12	0.525,0.5,0.538	0.364,0.383,0.336	0.16
ENSMUSG00000020680	Taf15	chr11	+	83487222	83487413	83497261	83497296	83484976	83485079	83497893	83497926	1328,1279,1243	344,282,247	840,727,995	356,373,469	316	160	1.37042599491e-12	0.662,0.697,0.718	0.544,0.497,0.518	0.173
ENSMUSG00000031826	Usp10	chr8	+	119941109	119942138	119947074	119947166	119936530	119936588	119947700	119947810	353,306,346	381,401,439	371,367,386	228,167,226	1154	217	1.43109347087e-12	0.148,0.125,0.129	0.234,0.292,0.243	-0.122
ENSMUSG00000029920	Smarcad1	chr6	+	65110369	65110552	65111775	65111885	65108651	65108770	65114300	65116061	400,333,363	422,372,365	181,172,210	481,336,505	308	235	1.45285441136e-12	0.42,0.406,0.431	0.223,0.281,0.241	0.171
ENSMUSG00000033335	Dnm2	chr9	+	21478898	21479037	21480406	21480545	21476472	21476608	21481332	21481419	57,64,52	448,459,361	182,136,224	516,410,641	264	264	1.51723445561e-12	0.113,0.122,0.126	0.261,0.249,0.259	-0.136
ENSMUSG00000031902	Nfatc3	chr8	+	106096163	106096336	106099071	106099212	106092031	106092231	106100933	106100989	428,361,379	376,285,326	274,242,218	506,407,434	298	266	1.54716349622e-12	0.504,0.531,0.509	0.326,0.347,0.31	0.187
ENSMUSG00000002767	Mrpl2	chr17	+	46648658	46648769	46649034	46649108	46648471	46648587	46649883	46650132	539,634,496	266,359,316	490,582,748	111,151,207	236	199	1.6151828733e-12	0.631,0.598,0.57	0.788,0.765,0.753	-0.169
ENSMUSG00000041740	Rnf10	chr5	-	115256973	115257173	115260118	115260315	115255349	115255440	115272256	115272898	1158,1202,1081	1691,1563,1673	1539,1952,1611	1282,1119,1175	322	325	1.8820573515e-12	0.409,0.437,0.395	0.548,0.638,0.581	-0.175
ENSMUSG00000005506	Celf1	chr2	+	91008171	91008300	91009201	91009315	91006619	91006695	91010392	91010578	1035,1073,1053	687,708,637	916,690,726	253,262,210	254	239	2.00797598349e-12	0.586,0.588,0.609	0.773,0.712,0.765	-0.156
ENSMUSG00000005514	Por	chr5	+	135733501	135733683	135733772	135733922	135732685	135732804	135734026	135734297	618,717,625	636,618,492	910,779,1161	378,411,423	307	275	2.64036669674e-12	0.465,0.51,0.532	0.683,0.629,0.711	-0.172
ENSMUSG00000005506	Celf1	chr2	+	91008171	91008300	91009204	91009315	91006619	91006695	91010392	91010578	1035,1073,1053	677,687,622	916,690,726	248,259,204	254	236	2.83940166976e-12	0.587,0.592,0.611	0.774,0.712,0.768	-0.155
ENSMUSG00000030199	Etv6	chr6	+	134222864	134223029	134233518	134233653	134137284	134137417	134248273	134248804	207,219,193	182,162,177	115,137,98	262,233,267	290	260	2.83940166976e-12	0.505,0.548,0.494	0.282,0.345,0.248	0.224
ENSMUSG00000028961	Pgd	chr4	-	149161628	149161694	149165049	149165229	149160834	149160953	149166006	149166082	519,517,495	571,566,492	310,311,340	735,602,780	305	191	2.84845086586e-12	0.363,0.364,0.387	0.209,0.244,0.214	0.149
ENSMUSG00000062078	Qk	chr17	-	10238892	10239036	10273946	10274063	10217715	10217803	10282838	10282981	1752,1402,1352	1139,1015,1033	2502,1980,1743	854,755,667	242	269	3.26506471547e-12	0.631,0.606,0.593	0.765,0.745,0.744	-0.141
ENSMUSG00000000827	Tpd52l2	chr2	+	181499844	181499990	181508165	181508267	181497180	181497332	181513038	181513087	987,1117,892	625,640,633	497,539,515	700,576,703	271	227	3.33866800873e-12	0.569,0.594,0.541	0.373,0.439,0.38	0.171
ENSMUSG00000035293	G2e3	chr12	+	51363416	51363546	51365254	51365559	51363185	51363310	51367774	51367956	351,295,300	223,209,246	330,207,197	76,65,69	255	430	3.35454536489e-12	0.726,0.704,0.673	0.88,0.843,0.828	-0.149
ENSMUSG00000037572	Wdhd1	chr14	-	47263438	47263623	47265673	47265858	47261339	47261581	47266980	47267173	327,273,302	256,204,255	387,311,364	132,117,114	310	310	3.61313454841e-12	0.561,0.572,0.542	0.746,0.727,0.762	-0.187
ENSMUSG00000024614	Tmx3	chr18	+	90537074	90537204	90538498	90538567	90534381	90534438	90539938	90543267	260,236,251	169,142,113	415,307,292	90,63,63	255	194	3.70207920756e-12	0.539,0.558,0.628	0.778,0.788,0.779	-0.207
ENSMUSG00000028849	Map7d1	chr4	-	126233592	126233646	126233892	126233997	126233364	126233407	126234097	126234236	853,904,698	290,268,253	1239,1430,1754	203,223,270	230	179	3.76599367348e-12	0.696,0.724,0.682	0.826,0.833,0.835	-0.131
ENSMUSG00000028790	Khdrbs1	chr4	-	129720038	129720106	129720651	129720853	129719082	129719141	129722644	129722778	3791,4096,3853	1321,1219,1126	2130,1982,2281	1232,1086,1491	327	193	4.01090359527e-12	0.629,0.665,0.669	0.505,0.519,0.474	0.155
ENSMUSG00000039753	Fbxl5	chr5	-	43750861	43751010	43758221	43758944	43744623	43745375	43759742	43759825	264,225,197	294,282,298	99,94,118	290,295,351	848	274	4.12363267989e-12	0.225,0.205,0.176	0.099,0.093,0.098	0.105
ENSMUSG00000033808	Tmem87a	chr2	-	120362878	120362940	120363361	120363435	120360038	120360094	120369243	120369347	90,96,87	45,33,40	79,55,57	108,75,121	199	187	4.12363267989e-12	0.653,0.732,0.671	0.407,0.408,0.307	0.311
ENSMUSG00000010663	Fads1	chr19	+	10185684	10185882	10186377	10186479	10184926	10185037	10186754	10186883	429,459,383	697,664,662	224,280,229	875,712,840	323	227	4.31175441672e-12	0.302,0.327,0.289	0.152,0.217,0.161	0.129
ENSMUSG00000032178	Ilf3	chr9	+	21394830	21394942	21395370	21395468	21394194	21394290	21396019	21396131	1066,1113,1020	1144,1042,975	638,618,641	1233,1059,1372	237	223	4.36163078091e-12	0.467,0.501,0.496	0.327,0.354,0.305	0.159
ENSMUSG00000032740	Ccdc88a	chr11	+	29374506	29374607	29400183	29400292	29373657	29374410	29422539	29422609	142,167,113	129,108,92	189,124,97	46,37,20	226	234	4.62228880602e-12	0.533,0.616,0.56	0.81,0.776,0.834	-0.237
ENSMUSG00000089872	Rps6kc1	chr1	-	190885333	190885427	190888648	190888764	190871591	190871951	190899450	190899571	164,128,146	117,97,96	230,142,181	53,44,38	241	219	4.65826520458e-12	0.56,0.545,0.58	0.798,0.746,0.812	-0.224
ENSMUSG00000035203	Epn1	chr7	+	5095890	5095974	5097153	5097411	5095642	5095753	5097571	5098176	272,278,261	964,1080,971	226,191,291	1881,1355,2271	209	383	4.79748548581e-12	0.341,0.321,0.33	0.18,0.205,0.19	0.139
ENSMUSG00000027900	Dram2	chr3	+	106555166	106555308	106561748	106561816	106552155	106552280	106566044	106566414	31,22,26	121,104,120	49,45,48	57,58,45	267	193	5.3089706544e-12	0.156,0.133,0.135	0.383,0.359,0.435	-0.251
ENSMUSG00000019143	Hars2	chr18	+	36789156	36789284	36789366	36789609	36788576	36788670	36790133	36790250	326,332,338	344,274,244	251,254,272	519,411,575	253	368	5.35479313952e-12	0.58,0.638,0.668	0.413,0.473,0.408	0.197
ENSMUSG00000032527	Pccb	chr9	-	100995559	100995680	100999164	100999273	100994567	100994649	101012704	101012815	253,278,238	425,406,333	128,186,156	489,491,586	234	246	5.43782527424e-12	0.385,0.419,0.429	0.216,0.285,0.219	0.171
ENSMUSG00000052752	Traf7	chr17	-	24514124	24514217	24514712	24514829	24513898	24513932	24518741	24518799	70,86,51	506,476,454	76,72,77	203,176,197	242	218	5.43782527424e-12	0.111,0.14,0.092	0.252,0.269,0.26	-0.146
ENSMUSG00000015880	Ncapg	chr5	+	45693751	45693926	45695653	45695815	45693156	45693338	45696032	45696168	508,431,462	904,840,803	208,226,279	926,647,1141	300	287	5.43782527424e-12	0.35,0.329,0.355	0.177,0.25,0.19	0.139
ENSMUSG00000022814	Umps	chr16	-	33959052	33959167	33960176	33960352	33954793	33956935	33961568	33962240	693,713,690	786,934,784	298,322,375	741,732,909	301	240	5.66641611887e-12	0.413,0.378,0.412	0.243,0.26,0.248	0.151
ENSMUSG00000024099	Ndufv2	chr17	-	66089231	66089348	66089430	66089493	66087402	66087571	66091863	66091929	699,699,616	1466,1612,1473	754,741,931	832,932,1052	188	242	5.66777111004e-12	0.38,0.358,0.35	0.538,0.506,0.533	-0.163
ENSMUSG00000048234	Rnf149	chr1	-	39555477	39555670	39558314	39558411	39551295	39552515	39560692	39560775	140,187,125	403,373,361	91,96,83	572,573,590	222	318	6.07350093357e-12	0.332,0.418,0.332	0.186,0.194,0.168	0.178
ENSMUSG00000023008	Fmnl3	chr15	-	99319561	99319654	99319984	99320086	99319130	99319254	99320352	99320513	360,334,342	584,458,435	219,285,279	696,675,961	227	218	6.12425277157e-12	0.372,0.412,0.43	0.232,0.289,0.218	0.158
ENSMUSG00000026280	Atg4b	chr1	+	93768252	93768324	93773769	93773868	93768052	93768154	93775132	93775234	385,323,289	501,483,470	430,358,430	287,252,305	197	224	6.12832478032e-12	0.466,0.432,0.411	0.63,0.618,0.616	-0.185
ENSMUSG00000034377	Tulp4	chr17	+	6185136	6185298	6198671	6198852	6176828	6176957	6201699	6201834	191,143,111	268,230,226	90,83,36	424,279,194	287	306	7.07017860508e-12	0.432,0.399,0.344	0.185,0.241,0.165	0.195
ENSMUSG00000027523	Gnas	chr2	+	174334211	174334284	174341809	174341929	174330096	174330434	174343199	174343297	5449,5770,4818	13086,13701,12400	5685,6204,6656	7505,7804,9488	198	245	7.25666838448e-12	0.34,0.343,0.325	0.484,0.496,0.465	-0.146
ENSMUSG00000005469	Prkaca	chr8	+	83990427	83990554	83990641	83990737	83988282	83988365	83990862	83990985	1502,1589,1465	922,970,881	1649,1253,1713	481,426,538	252	221	8.55588207541e-12	0.588,0.59,0.593	0.75,0.721,0.736	-0.145
ENSMUSG00000054942	Fam73a	chr3	-	152333480	152333617	152335251	152335429	152322349	152322476	152337725	152338044	176,154,111	167,139,124	247,187,193	87,79,72	303	262	9.23194031511e-12	0.477,0.489,0.436	0.711,0.672,0.699	-0.227
ENSMUSG00000028423	Nfx1	chr4	+	40976352	40977342	40984892	40985051	40970905	40971059	40986692	40986770	219,186,202	348,321,361	225,266,166	149,158,156	1115	284	9.57986235497e-12	0.138,0.129,0.125	0.278,0.3,0.213	-0.133
ENSMUSG00000024962	Vegfb	chr19	-	6986020	6986094	6986773	6986816	6985804	6985840	6987351	6987651	42,55,56	164,132,159	46,55,16	401,368,461	168	199	1.03911212149e-11	0.233,0.33,0.294	0.12,0.15,0.039	0.183
ENSMUSG00000028790	Khdrbs1	chr4	-	129720651	129720853	129722644	129722778	129720038	129720106	129725575	129725722	2652,2610,2461	4738,4642,4180	1505,1433,1555	4798,4330,5547	259	327	1.04264930023e-11	0.414,0.415,0.426	0.284,0.295,0.261	0.138
ENSMUSG00000020078	Vps26a	chr10	-	62469900	62470057	62480557	62480707	62468289	62468454	62486657	62486805	269,215,237	491,450,419	362,364,335	372,287,287	275	282	1.0833427065e-11	0.36,0.329,0.367	0.499,0.565,0.545	-0.184
ENSMUSG00000013160	Atp6v0d1	chr8	-	105529173	105529253	105539320	105539492	105525623	105525701	105565782	105566047	437,478,471	473,412,342	242,351,320	635,544,812	297	205	1.19535454705e-11	0.389,0.445,0.487	0.208,0.308,0.214	0.197
ENSMUSG00000026309	Ilkap	chr1	-	91390606	91390663	91391131	91391197	91388354	91388464	91398650	91398815	136,106,127	416,431,349	56,113,28	592,542,607	191	182	1.19546594846e-11	0.238,0.19,0.257	0.083,0.166,0.042	0.131
ENSMUSG00000027248	Pdia3	chr2	+	121424524	121424642	121426594	121426702	121422448	121422527	121429453	121429583	4129,3910,3378	5052,4746,4055	3330,3250,2883	7452,6225,7423	243	233	1.23624524856e-11	0.439,0.441,0.444	0.3,0.334,0.271	0.14
ENSMUSG00000037669	Ldah	chr12	+	8227219	8227363	8238442	8238615	8220599	8220755	8268363	8268598	309,272,316	416,353,349	239,178,201	551,502,581	269	298	1.3391846147e-11	0.451,0.461,0.501	0.325,0.282,0.277	0.176
ENSMUSG00000047766	Lrrc49	chr9	-	60593605	60593759	60598085	60598195	60587228	60587891	60601302	60601488	243,212,216	323,333,284	90,120,130	452,307,586	235	279	1.47123118841e-11	0.472,0.43,0.475	0.191,0.317,0.208	0.22
ENSMUSG00000038383	Pigu	chr2	-	155314501	155314599	155328580	155328681	155301200	155301355	155331148	155331258	404,379,335	290,246,242	644,364,736	184,150,195	226	223	1.49049014095e-11	0.579,0.603,0.577	0.775,0.705,0.788	-0.17
ENSMUSG00000026457	Adipor1	chr1	+	134428081	134428269	134431056	134431250	134425908	134426095	134431529	134433348	895,910,892	630,697,613	917,969,929	287,366,377	313	319	1.75307378526e-11	0.591,0.571,0.597	0.765,0.73,0.715	-0.15
ENSMUSG00000052752	Traf7	chr17	-	24514712	24514829	24516504	24516599	24514124	24514217	24518741	24518799	232,238,235	601,625,537	303,231,272	354,287,305	220	242	1.77782987693e-11	0.298,0.295,0.325	0.485,0.47,0.495	-0.177
ENSMUSG00000032290	Ptpn9	chr9	+	57044374	57044468	57048190	57048257	57036482	57036811	57056713	57056792	554,460,463	306,285,276	634,526,551	188,128,157	219	192	1.87392965107e-11	0.613,0.586,0.595	0.747,0.783,0.755	-0.164
ENSMUSG00000042831	Alkbh6	chr7	+	30312236	30312388	30312505	30312707	30311839	30311900	30313918	30314161	494,494,479	455,473,459	289,280,387	619,500,713	277	327	2.01352886745e-11	0.562,0.552,0.552	0.355,0.398,0.391	0.174
ENSMUSG00000015575	Atp6v0e	chr17	+	26682677	26682725	26695354	26695484	26676395	26676578	26699211	26699644	152,158,175	489,683,595	93,108,105	826,750,932	173	255	2.06512811602e-11	0.314,0.254,0.302	0.142,0.175,0.142	0.137
ENSMUSG00000068922	Msto1	chr3	-	88912025	88912113	88912702	88912778	88911763	88911881	88912857	88912923	111,128,113	238,267,268	153,164,170	131,142,173	201	213	2.1312847468e-11	0.331,0.337,0.309	0.553,0.55,0.51	-0.212
ENSMUSG00000018583	G3bp1	chr11	+	55485625	55485738	55489018	55489192	55469684	55469801	55491963	55492054	1703,1832,1662	1901,1876,1685	2279,2352,2026	1246,1271,1234	238	299	2.1312847468e-11	0.53,0.551,0.553	0.697,0.699,0.673	-0.145
ENSMUSG00000022477	Aco2	chr15	+	81904762	81904867	81905851	81905943	81903855	81904006	81907425	81907531	887,881,867	783,806,788	989,833,1237	485,411,517	230	217	2.14821226845e-11	0.517,0.508,0.509	0.658,0.657,0.693	-0.158
ENSMUSG00000026921	Egfl7	chr2	+	26589329	26589446	26590656	26590752	26589044	26589169	26590898	26590939	340,348,329	205,230,198	559,484,597	135,164,166	242	221	2.14826822997e-11	0.602,0.58,0.603	0.791,0.729,0.767	-0.167
ENSMUSG00000016619	Nup50	chr15	+	84937486	84937568	84938357	84938476	84934863	84935523	84939645	84942955	366,365,287	664,714,663	180,205,175	810,703,824	207	244	2.19639627299e-11	0.394,0.376,0.338	0.208,0.256,0.2	0.148
ENSMUSG00000031065	Cdk16	chrX	+	20696921	20696964	20697119	20697210	20696730	20696836	20698450	20698528	171,221,195	758,811,686	97,107,119	872,771,1109	168	216	2.2304922936e-11	0.225,0.259,0.268	0.125,0.151,0.121	0.118
ENSMUSG00000001158	Snrnp27	chr6	-	86676221	86676286	86680906	86680986	86675150	86675580	86681590	86681703	610,576,521	596,664,574	919,891,915	449,466,584	205	190	2.2386927203e-11	0.487,0.446,0.457	0.655,0.639,0.592	-0.165
ENSMUSG00000029860	Zyx	chr6	+	42356431	42356610	42357312	42357433	42356161	42356331	42357851	42358562	687,717,713	803,766,770	484,503,532	1008,1045,1209	304	246	2.26566007602e-11	0.409,0.431,0.428	0.28,0.28,0.263	0.148
ENSMUSG00000047766	Lrrc49	chr9	-	60615093	60615177	60621568	60621716	60610257	60610421	60649479	60649541	374,336,334	173,192,185	320,298,334	60,71,79	273	209	2.27951332229e-11	0.623,0.573,0.58	0.803,0.763,0.764	-0.185
ENSMUSG00000029366	Dck	chr5	+	88769603	88769719	88772629	88772823	88764995	88765346	88774081	88774229	429,432,421	539,536,477	127,171,147	395,373,380	241	319	2.28214353834e-11	0.513,0.516,0.539	0.299,0.378,0.339	0.184
ENSMUSG00000026153	Fam135a	chr1	-	24014778	24014892	24020674	24020785	24011092	24012497	24021853	24022005	257,201,197	179,159,107	415,305,429	79,81,146	236	239	2.34545392367e-11	0.593,0.561,0.651	0.842,0.792,0.748	-0.192
ENSMUSG00000031563	Wwc2	chr8	-	47887071	47887151	47899435	47899512	47883493	47883623	47900652	47900856	161,129,120	207,146,134	269,268,232	129,140,110	202	205	2.46114152922e-11	0.441,0.473,0.476	0.679,0.66,0.682	-0.21
ENSMUSG00000029472	Anapc5	chr5	-	122800450	122800632	122806244	122806435	122799338	122799474	122807299	122807401	2694,2743,2396	1943,2189,2116	2739,2460,3135	1042,1196,1362	316	307	2.50623162776e-11	0.574,0.549,0.524	0.719,0.666,0.691	-0.143
ENSMUSG00000046707	Csnk2a2	chr8	-	95465650	95465710	95473370	95473421	95461545	95461629	95477211	95477313	149,143,153	291,245,250	78,72,95	341,316,378	176	185	2.50718925743e-11	0.35,0.38,0.391	0.194,0.193,0.209	0.175
ENSMUSG00000024539	Ptpn2	chr18	-	67695623	67695724	67711836	67711927	67688890	67688989	67724441	67724573	413,388,389	319,365,353	404,535,457	191,190,193	216	226	2.50718925743e-11	0.575,0.527,0.536	0.689,0.747,0.712	-0.17
ENSMUSG00000029472	Anapc5	chr5	-	122800450	122800593	122806244	122806435	122799394	122799474	122807299	122807343	2694,2743,2396	1942,2188,2116	2739,2460,3135	1042,1196,1362	316	268	2.55931980414e-11	0.541,0.515,0.49	0.69,0.636,0.661	-0.147
ENSMUSG00000061479	Snrpa	chr7	-	27192869	27193042	27195443	27195556	27191603	27191780	27195993	27196245	497,537,452	3035,3254,2850	592,686,970	2212,2045,2975	238	298	2.65513395136e-11	0.17,0.171,0.166	0.251,0.296,0.29	-0.11
ENSMUSG00000022231	Sema5a	chr15	+	32681465	32681621	32686636	32686848	32679094	32679265	32689295	32696341	142,137,117	264,218,214	93,85,95	477,313,368	281	337	2.86536656209e-11	0.392,0.43,0.396	0.19,0.246,0.236	0.182
ENSMUSG00000021796	Bmpr1a	chr14	-	34441098	34441201	34443818	34443981	34434637	34434734	34447771	34447978	889,786,695	889,717,659	557,420,279	951,731,620	288	228	2.91244906979e-11	0.442,0.465,0.455	0.317,0.313,0.263	0.156
ENSMUSG00000025980	Hspd1	chr1	-	55080101	55080347	55081072	55081172	55079055	55079230	55081659	55081828	2048,2023,2068	4226,3577,3838	823,769,859	2938,2463,3217	225	371	3.08214223374e-11	0.444,0.483,0.47	0.316,0.34,0.306	0.145
ENSMUSG00000026470	Stx6	chr1	+	155191428	155191554	155193218	155193325	155187777	155187840	155197340	155197435	524,485,462	244,274,277	508,409,521	110,108,139	251	232	3.12806635372e-11	0.665,0.621,0.607	0.81,0.778,0.776	-0.157
ENSMUSG00000029207	Apbb2	chr5	-	66400075	66400281	66451467	66452283	66391771	66391857	66462097	66462166	89,74,75	58,42,39	249,205,180	38,29,39	941	331	3.21117156889e-11	0.351,0.383,0.404	0.697,0.713,0.619	-0.297
ENSMUSG00000022477	Aco2	chr15	+	81889297	81889434	81895169	81895428	81872308	81872548	81899128	81899221	457,490,336	574,543,440	506,601,626	288,422,346	262	384	3.21287411293e-11	0.539,0.569,0.528	0.72,0.676,0.726	-0.162
ENSMUSG00000003184	Irf3	chr7	+	45000371	45000546	45000644	45001022	45000153	45000224	45001672	45001788	419,425,393	244,303,229	616,536,882	174,173,254	300	503	3.21287411293e-11	0.742,0.702,0.742	0.856,0.839,0.853	-0.121
ENSMUSG00000010663	Fads1	chr19	+	10186754	10186883	10191439	10191500	10186377	10186479	10192911	10192988	749,707,725	266,268,243	924,749,885	135,167,114	254	186	3.21287411293e-11	0.673,0.659,0.686	0.834,0.767,0.85	-0.144
ENSMUSG00000021614	Vcan	chr13	-	89684399	89684513	89685078	89685192	89679799	89679958	89688284	89693501	1749,1667,1517	1220,1095,1015	2168,1712,4776	725,709,1637	239	239	3.30993893009e-11	0.589,0.604,0.599	0.749,0.707,0.745	-0.136
ENSMUSG00000036529	Sbf1	chr15	-	89301842	89302377	89302451	89302525	89300772	89300951	89302604	89302630	221,223,211	187,200,216	278,190,233	123,80,71	199	660	3.41382749834e-11	0.797,0.787,0.764	0.882,0.887,0.916	-0.112
ENSMUSG00000015711	Prune	chr3	-	95258026	95258185	95259239	95259334	95253673	95255427	95262210	95262369	242,249,272	496,455,383	217,134,211	825,586,746	220	284	3.48863915534e-11	0.386,0.414,0.478	0.253,0.228,0.267	0.177
ENSMUSG00000010205	Raver1	chr9	-	21080083	21080171	21080704	21080817	21079600	21079812	21080974	21081104	791,706,745	728,725,724	487,436,510	936,765,1004	238	213	3.52115144139e-11	0.493,0.466,0.479	0.318,0.338,0.313	0.156
ENSMUSG00000018189	Uchl5	chr1	+	143786129	143786235	143794276	143794402	143783965	143784029	143794482	143794544	238,270,223	541,458,544	104,105,97	493,438,537	231	251	3.56587635525e-11	0.323,0.39,0.308	0.186,0.207,0.164	0.155
ENSMUSG00000056050	Mia3	chr1	-	183328203	183328345	183329745	183329819	183326826	183327653	183329922	183329991	177,212,160	394,372,377	100,89,159	499,436,675	199	267	3.66669543479e-11	0.376,0.433,0.363	0.212,0.215,0.24	0.168
ENSMUSG00000001910	Nacc1	chr8	-	84674998	84675104	84676084	84676258	84674764	84674862	84676340	84677252	419,448,429	634,626,588	231,264,232	731,642,720	299	231	3.74149312264e-11	0.338,0.356,0.36	0.196,0.241,0.199	0.139
ENSMUSG00000038685	Rtel1	chr2	+	181351251	181351367	181351575	181351699	181351026	181351173	181351802	181351953	234,236,241	164,203,124	215,205,280	46,58,63	241	249	3.92959787516e-11	0.596,0.546,0.668	0.828,0.785,0.821	-0.208
ENSMUSG00000039703	Nploc4	chr11	-	120409611	120409683	120411657	120411744	120408772	120408899	120413559	120413739	295,335,310	487,425,409	177,200,173	582,499,535	212	197	4.08972097618e-11	0.36,0.423,0.413	0.22,0.271,0.231	0.158
ENSMUSG00000005362	Crbn	chr6	-	106790831	106790991	106794187	106794337	106784416	106784479	106794994	106795197	301,289,255	211,216,194	316,262,275	90,99,82	275	285	4.2389826729e-11	0.597,0.581,0.577	0.784,0.733,0.777	-0.18
ENSMUSG00000027285	Haus2	chr2	+	120612337	120612430	120615854	120615987	120609382	120609545	120617872	120617981	62,82,109	215,207,229	29,34,16	246,204,217	218	258	4.23954945225e-11	0.254,0.319,0.36	0.122,0.165,0.08	0.189
ENSMUSG00000025199	Chuk	chr19	-	44075430	44075530	44078292	44078440	44073334	44074540	44078888	44078985	231,222,223	252,209,250	328,220,257	120,80,141	273	225	4.2681068824e-11	0.43,0.467,0.424	0.693,0.694,0.6	-0.222
ENSMUSG00000025007	Aldh18a1	chr19	-	40579861	40580076	40585489	40585605	40577771	40577921	40586126	40586192	379,404,349	271,241,292	327,295,291	97,89,103	241	340	4.48264419076e-11	0.664,0.703,0.628	0.826,0.824,0.799	-0.151
ENSMUSG00000034610	Zcchc11	chr4	+	108491347	108491464	108495149	108495327	108486453	108486617	108496966	108497055	818,610,629	538,416,388	967,676,669	262,277,208	242	303	4.53405826593e-11	0.656,0.647,0.67	0.822,0.753,0.801	-0.134
ENSMUSG00000074088	Snrnp40	chr4	+	130378045	130378168	130383393	130383514	130368188	130368354	130384481	130384564	1748,1715,1763	1388,1423,1373	1629,1427,1911	633,722,770	248	246	4.66667496584e-11	0.555,0.545,0.56	0.719,0.662,0.711	-0.144
ENSMUSG00000019794	Katna1	chr10	+	7743555	7743736	7748775	7748897	7741407	7741565	7751543	7751649	477,417,445	425,359,360	570,441,612	240,164,276	306	247	4.69139081031e-11	0.475,0.484,0.499	0.657,0.685,0.642	-0.175
ENSMUSG00000021143	Pacs2	chr12	+	113061848	113061955	113062446	113062601	113061639	113061744	113063331	113063442	310,292,245	304,240,240	503,381,481	194,198,197	232	280	4.81542504795e-11	0.552,0.595,0.552	0.758,0.699,0.747	-0.168
ENSMUSG00000021629	Slc30a5	chr13	-	100806533	100806760	100809083	100809279	100803861	100803990	100811305	100811435	279,286,271	444,409,334	198,256,259	705,602,854	321	352	4.90563455381e-11	0.408,0.434,0.471	0.235,0.318,0.25	0.17
ENSMUSG00000022425	Enpp2	chr15	-	54906826	54906952	54910034	54910190	54901352	54901413	54919598	54919698	305,305,275	399,375,366	100,114,89	312,306,250	281	251	5.37052401123e-11	0.406,0.421,0.402	0.223,0.25,0.241	0.172
ENSMUSG00000028292	Rars2	chr4	+	34623410	34623513	34625400	34625484	34618553	34618627	34630472	34630570	222,204,192	110,97,140	329,222,286	62,56,48	228	209	5.49264351949e-11	0.649,0.658,0.557	0.829,0.784,0.845	-0.198
ENSMUSG00000022255	Mtdh	chr15	+	34123667	34123766	34131163	34131288	34117879	34118110	34134290	34134398	791,774,695	903,840,771	436,427,374	982,826,844	224	250	5.65228361629e-11	0.494,0.507,0.502	0.331,0.366,0.331	0.158
ENSMUSG00000021193	Pitrm1	chr13	+	6559354	6559483	6560029	6560143	6558155	6558244	6560601	6560698	766,742,821	627,635,577	707,642,595	268,254,253	254	239	5.71089686178e-11	0.535,0.524,0.572	0.713,0.704,0.689	-0.158
ENSMUSG00000005469	Prkaca	chr8	+	83986836	83986935	83988282	83988365	83981171	83981300	83990427	83990554	1203,1249,1125	1077,1134,1008	707,736,835	1370,1036,1459	224	208	5.94284960945e-11	0.509,0.506,0.509	0.324,0.397,0.347	0.152
ENSMUSG00000033295	Ptprf	chr4	-	118231485	118231791	118234958	118235103	118230694	118230888	118235548	118235685	402,364,344	284,342,312	589,519,338	183,262,140	270	431	5.97989129965e-11	0.693,0.629,0.638	0.837,0.76,0.794	-0.144
ENSMUSG00000020166	Cnot2	chr10	-	116507040	116507188	116517316	116517383	116506228	116506411	116549032	116549175	80,86,86	719,662,686	148,140,172	597,523,541	192	273	6.20373878849e-11	0.137,0.156,0.151	0.261,0.276,0.311	-0.135
ENSMUSG00000004642	Slbp	chr5	-	33641900	33641982	33643736	33643886	33640054	33640928	33645499	33645637	1380,1243,1263	1324,1325,1199	1015,1352,1107	593,670,565	275	207	6.61364591162e-11	0.44,0.414,0.442	0.563,0.603,0.596	-0.155
ENSMUSG00000026074	Map4k4	chr1	+	40014105	40014223	40014526	40014697	40011649	40011841	40017109	40017253	2274,2019,1736	1519,1353,1268	2855,1955,2716	947,905,929	243	296	6.74707194877e-11	0.646,0.645,0.625	0.786,0.725,0.781	-0.125
ENSMUSG00000000538	Tom1l2	chr11	-	60231100	60231137	60232897	60232957	60226714	60230241	60241817	60241893	42,46,50	37,36,27	27,32,37	86,88,114	185	162	6.99930400151e-11	0.498,0.528,0.619	0.216,0.242,0.221	0.322
ENSMUSG00000014601	Strip1	chr3	-	107615760	107615827	107616507	107616608	107615314	107615419	107616811	107616938	475,450,445	376,344,322	623,523,741	224,179,308	226	192	7.00186310604e-11	0.518,0.526,0.54	0.703,0.713,0.671	-0.168
ENSMUSG00000030774	Pak1	chr7	+	97893964	97894013	97898524	97898637	97888956	97889020	97900339	97900457	141,131,150	537,522,453	174,126,201	262,226,318	174	238	7.19097127007e-11	0.264,0.256,0.312	0.476,0.433,0.464	-0.18
ENSMUSG00000035203	Epn1	chr7	+	5095887	5095974	5097153	5097411	5095642	5095753	5097571	5098176	251,246,213	964,1080,971	200,200,230	1881,1355,2271	212	383	7.39318967159e-11	0.32,0.292,0.284	0.161,0.211,0.155	0.123
ENSMUSG00000027408	Cpxm1	chr2	-	130393070	130393210	130393383	130393681	130391237	130391340	130393765	130393945	396,356,313	405,330,353	283,294,438	618,522,973	423	265	7.83083708528e-11	0.38,0.403,0.357	0.223,0.261,0.22	0.145
ENSMUSG00000051786	Tubgcp6	chr15	-	89116044	89116255	89120509	89120673	89111115	89111289	89122076	89122886	110,144,112	98,76,91	209,149,176	52,39,29	289	336	8.05103189085e-11	0.566,0.688,0.589	0.824,0.816,0.876	-0.224
ENSMUSG00000025060	Slk	chr19	+	47608904	47609069	47611574	47611623	47579677	47580343	47611901	47612051	171,151,125	122,104,82	126,97,70	204,166,133	290	174	8.25076370863e-11	0.457,0.466,0.478	0.27,0.26,0.24	0.21
ENSMUSG00000029346	Srrd	chr5	-	112338317	112338472	112339718	112339817	112338001	112338047	112339896	112340123	194,214,192	305,368,302	102,109,118	357,347,488	224	280	8.34251156128e-11	0.443,0.421,0.443	0.263,0.282,0.232	0.177
ENSMUSG00000062980	Cped1	chr6	+	22016902	22017086	22059876	22059952	21986595	21987059	22085029	22085162	616,572,585	351,271,299	856,587,569	147,141,168	309	201	8.67808774086e-11	0.533,0.579,0.56	0.791,0.73,0.688	-0.179
ENSMUSG00000010110	Stx5a	chr19	+	8749665	8749772	8749905	8750027	8748806	8748888	8754908	8756069	530,615,469	616,647,552	897,761,1014	510,427,634	232	247	8.75156668446e-11	0.478,0.503,0.475	0.652,0.655,0.63	-0.16
ENSMUSG00000078484	Klhl17	chr4	-	156230504	156230686	156230900	156230974	156229043	156230262	156231084	156231173	58,62,49	126,144,105	34,43,49	253,214,361	199	307	8.75156668446e-11	0.415,0.399,0.419	0.172,0.237,0.173	0.217
ENSMUSG00000074852	Hpse2	chr19	-	42931560	42931654	42966952	42967000	42913096	42913203	42991109	42991281	173,152,144	383,302,298	115,102,104	542,438,529	173	219	9.1353272595e-11	0.364,0.389,0.38	0.212,0.228,0.199	0.165
ENSMUSG00000026393	Nek7	chr1	-	138498575	138498689	138502570	138502665	138482874	138487110	138515624	138515732	109,136,114	184,191,177	69,66,54	281,240,210	220	239	9.24681351897e-11	0.392,0.436,0.412	0.211,0.23,0.218	0.194
ENSMUSG00000005410	Mcm5	chr8	+	75122991	75123104	75123840	75123969	75121537	75121714	75124800	75124943	2069,2036,2113	1725,1977,1844	1539,1459,2002	694,825,896	238	254	9.30665809183e-11	0.561,0.524,0.55	0.703,0.654,0.705	-0.142
ENSMUSG00000002984	Tomm40	chr7	-	19703065	19703142	19703268	19703391	19702847	19702950	19710732	19710838	1085,1226,1161	365,435,392	1014,945,1249	175,155,223	248	202	9.37950327164e-11	0.708,0.697,0.707	0.825,0.832,0.82	-0.122
ENSMUSG00000021764	Ndufs4	chr13	-	114307816	114307890	114351447	114351526	114287794	114288866	114387958	114388094	1261,1307,1126	1057,984,943	1075,1008,1225	451,438,532	204	199	9.70758186479e-11	0.538,0.564,0.538	0.699,0.692,0.692	-0.148
ENSMUSG00000052712	BC004004	chr17	+	29296559	29296689	29298641	29298765	29294274	29294414	29301355	29302881	276,316,239	235,272,221	459,437,603	168,189,271	255	249	9.96806685776e-11	0.534,0.531,0.514	0.727,0.693,0.685	-0.175
ENSMUSG00000062234	Gak	chr5	-	108613512	108613638	108616908	108617051	108609390	108609480	108623259	108623374	187,173,175	375,286,266	135,119,142	522,438,533	268	251	1.08486964866e-10	0.318,0.362,0.381	0.195,0.203,0.2	0.154
ENSMUSG00000025809	Itgb1	chr8	+	128707073	128707159	128710252	128710475	128705412	128705479	128713207	128713378	622,487,484	1527,1169,1118	1368,2003,771	1413,1370,998	211	348	1.12250025135e-10	0.402,0.407,0.417	0.615,0.707,0.56	-0.219
ENSMUSG00000017843	Ppp2r5c	chr12	+	110522490	110522690	110544074	110544185	110485738	110485952	110545594	110545687	460,401,403	562,514,431	234,295,254	568,652,631	325	236	1.21769745193e-10	0.373,0.362,0.404	0.23,0.247,0.226	0.145
ENSMUSG00000020680	Taf15	chr11	+	83501114	83501244	83502759	83502852	83499072	83499182	83504245	83504327	1538,1279,1367	768,675,671	1670,1511,2118	359,505,554	255	218	1.26054111705e-10	0.631,0.618,0.635	0.799,0.719,0.766	-0.133
ENSMUSG00000031388	Naa10	chrX	-	73917842	73917927	73919501	73919546	73916874	73917286	73919753	73919869	351,376,335	407,446,392	448,482,636	295,264,353	170	210	1.26054111705e-10	0.516,0.51,0.514	0.652,0.693,0.69	-0.165
ENSMUSG00000020290	Xpo1	chr11	+	23282528	23282726	23284241	23284380	23281305	23281464	23284547	23284729	1855,1792,1489	1367,1072,1072	639,600,420	732,741,684	323	264	1.34570661281e-10	0.526,0.577,0.532	0.416,0.398,0.334	0.162
ENSMUSG00000031988	Vps26b	chr9	-	27012724	27012900	27015156	27015321	27010363	27010506	27019317	27019474	609,596,485	497,492,434	770,706,713	319,339,287	290	301	1.38702408175e-10	0.56,0.557,0.537	0.715,0.684,0.721	-0.155
ENSMUSG00000005371	Fbxo11	chr17	-	88011292	88011376	88012556	88012686	88010935	88011068	88014405	88014550	364,322,315	252,182,209	324,383,236	88,100,79	255	209	1.46148614748e-10	0.542,0.592,0.553	0.751,0.758,0.71	-0.177
ENSMUSG00000018474	Chd3	chr11	-	69345135	69345262	69346617	69346813	69344350	69344478	69347065	69347198	744,696,580	1264,1123,947	600,854,658	1899,2142,2408	321	252	1.46148614748e-10	0.316,0.327,0.325	0.199,0.238,0.177	0.118
ENSMUSG00000021420	Fars2	chr13	+	36246362	36246494	36341936	36342097	36232121	36232281	36410078	36410230	133,158,120	183,168,148	73,88,107	238,220,320	257	286	1.48416642732e-10	0.447,0.511,0.474	0.254,0.308,0.271	0.2
ENSMUSG00000021109	Hif1a	chr12	+	73932273	73932476	73937652	73937800	73930656	73930769	73939528	73939749	824,795,747	1124,949,991	1073,1076,800	725,734,575	328	273	1.514406488e-10	0.379,0.411,0.386	0.552,0.55,0.537	-0.154
ENSMUSG00000007850	Hnrnph1	chr11	+	50379820	50379964	50382536	50382715	50379467	50379623	50382799	50382871	7396,6709,7039	7221,6686,5856	5083,4039,4005	7489,6519,7590	269	304	1.5545223738e-10	0.537,0.531,0.576	0.434,0.412,0.374	0.141
ENSMUSG00000032580	Rbm5	chr9	-	107754422	107754488	107755852	107755913	107754021	107754182	107756908	107756992	307,258,232	802,735,608	302,303,331	1820,1352,1830	186	191	1.56091168918e-10	0.282,0.265,0.282	0.146,0.187,0.157	0.113
ENSMUSG00000022702	Hira	chr16	+	18925647	18925863	18927437	18927523	18922853	18922959	18932867	18933062	427,511,430	335,317,320	254,244,233	367,349,344	341	211	1.5739946223e-10	0.441,0.499,0.454	0.3,0.302,0.295	0.166
ENSMUSG00000000441	Raf1	chr6	-	115623463	115623548	115626290	115626408	115622876	115623053	115626711	115627029	1079,1005,989	850,848,823	1056,1031,1180	472,429,530	243	210	1.67697226112e-10	0.523,0.506,0.509	0.659,0.675,0.658	-0.151
ENSMUSG00000021144	Mta1	chr12	+	113126774	113126877	113127614	113127714	113123116	113123234	113128031	113128220	1025,918,966	845,817,735	444,546,446	745,733,748	228	225	1.72196079617e-10	0.545,0.526,0.565	0.37,0.424,0.37	0.157
ENSMUSG00000038369	Ncoa6	chr2	-	155399654	155399691	155402671	155402740	155395719	155395871	155405474	155408450	202,195,182	118,123,96	328,213,492	69,63,116	194	162	1.8676310987e-10	0.588,0.57,0.613	0.799,0.738,0.78	-0.182
ENSMUSG00000034109	Golim4	chr3	-	75906398	75906549	75908129	75908183	75903246	75903329	75910008	75910058	141,136,105	364,315,263	116,110,118	627,618,647	179	276	2.06394154371e-10	0.374,0.4,0.381	0.222,0.215,0.219	0.166
ENSMUSG00000061887	Ssbp3	chr4	+	107038221	107038257	107038725	107038780	107037601	107037650	107039962	107040033	609,614,619	637,724,673	876,874,1140	491,582,609	161	180	2.07128933888e-10	0.517,0.487,0.507	0.666,0.627,0.677	-0.153
ENSMUSG00000018736	Ndel1	chr11	-	68839870	68840007	68842019	68842168	68836149	68836323	68843820	68843974	407,323,293	306,276,301	679,510,647	258,241,286	274	262	2.27437793631e-10	0.56,0.528,0.482	0.716,0.669,0.684	-0.166
ENSMUSG00000027002	Nckap1	chr2	-	80544989	80545146	80547900	80547949	80541462	80541519	80548829	80548967	169,171,139	677,653,504	59,71,41	502,536,468	174	282	2.3284639718e-10	0.288,0.298,0.309	0.16,0.177,0.124	0.145
ENSMUSG00000026134	Prim2	chr1	-	33464052	33464121	33480457	33480540	33453809	33454304	33484681	33484808	255,259,206	224,231,274	76,99,125	263,196,395	208	194	2.39163088558e-10	0.515,0.511,0.412	0.212,0.32,0.228	0.226
ENSMUSG00000041632	Mrps27	chr13	+	99404987	99405103	99409808	99409911	99403503	99403582	99411277	99411420	417,419,409	390,411,396	391,389,485	208,188,203	241	228	2.42145198358e-10	0.503,0.491,0.494	0.64,0.662,0.693	-0.169
ENSMUSG00000030034	Ino80b	chr6	-	83124306	83124425	83124584	83124777	83123993	83124163	83125010	83125431	235,238,210	289,267,251	358,429,358	171,227,239	318	244	2.42145198358e-10	0.384,0.406,0.391	0.616,0.592,0.535	-0.187
ENSMUSG00000015488	Cacfd1	chr2	+	27015483	27015609	27018372	27018480	27014092	27014165	27018887	27021089	271,199,239	547,532,493	148,138,145	796,526,684	251	233	2.49914047068e-10	0.315,0.258,0.31	0.147,0.196,0.164	0.125
ENSMUSG00000032459	Mrps22	chr9	-	98596819	98596984	98598134	98598298	98594669	98594813	98601472	98601660	351,457,452	633,630,583	245,272,187	788,667,859	289	290	2.5168301033e-10	0.358,0.421,0.438	0.238,0.29,0.179	0.17
ENSMUSG00000031954	Cfdp1	chr8	-	111830869	111830989	111840357	111840485	111779250	111779409	111841782	111841990	2442,2366,2239	2574,2554,2312	1738,1478,2034	3497,2520,3960	253	245	2.54207495744e-10	0.479,0.473,0.484	0.325,0.362,0.332	0.139
ENSMUSG00000031703	Itfg1	chr8	-	85810544	85810639	85831182	85831257	85780515	85780577	85835020	85835078	328,304,252	387,312,295	411,294,383	218,192,179	200	220	2.56329994267e-10	0.482,0.517,0.484	0.675,0.627,0.702	-0.174
ENSMUSG00000057113	Npm1	chr11	-	33160827	33160921	33161105	33161225	33160333	33160440	33161547	33161627	15752,14373,15018	11031,10789,10750	18077,14713,18779	7753,5837,7708	245	219	2.62796080627e-10	0.561,0.544,0.555	0.676,0.693,0.685	-0.131
ENSMUSG00000035401	Emsy	chr7	-	98637260	98637520	98641492	98641668	98630130	98630407	98646448	98646523	86,75,54	417,292,253	33,37,42	522,358,471	301	385	2.80594870495e-10	0.209,0.247,0.214	0.075,0.117,0.102	0.125
ENSMUSG00000028619	Tceanc2	chr4	-	107147514	107147708	107165547	107165689	107139696	107139799	107177564	107177704	259,244,219	179,223,164	195,222,211	312,320,415	267	319	2.86363624876e-10	0.634,0.567,0.615	0.427,0.453,0.378	0.186
ENSMUSG00000025132	Arhgdia	chr11	-	120579515	120579579	120579667	120579744	120578108	120579430	120579966	120580050	2903,3000,2596	2218,2367,2266	1290,1414,1761	1994,1823,2654	202	189	2.92021288871e-10	0.55,0.543,0.517	0.377,0.421,0.383	0.143
ENSMUSG00000051768	Xrcc1	chr7	+	24567809	24567926	24570215	24570309	24567313	24567572	24570448	24570578	615,736,583	683,821,606	553,514,686	1157,972,1462	242	219	2.92021288871e-10	0.449,0.448,0.465	0.302,0.324,0.298	0.146
ENSMUSG00000027667	Zfp639	chr3	+	32514383	32514454	32515283	32515352	32513000	32513192	32517028	32517139	177,171,159	162,128,152	112,87,97	224,150,232	196	194	3.07129390102e-10	0.52,0.569,0.509	0.331,0.365,0.293	0.203
ENSMUSG00000006169	Clint1	chr11	+	45895059	45895129	45906180	45906467	45893870	45894117	45907893	45908044	464,455,401	623,570,488	317,398,351	1071,853,1099	195	412	3.08815822315e-10	0.611,0.628,0.635	0.385,0.496,0.403	0.197
ENSMUSG00000087687	Pet100	chr8	+	3622341	3622428	3622592	3622625	3621596	3621611	3623223	3623508	43,56,67	68,83,88	116,80,150	56,42,73	212	158	3.08839085123e-10	0.32,0.335,0.362	0.607,0.587,0.605	-0.261
ENSMUSG00000089872	Rps6kc1	chr1	-	190844486	190844602	190871591	190871951	190834005	190834098	190885333	190885427	135,110,105	89,73,91	56,40,39	87,101,91	485	241	3.09458288247e-10	0.43,0.428,0.364	0.242,0.164,0.176	0.213
ENSMUSG00000026482	Rgl1	chr1	-	152528272	152528459	152531505	152531595	152524644	152524899	152533505	152533627	177,184,179	276,301,245	98,103,131	390,332,384	215	312	3.18447612891e-10	0.482,0.47,0.515	0.267,0.31,0.331	0.186
ENSMUSG00000026743	Mllt10	chr2	+	18146776	18146872	18162316	18162886	18126133	18126229	18170253	18170298	81,81,78	179,134,146	132,110,94	97,76,75	221	695	3.23182630126e-10	0.587,0.655,0.627	0.811,0.82,0.798	-0.187
ENSMUSG00000032340	Neo1	chr9	-	58880591	58880855	58884469	58884628	58878027	58878164	58888400	58888493	681,648,701	645,635,639	1419,978,1837	699,550,877	284	389	3.32879582823e-10	0.591,0.583,0.6	0.735,0.709,0.742	-0.137
ENSMUSG00000013160	Atp6v0d1	chr8	-	105529173	105529253	105530814	105530993	105525623	105525701	105539320	105539492	509,490,471	473,412,342	373,415,443	633,545,812	304	205	3.5730347777e-10	0.421,0.445,0.482	0.284,0.339,0.269	0.152
ENSMUSG00000040818	Dennd6a	chr14	+	26599615	26599728	26600443	26600524	26592394	26592437	26603047	26603153	145,159,141	195,190,158	36,68,44	197,164,152	238	206	3.72090339884e-10	0.392,0.42,0.436	0.137,0.264,0.2	0.216
ENSMUSG00000017132	Cyth1	chr11	-	118183881	118183994	118184971	118185052	118182764	118182913	118185380	118185499	110,118,97	227,214,226	51,63,55	300,263,290	206	238	4.05468128346e-10	0.359,0.389,0.331	0.164,0.217,0.18	0.173
ENSMUSG00000026341	Actr3	chr1	-	125411263	125411374	125416255	125416380	125408519	125408615	125418248	125418304	453,418,369	634,510,619	481,574,472	381,375,363	250	236	4.13255962288e-10	0.403,0.436,0.36	0.544,0.591,0.551	-0.162
ENSMUSG00000039599	Fam149b	chr14	+	20352703	20352839	20356354	20356497	20351311	20351416	20358023	20358140	389,390,386	244,245,263	476,374,493	152,140,113	261	268	4.33034849785e-10	0.621,0.62,0.601	0.763,0.733,0.818	-0.157
ENSMUSG00000034192	Lsm3	chr6	+	91517047	91517158	91519548	91519644	91515927	91516078	91522240	91522625	827,969,829	1607,1773,1839	916,1006,1074	929,1092,1277	236	221	4.42475215728e-10	0.325,0.339,0.297	0.48,0.463,0.441	-0.141
ENSMUSG00000051306	Usp42	chr5	-	143722286	143722354	143723108	143723211	143721632	143721703	143723894	143724005	155,139,145	129,119,107	194,166,163	50,55,62	228	193	4.54131826415e-10	0.504,0.497,0.534	0.767,0.719,0.69	-0.214
ENSMUSG00000026187	Xrcc5	chr1	+	72329925	72330038	72334635	72334698	72326215	72326354	72338959	72339097	351,307,285	160,183,156	313,253,285	51,74,57	238	188	4.55034289462e-10	0.634,0.57,0.591	0.829,0.73,0.798	-0.187
ENSMUSG00000021901	Bap1	chr14	+	31252927	31253060	31253455	31253575	31251899	31251954	31254032	31254094	364,373,400	906,856,765	206,240,204	1051,861,897	258	245	4.61901988726e-10	0.276,0.293,0.332	0.157,0.209,0.178	0.119
ENSMUSG00000029550	Sppl3	chr5	+	115095050	115095250	115095845	115095955	115088822	115088986	115097125	115098790	766,828,693	818,806,715	299,274,307	579,499,643	325	235	4.63362931358e-10	0.404,0.426,0.412	0.272,0.284,0.257	0.143
ENSMUSG00000004980	Hnrnpa2b1	chr6	-	51464427	51464547	51465178	51465241	51464088	51464211	51466141	51466222	11496,9675,8430	12359,11194,9654	6419,5121,6994	11930,10055,14424	188	245	4.70434958268e-10	0.548,0.53,0.532	0.412,0.399,0.387	0.137
ENSMUSG00000021555	Naa35	chr13	+	59608760	59608844	59609478	59609593	59608144	59608195	59612636	59612815	264,250,218	614,558,519	160,113,147	682,572,730	209	240	4.74008841946e-10	0.331,0.34,0.325	0.212,0.185,0.188	0.137
ENSMUSG00000031161	Hdac6	chrX	-	7936941	7937075	7937303	7937472	7936381	7936450	7937626	7937755	363,330,346	277,235,214	572,459,738	161,192,245	294	259	4.86242893604e-10	0.536,0.553,0.588	0.758,0.678,0.726	-0.162
ENSMUSG00000069539	Scyl2	chr10	-	89669644	89669802	89678277	89678482	89666716	89666861	89686037	89686285	136,112,119	245,233,226	56,83,39	280,320,216	330	283	4.93367462036e-10	0.323,0.292,0.311	0.146,0.182,0.134	0.155
ENSMUSG00000025220	Mgea5	chr19	-	45773661	45773760	45776047	45776219	45771681	45771966	45776886	45777017	651,550,529	516,412,407	709,488,484	259,207,191	297	224	4.93367462036e-10	0.488,0.502,0.495	0.674,0.64,0.656	-0.162
ENSMUSG00000004415	Col26a1	chr5	-	136765301	136765363	136836653	136836751	136757631	136757788	136847483	136847606	1584,1474,1327	1633,1778,1480	1459,1587,1728	3328,2659,3551	223	187	4.93367462036e-10	0.449,0.41,0.429	0.269,0.334,0.29	0.132
ENSMUSG00000022680	Pdxdc1	chr16	-	13858856	13858958	13859109	13859158	13857376	13857502	13859953	13860038	240,204,213	591,553,498	125,108,101	658,522,570	174	227	5.02388793604e-10	0.346,0.325,0.358	0.199,0.213,0.188	0.143
ENSMUSG00000025932	Eya1	chr1	-	14283120	14283198	14302769	14302897	14274533	14274603	14304424	14304474	352,306,337	341,290,296	239,174,168	473,318,316	253	203	5.35444210708e-10	0.453,0.458,0.477	0.288,0.305,0.299	0.165
ENSMUSG00000023150	Ivns1abp	chr1	+	151349375	151349603	151350980	151351109	151344476	151344755	151351553	151351723	1441,1242,1162	2250,2129,2068	1941,1978,1397	1759,1750,1463	353	254	5.40403918117e-10	0.315,0.296,0.288	0.443,0.449,0.407	-0.133
ENSMUSG00000063801	Ap3s2	chr7	-	79882465	79882573	79909834	79909906	79875324	79880612	79915146	79915258	293,274,260	556,605,584	98,112,118	458,480,499	197	233	5.5583044545e-10	0.384,0.349,0.345	0.202,0.216,0.219	0.147
ENSMUSG00000022098	Bmp1	chr14	-	70507452	70507558	70507998	70508177	70505331	70505456	70508455	70508573	343,315,294	448,394,369	276,394,306	884,766,894	304	231	5.91037267177e-10	0.368,0.378,0.377	0.192,0.281,0.206	0.148
ENSMUSG00000058388	Phtf1	chr3	+	103998671	103998803	103999270	103999357	103997432	103997705	104003446	104003602	316,256,215	167,197,135	406,348,409	76,114,115	257	212	6.34800483871e-10	0.61,0.517,0.568	0.815,0.716,0.746	-0.194
ENSMUSG00000028207	Asph	chr4	-	9604515	9604629	9635900	9635969	9602468	9602501	9639197	9639347	330,316,329	573,542,463	215,201,163	686,611,553	194	239	6.34800483871e-10	0.415,0.418,0.467	0.279,0.288,0.266	0.156
ENSMUSG00000020993	Trappc6b	chr12	-	59048122	59048206	59050267	59050385	59044252	59044346	59051640	59051708	196,195,210	252,236,240	199,218,293	111,132,152	243	209	6.40296722453e-10	0.401,0.415,0.429	0.607,0.587,0.624	-0.191
ENSMUSG00000022191	Drosha	chr15	+	12890033	12890172	12890486	12890547	12889618	12889726	12901102	12901162	752,657,619	358,374,371	483,438,625	621,388,673	264	186	6.84674615813e-10	0.597,0.553,0.54	0.354,0.443,0.396	0.166
ENSMUSG00000025871	4833439L19Rik	chr13	-	54556526	54556651	54561692	54561871	54553197	54553304	54564184	54564272	356,383,373	721,803,751	254,203,248	1008,820,952	304	250	6.84674615813e-10	0.289,0.282,0.29	0.172,0.169,0.176	0.115
ENSMUSG00000025451	Paip1	chr13	+	119450695	119450813	119451791	119451846	119449903	119450010	119455695	119455789	1430,1272,1416	537,522,475	979,782,1244	652,595,795	243	180	7.15716072266e-10	0.664,0.643,0.688	0.527,0.493,0.537	0.146
ENSMUSG00000028070	Apoa1bp	chr3	-	88057723	88057837	88057920	88058031	88056985	88057133	88058129	88058238	885,878,846	850,885,730	1119,1108,1326	545,514,792	236	239	7.3758971647e-10	0.513,0.501,0.54	0.675,0.686,0.629	-0.145
ENSMUSG00000042167	Papd4	chr13	-	93154924	93155061	93159644	93159688	93150683	93150775	93167925	93168054	55,80,78	594,602,534	119,86,123	399,324,438	169	262	7.53086262386e-10	0.126,0.171,0.185	0.316,0.292,0.303	-0.143
ENSMUSG00000037669	Ldah	chr12	+	8268363	8268598	8275807	8275890	8238442	8238615	8283899	8285758	412,341,341	298,212,213	548,493,580	182,147,196	360	208	7.5630490425e-10	0.444,0.482,0.481	0.635,0.66,0.631	-0.173
ENSMUSG00000056851	Pcbp2	chr15	+	102485947	102486040	102487087	102487129	102484165	102484240	102488204	102488277	3039,3243,3158	3443,3453,3220	3177,2638,3460	1782,1626,2276	218	167	7.5630490425e-10	0.403,0.418,0.429	0.577,0.554,0.538	-0.14
ENSMUSG00000023456	Tpi1	chr6	-	124811881	124811967	124812403	124812536	124811516	124811604	124812620	124812705	4401,5104,4487	2049,2388,2139	5721,5558,6438	1590,1446,1712	258	211	7.7068576962e-10	0.637,0.636,0.632	0.746,0.759,0.755	-0.118
ENSMUSG00000018882	Mrpl45	chr11	+	97325708	97325757	97326781	97326931	97323850	97323949	97328085	97328259	182,175,171	598,651,623	197,247,281	412,374,459	174	275	7.8621436463e-10	0.325,0.298,0.303	0.43,0.511,0.492	-0.169
ENSMUSG00000040720	1110037F02Rik	chr4	+	11526594	11527139	11527647	11527883	11526346	11526440	11528537	11528790	337,306,287	326,297,310	222,183,182	396,357,440	670	361	7.88695091631e-10	0.358,0.357,0.333	0.232,0.216,0.182	0.139
ENSMUSG00000040725	Hnrnpul1	chr7	-	25734558	25734825	25740827	25740940	25733243	25733366	25742926	25743026	1680,1503,1445	1367,1225,1138	1728,1558,1789	687,741,852	238	392	7.97285550996e-10	0.669,0.669,0.677	0.806,0.776,0.776	-0.114
ENSMUSG00000041974	Spidr	chr16	-	15936552	15936693	15966601	15966852	15915299	15915387	15968527	15968717	175,194,153	190,197,199	313,316,292	167,129,171	376	266	8.09313440825e-10	0.395,0.411,0.352	0.57,0.634,0.547	-0.198
ENSMUSG00000025812	Pard3	chr8	+	127161209	127161311	127277020	127277201	127064294	127064473	127306329	127306508	179,180,175	406,376,361	127,117,92	508,530,483	227	306	8.16740020623e-10	0.373,0.392,0.395	0.252,0.229,0.204	0.158
ENSMUSG00000020680	Taf15	chr11	+	83488924	83489045	83497261	83497296	83487222	83487413	83497893	83497926	1133,1028,976	344,282,246	735,684,860	356,373,470	246	160	9.21782807426e-10	0.682,0.703,0.721	0.573,0.544,0.543	0.149
ENSMUSG00000000441	Raf1	chr6	-	115626290	115626408	115626711	115626839	115623463	115623548	115626938	115626966	1036,1058,923	1234,1166,1109	1323,1061,1350	783,724,898	253	243	9.23634359221e-10	0.446,0.466,0.444	0.619,0.585,0.591	-0.146
ENSMUSG00000034620	Tmem5	chr10	-	122088878	122089049	122094589	122094692	122078113	122081689	122095938	122096094	321,239,232	330,310,335	484,401,464	290,232,297	228	296	9.24244265326e-10	0.558,0.5,0.473	0.684,0.692,0.67	-0.172
ENSMUSG00000066232	Ipo7	chr7	+	110044617	110044734	110049595	110049693	110044408	110044485	110050779	110050875	777,676,730	801,724,753	424,381,339	763,711,746	242	223	9.38027026488e-10	0.472,0.462,0.472	0.339,0.331,0.295	0.147
ENSMUSG00000028207	Asph	chr4	-	9583811	9583856	9610842	9610938	9575266	9576973	9635900	9635969	496,435,443	104,123,93	394,395,310	34,37,30	221	170	9.40233976324e-10	0.786,0.731,0.786	0.899,0.891,0.888	-0.125
ENSMUSG00000028861	Mrps15	chr4	+	126050479	126050528	126053499	126053558	126048634	126048713	126054960	126055152	249,195,204	441,453,446	283,300,411	307,323,400	174	184	9.59525846416e-10	0.374,0.313,0.326	0.494,0.496,0.521	-0.166
ENSMUSG00000036550	Cnot1	chr8	-	95736253	95736445	95739807	95739927	95735685	95735828	95740729	95740834	640,721,650	832,814,788	247,298,310	798,587,805	245	317	9.7867849119e-10	0.499,0.534,0.516	0.286,0.396,0.333	0.178
ENSMUSG00000036646	Man1b1	chr2	+	25349169	25349367	25349450	25349582	25348570	25348691	25350361	25352212	401,426,400	588,648,556	212,241,270	639,635,755	323	257	1.02252348097e-09	0.352,0.343,0.364	0.209,0.232,0.222	0.132
ENSMUSG00000039068	Zzz3	chr3	+	152422617	152422771	152446798	152446937	152420014	152420140	152448778	152448926	252,242,227	405,402,325	149,103,88	390,359,360	279	264	1.09947747063e-09	0.371,0.363,0.398	0.266,0.214,0.188	0.155
ENSMUSG00000086841	2410006H16Rik	chr11	+	62603234	62603282	62603596	62603646	62602876	62603023	62604402	62604466	546,586,595	390,441,491	1018,980,1017	411,379,438	173	175	1.09947747063e-09	0.586,0.573,0.551	0.715,0.723,0.701	-0.143
ENSMUSG00000026663	Atf6	chr1	-	170834819	170835040	170840680	170840884	170819246	170819432	170841685	170841812	66,64,38	94,79,67	128,101,112	51,59,29	329	346	1.13970340954e-09	0.425,0.46,0.374	0.725,0.643,0.802	-0.304
ENSMUSG00000067713	Prkag1	chr15	-	98815658	98815740	98815875	98815985	98815496	98815555	98825687	98825733	316,310,259	491,478,458	183,238,241	728,642,720	235	207	1.17995900186e-09	0.362,0.364,0.332	0.181,0.246,0.228	0.134
ENSMUSG00000027306	Nusap1	chr2	+	119643783	119643900	119647089	119647198	119639576	119639734	119648892	119651244	1422,1340,1262	888,808,771	1846,1534,2104	636,546,675	242	234	1.18200835991e-09	0.608,0.616,0.613	0.737,0.731,0.751	-0.127
ENSMUSG00000015937	H2afy	chr13	-	56084195	56084285	56089757	56089857	56083119	56083294	56096123	56096234	2806,2910,2755	2809,3176,2869	2400,2351,2743	1340,1440,1701	225	215	1.20218279586e-09	0.488,0.467,0.479	0.631,0.609,0.606	-0.137
ENSMUSG00000022109	Med4	chr14	+	73513804	73513975	73515289	73515347	73511154	73511221	73516635	73516722	719,630,557	116,160,143	1013,772,1136	84,81,120	296	183	1.20647792154e-09	0.793,0.709,0.707	0.882,0.855,0.854	-0.127
ENSMUSG00000031592	Pcm1	chr8	+	41313844	41313981	41315919	41316054	41313301	41313460	41321853	41322051	498,500,453	469,371,323	690,668,863	254,292,383	262	260	1.21582167916e-09	0.513,0.572,0.582	0.729,0.694,0.691	-0.149
ENSMUSG00000024247	Pkdcc	chr17	+	83221789	83221869	83222125	83222230	83220965	83221237	83223782	83223956	674,654,518	859,764,692	515,719,553	359,481,363	205	230	1.27150263493e-09	0.468,0.49,0.456	0.617,0.626,0.631	-0.153
ENSMUSG00000038160	Atg5	chr10	+	44289862	44289990	44294595	44294674	44286031	44286197	44303566	44303729	467,499,466	313,284,295	542,440,539	170,157,146	253	204	1.27729400051e-09	0.546,0.586,0.56	0.72,0.693,0.749	-0.157
ENSMUSG00000032883	Acsl3	chr1	+	78681592	78682010	78688236	78688414	78657882	78658103	78690268	78690378	156,137,140	471,537,468	216,252,106	278,257,211	543	303	1.27855062014e-09	0.156,0.125,0.143	0.302,0.354,0.219	-0.15
ENSMUSG00000000028	Cdc45	chr16	-	18786768	18786852	18786929	18787068	18785072	18785191	18793177	18793339	725,767,649	383,376,365	1052,671,1180	184,226,279	264	209	1.28987415793e-09	0.6,0.618,0.585	0.819,0.702,0.77	-0.163
ENSMUSG00000033813	Tcea1	chr1	+	4867469	4867532	4878026	4878132	4857813	4857976	4886743	4886831	390,395,373	541,469,457	373,380,312	1048,751,820	188	231	1.35611607722e-09	0.47,0.509,0.501	0.304,0.383,0.319	0.158
ENSMUSG00000032374	Plod2	chr9	+	92593744	92593870	92595261	92595383	92591299	92591401	92596335	92596440	469,407,361	425,340,306	1027,878,821	414,482,347	251	247	1.3792069772e-09	0.521,0.541,0.537	0.709,0.642,0.7	-0.151
ENSMUSG00000026083	Eif5b	chr1	+	38049175	38049340	38050186	38050325	38049016	38049093	38051122	38051284	878,812,885	817,668,676	1211,982,1516	481,530,687	290	264	1.3792069772e-09	0.495,0.525,0.544	0.696,0.628,0.668	-0.143
ENSMUSG00000039218	Srrm2	chr17	+	23822412	23822700	23823790	23823904	23815121	23821690	23824015	23824120	688,704,707	928,956,875	607,517,1139	390,413,812	413	239	1.42142087027e-09	0.3,0.299,0.319	0.474,0.42,0.448	-0.141
ENSMUSG00000039844	Rapgef1	chr2	+	29732826	29732919	29733576	29733762	29730527	29730612	29734199	29734284	217,190,184	602,583,532	72,62,69	460,398,425	218	311	1.45269833125e-09	0.34,0.317,0.33	0.183,0.182,0.188	0.145
ENSMUSG00000031565	Fgfr1	chr8	+	25572718	25572789	25573122	25573260	25572337	25572460	25573545	25573651	1164,1054,942	1698,1737,1469	1429,1630,1955	1423,1225,1764	196	263	1.45516202766e-09	0.479,0.449,0.462	0.574,0.641,0.598	-0.141
ENSMUSG00000000753	Serpinf1	chr11	-	75414920	75415124	75415574	75415730	75413906	75414049	75416229	75416428	1433,1488,1313	1542,1491,1263	2491,1933,2961	1341,1223,1651	281	329	1.46134487317e-09	0.521,0.539,0.549	0.685,0.649,0.677	-0.134
ENSMUSG00000061887	Ssbp3	chr4	+	107009678	107009768	107027216	107027297	106915644	106915729	107028192	107028252	1789,1984,1691	1262,1410,1242	2419,2559,2801	1030,928,1212	215	206	1.46134487317e-09	0.576,0.574,0.566	0.692,0.725,0.689	-0.13
ENSMUSG00000029415	Sdad1	chr5	-	92296010	92296068	92297119	92297223	92293962	92294021	92298191	92298258	123,141,154	110,117,90	61,59,55	152,113,100	229	183	1.46134487317e-09	0.472,0.491,0.578	0.243,0.294,0.305	0.233
ENSMUSG00000031505	Carkd	chr8	+	11510226	11510347	11511876	11511997	11509452	11509557	11512894	11513287	526,521,483	374,377,342	387,361,494	531,461,699	246	246	1.47835170529e-09	0.584,0.58,0.585	0.422,0.439,0.414	0.158
ENSMUSG00000021981	Cab39l	chr14	+	59528841	59528907	59539061	59539205	59526755	59526815	59546985	59548903	188,147,172	372,413,301	78,66,104	437,349,488	191	269	1.47835170529e-09	0.416,0.334,0.446	0.201,0.21,0.231	0.185
ENSMUSG00000031918	Mtmr2	chr9	+	13803424	13803538	13804805	13804982	13801914	13802007	13805374	13806480	592,518,513	615,522,461	859,709,1065	419,450,420	239	302	1.47945131973e-09	0.549,0.556,0.584	0.721,0.666,0.762	-0.153
ENSMUSG00000023505	Cdca3	chr6	+	124830502	124830650	124831361	124831488	124829687	124830273	124832145	124832439	753,872,881	1748,1896,1655	778,795,1034	978,865,1242	273	252	1.48302701579e-09	0.285,0.298,0.329	0.423,0.459,0.435	-0.135
ENSMUSG00000032024	Clmp	chr9	+	40774362	40774485	40781112	40781254	40772360	40772528	40782306	40785319	977,875,853	744,738,731	654,664,644	1017,1026,878	248	267	1.59204386961e-09	0.586,0.561,0.557	0.409,0.411,0.441	0.148
ENSMUSG00000026193	Fn1	chr1	-	71593070	71593235	71595663	71595802	71590766	71590892	71597280	71597747	2055,1895,1690	1857,1619,1377	1332,1485,3452	2014,2090,5461	264	290	1.61482486812e-09	0.549,0.563,0.574	0.421,0.438,0.41	0.139
ENSMUSG00000019854	Reps1	chr10	+	18121032	18121218	18122434	18122530	18120164	18120229	18123024	18123173	583,546,500	356,362,332	619,526,763	174,196,267	311	221	1.63926844512e-09	0.538,0.517,0.517	0.717,0.656,0.67	-0.157
ENSMUSG00000032301	Psma4	chr9	+	54956256	54956387	54956810	54956934	54954880	54954969	54957634	54958030	2161,2010,1963	2587,2483,2245	1244,1210,1404	2652,2225,3228	256	249	1.69876276871e-09	0.448,0.441,0.46	0.313,0.346,0.297	0.131
ENSMUSG00000028926	Cdk14	chr5	-	4894027	4894167	4922126	4922175	4888836	4888980	4949531	4949595	129,111,81	360,283,299	81,80,64	531,474,522	174	265	1.75454815325e-09	0.353,0.374,0.292	0.189,0.204,0.157	0.156
ENSMUSG00000022246	Rai14	chr15	-	10599719	10599784	10610004	10610093	10595834	10595892	10633135	10633266	771,774,714	590,528,515	531,487,404	921,554,609	214	190	1.93104660484e-09	0.537,0.566,0.552	0.339,0.438,0.371	0.169
ENSMUSG00000022247	Brix1	chr15	-	10481715	10481759	10483294	10483406	10479580	10479651	10485734	10485947	632,546,505	237,176,224	655,735,729	148,114,135	237	169	1.9457126518e-09	0.655,0.689,0.617	0.759,0.821,0.794	-0.138
ENSMUSG00000022607	Ptk2	chr15	-	73231854	73231992	73236151	73236238	73229860	73229992	73242365	73242477	547,539,538	762,761,676	682,507,793	464,446,527	212	263	1.99356935296e-09	0.471,0.468,0.497	0.646,0.585,0.651	-0.149
ENSMUSG00000053768	Chchd3	chr6	-	32892291	32892375	32968200	32968318	32852144	32852215	33008482	33008564	892,953,917	448,546,448	1141,904,1214	328,292,289	243	209	2.00987949119e-09	0.631,0.6,0.638	0.749,0.727,0.783	-0.13
ENSMUSG00000031328	Flna	chrX	-	74239651	74239845	74239945	74240082	74239333	74239447	74240204	74240328	2228,2002,1873	1665,1565,1495	2513,2119,1679	1002,1070,715	262	319	2.07943841508e-09	0.62,0.609,0.604	0.753,0.707,0.741	-0.123
ENSMUSG00000024646	Cyb5a	chr18	+	84873139	84873169	84877826	84877861	84871504	84871633	84879502	84879592	657,664,690	508,551,425	617,510,800	891,671,1031	155	160	2.09527314808e-09	0.572,0.554,0.626	0.417,0.44,0.445	0.15
ENSMUSG00000020706	Ftsj3	chr11	-	106253288	106253404	106253481	106253676	106253080	106253185	106253761	106253861	351,341,320	453,443,435	185,176,177	485,412,497	320	241	2.10569565338e-09	0.369,0.367,0.357	0.223,0.243,0.211	0.139
ENSMUSG00000089832	Shkbp1	chr7	-	27355213	27355287	27355400	27355446	27354725	27354784	27355572	27355626	147,129,120	218,194,170	267,168,220	147,135,143	171	199	2.13840254643e-09	0.44,0.436,0.451	0.679,0.592,0.642	-0.195
ENSMUSG00000031835	Mbtps1	chr8	-	119510253	119510384	119513873	119514000	119508155	119508975	119515577	119515709	1285,1240,1072	1097,1137,1055	1620,1771,2220	788,914,1223	252	256	2.16254745941e-09	0.543,0.526,0.508	0.676,0.663,0.648	-0.137
ENSMUSG00000029924	Slc37a3	chr6	-	39359949	39360042	39364502	39364611	39357399	39357483	39366888	39367046	241,250,211	238,219,170	269,263,204	110,114,80	234	218	2.17311833052e-09	0.485,0.515,0.536	0.695,0.682,0.704	-0.182
ENSMUSG00000032384	Csnk1g1	chr9	+	66012746	66012854	66019801	66019912	66010421	66010570	66032238	66032345	105,85,56	80,79,79	137,91,99	30,34,25	233	236	2.18408358921e-09	0.571,0.521,0.418	0.822,0.731,0.8	-0.281
ENSMUSG00000027422	Rrbp1	chr2	-	143953233	143953329	143953941	143954013	143952191	143952275	143954115	143954208	453,367,325	589,557,471	590,586,855	457,387,721	197	221	2.27179354369e-09	0.463,0.425,0.436	0.592,0.629,0.571	-0.156
ENSMUSG00000025041	Nt5c2	chr19	-	46903877	46903973	46904974	46905092	46898802	46898894	46924261	46924335	268,227,259	448,376,434	140,143,158	534,448,496	243	221	2.28390393572e-09	0.352,0.354,0.352	0.193,0.225,0.225	0.138
ENSMUSG00000040771	Oard1	chr17	+	48410827	48410904	48411263	48411408	48410013	48410372	48414225	48414284	229,258,261	626,577,539	143,149,133	624,594,757	202	270	2.28390393572e-09	0.328,0.374,0.393	0.234,0.251,0.19	0.14
ENSMUSG00000028969	Cdk5	chr5	-	24420730	24420805	24420954	24421050	24420492	24420589	24422331	24422388	295,248,255	180,157,154	432,310,487	133,88,137	221	200	2.54945111868e-09	0.597,0.588,0.6	0.746,0.761,0.763	-0.162
ENSMUSG00000004562	Arhgef40	chr14	+	52003653	52003758	52003972	52004116	52002284	52002462	52004611	52004742	1162,1236,1065	319,314,273	946,1032,1520	456,529,687	230	269	2.55023841621e-09	0.81,0.822,0.82	0.708,0.695,0.721	0.109
ENSMUSG00000032193	Ldlr	chr9	+	21744229	21744385	21745731	21745905	21743921	21744063	21746361	21746439	229,198,175	153,150,135	260,198,300	76,66,105	281	299	2.66414452254e-09	0.614,0.584,0.58	0.784,0.761,0.752	-0.173
ENSMUSG00000021144	Mta1	chr12	+	113130533	113130592	113130884	113131000	113130119	113130194	113131315	113131467	469,453,410	768,925,771	416,442,560	396,513,453	184	241	2.70483587607e-09	0.444,0.391,0.411	0.579,0.53,0.618	-0.16
ENSMUSG00000030774	Pak1	chr7	+	97883471	97883588	97886297	97886472	97871574	97871612	97888956	97889020	426,384,396	487,412,464	521,448,584	314,228,392	242	300	2.73047734055e-09	0.52,0.536,0.514	0.673,0.709,0.649	-0.154
ENSMUSG00000045576	St7l	chr3	+	104868023	104868106	104870845	104871011	104864502	104865308	104873521	104873576	72,49,43	168,119,107	151,163,141	151,171,128	208	291	2.77530015452e-09	0.375,0.366,0.36	0.583,0.571,0.606	-0.22
ENSMUSG00000041936	Agrn	chr4	-	156185087	156185135	156195243	156195505	156179392	156179608	156197213	156197488	170,173,137	155,135,129	361,365,266	156,156,85	387	173	2.83287889013e-09	0.329,0.364,0.322	0.508,0.511,0.583	-0.196
ENSMUSG00000020076	Ddx50	chr10	-	62633976	62634126	62639860	62640006	62627520	62627682	62640446	62640632	820,733,675	699,621,619	645,662,707	305,334,310	271	275	2.83287889013e-09	0.543,0.545,0.525	0.682,0.668,0.698	-0.145
ENSMUSG00000055371	Stam2	chr2	-	52716424	52716571	52719696	52719795	52715687	52715757	52719901	52719977	131,116,105	178,153,96	57,77,70	211,220,191	224	272	2.92486290672e-09	0.472,0.479,0.57	0.247,0.298,0.308	0.223
ENSMUSG00000028580	Pum1	chr4	+	130701041	130701110	130727997	130728164	130668924	130669298	130730277	130730548	210,182,177	411,406,368	158,194,124	182,168,121	194	292	2.95924125057e-09	0.435,0.403,0.42	0.566,0.635,0.607	-0.183
ENSMUSG00000027828	Ssr3	chr3	-	65387731	65387830	65391324	65391451	65382991	65383123	65392404	65392623	1782,1773,1521	1642,1584,1506	855,980,647	1683,1345,1307	252	224	3.01683202898e-09	0.491,0.499,0.473	0.311,0.393,0.306	0.151
ENSMUSG00000056770	Setd3	chr12	-	108160232	108160381	108162972	108163065	108158275	108158348	108165062	108165172	576,483,475	226,185,193	644,648,664	117,143,122	218	274	3.03927674187e-09	0.762,0.766,0.756	0.874,0.851,0.872	-0.104
ENSMUSG00000069089	Cdk7	chr13	-	100720585	100720653	100722679	100722713	100719301	100719370	100730457	100730517	353,345,331	301,240,292	422,382,355	160,139,168	159	193	3.04470667888e-09	0.587,0.636,0.579	0.762,0.769,0.719	-0.149
ENSMUSG00000053483	Usp21	chr1	-	171284926	171285038	171285254	171285375	171284577	171284736	171285541	171285601	699,788,682	742,732,606	475,418,495	734,728,971	246	237	3.05212716997e-09	0.476,0.509,0.52	0.384,0.356,0.329	0.145
ENSMUSG00000017548	Suz12	chr11	+	80010557	80010643	80015142	80015236	80007512	80007562	80019678	80019784	300,218,249	519,440,412	182,146,134	650,505,486	211	219	3.1361443256e-09	0.375,0.34,0.385	0.225,0.231,0.223	0.14
ENSMUSG00000030060	Hmces	chr6	+	87917838	87917982	87921525	87921651	87914490	87914695	87925631	87925810	189,164,194	387,460,387	98,107,124	488,462,582	269	251	3.18032156888e-09	0.313,0.25,0.319	0.158,0.178,0.166	0.127
ENSMUSG00000028416	Bag1	chr4	-	40939076	40939184	40941524	40941638	40937131	40937194	40943624	40943707	1758,1852,1648	1895,1848,1823	1140,1184,1538	2281,1854,3057	239	233	3.18874889652e-09	0.475,0.494,0.468	0.328,0.384,0.329	0.132
ENSMUSG00000034724	Cnot6l	chr5	-	96094160	96094318	96098244	96098313	96091583	96091738	96106215	96106305	118,103,114	138,126,138	205,107,118	79,67,58	194	283	3.24021602336e-09	0.555,0.544,0.546	0.791,0.7,0.748	-0.198
ENSMUSG00000064080	Fbln2	chr6	+	91263338	91263473	91264698	91264836	91257724	91257826	91265717	91265861	759,729,648	721,647,544	1481,1479,2043	749,742,998	260	263	3.37951823961e-09	0.516,0.533,0.546	0.667,0.668,0.674	-0.138
ENSMUSG00000018567	Gabarap	chr11	+	69992364	69992443	69992581	69992700	69991142	69991802	69994458	69994951	1757,1813,1593	3108,3237,2774	2491,2094,3188	2478,2303,3136	204	244	3.37951823961e-09	0.403,0.401,0.407	0.546,0.521,0.549	-0.135
ENSMUSG00000022261	Sdc2	chr15	+	33017101	33017213	33023648	33023785	32920722	32921305	33028046	33028182	211,203,200	623,484,457	165,178,209	1017,719,1024	237	262	3.54495280852e-09	0.272,0.317,0.326	0.152,0.215,0.184	0.121
ENSMUSG00000041571	Sepw1	chr7	-	15919847	15919946	15920042	15920117	15917207	15917539	15920304	15920358	2509,2859,2346	4087,4559,4005	3372,3166,4334	3205,3002,4251	200	224	3.57966485186e-09	0.407,0.413,0.396	0.541,0.542,0.533	-0.133
ENSMUSG00000001472	Tcf25	chr8	+	123398515	123398606	123399264	123399344	123397982	123398141	123400624	123400697	618,639,580	749,695,666	451,408,491	861,857,1112	216	205	3.60815111937e-09	0.439,0.466,0.453	0.332,0.311,0.295	0.14
ENSMUSG00000023150	Ivns1abp	chr1	+	151360931	151361058	151361142	151361274	151360717	151360839	151361461	151361635	3467,3203,3228	2245,2156,1911	2738,2038,2334	2744,2105,2952	252	257	3.8039701699e-09	0.612,0.602,0.633	0.504,0.497,0.446	0.133
ENSMUSG00000036672	Cenpt	chr8	-	105846647	105846800	105846983	105847178	105846315	105846391	105848750	105848899	339,342,297	410,431,356	212,166,266	454,422,649	320	278	3.80847800958e-09	0.418,0.408,0.42	0.289,0.255,0.263	0.146
ENSMUSG00000044477	Zfand3	chr17	+	30135322	30135505	30192562	30192730	30060809	30060850	30208017	30210019	555,508,475	647,751,652	807,715,836	538,624,530	308	293	4.0133492582e-09	0.449,0.392,0.409	0.588,0.522,0.6	-0.153
ENSMUSG00000033906	Zdhhc15	chrX	-	104565701	104565834	104588300	104588421	104563820	104563947	104598091	104598186	158,121,128	168,168,177	175,140,141	97,82,73	246	258	4.1488606238e-09	0.497,0.43,0.431	0.654,0.642,0.67	-0.203
ENSMUSG00000040586	Ofd1	chrX	-	166414975	166415095	166424975	166425082	166411815	166411907	166426819	166426993	80,73,93	3,0,1	86,54,54	15,13,8	232	245	4.1488606238e-09	0.966,1.0,0.99	0.858,0.814,0.877	0.136
ENSMUSG00000061613	U2af1	chr17	-	31652501	31652568	31654978	31655066	31648844	31648894	31658652	31658754	369,384,294	270,297,244	519,544,643	229,222,229	213	192	4.20399503107e-09	0.552,0.538,0.521	0.671,0.688,0.717	-0.155
ENSMUSG00000028532	Cachd1	chr4	+	100964425	100964659	100966184	100966334	100959449	100959599	100966945	100967069	445,415,299	758,657,607	448,367,455	1480,1074,1565	359	275	4.20399503107e-09	0.31,0.326,0.274	0.188,0.207,0.182	0.111
ENSMUSG00000027002	Nckap1	chr2	-	80525558	80525678	80528534	80528667	80524537	80524677	80530157	80530303	897,740,681	1113,843,962	647,584,657	1586,1178,1490	258	245	4.23507565875e-09	0.434,0.455,0.402	0.279,0.32,0.295	0.132
ENSMUSG00000029687	Ezh2	chr6	-	47558177	47558294	47576562	47576664	47556029	47556150	47577543	47577667	1157,1060,1119	1281,1139,1053	1075,1065,987	642,661,534	227	242	4.27730392986e-09	0.491,0.498,0.531	0.641,0.632,0.663	-0.139
ENSMUSG00000029063	Nadk	chr4	+	155587684	155587784	155588609	155588692	155587356	155587496	155589327	155589620	501,505,434	410,434,378	604,585,638	296,249,280	225	208	4.30300619999e-09	0.53,0.518,0.515	0.654,0.685,0.678	-0.151
ENSMUSG00000041974	Spidr	chr16	-	15897223	15897317	15902908	15903055	15895525	15895640	15904056	15904261	259,242,253	126,179,160	271,252,351	88,59,82	272	219	4.30300619999e-09	0.623,0.521,0.56	0.713,0.775,0.775	-0.186
ENSMUSG00000022477	Aco2	chr15	+	81895169	81895428	81899128	81899221	81889297	81889434	81903475	81903634	1040,946,899	647,648,649	1177,1320,1265	460,483,471	384	218	4.66515324969e-09	0.477,0.453,0.44	0.592,0.608,0.604	-0.145
ENSMUSG00000001380	Hars	chr18	-	36771327	36771435	36773519	36773615	36771095	36771194	36776176	36776296	793,716,667	565,556,543	783,619,896	278,319,350	221	233	4.88039899748e-09	0.597,0.576,0.564	0.748,0.672,0.73	-0.138
ENSMUSG00000005299	Letm1	chr5	-	33752491	33752611	33760722	33760926	33748741	33748873	33761579	33761717	376,374,401	418,449,394	256,221,278	501,484,584	329	245	4.89486638746e-09	0.401,0.383,0.431	0.276,0.254,0.262	0.141
ENSMUSG00000034022	Cpsf1	chr15	-	76602508	76602648	76602790	76602937	76602320	76602431	76603033	76603185	288,295,310	404,345,380	180,190,180	441,397,523	272	265	5.09146129244e-09	0.41,0.454,0.443	0.285,0.318,0.251	0.151
ENSMUSG00000063895	Nupl1	chr14	-	60232546	60232665	60234229	60234309	60232073	60232156	60238451	60238626	416,349,378	433,372,373	517,393,351	262,211,201	205	244	5.10133994848e-09	0.533,0.528,0.547	0.701,0.689,0.675	-0.152
ENSMUSG00000038299	Wdr36	chr18	+	32846829	32846962	32847141	32847317	32845590	32845645	32847588	32847709	253,254,257	365,349,354	431,408,478	302,338,317	258	301	5.17749584388e-09	0.447,0.459,0.459	0.625,0.585,0.638	-0.161
ENSMUSG00000027115	Kif18a	chr2	+	109292970	109293081	109294938	109295136	109292064	109292169	109296619	109296796	223,200,190	177,176,169	205,161,158	66,69,62	236	323	5.37236540967e-09	0.633,0.609,0.606	0.81,0.762,0.777	-0.167
ENSMUSG00000037313	Tacc3	chr5	+	33663820	33663902	33664266	33664855	33661520	33661645	33666692	33666745	750,831,730	1389,1410,1299	284,274,334	963,787,1128	207	714	5.55729646573e-09	0.651,0.67,0.66	0.504,0.546,0.505	0.142
ENSMUSG00000053453	Thoc7	chr14	-	13951205	13951263	13953075	13953162	13950298	13950365	13953410	13953538	886,831,784	768,815,696	801,813,971	414,378,522	212	183	5.62644939219e-09	0.499,0.468,0.493	0.625,0.65,0.616	-0.144
ENSMUSG00000039231	Suv39h1	chrX	-	8070587	8071250	8072322	8072468	8063695	8064057	8074543	8074621	185,182,164	337,337,304	77,97,86	291,427,303	271	788	5.63302718109e-09	0.615,0.611,0.611	0.435,0.398,0.452	0.184
ENSMUSG00000020898	Ctc1	chr11	+	69022708	69022920	69024161	69024306	69022392	69022614	69026073	69026352	213,222,211	408,317,331	136,133,128	402,410,494	337	270	5.7288085593e-09	0.295,0.359,0.338	0.213,0.206,0.172	0.134
ENSMUSG00000038773	Kdm3b	chr18	+	34803449	34804049	34808240	34809489	34799284	34799359	34810258	34810460	334,323,269	358,307,303	369,365,308	191,185,178	725	1374	5.76021725359e-09	0.639,0.666,0.627	0.785,0.789,0.766	-0.136
ENSMUSG00000046111	Cep295	chr9	-	15338194	15338419	15340873	15340981	15336552	15336645	15341440	15341624	113,105,99	123,104,92	68,91,49	223,183,143	233	350	5.81107696962e-09	0.58,0.603,0.618	0.314,0.428,0.34	0.24
ENSMUSG00000026098	Pms1	chr1	-	53216230	53216347	53256628	53256792	53207962	53208085	53267827	53267930	103,100,95	125,112,142	68,48,63	207,182,160	289	242	5.94157069213e-09	0.408,0.428,0.359	0.216,0.181,0.248	0.183
ENSMUSG00000061410	Zcchc14	chr8	-	121611325	121611397	121618634	121618708	121610116	121610226	121628565	121628610	119,106,89	199,165,173	32,44,29	161,158,138	199	197	5.99742258691e-09	0.372,0.389,0.337	0.164,0.216,0.172	0.182
ENSMUSG00000043262	Uevld	chr7	-	46927420	46927544	46930988	46931052	46923215	46926488	46937890	46938064	61,59,65	88,94,75	26,36,28	138,126,102	189	249	6.15271825691e-09	0.477,0.453,0.533	0.199,0.273,0.266	0.242
ENSMUSG00000030007	Cct7	chr6	+	85459941	85460048	85461044	85461170	85459114	85459268	85461507	85461560	3364,3408,3186	2643,2788,2638	3040,2430,2993	1287,1220,1498	232	251	6.17546453973e-09	0.579,0.569,0.566	0.719,0.683,0.684	-0.124
ENSMUSG00000002660	Clpp	chr17	+	56990605	56990677	56991293	56991390	56990263	56990513	56992825	56993013	335,400,291	392,459,419	226,224,258	501,553,620	197	222	6.22062208643e-09	0.491,0.495,0.439	0.337,0.313,0.319	0.152
ENSMUSG00000019467	Arhgef25	chr10	-	127185082	127185172	127185286	127185356	127184886	127184979	127185574	127185678	379,305,340	332,263,246	356,326,390	499,528,642	195	215	6.29749417387e-09	0.557,0.561,0.604	0.44,0.405,0.401	0.159
ENSMUSG00000042410	Agps	chr2	+	75891791	75891868	75900181	75900251	75888115	75888167	75902917	75902979	181,140,147	228,188,176	74,88,57	246,210,163	202	195	6.43652953675e-09	0.434,0.418,0.446	0.225,0.288,0.252	0.178
ENSMUSG00000002968	Med25	chr7	-	44886171	44886270	44891782	44891907	44885783	44885904	44892098	44892144	413,479,361	618,639,525	224,282,253	727,597,737	250	224	6.44410727581e-09	0.375,0.402,0.381	0.216,0.297,0.235	0.137
ENSMUSG00000032316	Clk3	chr9	-	57752644	57752727	57753270	57753400	57752114	57752194	57753500	57753595	562,524,451	486,352,340	657,656,973	1028,830,1292	255	208	6.64351224394e-09	0.485,0.548,0.52	0.343,0.392,0.381	0.146
ENSMUSG00000027304	Rtf1	chr2	+	119692115	119692226	119701117	119701265	119675067	119675280	119705438	119705643	507,545,368	399,444,375	607,573,576	313,233,268	236	273	6.6684242877e-09	0.595,0.587,0.532	0.692,0.74,0.713	-0.144
ENSMUSG00000001127	Araf	chrX	+	20858741	20858873	20859684	20859819	20858393	20858512	20859978	20860519	163,187,178	152,164,137	93,98,153	173,173,295	257	260	6.7084025886e-09	0.52,0.536,0.568	0.352,0.364,0.344	0.188
ENSMUSG00000059743	Fdps	chr3	-	89094230	89094365	89094451	89094529	89093587	89093843	89094859	89094932	888,862,859	1442,1518,1496	414,403,470	363,395,461	203	260	6.80947545613e-09	0.441,0.421,0.424	0.594,0.566,0.566	-0.147
ENSMUSG00000028809	Srrm1	chr4	-	135327091	135327223	135329003	135329045	135324818	135325280	135329372	135329517	177,144,170	553,588,571	99,91,83	676,584,703	167	257	7.04361980157e-09	0.33,0.274,0.314	0.184,0.193,0.154	0.129
ENSMUSG00000003226	Ranbp2	chr10	+	58490609	58490755	58492410	58492684	58488572	58488674	58492801	58493136	542,468,424	426,371,384	596,387,768	221,215,323	271	399	7.06198719014e-09	0.652,0.65,0.619	0.799,0.726,0.778	-0.127
ENSMUSG00000022199	Slc22a17	chr14	-	54907885	54908103	54908822	54908988	54907518	54907630	54909670	54909825	149,151,150	545,597,458	124,150,177	1096,753,1389	291	343	7.06198719014e-09	0.244,0.23,0.279	0.118,0.19,0.131	0.105
ENSMUSG00000026889	Rbm18	chr2	-	36120812	36120898	36122851	36122938	36116078	36117974	36127124	36127251	334,294,268	385,308,341	187,232,249	610,440,588	212	211	7.16685526494e-09	0.463,0.487,0.439	0.234,0.344,0.297	0.171
ENSMUSG00000036893	Ehmt1	chr2	-	24840635	24840779	24877454	24877626	24839529	24839756	24884145	24884702	593,474,475	396,409,348	616,561,512	243,227,202	297	269	7.25405575474e-09	0.576,0.512,0.553	0.697,0.691,0.697	-0.148
ENSMUSG00000059208	Hnrnpm	chr17	-	33660212	33660314	33663224	33663285	33658869	33658914	33664584	33664634	2681,2548,2617	3415,3263,2839	2058,1621,1859	3692,3455,4236	186	227	7.28963939687e-09	0.489,0.488,0.529	0.405,0.364,0.349	0.129
ENSMUSG00000029192	Tbc1d14	chr5	-	36507577	36507706	36514038	36514119	36505024	36505134	36519272	36519379	247,266,236	277,279,272	347,284,289	166,181,162	206	254	7.34870053064e-09	0.524,0.54,0.517	0.72,0.659,0.687	-0.162
ENSMUSG00000034729	Mrps10	chr17	+	47375933	47376042	47377759	47377849	47374972	47375109	47378201	47378678	238,252,222	293,317,293	123,148,134	323,342,368	234	215	7.74729815723e-09	0.427,0.422,0.41	0.259,0.284,0.251	0.155
ENSMUSG00000062270	Morf4l1	chr9	-	90095120	90095209	90096502	90096604	90094354	90094527	90097371	90097460	1517,1417,1196	654,590,482	1224,1276,1396	277,302,324	227	214	7.8767621431e-09	0.686,0.694,0.701	0.806,0.799,0.802	-0.109
ENSMUSG00000025104	Hdgfrp3	chr7	-	81899673	81899829	81900284	81900423	81893798	81893945	81905559	81905636	550,530,474	1398,1211,1316	252,276,224	1430,991,1063	264	281	7.8767621431e-09	0.295,0.318,0.277	0.158,0.229,0.183	0.107
ENSMUSG00000001157	Gmcl1	chr6	-	86714174	86714259	86726072	86726196	86711588	86711679	86732910	86733383	188,161,148	240,238,225	260,274,153	126,154,122	249	210	8.0458185244e-09	0.398,0.363,0.357	0.635,0.6,0.514	-0.21
ENSMUSG00000051768	Xrcc1	chr7	+	24570215	24570309	24570448	24570578	24567809	24567926	24570871	24570926	415,510,350	814,874,673	352,260,418	1057,904,1544	219	255	8.20941705952e-09	0.373,0.405,0.377	0.279,0.251,0.24	0.128
ENSMUSG00000030753	Prkrir	chr7	+	98710125	98710233	98712858	98712895	98703102	98703478	98714981	98718062	17,18,13	258,209,245	23,28,34	131,121,89	233	162	8.23816650628e-09	0.044,0.056,0.036	0.109,0.139,0.21	-0.107
ENSMUSG00000026429	Ube2t	chr1	+	134969240	134969310	134971249	134971355	134967726	134967898	134971900	134971999	115,98,87	257,257,187	41,46,52	265,214,292	195	231	8.29855616055e-09	0.346,0.311,0.355	0.155,0.203,0.174	0.16
ENSMUSG00000029290	Zfp326	chr5	+	105878748	105878793	105886186	105886222	105876567	105876698	105886316	105886428	212,172,207	124,92,94	270,362,137	46,56,44	170	161	8.97232163846e-09	0.618,0.639,0.676	0.848,0.86,0.747	-0.174
ENSMUSG00000020166	Cnot2	chr10	-	116504034	116504114	116517316	116517383	116501191	116501317	116527826	116527949	441,444,379	423,422,397	733,515,654	368,300,338	192	205	8.97232163846e-09	0.527,0.529,0.505	0.68,0.647,0.674	-0.147
ENSMUSG00000040481	Bptf	chr11	-	107040225	107040412	107042674	107042759	107033080	107035839	107043632	107043825	284,272,230	185,185,164	289,260,446	89,85,153	210	312	9.1332624119e-09	0.695,0.686,0.676	0.828,0.82,0.812	-0.134
ENSMUSG00000032026	Rexo2	chr9	-	48471819	48471873	48473031	48473140	48468513	48468946	48474401	48474513	365,380,391	211,188,183	292,261,345	280,291,321	234	179	9.24417410874e-09	0.57,0.607,0.62	0.444,0.407,0.451	0.165
ENSMUSG00000020808	Fam64a	chr11	+	72045678	72045774	72046339	72046393	72044980	72045258	72046686	72047370	1110,1277,1195	626,733,632	409,456,486	439,381,550	221	179	9.6449749472e-09	0.59,0.585,0.605	0.43,0.492,0.417	0.147
ENSMUSG00000033444	Specc1l	chr10	+	75230681	75230871	75241064	75241218	75212072	75212219	75245078	75246712	191,165,213	344,297,274	156,84,40	420,354,270	315	279	9.68933696549e-09	0.33,0.33,0.408	0.248,0.174,0.116	0.177
ENSMUSG00000017176	Nt5c3b	chr11	-	100432917	100433080	100440039	100440086	100431076	100431277	100440184	100440254	365,378,338	1349,1277,1208	345,364,355	2301,1844,2727	172	288	9.8154336432e-09	0.312,0.331,0.319	0.201,0.248,0.179	0.111
ENSMUSG00000020024	Cep83	chr10	+	94766441	94766517	94768818	94768976	94750509	94750659	94770944	94771074	114,105,83	346,324,295	77,86,92	592,497,686	201	283	1.00253945748e-08	0.317,0.313,0.284	0.155,0.196,0.159	0.135
ENSMUSG00000037916	Ndufv1	chr19	-	4009343	4009533	4009825	4010009	4008593	4008806	4011101	4011272	1151,1273,1145	841,975,905	1116,1055,1421	463,510,579	309	315	1.00518527326e-08	0.582,0.571,0.563	0.711,0.678,0.714	-0.129
ENSMUSG00000006471	Ndor1	chr2	-	25250095	25250197	25251720	25251818	25249793	25250003	25254863	25254941	77,49,54	89,78,79	40,34,34	150,121,143	223	227	1.02380149739e-08	0.468,0.39,0.41	0.213,0.222,0.195	0.213
ENSMUSG00000074182	Znhit6	chr3	+	145578444	145578530	145582528	145582632	145578251	145578358	145592815	145592884	168,173,188	249,228,236	203,207,243	130,136,160	211	229	1.04313864269e-08	0.423,0.452,0.464	0.629,0.623,0.622	-0.178
ENSMUSG00000000278	Scpep1	chr11	-	88934577	88934671	88935822	88935951	88933447	88933561	88937013	88937051	449,456,414	399,437,291	322,347,415	487,547,682	254	219	1.08454488953e-08	0.492,0.474,0.551	0.363,0.354,0.344	0.152
ENSMUSG00000002205	Vrk3	chr7	+	44764782	44764888	44767121	44767214	44764124	44764209	44768442	44768575	142,141,129	184,198,183	53,54,55	156,173,185	231	218	1.09019237123e-08	0.421,0.402,0.399	0.243,0.228,0.219	0.177
ENSMUSG00000026096	Osgepl1	chr1	+	53314855	53315099	53323166	53323270	53313672	53313858	53326003	53326167	71,91,86	76,69,109	20,35,22	80,70,143	369	229	1.09845594897e-08	0.367,0.45,0.329	0.134,0.237,0.087	0.229
ENSMUSG00000026669	Mcm10	chr2	-	5004945	5005111	5006343	5006578	5004007	5004175	5007066	5007201	316,309,306	304,333,300	314,212,281	100,118,130	360	291	1.10078323678e-08	0.457,0.429,0.452	0.717,0.592,0.636	-0.202
ENSMUSG00000023150	Ivns1abp	chr1	+	151354633	151354759	151356128	151356236	151353919	151354093	151359621	151359751	2446,2222,2042	2190,2106,2048	3315,2397,2510	1699,1394,1462	251	233	1.10634635482e-08	0.509,0.495,0.481	0.644,0.615,0.614	-0.129
ENSMUSG00000014195	Dnajc7	chr11	-	100591411	100591565	100592854	100592973	100591018	100591051	100596165	100596708	1319,1337,1180	1866,1639,1518	1052,991,1120	2389,1993,2756	244	279	1.13108017447e-08	0.447,0.483,0.471	0.335,0.362,0.317	0.129
ENSMUSG00000033712	Ccar2	chr14	-	70151560	70151675	70151879	70151971	70151273	70151403	70152372	70152464	597,649,582	721,719,780	364,350,313	768,739,739	217	240	1.13274708873e-08	0.478,0.5,0.452	0.344,0.344,0.319	0.141
ENSMUSG00000027465	Tbc1d20	chr2	+	152304945	152305026	152307988	152308175	152302151	152302337	152308329	152308428	207,196,199	376,385,394	174,142,136	655,464,591	206	312	1.13933410458e-08	0.455,0.435,0.433	0.287,0.317,0.258	0.154
ENSMUSG00000032624	Eml4	chr17	+	83427999	83428025	83428215	83428248	83421605	83421735	83440030	83440154	67,62,60	89,68,85	32,29,30	101,108,122	151	158	1.19566149795e-08	0.441,0.488,0.425	0.249,0.219,0.205	0.227
ENSMUSG00000034154	Ino80	chr2	-	119454055	119454217	119456384	119456452	119451329	119451450	119456571	119456741	58,73,38	70,74,59	41,35,22	126,134,104	193	287	1.19831101622e-08	0.552,0.595,0.489	0.326,0.28,0.239	0.264
ENSMUSG00000060227	Casc4	chr2	+	121906697	121906778	121910798	121910897	121905929	121906071	121911870	121912041	214,150,187	329,237,236	223,168,187	677,451,536	206	224	1.23031342759e-08	0.414,0.408,0.463	0.264,0.288,0.275	0.153
ENSMUSG00000092558	Med20	chr17	+	47612962	47613117	47618808	47619062	47611581	47611692	47622884	47624418	399,369,340	188,239,223	637,441,572	165,162,165	280	379	1.23031342759e-08	0.742,0.676,0.674	0.839,0.787,0.824	-0.119
ENSMUSG00000029208	Guf1	chr5	+	69561653	69561857	69563082	69563222	69561134	69561199	69564523	69564647	301,238,228	172,127,123	316,258,268	73,67,72	329	265	1.23064324511e-08	0.585,0.602,0.599	0.777,0.756,0.75	-0.166
ENSMUSG00000025130	P4hb	chr11	-	120563815	120563920	120567917	120568055	120563602	120563728	120568173	120568307	2476,2344,2116	4077,3771,3418	1950,1893,1769	5392,4528,5485	263	230	1.24219309662e-08	0.347,0.352,0.351	0.24,0.268,0.22	0.107
ENSMUSG00000022724	Mina	chr16	+	59483004	59483108	59486532	59486635	59480290	59480419	59487427	59487599	272,281,281	208,193,177	355,310,436	112,128,135	229	228	1.24744342659e-08	0.566,0.592,0.612	0.759,0.707,0.763	-0.153
ENSMUSG00000026667	Uhmk1	chr1	-	170205114	170205203	170207113	170207212	170193419	170200013	170207345	170207422	121,103,103	138,131,89	37,43,24	136,100,77	224	214	1.25621304323e-08	0.456,0.429,0.525	0.206,0.291,0.229	0.228
ENSMUSG00000029439	Sfswap	chr5	+	129507143	129507229	129513046	129513272	129504762	129504894	129514752	129514865	258,244,203	286,258,249	349,359,451	205,187,282	211	351	1.26234731898e-08	0.6,0.611,0.576	0.739,0.762,0.727	-0.147
ENSMUSG00000020694	Tlk2	chr11	+	105210544	105210640	105221185	105221353	105209793	105209837	105246773	105246884	94,108,88	249,255,234	105,144,106	135,153,120	221	293	1.28024857723e-08	0.334,0.36,0.333	0.508,0.555,0.539	-0.192
ENSMUSG00000033021	Gmppa	chr1	+	75441729	75441827	75441984	75442031	75441474	75441609	75442184	75442277	219,219,185	39,52,41	306,295,401	15,21,39	223	172	1.29910412477e-08	0.812,0.765,0.777	0.94,0.916,0.888	-0.13
ENSMUSG00000024480	Ap3s1	chr18	+	46758002	46758114	46780660	46780768	46754370	46754462	46789896	46790826	375,353,306	536,536,473	331,387,448	269,298,370	237	233	1.30675936461e-08	0.408,0.393,0.389	0.547,0.561,0.543	-0.154
ENSMUSG00000032582	Rbm6	chr9	-	107791751	107792018	107796476	107796537	107791004	107791165	107800698	107800773	238,233,232	604,573,630	330,210,291	261,325,263	186	392	1.33466566828e-08	0.454,0.461,0.437	0.727,0.577,0.7	-0.217
ENSMUSG00000059208	Hnrnpm	chr17	-	33658869	33658914	33660212	33660314	33658387	33658465	33663224	33663285	3225,3125,3015	1122,1092,1006	2271,1900,2323	1262,1098,1455	227	170	1.34521560531e-08	0.683,0.682,0.692	0.574,0.564,0.545	0.125
ENSMUSG00000038708	Golga4	chr9	+	118514179	118514269	118522517	118522583	118506450	118506557	118527009	118527321	56,61,54	66,53,60	127,82,66	42,29,26	215	191	1.35773472465e-08	0.43,0.506,0.444	0.729,0.715,0.693	-0.252
ENSMUSG00000028364	Tnc	chr4	-	63982650	63982923	63999912	64000185	63976445	63976568	64000697	64000970	48,32,29	66,42,28	86,142,175	328,426,697	398	398	1.35773472465e-08	0.421,0.432,0.509	0.208,0.25,0.201	0.234
ENSMUSG00000052707	Tnrc6a	chr7	+	123186562	123186721	123187352	123187493	123184155	123184287	123188787	123188895	282,292,275	463,354,382	180,162,165	458,399,518	284	266	1.42854052192e-08	0.363,0.436,0.403	0.269,0.276,0.23	0.142
ENSMUSG00000027962	Vcam1	chr3	-	116125954	116126275	116128532	116128808	116124382	116124649	116129303	116129457	560,466,436	697,660,584	447,435,373	330,323,259	401	446	1.46369883457e-08	0.472,0.44,0.454	0.601,0.6,0.616	-0.15
ENSMUSG00000037876	Jmjd1c	chr10	+	67216982	67217107	67218116	67218181	67215269	67215375	67218276	67218469	45,26,36	77,62,63	30,18,16	181,120,98	250	190	1.46447113496e-08	0.308,0.242,0.303	0.112,0.102,0.11	0.176
ENSMUSG00000056310	Tyw1	chr5	+	130325598	130325709	130335245	130335413	130299903	130300039	130340618	130341563	170,161,146	201,201,216	66,67,67	166,176,253	236	293	1.4898604283e-08	0.512,0.499,0.456	0.33,0.321,0.247	0.19
ENSMUSG00000063550	Nup98	chr7	-	102127763	102127907	102128943	102129101	102126449	102126592	102129815	102130082	185,146,137	191,150,140	67,86,110	175,153,309	283	269	1.49215070088e-08	0.479,0.481,0.482	0.267,0.348,0.253	0.191
ENSMUSG00000039515	Ptpa	chr2	+	30426398	30426496	30439663	30439764	30416038	30416332	30443289	30443397	779,844,750	620,684,713	861,1381,926	449,408,437	223	226	1.54655397257e-08	0.56,0.556,0.516	0.66,0.774,0.682	-0.161
ENSMUSG00000033423	Eri3	chr4	+	117582599	117582716	117589097	117589157	117564757	117564898	117593070	117593162	685,729,643	293,334,286	1033,1205,1472	268,282,348	242	185	1.54687911554e-08	0.641,0.625,0.632	0.747,0.766,0.764	-0.126
ENSMUSG00000025217	Btrc	chr19	+	45456532	45456610	45471014	45471104	45423132	45423240	45502931	45503163	88,96,73	245,204,191	127,130,145	163,135,117	203	215	1.55184271554e-08	0.276,0.333,0.288	0.452,0.505,0.568	-0.209
ENSMUSG00000022475	Hdac7	chr15	-	97799556	97799644	97800694	97800802	97798223	97798343	97802075	97802125	235,235,223	434,426,365	167,139,183	585,444,643	233	213	1.56216385342e-08	0.331,0.335,0.358	0.207,0.223,0.206	0.129
ENSMUSG00000028964	Park7	chr4	-	150901007	150901094	150905249	150905309	150897238	150897471	150907039	150907141	1328,1531,1509	2255,2499,2208	822,869,1086	2083,2424,3071	185	212	1.59693311846e-08	0.403,0.412,0.439	0.311,0.291,0.288	0.121
ENSMUSG00000029253	Cenpc1	chr5	-	86022378	86022483	86029133	86029190	86020828	86020951	86032388	86032471	91,75,62	381,397,332	46,51,61	555,508,717	182	230	1.69691186954e-08	0.232,0.193,0.191	0.095,0.113,0.097	0.104
ENSMUSG00000025626	Phf6	chrX	+	52917165	52917267	52931572	52931706	52916552	52916736	52931980	52932024	480,476,397	963,835,804	168,217,131	742,608,583	227	259	1.73096021471e-08	0.363,0.394,0.36	0.205,0.289,0.204	0.14
ENSMUSG00000037286	Stag1	chr9	+	100908636	100908717	100928022	100928115	100891048	100891136	100929840	100930015	331,250,271	445,317,323	190,141,150	424,324,432	206	218	1.79995267277e-08	0.44,0.455,0.47	0.322,0.315,0.269	0.153
ENSMUSG00000032059	Alg9	chr9	+	50783257	50783328	50788152	50788241	50778969	50779104	50789496	50789632	60,74,61	234,205,193	9,29,26	218,169,227	196	214	1.80398517754e-08	0.219,0.283,0.257	0.043,0.158,0.111	0.149
ENSMUSG00000020167	Tcf3	chr10	-	80419466	80419599	80420020	80420088	80418765	80418818	80421087	80421166	1814,2036,1909	777,900,870	986,879,1060	791,657,789	193	258	1.808412023e-08	0.757,0.751,0.746	0.625,0.641,0.642	0.115
ENSMUSG00000025968	Ndufs1	chr1	-	63147289	63147424	63148395	63148571	63147119	63147192	63149956	63150111	738,673,727	909,916,909	436,462,462	967,888,1230	301	260	1.82630187167e-08	0.412,0.388,0.409	0.28,0.31,0.245	0.125
ENSMUSG00000032435	Dync1li1	chr9	+	114705053	114705170	114706006	114706237	114689208	114689282	114709144	114709314	393,372,346	470,441,438	534,527,464	331,314,363	242	356	1.84860184478e-08	0.552,0.554,0.537	0.704,0.712,0.653	-0.142
ENSMUSG00000020694	Tlk2	chr11	+	105221185	105221353	105241568	105241661	105209793	105209837	105246773	105246884	249,255,234	435,311,353	135,153,120	518,342,377	293	218	1.85367464274e-08	0.299,0.379,0.33	0.162,0.25,0.191	0.135
ENSMUSG00000035898	Uba6	chr5	-	86136308	86136490	86137816	86137894	86134973	86135079	86140355	86140436	65,70,71	115,108,147	37,30,25	186,122,133	203	307	1.86792736827e-08	0.461,0.495,0.422	0.231,0.271,0.221	0.218
ENSMUSG00000018583	G3bp1	chr11	+	55485625	55485738	55487478	55487560	55469684	55469801	55489018	55489192	1796,1939,1772	1055,1041,1034	2385,2447,2127	768,826,719	238	207	1.89789924778e-08	0.597,0.618,0.598	0.73,0.72,0.72	-0.119
ENSMUSG00000022185	Acin1	chr14	-	54644447	54644555	54644683	54644791	54644254	54644265	54645210	54645356	1375,1497,1369	726,758,684	777,971,1067	787,722,1023	233	233	1.90101852584e-08	0.654,0.664,0.667	0.497,0.574,0.511	0.134
ENSMUSG00000038241	Cep250	chr2	+	155995318	155995420	155996271	155996334	155994844	155994991	155998167	155998900	225,199,205	58,79,63	307,221,356	37,23,51	227	188	1.96416107527e-08	0.763,0.676,0.729	0.873,0.888,0.853	-0.149
ENSMUSG00000031913	Vps4a	chr8	+	107036842	107036990	107038927	107038989	107036636	107036748	107039089	107039209	683,597,638	296,286,282	777,787,756	181,183,197	273	187	2.08112801504e-08	0.612,0.588,0.608	0.746,0.747,0.724	-0.136
ENSMUSG00000025626	Phf6	chrX	+	52916552	52916736	52917165	52917267	52912265	52912436	52931572	52931706	648,646,555	829,807,679	251,380,175	673,684,551	309	227	2.08473342146e-08	0.365,0.37,0.375	0.215,0.29,0.189	0.139
ENSMUSG00000033295	Ptprf	chr4	-	118234958	118235103	118235548	118235685	118231485	118231791	118235912	118236494	320,304,297	547,482,459	225,207,133	681,568,454	262	270	2.10151087522e-08	0.376,0.394,0.4	0.254,0.273,0.232	0.137
ENSMUSG00000045576	St7l	chr3	+	104894366	104894439	104895695	104895798	104892196	104892311	104919350	104919501	104,78,67	124,100,86	206,150,188	70,95,94	198	228	2.16986873064e-08	0.491,0.473,0.473	0.772,0.645,0.697	-0.226
ENSMUSG00000016256	Ctsz	chr2	-	174429055	174429206	174433487	174433667	174428577	174428743	174438164	174438328	430,443,368	623,620,508	410,333,426	937,760,1305	305	276	2.20186652172e-08	0.384,0.393,0.396	0.284,0.284,0.228	0.126
ENSMUSG00000022312	Eif3h	chr15	-	51789992	51790113	51796387	51796537	51787905	51788038	51797612	51797712	4524,4876,4550	4268,4798,4739	3112,3083,4001	5289,5079,6338	275	246	2.20186652172e-08	0.487,0.476,0.462	0.345,0.352,0.361	0.122
ENSMUSG00000020903	Stx8	chr11	+	68020905	68020998	68109276	68109378	68011314	68011439	68203705	68203770	232,226,249	219,197,215	373,313,471	163,174,184	218	227	2.21244785246e-08	0.525,0.544,0.547	0.704,0.652,0.727	-0.156
ENSMUSG00000059834	Sclt1	chr3	-	41730860	41730919	41734167	41734235	41730290	41730363	41741994	41742514	85,68,66	108,90,106	120,103,98	62,52,65	193	184	2.23126057461e-08	0.429,0.419,0.372	0.649,0.654,0.59	-0.224
ENSMUSG00000022817	Itgb5	chr16	+	33900509	33900605	33910464	33910599	33899240	33899402	33919784	33920214	1237,1204,1007	1266,1198,1220	1685,1377,1705	940,953,1092	221	260	2.25782913445e-08	0.535,0.542,0.493	0.678,0.63,0.648	-0.129
ENSMUSG00000022770	Dlg1	chr16	+	31684127	31684294	31743105	31743270	31665574	31665706	31771756	31771855	306,294,309	261,217,206	257,261,170	360,334,292	292	290	2.30335074474e-08	0.538,0.574,0.598	0.415,0.437,0.366	0.164
ENSMUSG00000069089	Cdk7	chr13	-	100722679	100722713	100730457	100730517	100720585	100720653	100730773	100730942	377,371,338	92,68,70	431,371,413	46,26,35	185	159	2.30335074474e-08	0.779,0.824,0.806	0.89,0.925,0.91	-0.105
ENSMUSG00000006673	Qrich1	chr9	+	108555961	108556070	108556407	108556559	108544862	108544977	108556957	108557048	919,819,857	1108,1031,919	492,425,551	966,806,1265	234	277	2.42534431725e-08	0.495,0.485,0.525	0.376,0.384,0.34	0.135
ENSMUSG00000025968	Ndufs1	chr1	-	63166290	63166367	63169228	63169336	63164948	63165030	63170049	63170141	500,491,453	580,531,452	304,243,224	589,474,456	233	202	2.44453159297e-08	0.428,0.445,0.465	0.309,0.308,0.299	0.141
ENSMUSG00000058407	Txndc9	chr1	-	37993991	37994110	37995632	37995841	37990202	37990457	37997108	37997315	481,591,455	946,865,974	217,192,202	642,659,763	334	244	2.46797101135e-08	0.271,0.333,0.254	0.198,0.175,0.162	0.108
ENSMUSG00000015112	Slc25a13	chr6	-	6180970	6181113	6191263	6191317	6152407	6152523	6216995	6217173	47,62,67	144,147,160	63,90,62	78,74,52	179	268	2.46797101135e-08	0.328,0.387,0.385	0.547,0.646,0.641	-0.245
ENSMUSG00000027353	Mcm8	chr2	+	132817704	132817788	132819602	132819685	132817073	132817245	132819978	132820128	133,163,139	144,130,140	75,53,54	173,112,116	209	208	2.50747043365e-08	0.479,0.555,0.497	0.301,0.32,0.317	0.198
ENSMUSG00000024044	Epb41l3	chr17	+	69210185	69210383	69238344	69238449	69207858	69208076	69239746	69239789	420,385,363	571,506,436	276,261,236	678,585,566	323	230	2.56097221653e-08	0.344,0.351,0.372	0.225,0.241,0.229	0.124
ENSMUSG00000036225	Kctd1	chr18	-	14986335	14986480	15007695	15007874	14973979	14974285	15061767	15063582	158,131,107	447,384,381	250,222,285	414,340,445	304	270	2.59152019492e-08	0.239,0.233,0.2	0.349,0.367,0.363	-0.136
ENSMUSG00000026626	Ppp2r5a	chr1	-	191368640	191368742	191372469	191372666	191362248	191362341	191396235	191397041	156,187,153	400,367,295	152,173,116	631,596,613	322	227	2.59344851128e-08	0.216,0.264,0.268	0.145,0.17,0.118	0.105
ENSMUSG00000028790	Khdrbs1	chr4	-	129727554	129727671	129730200	129730325	129725575	129725722	129741778	129742296	2751,2435,2337	3548,3368,3373	2475,2721,2400	1844,2246,2156	250	242	2.64875331336e-08	0.429,0.412,0.401	0.565,0.54,0.519	-0.127
ENSMUSG00000062054	Iah1	chr12	+	21319769	21319931	21321333	21321455	21317897	21318046	21323288	21323605	652,822,679	561,601,475	751,755,897	299,315,418	287	247	2.65308092798e-08	0.5,0.541,0.552	0.684,0.673,0.649	-0.138
ENSMUSG00000032582	Rbm6	chr9	-	107800698	107800773	107833433	107833507	107796476	107796537	107847267	107847337	181,192,187	286,297,250	119,106,110	383,260,367	199	200	2.6549656236e-08	0.389,0.394,0.429	0.238,0.291,0.231	0.151
ENSMUSG00000020074	Ccar1	chr10	-	62780440	62780634	62783233	62783266	62776848	62776963	62783882	62783927	233,177,163	780,704,791	380,280,303	809,638,606	158	319	2.69056130241e-08	0.376,0.337,0.294	0.487,0.47,0.502	-0.151
ENSMUSG00000039176	Polg	chr7	-	79456434	79456512	79456707	79456828	79456040	79456148	79458173	79458410	208,202,211	143,190,175	155,135,129	231,241,225	246	203	2.86729149784e-08	0.546,0.467,0.499	0.356,0.316,0.321	0.173
ENSMUSG00000005610	Eif4g2	chr7	-	111075586	111075712	111076279	111076393	111075336	111075441	111076695	111076856	10095,9613,9478	13241,11752,11884	9214,7546,8211	20234,13560,18574	239	251	2.89721488084e-08	0.445,0.462,0.456	0.324,0.369,0.317	0.118
ENSMUSG00000026727	Rsu1	chr2	-	13169997	13170130	13224304	13224425	13077011	13077607	13241744	13241795	612,525,561	568,517,476	659,589,806	1059,885,1391	246	258	2.89892095855e-08	0.531,0.516,0.553	0.395,0.411,0.378	0.139
ENSMUSG00000030849	Fgfr2	chr7	-	130218997	130219121	130228622	130228792	130200982	130201173	130241199	130241277	222,187,148	364,312,275	653,509,561	568,485,528	295	249	2.91694002676e-08	0.34,0.336,0.312	0.492,0.47,0.473	-0.149
ENSMUSG00000040785	Ttc3	chr16	+	94384345	94384388	94384783	94384934	94383911	94384066	94385335	94385423	66,51,50	370,314,279	110,79,51	258,217,123	168	276	2.95643092449e-08	0.227,0.211,0.227	0.412,0.374,0.405	-0.175
ENSMUSG00000006369	Fbln1	chr15	+	85240619	85240739	85244182	85244306	85239293	85239419	85251444	85251885	1296,1337,1288	1488,1513,1440	746,723,973	1388,1214,2380	245	249	2.97040625546e-08	0.47,0.473,0.476	0.353,0.377,0.294	0.132
ENSMUSG00000034926	Dhcr24	chr4	+	106578189	106578333	106585789	106585987	106573727	106573991	106586344	106586523	894,805,789	893,787,829	753,651,752	453,392,395	269	323	3.10919562125e-08	0.546,0.551,0.533	0.666,0.666,0.696	-0.133
ENSMUSG00000025626	Phf6	chrX	+	52940536	52940680	52942563	52942668	52940224	52940391	52945883	52948500	1246,1012,940	886,792,769	1643,1242,1219	690,600,535	269	230	3.2242622712e-08	0.546,0.522,0.511	0.671,0.639,0.661	-0.131
ENSMUSG00000020525	Ppm1d	chr11	+	85332250	85332375	85339553	85339796	85326863	85327092	85345635	85347066	282,315,283	400,353,389	149,134,135	369,291,441	250	368	3.30687912447e-08	0.509,0.568,0.517	0.373,0.404,0.311	0.169
ENSMUSG00000028082	Sh3d19	chr3	+	86040825	86040865	86075147	86075188	85971108	85971424	86080394	86080437	12,11,15	27,31,18	2,0,1	31,27,20	165	166	3.3153751721e-08	0.309,0.263,0.456	0.061,0.0,0.048	0.306
ENSMUSG00000004535	Tax1bp1	chr6	+	52758212	52758355	52765020	52765103	52757553	52757728	52765872	52766780	740,718,673	724,620,626	490,439,636	781,696,1058	268	208	3.34541623208e-08	0.442,0.473,0.455	0.327,0.329,0.318	0.132
ENSMUSG00000034566	Atp5h	chr11	-	115416852	115416924	115417838	115417935	115416014	115416077	115418385	115418516	707,738,722	1085,1109,959	295,300,354	811,649,987	222	197	3.34959696179e-08	0.366,0.371,0.401	0.244,0.291,0.241	0.121
ENSMUSG00000036768	Kif15	chr9	+	122959806	122959990	122963479	122963556	122959116	122959159	122965948	122965986	311,290,263	141,121,139	262,263,204	43,61,49	309	202	3.42339970288e-08	0.59,0.61,0.553	0.799,0.738,0.731	-0.172
ENSMUSG00000032178	Ilf3	chr9	+	21395370	21395468	21396019	21396131	21394830	21394942	21396216	21396327	1094,1082,970	1744,1529,1364	706,789,891	2074,1772,2101	223	237	3.43294742151e-08	0.4,0.429,0.43	0.266,0.321,0.311	0.12
ENSMUSG00000059923	Grb2	chr11	-	115655357	115655455	115699151	115699356	115649770	115649893	115708393	115708597	134,130,137	271,246,255	61,80,59	269,275,280	330	223	3.49682357606e-08	0.25,0.263,0.266	0.133,0.164,0.125	0.119
ENSMUSG00000022403	St13	chr15	-	81366346	81366489	81369393	81369442	81365449	81365578	81371457	81371574	905,910,819	2047,2115,1829	516,458,521	1779,1789,2274	174	268	3.56571287913e-08	0.405,0.399,0.408	0.309,0.283,0.261	0.12
ENSMUSG00000020671	Rab10	chr12	-	3256866	3257005	3264688	3264749	3253268	3253358	3309291	3309969	389,334,293	1122,960,899	344,359,373	2008,1656,1950	186	264	3.74486713487e-08	0.33,0.331,0.316	0.196,0.235,0.214	0.111
ENSMUSG00000026159	Agfg1	chr1	+	82880007	82880127	82882227	82882437	82876170	82876324	82883180	82883361	418,347,392	335,369,310	502,293,440	183,174,142	245	335	3.81598497405e-08	0.63,0.563,0.634	0.79,0.697,0.809	-0.156
ENSMUSG00000038902	Pogz	chr3	+	94856042	94856201	94860795	94860971	94853949	94854074	94862421	94862530	204,245,194	325,263,267	275,222,206	169,144,136	284	301	3.85100956667e-08	0.399,0.497,0.435	0.633,0.62,0.616	-0.179
ENSMUSG00000022635	Zcrb1	chr15	-	93391050	93391158	93391453	93391565	93387746	93387859	93395586	93395615	370,358,329	882,951,748	516,430,569	653,600,837	237	233	3.90065530266e-08	0.292,0.27,0.302	0.437,0.413,0.401	-0.129
ENSMUSG00000023089	Ndufa5	chr6	-	24519191	24519257	24522658	24522775	24518665	24518824	24527272	24527317	688,758,610	637,707,725	875,1205,1184	539,486,694	242	191	3.93309268548e-08	0.46,0.458,0.399	0.562,0.662,0.574	-0.16
ENSMUSG00000020167	Tcf3	chr10	-	80419466	80419599	80420020	80420088	80418765	80418815	80421087	80421166	1828,2042,1920	1876,2070,1996	1002,891,1080	1853,1466,1818	193	258	3.97648495244e-08	0.566,0.569,0.563	0.42,0.448,0.443	0.129
ENSMUSG00000003420	Fcgrt	chr7	-	45093781	45093898	45095159	45095429	45093063	45093355	45101909	45102185	69,73,59	149,163,106	123,168,188	138,141,165	395	242	4.00948455243e-08	0.221,0.215,0.254	0.353,0.422,0.411	-0.165
ENSMUSG00000008604	Ubqln4	chr3	+	88559617	88559776	88563107	88563333	88556656	88556919	88564369	88564509	576,628,567	515,552,502	408,360,399	676,530,635	284	351	4.00948455243e-08	0.58,0.584,0.583	0.427,0.456,0.437	0.142
ENSMUSG00000024165	Hn1l	chr17	-	24948637	24948780	24956017	24956166	24945579	24945628	24960567	24960636	873,950,776	1301,1259,1226	1133,1386,1195	1110,935,998	274	268	4.00948455243e-08	0.396,0.425,0.382	0.5,0.592,0.539	-0.143
ENSMUSG00000030007	Cct7	chr6	+	85459941	85460048	85461086	85461170	85459114	85459268	85461507	85461560	3364,3408,3186	1469,1577,1447	3040,2430,2993	694,727,848	232	209	4.01040661486e-08	0.674,0.661,0.665	0.798,0.751,0.761	-0.103
ENSMUSG00000063273	Naa15	chr3	+	51448552	51448659	51451309	51451382	51448340	51448436	51455833	51456003	368,286,321	380,311,326	136,160,103	275,279,294	232	198	4.01645627272e-08	0.453,0.44,0.457	0.297,0.329,0.23	0.165
ENSMUSG00000045962	Wnk1	chr6	-	119951014	119951131	119951634	119951797	119950322	119950672	119951897	119951998	324,272,318	438,297,317	265,275,234	599,493,544	288	242	4.02353822033e-08	0.383,0.435,0.457	0.271,0.319,0.265	0.14
ENSMUSG00000030400	Ercc2	chr7	+	19385829	19385946	19386706	19386830	19385622	19385739	19386931	19387028	194,216,209	293,288,259	146,129,147	410,337,373	242	249	4.05252586902e-08	0.405,0.436,0.454	0.268,0.283,0.289	0.152
ENSMUSG00000008855	Hdac5	chr11	-	102197338	102197436	102197665	102197785	102197058	102197177	102198796	102198884	382,432,352	254,276,222	509,402,695	180,144,222	245	223	4.05455610787e-08	0.578,0.588,0.591	0.72,0.718,0.74	-0.14
ENSMUSG00000044252	Osbpl1a	chr18	-	12819504	12819661	12841183	12841346	12788319	12788395	12871077	12871184	153,133,117	242,215,200	184,148,158	144,127,113	288	282	4.12395660064e-08	0.382,0.377,0.364	0.556,0.533,0.578	-0.181
ENSMUSG00000039959	Hip1	chr5	-	135444734	135444792	135449683	135449824	135440248	135440324	135451573	135451635	263,228,209	164,182,143	220,182,162	314,231,236	266	183	4.12547287917e-08	0.525,0.463,0.501	0.325,0.352,0.321	0.164
ENSMUSG00000022816	Fstl1	chr16	+	37818903	37819033	37821155	37821188	37815705	37815810	37822600	37822731	2203,2040,1873	820,758,592	2619,2505,2172	1397,1553,1381	255	158	4.12547287917e-08	0.625,0.625,0.662	0.537,0.5,0.494	0.127
ENSMUSG00000028954	Nub1	chr5	+	24694699	24694761	24695519	24695590	24692806	24692974	24697004	24697187	121,145,134	204,194,150	46,79,60	234,187,264	187	196	4.12547287917e-08	0.383,0.439,0.484	0.171,0.307,0.192	0.212
ENSMUSG00000028292	Rars2	chr4	+	34633657	34633713	34639244	34639321	34630476	34630570	34645696	34645855	72,66,78	200,143,138	51,42,39	226,233,276	181	202	4.1344005366e-08	0.287,0.34,0.387	0.201,0.167,0.136	0.17
ENSMUSG00000061410	Zcchc14	chr8	-	121610116	121610226	121611325	121611397	121609079	121609315	121618634	121618708	148,108,90	334,330,333	92,65,70	640,394,446	197	235	4.1467177737e-08	0.346,0.281,0.244	0.146,0.164,0.158	0.134
ENSMUSG00000027349	Fam98b	chr2	+	117262838	117262919	117263822	117263939	117260174	117260353	117267779	117267947	833,726,773	1002,880,977	490,482,611	1139,902,1324	206	242	4.24020515931e-08	0.494,0.492,0.482	0.336,0.386,0.352	0.131
ENSMUSG00000025607	Copg2	chr6	-	30894846	30894927	30895541	30895594	30890600	30890672	30896660	30896794	77,103,83	194,201,210	97,107,93	103,116,86	178	206	4.24190673044e-08	0.315,0.372,0.314	0.522,0.516,0.556	-0.198
ENSMUSG00000038683	Pak1ip1	chr13	+	41008885	41008938	41009218	41009364	41008210	41008285	41009447	41009545	166,156,138	354,298,275	170,166,214	164,189,201	178	271	4.29102542229e-08	0.417,0.444,0.433	0.612,0.572,0.618	-0.169
ENSMUSG00000027425	Csrp2bp	chr2	+	144400685	144400822	144402394	144402570	144393815	144394378	144403998	144404189	373,377,324	379,402,441	305,308,351	184,194,207	262	301	4.43782744314e-08	0.531,0.519,0.458	0.656,0.646,0.661	-0.152
ENSMUSG00000038212	Mfsd14b	chr13	-	65075483	65075702	65078353	65078468	65074985	65075099	65081399	65081527	317,262,209	404,281,297	111,145,90	290,300,271	240	344	4.48926073489e-08	0.529,0.572,0.502	0.354,0.409,0.323	0.172
ENSMUSG00000042079	Hnrnpf	chr6	+	117917469	117917598	117919098	117919159	117906794	117906839	117923707	117925619	292,343,333	56,44,32	251,368,318	12,20,9	254	186	4.5128319796e-08	0.792,0.851,0.884	0.939,0.931,0.963	-0.102
ENSMUSG00000029363	Rfc5	chr5	-	117386721	117386858	117387868	117387933	117385387	117385467	117388916	117389047	102,102,122	580,573,578	77,49,9	628,460,638	190	262	4.64969796314e-08	0.195,0.197,0.225	0.145,0.128,0.019	0.108
ENSMUSG00000056167	Cnot10	chr9	-	114601341	114601455	114610644	114610725	114598704	114598835	114613623	114613800	193,182,197	559,445,477	121,112,164	656,556,749	206	239	4.69695602341e-08	0.286,0.322,0.324	0.176,0.189,0.203	0.121
ENSMUSG00000021012	Zc3h14	chr12	+	98779107	98779267	98780047	98780280	98774244	98774319	98783581	98783702	545,460,542	789,697,644	552,451,714	429,370,535	285	358	4.71817591875e-08	0.465,0.453,0.514	0.618,0.605,0.626	-0.139
ENSMUSG00000037503	Fam168b	chr1	-	34817996	34818126	34819866	34820009	34813225	34817404	34828766	34828847	1418,1415,1381	1448,1358,1261	2407,1723,1771	1263,1053,1049	268	255	5.01532646192e-08	0.482,0.498,0.51	0.645,0.609,0.616	-0.127
ENSMUSG00000002129	Sf3a1	chr11	+	4177412	4177620	4178070	4178225	4176480	4176726	4179140	4179242	1087,1148,1215	1134,1107,1093	1243,1095,1404	637,615,895	333	280	5.05789257677e-08	0.446,0.466,0.483	0.621,0.6,0.569	-0.132
ENSMUSG00000001424	Snd1	chr6	+	28545484	28545598	28626099	28626189	28531408	28531499	28668557	28668658	752,712,695	706,668,535	603,550,661	786,913,1076	239	215	5.05789257677e-08	0.489,0.489,0.539	0.408,0.351,0.356	0.134
ENSMUSG00000041420	Meis3	chr7	+	16177708	16177868	16178744	16179100	16177391	16177573	16182040	16182152	148,160,143	154,207,124	101,95,142	232,205,339	285	481	5.13938953542e-08	0.619,0.566,0.661	0.424,0.439,0.414	0.19
ENSMUSG00000028975	Pex14	chr4	-	148963441	148963533	148966221	148966319	148960534	148961794	148967523	148967626	190,193,150	297,297,288	90,126,118	366,327,420	223	217	5.14402671711e-08	0.384,0.387,0.336	0.193,0.273,0.215	0.142
ENSMUSG00000029141	Slc4a1ap	chr5	+	31536137	31536324	31540385	31540497	31534857	31534927	31543669	31543913	367,323,276	239,236,221	327,341,380	129,119,143	312	237	5.30787949685e-08	0.538,0.51,0.487	0.658,0.685,0.669	-0.159
ENSMUSG00000034252	Senp6	chr9	+	80103693	80103764	80111310	80111453	80093536	80093641	80113726	80114114	287,313,238	765,629,649	193,173,162	905,730,746	196	268	5.54807998832e-08	0.339,0.405,0.334	0.226,0.245,0.229	0.126
ENSMUSG00000000378	Ccm2	chr11	+	6585033	6585217	6589431	6589568	6584519	6584603	6590752	6590888	270,317,272	454,530,520	136,144,129	428,413,514	309	262	5.59389782082e-08	0.335,0.336,0.307	0.212,0.228,0.175	0.121
ENSMUSG00000001158	Snrnp27	chr6	-	86676221	86676286	86681590	86681703	86675150	86675580	86682855	86682976	864,1003,864	597,662,574	1131,1224,1484	448,465,582	238	190	5.60756731276e-08	0.536,0.547,0.546	0.668,0.678,0.671	-0.129
ENSMUSG00000025487	Psmd13	chr7	+	140886387	140886422	140886510	140886566	140883499	140883578	140886801	140886845	291,339,309	1021,967,966	129,182,128	829,775,972	160	181	5.77942081279e-08	0.244,0.284,0.266	0.15,0.21,0.13	0.101
ENSMUSG00000035493	Tgfbi	chr13	+	56637137	56637217	56638020	56638045	56636565	56636668	56638716	56639339	682,610,510	146,134,126	424,450,644	178,177,303	205	150	5.82754623151e-08	0.774,0.769,0.748	0.635,0.65,0.609	0.132
ENSMUSG00000037572	Wdhd1	chr14	-	47261339	47261581	47263438	47263623	47258522	47258658	47265673	47265858	395,324,350	256,237,252	305,296,320	109,126,95	310	367	5.83932071722e-08	0.646,0.618,0.622	0.768,0.736,0.8	-0.139
ENSMUSG00000035765	Dym	chr18	+	75229989	75230172	75243284	75243398	75199162	75199265	75286619	75286966	200,214,177	238,227,200	255,218,442	151,142,195	308	239	5.94771584813e-08	0.395,0.422,0.407	0.567,0.544,0.638	-0.175
ENSMUSG00000033444	Specc1l	chr10	+	75241064	75241218	75245078	75246712	75230681	75230871	75248436	75248644	319,256,267	510,423,387	221,190,167	545,542,590	279	1759	5.94771584813e-08	0.798,0.792,0.813	0.719,0.688,0.641	0.118
ENSMUSG00000039753	Fbxl5	chr5	-	43758221	43758944	43759742	43759825	43750861	43751010	43760706	43760852	163,172,176	272,256,273	62,61,71	206,216,223	208	848	5.97921751029e-08	0.71,0.733,0.724	0.551,0.535,0.565	0.172
ENSMUSG00000048402	Gli2	chr1	-	118867978	118868181	118890295	118890401	118866571	118866757	119002039	119002206	184,167,164	313,264,263	148,133,124	488,361,446	231	328	6.04371849956e-08	0.455,0.473,0.47	0.301,0.343,0.283	0.157
ENSMUSG00000027167	Elp4	chr2	-	105865958	105866080	105896901	105896937	105842231	105842360	105904268	105904564	84,100,71	362,353,365	28,53,20	359,355,341	161	247	6.26275180781e-08	0.263,0.303,0.23	0.107,0.186,0.083	0.14
ENSMUSG00000031634	Ufsp2	chr8	+	45980572	45980639	45983522	45983680	45980314	45980492	45984040	45984233	130,160,143	316,276,284	278,231,234	249,227,287	192	283	6.31343989334e-08	0.377,0.461,0.426	0.622,0.6,0.546	-0.168
ENSMUSG00000032290	Ptpn9	chr9	+	57027375	57027481	57033105	57033216	57022958	57023083	57036482	57036811	624,508,494	531,478,445	207,166,195	319,298,317	231	236	6.66767346616e-08	0.546,0.521,0.531	0.399,0.363,0.386	0.15
ENSMUSG00000035934	Pknox2	chr9	-	36923583	36923772	36936320	36936492	36911133	36911263	36954692	36954832	172,161,150	248,238,221	99,88,91	300,259,271	297	314	6.80995105928e-08	0.423,0.417,0.418	0.259,0.264,0.262	0.158
ENSMUSG00000052632	Asap2	chr12	+	21185097	21185243	21199543	21199618	21168203	21168276	21200879	21200929	134,129,95	111,108,72	79,99,66	184,145,132	271	200	6.83090928368e-08	0.471,0.469,0.493	0.241,0.335,0.27	0.196
ENSMUSG00000071054	Safb	chr17	+	56597787	56597815	56598643	56599220	56595651	56595714	56599622	56599672	171,153,144	650,580,540	220,148,203	375,353,402	153	702	7.10092306719e-08	0.547,0.548,0.55	0.729,0.658,0.699	-0.147
ENSMUSG00000015149	Sirt2	chr7	+	28778921	28778990	28782768	28782898	28777190	28777247	28785379	28785439	346,275,284	364,391,418	421,375,484	233,309,308	194	255	7.14206539396e-08	0.555,0.48,0.472	0.704,0.615,0.674	-0.162
ENSMUSG00000040591	1110051M20Rik	chr2	-	91284234	91284320	91304748	91304833	91282464	91282660	91383728	91383859	184,203,228	263,220,227	105,112,137	235,269,338	210	211	7.1586530912e-08	0.413,0.481,0.502	0.31,0.295,0.289	0.167
ENSMUSG00000037896	Rcor1	chr12	+	111108571	111108649	111108853	111108911	111103610	111103805	111109780	111110010	170,152,132	126,121,109	160,142,126	272,194,230	203	183	7.22348766429e-08	0.549,0.531,0.522	0.347,0.398,0.331	0.175
ENSMUSG00000028207	Asph	chr4	-	9610842	9610938	9635900	9635969	9607796	9607871	9639197	9639347	331,315,326	633,493,396	216,199,160	635,652,492	194	221	7.33851773362e-08	0.373,0.421,0.484	0.279,0.258,0.27	0.157
ENSMUSG00000024151	Msh2	chr17	+	87682530	87682677	87685436	87685586	87679799	87680078	87686295	87686429	983,821,810	842,756,742	1055,822,965	536,462,484	272	275	7.57543325278e-08	0.541,0.523,0.525	0.666,0.643,0.668	-0.129
ENSMUSG00000034024	Cct2	chr10	-	117057173	117057277	117057790	117057918	117056039	117056159	117058097	117058198	3323,2954,3038	2724,2959,2497	2440,2296,2745	3122,3279,4461	253	229	7.69547284449e-08	0.525,0.475,0.524	0.414,0.388,0.358	0.121
ENSMUSG00000041840	Haus1	chr18	-	77760906	77761030	77764072	77764208	77760467	77760533	77766863	77767038	353,323,369	423,380,372	200,143,225	361,334,484	261	249	7.70423245079e-08	0.443,0.448,0.486	0.346,0.29,0.307	0.145
ENSMUSG00000035293	G2e3	chr12	+	51367774	51367956	51369045	51369218	51365254	51365559	51371559	51371750	222,208,245	291,226,248	76,65,68	177,156,160	307	298	7.93317727106e-08	0.425,0.472,0.49	0.294,0.288,0.292	0.171
ENSMUSG00000024037	Wdr4	chr17	-	31499808	31499873	31509768	31509912	31498988	31499172	31510577	31510646	157,193,178	94,157,124	191,261,205	71,67,73	269	190	7.9561334718e-08	0.541,0.465,0.503	0.655,0.733,0.665	-0.181
ENSMUSG00000029687	Ezh2	chr6	-	47558177	47558294	47576535	47576664	47556029	47556150	47577543	47577667	1252,1173,1213	1281,1139,1053	1116,1113,1024	642,661,534	254	242	8.04067475912e-08	0.482,0.495,0.523	0.624,0.616,0.646	-0.129
ENSMUSG00000032480	Dhx30	chr9	-	110085144	110085302	110085411	110085571	110084949	110085053	110085684	110085878	400,471,396	683,661,648	250,233,291	701,568,920	285	283	8.32763644158e-08	0.368,0.414,0.378	0.262,0.289,0.239	0.123
ENSMUSG00000021012	Zc3h14	chr12	+	98774244	98774319	98780047	98780280	98763822	98763978	98783581	98783702	745,689,674	771,686,640	794,618,865	422,362,525	200	358	8.41583233151e-08	0.634,0.643,0.653	0.771,0.753,0.747	-0.114
ENSMUSG00000027936	Crtc2	chr3	+	90257116	90257218	90259153	90259222	90254295	90254558	90259385	90259492	91,79,69	103,90,67	55,69,57	141,162,163	227	194	8.6078886839e-08	0.43,0.429,0.468	0.25,0.267,0.23	0.193
ENSMUSG00000026553	Copa	chr1	+	172092244	172092354	172097673	172097783	172091163	172091240	172099667	172099767	760,671,609	927,848,766	433,454,333	949,856,807	235	235	8.69231223104e-08	0.451,0.442,0.443	0.313,0.347,0.292	0.128
ENSMUSG00000027635	Dsn1	chr2	-	157005167	157005491	157005847	157006362	157002688	157002762	157006974	157007154	18,28,16	268,229,216	24,36,29	126,119,83	640	449	8.69533157494e-08	0.045,0.079,0.049	0.118,0.175,0.197	-0.106
ENSMUSG00000003992	Ssbp2	chr13	+	91524584	91524657	91539334	91539396	91461049	91461248	91564609	91564694	185,189,169	228,265,227	237,335,223	158,138,158	198	187	8.70325864951e-08	0.434,0.402,0.413	0.586,0.696,0.571	-0.201
ENSMUSG00000051920	Rspo2	chr15	-	43078098	43078242	43093152	43093341	43075776	43075965	43169730	43169995	414,317,285	841,701,555	204,211,191	861,678,718	314	269	8.96705303058e-08	0.297,0.279,0.306	0.169,0.21,0.186	0.106
ENSMUSG00000025508	Rplp2	chr7	+	141447907	141448031	141448725	141448774	141447369	141447707	141451003	141451102	10734,12191,9292	3707,4109,3850	9184,16419,11520	2220,2150,2803	249	174	8.99073566644e-08	0.669,0.675,0.628	0.743,0.842,0.742	-0.118
ENSMUSG00000060038	Dhps	chr8	+	85072451	85072616	85073680	85073767	85071756	85072053	85074211	85074317	208,212,203	254,243,234	212,231,215	123,124,145	290	212	9.00895500272e-08	0.374,0.389,0.388	0.558,0.577,0.52	-0.168
ENSMUSG00000041997	Tlk1	chr2	-	70757473	70757549	70770003	70770075	70754439	70754486	70786876	70786995	244,180,183	361,285,327	340,272,230	289,199,229	197	201	9.02336749344e-08	0.408,0.392,0.363	0.546,0.582,0.506	-0.157
ENSMUSG00000028975	Pex14	chr4	-	148984036	148984165	149041720	149041805	148970549	148970635	149076019	149076067	138,188,177	275,332,287	152,171,186	147,164,146	210	254	9.02336749344e-08	0.378,0.406,0.427	0.556,0.558,0.606	-0.17
ENSMUSG00000041328	Pcf11	chr7	-	92663966	92664155	92665739	92665865	92663461	92663656	92669428	92669934	156,132,135	283,221,231	98,112,71	369,350,268	251	314	9.13235188693e-08	0.408,0.428,0.422	0.249,0.286,0.249	0.158
ENSMUSG00000033557	Fam20b	chr1	-	156690476	156690648	156698726	156698836	156687355	156687547	156702398	156702485	258,270,259	387,346,278	92,142,98	402,301,306	235	297	9.13570274842e-08	0.457,0.497,0.541	0.224,0.374,0.288	0.203
ENSMUSG00000018417	Myo1b	chr1	-	51834448	51834543	51863318	51863434	51824096	51824201	51883082	51883226	493,490,444	368,301,337	499,467,295	175,167,133	241	220	9.16309236218e-08	0.55,0.598,0.546	0.722,0.719,0.669	-0.139
ENSMUSG00000038954	Supt3	chr17	+	45003089	45003229	45033237	45033313	44994316	44994407	45036711	45036824	365,328,351	211,191,194	315,312,470	99,106,113	265	201	9.2146452853e-08	0.567,0.566,0.578	0.707,0.691,0.759	-0.149
ENSMUSG00000002372	Ranbp3	chr17	+	56701022	56701088	56701448	56701541	56696717	56696789	56702762	56702890	399,379,345	574,608,602	503,429,464	481,395,382	191	218	9.36203595819e-08	0.442,0.416,0.395	0.544,0.553,0.581	-0.142
ENSMUSG00000055923	Aasdh	chr5	-	76901917	76902185	76904208	76904380	76901160	76901281	76904958	76905012	19,13,19	40,32,27	5,3,6	42,57,65	297	393	9.43382352467e-08	0.386,0.35,0.482	0.136,0.065,0.109	0.303
ENSMUSG00000032431	Crtap	chr9	-	114379909	114380055	114381585	114381714	114378039	114378123	114384695	114384867	457,442,341	556,555,492	700,752,923	499,543,741	254	271	9.48770118514e-08	0.467,0.459,0.425	0.599,0.596,0.571	-0.138
ENSMUSG00000032580	Rbm5	chr9	-	107754021	107754182	107754422	107754488	107752976	107753074	107755852	107755913	398,408,349	962,779,732	689,578,664	878,678,833	191	286	9.53799721217e-08	0.383,0.44,0.417	0.54,0.561,0.544	-0.135
ENSMUSG00000026761	Orc4	chr2	-	48912561	48912648	48917164	48917338	48910185	48910294	48927095	48927247	349,287,303	293,262,245	462,365,439	200,186,192	299	212	9.56761242827e-08	0.458,0.437,0.467	0.621,0.582,0.618	-0.153
ENSMUSG00000017707	Serinc3	chr2	-	163627871	163628052	163629126	163629217	163626252	163626477	163630925	163631095	604,535,462	835,746,669	795,619,720	633,552,554	216	306	9.88189985779e-08	0.506,0.504,0.495	0.64,0.614,0.648	-0.132
ENSMUSG00000020706	Ftsj3	chr11	-	106253481	106253676	106253761	106253861	106253288	106253404	106254606	106254686	271,269,270	469,503,412	113,112,77	327,358,365	225	320	1.00052389513e-07	0.451,0.432,0.482	0.33,0.308,0.231	0.165
ENSMUSG00000032527	Pccb	chr9	-	101023135	101023249	101027079	101027136	101012704	101012815	101030174	101030243	88,96,75	257,269,213	95,143,116	139,195,144	182	239	1.0140020986e-07	0.31,0.319,0.316	0.473,0.491,0.514	-0.178
ENSMUSG00000063273	Naa15	chr3	+	51451309	51451382	51455833	51456003	51448552	51448659	51457297	51457450	220,152,217	373,330,309	74,72,76	257,323,249	198	295	1.0140020986e-07	0.468,0.407,0.511	0.3,0.249,0.313	0.175
ENSMUSG00000021067	Sav1	chr12	-	69969069	69969213	69975967	69976238	69965011	69966347	69984208	69984652	737,659,552	943,801,777	787,854,813	642,559,666	396	269	1.01965164208e-07	0.347,0.359,0.326	0.454,0.509,0.453	-0.128
ENSMUSG00000036636	Clcn7	chr17	+	25156800	25156852	25157139	25157267	25155367	25155537	25157488	25157574	51,54,38	119,122,91	24,26,22	173,118,200	177	253	1.02136286584e-07	0.38,0.388,0.374	0.165,0.24,0.136	0.2
ENSMUSG00000057236	Rbbp4	chr4	-	129328587	129328733	129334496	129334644	129322695	129322869	129335217	129335370	3383,3591,3014	6456,6124,5954	3253,3533,3109	3723,3468,4140	273	271	1.02625357919e-07	0.342,0.368,0.334	0.464,0.503,0.427	-0.117
ENSMUSG00000038324	Trpc4ap	chr2	-	155668411	155668469	155671039	155671156	155666201	155666257	155672989	155673118	747,626,660	335,283,243	781,711,825	144,193,204	242	183	1.02881234048e-07	0.628,0.626,0.673	0.804,0.736,0.754	-0.122
ENSMUSG00000105852	Gm42890	chr3	+	105964622	105964677	105965080	105965152	105964441	105964512	105965764	105965873	95,79,63	257,251,247	20,22,26	183,178,191	180	197	1.03187490923e-07	0.288,0.256,0.218	0.107,0.119,0.13	0.135
ENSMUSG00000029192	Tbc1d14	chr5	-	36512453	36512548	36514038	36514119	36508359	36508431	36519272	36519379	247,267,237	181,191,164	348,285,292	101,130,93	206	220	1.03460114646e-07	0.593,0.599,0.607	0.786,0.701,0.77	-0.153
ENSMUSG00000033943	Mga	chr2	+	119960339	119960451	119960725	119960959	119958156	119958363	119961793	119961970	185,99,129	203,190,170	275,235,231	168,124,144	237	359	1.04623144283e-07	0.58,0.441,0.535	0.713,0.742,0.708	-0.202
ENSMUSG00000006215	Zbtb17	chr4	+	141465523	141465640	141465721	141465842	141465348	141465436	141465976	141466107	320,341,346	475,490,409	188,167,195	414,408,555	242	246	1.06163820428e-07	0.406,0.414,0.462	0.316,0.294,0.263	0.136
ENSMUSG00000041164	Zmiz2	chr11	+	6403119	6403364	6403785	6403955	6402803	6402872	6404039	6404282	326,309,259	581,592,569	223,241,338	995,633,1261	370	295	1.06280358699e-07	0.309,0.294,0.266	0.152,0.233,0.176	0.103
ENSMUSG00000006276	Eps15l1	chr8	-	72373822	72373946	72378990	72379155	72373025	72373076	72380108	72380306	356,358,304	457,424,436	263,274,322	671,506,911	290	249	1.06280358699e-07	0.401,0.42,0.374	0.252,0.317,0.233	0.131
ENSMUSG00000028433	Ubap2	chr4	-	41223355	41223459	41226279	41226334	41221591	41221621	41227198	41227276	160,173,199	308,282,294	257,278,252	207,231,252	180	229	1.07907589874e-07	0.398,0.438,0.463	0.612,0.605,0.56	-0.159
ENSMUSG00000022614	Lmf2	chr15	-	89354082	89354297	89354426	89354455	89353828	89354007	89354563	89354817	25,24,29	222,211,174	5,6,8	219,161,218	154	340	1.0819455501e-07	0.199,0.201,0.269	0.048,0.076,0.075	0.157
ENSMUSG00000041491	Cep78	chr19	-	15962371	15962449	15969071	15969200	15960942	15961109	15970532	15970578	289,310,307	137,143,134	300,240,335	49,66,73	254	203	1.10372881839e-07	0.628,0.634,0.647	0.83,0.744,0.786	-0.15
ENSMUSG00000022246	Rai14	chr15	-	10587837	10587924	10591586	10591615	10583781	10583836	10592071	10592250	375,347,334	404,350,353	483,437,404	258,262,245	154	212	1.10504027101e-07	0.561,0.577,0.566	0.72,0.697,0.694	-0.136
ENSMUSG00000024665	Fads2	chr19	-	10066514	10066612	10070563	10070624	10066251	10066348	10082564	10082690	743,753,686	843,822,770	874,602,828	502,424,570	186	223	1.11600889392e-07	0.514,0.523,0.516	0.676,0.63,0.635	-0.129
ENSMUSG00000057236	Rbbp4	chr4	-	129317861	129317919	129318443	129318520	129317647	129317758	129320468	129320546	2898,3021,2705	1742,1722,1578	1024,1193,1364	1069,998,1407	202	183	1.14124157579e-07	0.601,0.614,0.608	0.465,0.52,0.468	0.123
ENSMUSG00000084957	Bbip1	chr19	-	53932129	53932205	53943465	53943579	53929676	53931502	53944155	53944627	129,121,97	501,448,488	152,150,198	384,265,429	239	201	1.14611771283e-07	0.178,0.185,0.143	0.25,0.323,0.28	-0.116
ENSMUSG00000022255	Mtdh	chr15	+	34123667	34123766	34134290	34134398	34117879	34118110	34136686	34136811	792,774,694	1069,932,962	435,425,369	1049,850,859	224	233	1.16260770851e-07	0.435,0.463,0.429	0.301,0.342,0.309	0.125
ENSMUSG00000025199	Chuk	chr19	-	44075430	44075530	44077245	44077379	44073334	44074540	44078292	44078440	278,299,283	254,211,250	284,234,291	125,82,142	259	225	1.17495660495e-07	0.487,0.552,0.496	0.664,0.713,0.64	-0.161
ENSMUSG00000018666	Cbx1	chr11	+	96800770	96800947	96801428	96801606	96789248	96789353	96802727	96802822	2841,2613,2316	2551,2363,2150	2450,2671,2388	1215,1387,1586	302	303	1.18200021114e-07	0.528,0.526,0.519	0.669,0.659,0.602	-0.119
ENSMUSG00000020230	Prmt2	chr10	-	76208411	76208583	76209337	76209474	76207231	76207793	76210397	76210527	233,238,203	269,264,241	123,130,169	287,272,372	262	297	1.1968724777e-07	0.495,0.505,0.488	0.327,0.351,0.34	0.157
ENSMUSG00000040225	Prrc2c	chr1	-	162688115	162688217	162691140	162691233	162684054	162684256	162692372	162692624	570,545,536	546,457,462	639,564,788	294,303,411	218	227	1.20620792784e-07	0.521,0.554,0.547	0.694,0.66,0.666	-0.133
ENSMUSG00000022203	Efs	chr14	-	54919328	54919418	54919694	54920414	54916542	54917532	54920504	54920645	443,427,354	258,261,223	791,603,825	252,204,288	845	215	1.20763413606e-07	0.304,0.294,0.288	0.444,0.429,0.422	-0.136
ENSMUSG00000036225	Kctd1	chr18	-	14973979	14974285	14986335	14986480	14968684	14969695	15007695	15007874	411,350,349	272,285,213	387,340,501	141,123,191	270	431	1.20810533952e-07	0.707,0.662,0.723	0.814,0.815,0.807	-0.115
ENSMUSG00000028057	Rit1	chr3	+	88717601	88717658	88725994	88726068	88717325	88717470	88726279	88726369	89,94,80	186,188,159	193,141,219	148,158,216	182	199	1.27084515908e-07	0.343,0.353,0.355	0.588,0.494,0.526	-0.186
ENSMUSG00000030061	Uba3	chr6	-	97199238	97199321	97201916	97201997	97196836	97196917	97203473	97203594	459,454,441	325,290,291	297,372,272	369,440,323	206	208	1.27122660358e-07	0.588,0.613,0.605	0.448,0.461,0.46	0.146
ENSMUSG00000056342	Usp34	chr11	+	23484101	23484181	23486817	23486958	23474265	23474389	23487078	23487222	164,142,140	406,296,386	94,61,144	431,312,685	205	266	1.27182119691e-07	0.344,0.384,0.32	0.221,0.202,0.214	0.137
ENSMUSG00000044783	Hjurp	chr1	-	88270201	88270299	88275041	88275097	88269320	88269413	88277218	88277285	366,341,263	710,626,550	750,528,570	541,619,613	181	223	1.28320005279e-07	0.388,0.402,0.371	0.631,0.512,0.534	-0.172
ENSMUSG00000034252	Senp6	chr9	+	80087429	80087523	80093536	80093641	80066902	80067572	80103693	80103764	92,84,78	349,388,311	150,210,93	241,245,217	219	230	1.28366835838e-07	0.217,0.185,0.208	0.395,0.474,0.31	-0.19
ENSMUSG00000025369	Smarcc2	chr10	+	128483174	128483336	128483590	128483655	128482683	128482942	128484078	128484214	707,710,655	420,366,311	533,520,731	469,550,607	287	190	1.28366835838e-07	0.527,0.562,0.582	0.429,0.385,0.444	0.138
ENSMUSG00000019878	Hsf2	chr10	+	57496154	57496282	57497496	57497621	57495897	57496006	57499415	57499491	442,357,323	386,298,280	169,189,127	348,254,288	253	250	1.28990817577e-07	0.531,0.542,0.533	0.324,0.424,0.303	0.185
ENSMUSG00000037876	Jmjd1c	chr10	+	67216982	67217107	67218037	67218181	67215269	67215375	67218276	67218469	45,26,36	120,81,87	30,18,16	226,142,142	250	269	1.31039330832e-07	0.287,0.257,0.308	0.125,0.12,0.108	0.166
ENSMUSG00000032582	Rbm6	chr9	-	107796476	107796537	107800698	107800773	107791751	107792018	107833433	107833507	181,197,184	371,322,324	142,128,158	537,406,527	200	186	1.32990024217e-07	0.312,0.363,0.346	0.197,0.227,0.218	0.126
ENSMUSG00000013465	Nelfb	chr2	-	25203347	25203490	25203886	25203982	25203140	25203247	25204197	25204300	533,582,544	486,439,467	402,396,447	169,186,228	221	268	1.3355166132e-07	0.571,0.617,0.586	0.743,0.721,0.704	-0.131
ENSMUSG00000031533	Mrps31	chr8	+	22414715	22415003	22419726	22419885	22411397	22411584	22421309	22421450	258,258,228	211,202,230	133,177,185	233,292,291	413	284	1.3523172408e-07	0.457,0.468,0.405	0.282,0.294,0.304	0.15
ENSMUSG00000034349	Smc4	chr3	+	69025823	69025985	69027492	69027718	69024164	69024350	69027818	69027898	1257,1084,1187	1394,1137,1034	600,561,618	1007,921,1076	287	351	1.36314120409e-07	0.524,0.538,0.584	0.422,0.427,0.413	0.128
ENSMUSG00000029661	Col1a2	chr6	+	4515209	4515254	4515480	4515534	4512360	4512414	4515628	4515682	698,644,558	1394,1353,1150	371,425,371	1259,1409,1401	170	179	1.38573932278e-07	0.345,0.334,0.338	0.237,0.241,0.218	0.107
ENSMUSG00000034349	Smc4	chr3	+	69025823	69025985	69027562	69027718	69024193	69024350	69027818	69027900	1257,1084,1187	1393,1136,1034	600,561,618	1007,921,1073	287	281	1.39025358999e-07	0.469,0.483,0.529	0.368,0.374,0.361	0.126
ENSMUSG00000036270	Edc4	chr8	+	105891495	105891715	105892266	105892430	105891218	105891405	105892669	105893208	267,247,246	373,379,412	153,173,248	451,432,741	345	289	1.39449379996e-07	0.375,0.353,0.333	0.221,0.251,0.219	0.123
ENSMUSG00000020463	Smek2	chr11	+	29202866	29202908	29205545	29205704	29200700	29200803	29209316	29209486	262,206,231	589,447,462	432,295,375	472,390,443	167	284	1.42919887167e-07	0.431,0.439,0.46	0.609,0.563,0.59	-0.144
ENSMUSG00000000301	Pemt	chr11	-	59976838	59976984	59983442	59983558	59974067	59974179	60031712	60031820	15,22,25	28,29,22	37,34,27	8,3,9	241	271	1.45073926799e-07	0.376,0.46,0.561	0.839,0.927,0.771	-0.38
ENSMUSG00000038456	Dennd2a	chr6	-	39483012	39483153	39485558	39485636	39480200	39480349	39487819	39487889	138,166,138	284,280,269	48,66,58	251,211,238	203	266	1.4675394359e-07	0.389,0.437,0.402	0.2,0.291,0.242	0.165
ENSMUSG00000027411	Vps16	chr2	+	130441793	130441901	130442172	130442250	130441607	130441705	130442334	130442504	443,376,374	187,198,191	525,496,823	129,131,219	233	203	1.47931290726e-07	0.674,0.623,0.63	0.78,0.767,0.766	-0.129
ENSMUSG00000010663	Fads1	chr19	+	10191439	10191500	10192911	10192988	10186754	10186883	10193700	10193798	308,309,296	288,288,306	303,296,299	160,152,151	186	202	1.53112118898e-07	0.537,0.538,0.512	0.673,0.679,0.683	-0.149
ENSMUSG00000008373	Prpf31	chr7	+	3630557	3630742	3630844	3630905	3629984	3630056	3632667	3632751	570,475,471	436,424,321	756,575,816	192,270,315	310	186	1.56388606417e-07	0.44,0.402,0.468	0.703,0.561,0.609	-0.188
ENSMUSG00000017639	Rab11fip4	chr11	+	79685027	79685127	79685385	79685489	79684600	79684636	79686551	79686692	129,120,96	132,100,99	63,85,50	186,165,96	225	229	1.58071163682e-07	0.499,0.55,0.497	0.256,0.344,0.346	0.2
ENSMUSG00000021311	Mtr	chr13	-	12190203	12190404	12195237	12195393	12189346	12189539	12197912	12197988	157,156,136	94,122,135	182,156,189	55,58,57	281	326	1.58999930012e-07	0.66,0.597,0.539	0.793,0.757,0.794	-0.183
ENSMUSG00000031209	Heph	chrX	+	96469944	96470157	96470732	96470915	96465809	96466054	96472811	96473066	139,120,120	228,220,182	183,151,114	150,118,95	338	308	1.60762154949e-07	0.357,0.332,0.375	0.526,0.538,0.522	-0.174
ENSMUSG00000030082	Sec61a1	chr6	-	88512101	88512255	88514312	88514444	88508561	88508722	88515343	88515422	1527,1330,1165	1133,1108,1041	1013,975,1016	1521,1174,1403	257	279	1.63633978824e-07	0.594,0.566,0.549	0.42,0.474,0.44	0.125
ENSMUSG00000024527	Afg3l2	chr18	-	67428980	67429254	67431653	67431778	67425888	67426026	67434154	67434229	370,329,294	339,350,273	532,450,578	233,309,234	250	399	1.64189050765e-07	0.635,0.6,0.632	0.785,0.699,0.798	-0.138
ENSMUSG00000014077	Chp1	chr2	+	119566649	119566730	119571767	119571895	119560730	119560803	119580694	119580756	403,367,382	495,434,419	341,329,317	191,237,211	206	253	1.69556128109e-07	0.5,0.509,0.528	0.687,0.63,0.649	-0.143
ENSMUSG00000024908	Ppp6r3	chr19	-	3521733	3521920	3526701	3526934	3518244	3518382	3544107	3544255	504,457,424	633,524,519	522,469,389	347,308,292	358	312	1.71642117023e-07	0.41,0.432,0.416	0.567,0.57,0.537	-0.139
ENSMUSG00000054611	Kdm2a	chr19	-	4328127	4328259	4328952	4329222	4326808	4326898	4331185	4331269	475,393,349	448,368,363	586,466,557	338,278,266	395	257	1.73939547243e-07	0.408,0.41,0.385	0.53,0.522,0.577	-0.142
ENSMUSG00000029577	Ube3b	chr5	+	114392097	114392183	114393076	114393159	114390389	114390486	114398407	114398513	340,326,305	285,312,278	488,389,443	163,231,175	211	208	1.74052091409e-07	0.54,0.507,0.52	0.747,0.624,0.714	-0.173
ENSMUSG00000033543	Gtf2a2	chr9	+	70015291	70015410	70016818	70016923	70012549	70012661	70019388	70019515	647,724,614	1190,1207,1062	677,1091,835	684,655,817	244	230	1.74567253611e-07	0.339,0.361,0.353	0.483,0.611,0.491	-0.177
ENSMUSG00000028886	Eya3	chr4	+	132709944	132710059	132711841	132711963	132706962	132707123	132719211	132719312	324,315,304	405,355,339	165,138,176	376,302,350	240	247	1.83225845693e-07	0.452,0.477,0.48	0.311,0.32,0.341	0.146
ENSMUSG00000027305	Ndufaf1	chr2	-	119656367	119656442	119658273	119658459	119655445	119655792	119660001	119660659	340,316,274	164,172,134	255,208,245	212,194,275	311	200	1.85084112352e-07	0.571,0.542,0.568	0.436,0.408,0.364	0.158
ENSMUSG00000078773	Rad54b	chr4	+	11569820	11569932	11593620	11593815	11563326	11563477	11595666	11595939	200,179,161	143,119,105	129,136,114	248,157,201	237	320	1.91276976802e-07	0.654,0.67,0.674	0.413,0.539,0.434	0.204
ENSMUSG00000037236	Matr3	chr18	+	35583877	35583921	35584514	35584881	35582715	35582847	35587630	35587853	1663,1524,1532	3476,3170,3309	1350,1108,1189	4517,3383,4701	169	492	1.91946199165e-07	0.582,0.583,0.574	0.465,0.488,0.424	0.121
ENSMUSG00000038252	Ncapd2	chr6	-	125174224	125174358	125176142	125176227	125173779	125173912	125176651	125176738	913,935,964	1326,1345,1388	336,361,402	786,795,1124	210	259	1.92119897577e-07	0.459,0.462,0.461	0.345,0.359,0.306	0.124
ENSMUSG00000071847	Apcdd1	chr18	+	62936905	62937437	62949874	62950196	62933874	62934058	62951829	62953195	909,798,666	755,734,720	1152,1215,1357	697,630,753	657	447	1.92496415979e-07	0.45,0.425,0.386	0.529,0.567,0.551	-0.129
ENSMUSG00000028882	Ppp1r8	chr4	-	132829372	132829437	132830624	132830769	132826928	132828206	132832896	132833117	1308,1289,1170	359,426,391	1142,1086,1196	201,183,229	270	190	1.92870765591e-07	0.719,0.68,0.678	0.8,0.807,0.786	-0.105
ENSMUSG00000031349	Nsdhl	chrX	+	72952842	72952971	72955071	72955214	72949164	72949311	72956336	72956439	435,361,393	331,330,319	353,266,396	140,148,152	254	268	1.94371477878e-07	0.581,0.536,0.565	0.727,0.655,0.733	-0.144
ENSMUSG00000022370	Mrpl13	chr15	-	55543323	55543384	55548141	55548235	55540122	55540209	55555319	55555443	1283,1351,1237	644,669,590	1172,1083,1447	293,347,437	219	186	1.94577246859e-07	0.629,0.632,0.64	0.773,0.726,0.738	-0.112
ENSMUSG00000025404	R3hdm2	chr10	+	127471767	127472000	127476519	127476698	127464981	127465013	127483975	127484218	345,293,282	381,355,308	264,274,303	691,464,618	358	304	1.94857822981e-07	0.435,0.412,0.437	0.245,0.334,0.294	0.137
ENSMUSG00000022515	Anks3	chr16	-	4957640	4957762	4957967	4958166	4955857	4955939	4960396	4960568	100,90,107	128,159,119	87,92,91	305,233,292	324	247	1.97099100816e-07	0.373,0.301,0.407	0.179,0.231,0.192	0.16
ENSMUSG00000024645	Timm21	chr18	-	84949193	84949291	84949389	84949452	84947833	84947939	84951002	84951524	166,179,163	20,33,29	87,104,118	42,37,55	188	223	2.01886098436e-07	0.908,0.865,0.87	0.711,0.769,0.718	0.148
ENSMUSG00000024811	Tnks2	chr19	+	36884065	36884163	36885482	36885557	36881676	36881797	36887065	36887373	801,683,729	705,547,567	397,378,315	551,510,475	223	200	2.03896864751e-07	0.505,0.528,0.536	0.393,0.399,0.373	0.135
ENSMUSG00000010476	Ebf3	chr7	-	137201125	137201191	137206184	137206273	137200382	137200560	137225142	137225269	178,146,114	153,107,107	314,364,372	583,487,623	214	191	2.06645494926e-07	0.509,0.549,0.487	0.325,0.4,0.348	0.157
ENSMUSG00000054874	Pcnx3	chr19	-	5679967	5680000	5680242	5680396	5679569	5679741	5681431	5681574	242,257,195	72,82,76	160,155,158	114,107,110	279	158	2.10614955671e-07	0.656,0.64,0.592	0.443,0.451,0.449	0.182
ENSMUSG00000031987	Egln1	chr8	-	124911740	124911808	124915660	124915780	124908586	124910763	124948232	124949324	475,547,471	338,309,304	571,644,437	157,192,191	245	193	2.11589196358e-07	0.525,0.582,0.55	0.741,0.725,0.643	-0.151
ENSMUSG00000012114	Med15	chr16	-	17663376	17663496	17671544	17671673	17655677	17655805	17673068	17673398	204,210,159	141,171,168	157,111,130	249,189,265	254	245	2.11631518696e-07	0.583,0.542,0.477	0.378,0.362,0.321	0.18
ENSMUSG00000037474	Dtl	chr1	-	191558060	191558134	191561424	191561537	191556783	191556887	191563110	191563176	348,353,375	302,236,269	336,314,265	146,105,113	238	199	2.11631518696e-07	0.491,0.556,0.538	0.658,0.714,0.662	-0.15
ENSMUSG00000027778	Ift80	chr3	-	68985414	68985483	68987883	68987994	68967919	68967956	68990741	68990963	207,165,168	176,134,142	321,243,237	119,115,101	236	194	2.12223307668e-07	0.492,0.503,0.493	0.689,0.635,0.659	-0.165
ENSMUSG00000044475	Ascc1	chr10	+	60007726	60007826	60012461	60012559	60004794	60004927	60013595	60013774	258,243,240	183,172,152	265,261,315	95,101,95	225	223	2.14496740452e-07	0.583,0.583,0.61	0.734,0.719,0.767	-0.148
ENSMUSG00000043241	Upf2	chr2	+	6027212	6027488	6029361	6029545	6026114	6026318	6034111	6034251	253,196,176	345,222,333	150,137,178	494,358,530	401	309	2.15209969569e-07	0.361,0.405,0.289	0.19,0.228,0.206	0.144
ENSMUSG00000006676	Usp19	chr9	+	108499849	108500010	108500090	108500269	108499591	108499744	108501839	108502317	580,646,577	463,459,455	470,438,704	957,924,815	286	304	2.15281750154e-07	0.571,0.599,0.574	0.343,0.335,0.479	0.196
ENSMUSG00000025203	Scd2	chr19	+	44294903	44295186	44298039	44298170	44293675	44294411	44299608	44299814	2959,2584,2471	1586,1369,1389	2918,2505,2151	863,864,772	408	256	2.21191610994e-07	0.539,0.542,0.527	0.68,0.645,0.636	-0.118
ENSMUSG00000017548	Suz12	chr11	+	80010557	80010643	80013363	80013595	80007512	80007562	80015142	80015236	304,223,257	634,487,538	183,147,133	686,544,551	211	357	2.23152686029e-07	0.448,0.437,0.447	0.311,0.314,0.29	0.139
ENSMUSG00000018707	Dync1h1	chr12	+	110663172	110663276	110664535	110664747	110662841	110663059	110665082	110665236	349,420,430	596,698,655	222,217,611	606,642,1710	229	337	2.25552977769e-07	0.463,0.47,0.491	0.35,0.332,0.345	0.132
ENSMUSG00000047045	Tmem164	chrX	+	142805989	142806068	142832500	142832601	142770966	142771033	142834184	142834393	442,452,411	911,868,726	278,240,183	1019,705,627	204	226	2.26685367196e-07	0.35,0.366,0.385	0.232,0.274,0.244	0.117
ENSMUSG00000039108	Lsm14b	chr2	+	180028957	180029074	180031793	180031871	180027899	180028035	180032060	180032222	593,654,613	703,703,576	644,590,759	326,435,391	242	203	2.28792535212e-07	0.414,0.438,0.472	0.624,0.532,0.62	-0.151
ENSMUSG00000003948	Mmd	chr11	+	90264502	90264577	90266044	90266146	90259826	90259987	90267511	90267581	348,373,416	705,655,602	485,379,470	380,437,429	200	227	2.2906069224e-07	0.359,0.393,0.44	0.592,0.496,0.554	-0.15
ENSMUSG00000003573	Homer3	chr8	+	70291317	70291428	70291516	70291603	70291006	70291163	70292974	70294361	765,891,811	461,527,426	361,329,361	320,405,346	236	212	2.2912156316e-07	0.599,0.603,0.631	0.503,0.422,0.484	0.141
ENSMUSG00000049658	Bdp1	chr13	-	100035083	100035270	100035778	100035839	100030784	100030989	100037759	100037937	62,34,45	76,76,73	80,64,60	41,29,37	186	312	2.34183235262e-07	0.578,0.429,0.508	0.766,0.787,0.731	-0.256
ENSMUSG00000039703	Nploc4	chr11	-	120408772	120408899	120409611	120409683	120404205	120404366	120411657	120411744	327,317,277	454,419,447	285,262,255	219,227,187	197	252	2.34183235262e-07	0.48,0.492,0.442	0.625,0.596,0.636	-0.148
ENSMUSG00000043962	Thrap3	chr4	-	126179911	126180814	126186434	126186588	126177861	126178557	126202569	126202589	372,409,348	1587,1506,1346	234,234,170	1683,1432,1814	279	1028	2.34183235262e-07	0.463,0.5,0.488	0.339,0.376,0.257	0.16
ENSMUSG00000038671	Arfrp1	chr2	-	181359638	181359739	181361000	181361071	181359099	181359561	181361390	181361472	165,172,171	511,492,424	65,83,91	430,348,533	196	226	2.35155745861e-07	0.271,0.287,0.317	0.148,0.216,0.164	0.116
ENSMUSG00000036568	Gltscr1l	chr17	-	46808348	46808494	46809567	46809626	46807395	46807490	46811923	46812024	28,30,26	74,82,76	19,14,14	162,121,139	184	271	2.37412400931e-07	0.358,0.35,0.335	0.147,0.146,0.129	0.207
ENSMUSG00000052406	Rexo4	chr2	-	26958478	26958567	26960223	26960417	26955494	26955569	26960602	26960740	313,302,321	43,29,38	232,241,282	81,50,88	319	214	2.40000598688e-07	0.83,0.875,0.85	0.658,0.764,0.683	0.15
ENSMUSG00000003809	Gcdh	chr8	-	84890710	84890927	84891012	84891142	84889581	84889685	84892401	84892572	293,325,255	267,248,228	197,178,225	103,62,97	255	342	2.40377021327e-07	0.595,0.637,0.6	0.72,0.794,0.757	-0.146
ENSMUSG00000005981	Trap1	chr16	-	4049350	4049498	4052864	4052934	4045879	4046065	4053480	4053601	364,405,380	551,596,553	241,208,255	617,460,780	195	273	2.4264118878e-07	0.48,0.488,0.49	0.354,0.388,0.314	0.134
ENSMUSG00000020160	Meis1	chr11	-	18884386	18884476	18885592	18885651	18883987	18884082	18905688	18905765	123,101,105	143,121,132	241,214,320	123,133,209	184	215	2.4598493525e-07	0.501,0.494,0.482	0.696,0.653,0.641	-0.171
ENSMUSG00000003233	Dvl3	chr16	+	20526266	20526416	20526948	20527080	20526088	20526156	20527251	20527419	478,464,445	407,436,417	696,518,625	326,306,322	275	257	2.55748095067e-07	0.523,0.499,0.499	0.666,0.613,0.645	-0.134
ENSMUSG00000022201	Zfr	chr15	+	12146148	12146396	12149527	12149719	12140433	12140652	12150172	12150464	422,375,377	639,500,496	531,528,379	414,387,339	373	317	2.57309181646e-07	0.359,0.389,0.392	0.522,0.537,0.487	-0.135
ENSMUSG00000029469	Ift81	chr5	-	122594524	122594688	122600439	122600524	122593049	122593145	122602267	122602378	157,122,161	230,186,194	107,89,118	296,255,311	210	289	2.58397248107e-07	0.484,0.474,0.533	0.332,0.324,0.343	0.164
ENSMUSG00000021911	Parg	chr14	+	32271629	32271708	32274849	32274958	32262683	32262831	32284098	32284204	310,282,271	259,306,264	480,356,446	207,207,263	204	234	2.61194976969e-07	0.579,0.514,0.541	0.727,0.664,0.66	-0.139
ENSMUSG00000024420	Zfp521	chr18	-	13938961	13939141	13971363	13971404	13843781	13847134	13972500	13972733	87,75,52	529,469,398	173,163,147	626,538,456	166	305	2.62544520195e-07	0.232,0.227,0.194	0.337,0.358,0.372	-0.138
ENSMUSG00000015880	Ncapg	chr5	+	45693156	45693338	45693751	45693926	45691601	45691826	45695653	45695815	523,480,473	703,615,589	204,183,174	408,406,573	307	300	2.62544520195e-07	0.421,0.433,0.44	0.328,0.306,0.229	0.144
ENSMUSG00000022770	Dlg1	chr16	+	31743105	31743270	31781781	31781835	31684127	31684294	31788081	31788132	351,347,292	223,222,197	257,256,221	356,265,258	290	179	2.64928505445e-07	0.493,0.491,0.478	0.308,0.374,0.346	0.145
ENSMUSG00000003573	Homer3	chr8	+	70291317	70291428	70291525	70291603	70291006	70291163	70292974	70294361	765,891,811	416,464,374	361,329,361	287,382,317	236	203	2.6638736846e-07	0.613,0.623,0.651	0.52,0.426,0.495	0.149
ENSMUSG00000057751	Megf6	chr4	+	154270401	154270530	154270724	154270751	154269892	154270021	154271610	154271739	260,272,264	69,56,59	217,293,332	103,118,184	254	152	2.66865695975e-07	0.693,0.744,0.728	0.558,0.598,0.519	0.163
ENSMUSG00000035620	Ric8b	chr10	+	84980047	84980192	84992119	84992264	84970728	84970824	85015075	85016446	256,285,240	210,192,178	191,159,205	256,219,302	270	270	2.6889750585e-07	0.549,0.597,0.574	0.427,0.421,0.404	0.156
ENSMUSG00000025332	Kdm5c	chrX	+	152239629	152239752	152240025	152240196	152237632	152237710	152242036	152242171	292,269,269	417,371,373	187,204,146	524,505,340	248	296	2.73070954839e-07	0.455,0.464,0.463	0.299,0.325,0.339	0.14
ENSMUSG00000038005	Hpf1	chr8	+	60895460	60895650	60896737	60896836	60893700	60893860	60900083	60900234	504,476,453	526,423,414	292,279,317	502,394,585	315	224	2.77205555847e-07	0.405,0.445,0.438	0.293,0.335,0.278	0.127
ENSMUSG00000027326	Casc5	chr2	+	119081509	119081625	119086559	119086650	119077897	119077996	119087475	119087592	166,135,137	171,108,129	197,128,240	102,60,86	241	216	2.81672360123e-07	0.465,0.528,0.488	0.634,0.657,0.714	-0.175
ENSMUSG00000022789	Dnm1l	chr16	-	16338592	16338679	16340995	16341067	16336852	16337015	16341421	16341468	130,79,96	362,328,333	48,56,31	333,362,279	197	212	2.81984340162e-07	0.279,0.206,0.237	0.134,0.143,0.107	0.113
ENSMUSG00000022391	Rangap1	chr15	-	81706400	81706503	81709486	81709606	81705659	81705748	81710360	81710553	1066,1279,1315	1007,1028,986	542,702,685	821,810,1019	245	228	2.8663795667e-07	0.496,0.537,0.554	0.381,0.446,0.385	0.125
ENSMUSG00000030374	Strn4	chr7	+	16831485	16831580	16832925	16833101	16831024	16831138	16833177	16833225	633,599,552	875,885,901	647,577,636	574,479,596	220	301	2.8668323509e-07	0.497,0.481,0.456	0.607,0.622,0.593	-0.129
ENSMUSG00000029416	Slc15a4	chr5	-	127604110	127604188	127604537	127604648	127603692	127603861	127608771	127609061	48,28,32	91,71,47	62,54,82	24,44,29	236	203	2.87772206293e-07	0.312,0.253,0.369	0.69,0.514,0.709	-0.326
ENSMUSG00000052906	Ubxn8	chr8	-	33629236	33629374	33633501	33633627	33626323	33626365	33635288	33635359	132,105,104	108,116,128	128,124,139	55,58,60	251	263	2.90090415974e-07	0.562,0.487,0.46	0.709,0.691,0.708	-0.2
ENSMUSG00000034290	Nek9	chr12	-	85310386	85310548	85311337	85311446	85308818	85308989	85312945	85313101	773,672,637	520,552,480	918,785,884	366,393,373	234	287	2.91730524002e-07	0.646,0.599,0.619	0.755,0.71,0.744	-0.115
ENSMUSG00000022498	Txndc11	chr16	-	11104565	11104659	11116794	11116924	11093815	11093928	11122669	11122767	256,260,215	102,102,93	340,317,320	79,50,62	255	219	2.94218374418e-07	0.683,0.686,0.665	0.787,0.845,0.816	-0.138
ENSMUSG00000022680	Pdxdc1	chr16	-	13869802	13869881	13872454	13872523	13859953	13860038	13875977	13876167	350,336,336	305,283,283	327,347,327	166,165,134	194	204	2.96904641843e-07	0.547,0.555,0.555	0.674,0.689,0.72	-0.142
ENSMUSG00000032480	Dhx30	chr9	-	110086119	110086326	110086530	110086706	110085949	110086031	110086931	110087036	600,505,593	416,479,420	613,642,756	302,255,326	301	332	3.01774851512e-07	0.614,0.538,0.609	0.691,0.735,0.719	-0.128
ENSMUSG00000031921	Terf2	chr8	-	107094821	107094952	107095928	107096024	107082982	107083069	107096121	107096514	230,264,236	342,289,287	149,171,186	382,351,436	221	256	3.09413417075e-07	0.438,0.514,0.488	0.311,0.361,0.331	0.146
ENSMUSG00000040667	Nup88	chr11	-	70950145	70950236	70951259	70951358	70947701	70947803	70954500	70954648	651,605,526	414,427,470	390,357,439	457,494,589	224	216	3.12521413011e-07	0.603,0.577,0.519	0.451,0.411,0.418	0.14
ENSMUSG00000043153	Ispd	chr12	+	36390345	36390622	36426288	36426438	36381518	36382024	36473101	36473206	24,25,24	42,26,36	76,59,54	28,26,23	402	275	3.14983986713e-07	0.281,0.397,0.313	0.65,0.608,0.616	-0.294
ENSMUSG00000057236	Rbbp4	chr4	-	129322695	129322869	129328587	129328733	129322352	129322468	129334496	129334644	4592,4848,4536	7324,7374,6887	1694,1911,1786	4631,3908,4797	271	299	3.27611360055e-07	0.409,0.42,0.421	0.288,0.35,0.291	0.107
ENSMUSG00000036138	Acaa1a	chr9	+	119348920	119349100	119349353	119349409	119348580	119348771	119349491	119349637	202,221,189	190,233,178	83,72,71	134,137,209	305	181	3.3492047249e-07	0.387,0.36,0.387	0.269,0.238,0.168	0.153
ENSMUSG00000020454	Eif4enif1	chr11	+	3215591	3215719	3221092	3221294	3213259	3213333	3224631	3224807	478,495,400	678,642,587	296,259,232	689,598,604	253	327	3.42777973736e-07	0.477,0.499,0.468	0.357,0.359,0.332	0.132
ENSMUSG00000015709	Arnt2	chr7	-	84347341	84347555	84354519	84354567	84343741	84343955	84361553	84361668	126,105,100	341,344,320	119,120,111	160,211,117	173	339	3.44283884163e-07	0.42,0.374,0.38	0.593,0.527,0.65	-0.199
ENSMUSG00000027823	Gmps	chr3	+	63980135	63980317	63982410	63982525	63976105	63976310	63985599	63985697	1024,1104,1072	1220,1143,993	370,490,341	1012,715,719	307	240	3.48290301061e-07	0.396,0.43,0.458	0.222,0.349,0.27	0.148
ENSMUSG00000020929	Eftud2	chr11	-	102846095	102846236	102846584	102846696	102844139	102844241	102847957	102847979	1073,1049,1097	1173,1188,1158	1053,900,1240	628,634,861	237	266	3.49608798977e-07	0.507,0.498,0.515	0.653,0.614,0.618	-0.122
ENSMUSG00000038535	Zfp280d	chr9	+	72307950	72308068	72312077	72312248	72301866	72302006	72312650	72312760	250,227,184	325,239,272	357,267,239	236,203,142	243	296	3.51340395189e-07	0.484,0.536,0.452	0.648,0.616,0.672	-0.155
ENSMUSG00000062761	Zfp512	chr5	+	31473452	31473554	31475672	31475735	31472769	31472961	31476780	31476879	376,353,323	296,288,270	216,230,267	374,305,362	227	188	3.52728682463e-07	0.513,0.504,0.498	0.324,0.384,0.379	0.143
ENSMUSG00000007850	Hnrnph1	chr11	+	50379467	50379623	50379820	50379964	50378290	50378427	50381458	50381597	6585,6299,5514	7807,7746,6958	8128,7632,7079	6611,5507,5566	281	269	3.64374734345e-07	0.447,0.438,0.431	0.541,0.57,0.549	-0.115
ENSMUSG00000036019	Tmtc2	chr10	-	105254794	105254909	105271498	105271580	105243588	105243652	105303593	105303715	134,124,108	174,149,128	83,77,78	233,178,197	207	240	3.66533564682e-07	0.472,0.491,0.495	0.292,0.334,0.315	0.172
ENSMUSG00000027327	1700037H04Rik	chr2	-	131151617	131151756	131153593	131153710	131148280	131148294	131159952	131160042	232,254,233	442,416,479	116,114,111	427,355,395	242	264	3.7604168613e-07	0.364,0.4,0.347	0.229,0.259,0.235	0.129
ENSMUSG00000042688	Mapk6	chr9	-	75393364	75393529	75395509	75395654	75390166	75390368	75397578	75398751	916,891,821	1032,1045,1051	447,451,400	894,786,900	270	290	3.93516563565e-07	0.488,0.478,0.456	0.349,0.381,0.323	0.123
ENSMUSG00000030282	Cmas	chr6	+	142771165	142771337	142772114	142772268	142770522	142770617	142775149	142775714	497,477,424	580,566,577	527,505,538	343,387,402	297	279	4.00118228717e-07	0.446,0.442,0.408	0.591,0.551,0.557	-0.134
ENSMUSG00000021692	Dimt1	chr13	+	106953433	106953498	106954675	106954739	106952315	106952408	106957093	106957200	128,118,100	105,95,111	108,106,114	223,165,241	190	189	4.13515411614e-07	0.548,0.553,0.473	0.325,0.39,0.32	0.18
ENSMUSG00000062762	Ei24	chr9	-	36788192	36788253	36789779	36789925	36786482	36786549	36793239	36793349	764,781,644	344,359,381	890,741,733	224,212,239	271	186	4.17088202148e-07	0.604,0.599,0.537	0.732,0.706,0.678	-0.125
ENSMUSG00000028948	Nol9	chr4	+	152056047	152056225	152057790	152057924	152052597	152052709	152058340	152060042	293,278,298	305,326,272	283,272,304	446,504,641	303	259	4.23458314876e-07	0.451,0.422,0.484	0.352,0.316,0.288	0.134
ENSMUSG00000029466	Anapc7	chr5	+	122432740	122432852	122433383	122433537	122429485	122429605	122435518	122435661	621,618,520	598,537,484	399,436,426	575,665,735	237	279	4.23823464262e-07	0.55,0.575,0.558	0.45,0.436,0.406	0.13
ENSMUSG00000022771	Ppil2	chr16	-	17093010	17093086	17094882	17095043	17092684	17092791	17096004	17096080	613,516,493	337,412,410	984,864,1187	362,325,466	286	201	4.27938844314e-07	0.561,0.468,0.458	0.656,0.651,0.642	-0.154
ENSMUSG00000041720	Pi4ka	chr16	-	17291114	17291235	17292879	17292933	17286651	17286781	17293842	17294010	101,92,105	210,229,171	68,57,72	250,239,399	179	246	4.28208428908e-07	0.398,0.356,0.458	0.272,0.247,0.199	0.165
ENSMUSG00000053477	Tcf4	chr18	+	69349071	69349144	69461861	69461923	69347278	69347370	69465350	69465447	191,174,156	217,191,186	220,184,165	458,374,380	198	187	4.30038619478e-07	0.454,0.462,0.442	0.312,0.317,0.291	0.146
ENSMUSG00000024785	Rcl1	chr19	+	29130649	29130806	29134399	29134503	29127998	29128124	29143141	29143843	615,587,513	717,722,594	314,293,372	600,573,810	282	229	4.32338085037e-07	0.411,0.398,0.412	0.298,0.293,0.272	0.119
ENSMUSG00000027327	1700037H04Rik	chr2	-	131151617	131151760	131153593	131153710	131148155	131148294	131159952	131160020	232,254,233	444,417,480	116,114,111	427,355,395	242	268	4.32640350597e-07	0.367,0.403,0.35	0.231,0.262,0.237	0.13
ENSMUSG00000030671	Pde3b	chr7	+	114521663	114521775	114523332	114523446	114519511	114519649	114526780	114526980	141,128,134	181,157,145	156,167,144	87,82,101	237	239	4.3827737491e-07	0.44,0.451,0.482	0.644,0.673,0.59	-0.178
ENSMUSG00000021144	Mta1	chr12	+	113133540	113133576	113135796	113135828	113133184	113133337	113136280	113136432	276,249,286	830,848,867	293,236,280	478,412,569	161	157	4.51845064022e-07	0.245,0.223,0.243	0.374,0.358,0.324	-0.115
ENSMUSG00000028107	Tars2	chr3	-	95750866	95750984	95751505	95751630	95750700	95750765	95753006	95753130	225,227,213	153,165,161	169,191,204	57,77,66	250	243	4.55681144664e-07	0.588,0.572,0.563	0.742,0.707,0.75	-0.159
ENSMUSG00000040990	Sh3kbp1	chrX	+	159816576	159816706	159828373	159828579	159803719	159803823	159865324	159865400	109,93,66	140,147,105	74,62,72	223,181,251	255	331	4.60407250917e-07	0.503,0.451,0.449	0.301,0.308,0.271	0.174
ENSMUSG00000041215	Yeats2	chr16	+	20186250	20186490	20189338	20189497	20179500	20179675	20190385	20190489	382,359,290	324,286,296	405,433,373	213,178,205	365	284	4.61464102187e-07	0.478,0.494,0.433	0.597,0.654,0.586	-0.144
ENSMUSG00000028886	Eya3	chr4	+	132670188	132670255	132689704	132689790	132667154	132667234	132692961	132693145	154,124,122	287,230,259	244,176,205	215,214,202	192	211	4.61578292361e-07	0.371,0.372,0.341	0.555,0.475,0.527	-0.158
ENSMUSG00000040151	Hs2st1	chr3	-	144437594	144437692	144447269	144447408	144435461	144435619	144453951	144454037	810,657,539	433,369,301	905,800,758	239,285,263	264	223	4.71421391167e-07	0.612,0.601,0.602	0.762,0.703,0.709	-0.12
ENSMUSG00000036940	Kdm1a	chr4	-	136570457	136570539	136572217	136572324	136568572	136568667	136573072	136573165	734,807,763	862,698,718	433,501,477	734,705,897	232	207	4.7988704589e-07	0.432,0.508,0.487	0.345,0.388,0.322	0.124
ENSMUSG00000038773	Kdm3b	chr18	+	34819780	34819888	34822371	34822499	34813408	34813561	34823431	34823711	436,405,370	354,380,354	499,415,466	249,219,238	233	253	5.01031172518e-07	0.572,0.536,0.532	0.685,0.673,0.68	-0.133
ENSMUSG00000031711	Zfp330	chr8	-	82770800	82770871	82771338	82771358	82769319	82769399	82772879	82773011	72,83,64	125,130,110	80,103,84	62,74,60	145	196	5.02330144349e-07	0.438,0.463,0.44	0.636,0.653,0.654	-0.201
ENSMUSG00000059495	Arhgef12	chr9	-	43027196	43027295	43042590	43042676	43026179	43026229	43044263	43044287	172,131,105	198,134,133	242,137,124	81,77,77	211	224	5.13066801998e-07	0.48,0.509,0.456	0.76,0.654,0.631	-0.2
ENSMUSG00000030199	Etv6	chr6	+	134248273	134248804	134261689	134261832	134233518	134233653	134263018	134263119	180,162,179	241,242,192	264,235,274	178,184,170	656	268	5.2226386611e-07	0.234,0.215,0.276	0.377,0.343,0.397	-0.131
ENSMUSG00000056851	Pcbp2	chr15	+	102478615	102478747	102483159	102483288	102474574	102474691	102484165	102484240	5516,5704,5213	3525,3906,3788	2593,2774,3122	2909,2719,3594	257	254	5.35487554812e-07	0.607,0.591,0.576	0.468,0.502,0.462	0.114
ENSMUSG00000004530	Coro1c	chr5	-	113849528	113849648	113852170	113852300	113848526	113848631	113865638	113865761	694,630,635	429,410,386	477,466,518	554,432,572	255	245	5.3662233563e-07	0.608,0.596,0.612	0.453,0.509,0.465	0.13
ENSMUSG00000020257	Wdr82	chr9	+	106184682	106184838	106185248	106185318	106184179	106184296	106186369	106186502	1658,1352,1402	1054,892,919	1590,1279,1406	620,542,534	281	195	5.38310678823e-07	0.522,0.513,0.514	0.64,0.621,0.646	-0.119
ENSMUSG00000039275	Foxk2	chr11	+	121298558	121298855	121299583	121299793	121296913	121297089	121306767	121309896	961,981,940	414,404,396	1131,998,841	239,232,258	422	335	5.43495965885e-07	0.648,0.658,0.653	0.79,0.773,0.721	-0.108
ENSMUSG00000039748	Exo1	chr1	+	175893740	175893834	175896127	175896353	175892873	175893061	175899388	175899632	373,328,278	400,386,406	233,225,275	151,169,173	219	351	5.46138274561e-07	0.599,0.577,0.523	0.712,0.681,0.718	-0.137
ENSMUSG00000036890	Gtdc1	chr2	-	44752046	44752220	44756267	44756435	44635263	44635316	44825350	44825543	137,126,116	190,165,139	70,84,65	245,173,228	293	299	5.52356814465e-07	0.424,0.438,0.46	0.226,0.331,0.225	0.18
ENSMUSG00000069495	Epc2	chr2	+	49547445	49547605	49548430	49548764	49545708	49545845	49549925	49551948	329,268,287	401,408,287	171,158,239	395,370,565	285	459	5.75448304437e-07	0.569,0.514,0.617	0.411,0.407,0.405	0.159
ENSMUSG00000039671	Zmynd8	chr2	-	165846020	165846164	165851999	165852148	165842763	165842877	165875704	165875775	198,165,164	327,268,275	284,307,311	302,245,273	274	269	5.77584978499e-07	0.373,0.377,0.369	0.48,0.552,0.528	-0.147
ENSMUSG00000048402	Gli2	chr1	-	118866571	118866757	119002039	119002206	118855435	118855637	119053301	119053339	180,151,140	309,254,262	202,134,132	581,427,506	292	311	5.95617899464e-07	0.383,0.388,0.363	0.27,0.251,0.217	0.132
ENSMUSG00000032316	Clk3	chr9	-	57758283	57758350	57758626	57758723	57755251	57755368	57760823	57761040	344,357,287	263,228,235	334,349,418	140,136,168	222	192	5.98028669938e-07	0.531,0.575,0.514	0.674,0.689,0.683	-0.142
ENSMUSG00000025878	Uimc1	chr13	-	55069721	55069807	55076301	55076407	55060265	55060342	55077402	55077527	168,182,167	178,172,181	116,98,91	201,188,226	231	211	5.99348414505e-07	0.463,0.491,0.457	0.345,0.323,0.269	0.158
ENSMUSG00000019951	Uhrf1bp1l	chr10	+	89794482	89794624	89803018	89803212	89791362	89791481	89804711	89806213	172,156,164	132,106,108	265,173,188	75,76,59	267	319	6.05144026266e-07	0.609,0.637,0.645	0.808,0.731,0.792	-0.147
ENSMUSG00000019470	Xab2	chr8	-	3613367	3613499	3613589	3613709	3613158	3613290	3613798	3613950	471,476,448	265,375,323	476,468,588	190,178,222	245	257	6.16552167518e-07	0.651,0.571,0.593	0.724,0.734,0.735	-0.126
ENSMUSG00000047213	Ythdf3	chr3	+	16189477	16189563	16203825	16205424	16183921	16183946	16213954	16215006	154,120,144	659,533,573	245,217,161	490,457,486	211	1724	6.19887448613e-07	0.656,0.648,0.672	0.803,0.795,0.73	-0.117
ENSMUSG00000032116	Stt3a	chr9	-	36743995	36744151	36746553	36746645	36743415	36743604	36747924	36748080	588,574,481	778,730,662	222,264,262	518,545,627	217	281	6.19887448613e-07	0.495,0.505,0.485	0.357,0.385,0.351	0.131
ENSMUSG00000046329	Slc25a23	chr17	-	57053240	57053348	57053546	57053699	57052681	57052849	57053783	57053942	123,70,90	133,134,114	273,256,300	142,157,200	278	233	6.21689968567e-07	0.437,0.305,0.398	0.617,0.577,0.557	-0.204
ENSMUSG00000026775	Yme1l1	chr2	+	23175168	23175252	23186865	23186998	23172955	23173106	23187779	23187842	717,673,650	1136,995,996	484,376,366	1120,937,1045	209	258	6.2684115551e-07	0.438,0.455,0.446	0.348,0.331,0.302	0.119
ENSMUSG00000024177	Nme4	chr17	-	26093616	26093729	26093858	26093960	26091733	26092152	26094136	26094270	654,895,738	1054,1272,1040	727,635,902	628,625,769	227	238	6.29135537083e-07	0.394,0.425,0.427	0.548,0.516,0.552	-0.123
ENSMUSG00000024645	Timm21	chr18	-	84949193	84949291	84949389	84949452	84948022	84948096	84951002	84951524	166,180,163	220,202,195	87,104,118	262,225,249	188	223	6.32891534484e-07	0.472,0.514,0.498	0.283,0.354,0.36	0.162
ENSMUSG00000010110	Stx5a	chr19	+	8742253	8742497	8743079	8743135	8741487	8741575	8743352	8743423	262,229,190	241,201,162	201,140,141	260,247,346	369	181	6.4054400807e-07	0.348,0.358,0.365	0.275,0.218,0.167	0.137
ENSMUSG00000024068	Spast	chr17	+	74374122	74374202	74375082	74375125	74373662	74373754	74377040	74377120	249,256,195	190,185,193	232,290,203	96,117,90	205	168	6.41170155212e-07	0.518,0.531,0.453	0.664,0.67,0.649	-0.16
ENSMUSG00000021177	Tdp1	chr12	+	99935004	99935107	99945239	99945348	99915449	99915557	99954962	99955219	359,398,331	441,404,454	243,254,355	528,475,766	228	234	6.4218368461e-07	0.455,0.503,0.428	0.321,0.354,0.322	0.13
ENSMUSG00000003299	Mrpl4	chr9	+	21007433	21007540	21007630	21007740	21006826	21006944	21007822	21007899	437,481,436	588,660,575	193,285,318	563,540,793	232	235	6.53935857734e-07	0.429,0.425,0.434	0.258,0.348,0.289	0.131
ENSMUSG00000039176	Polg	chr7	-	79456434	79456512	79456707	79456828	79456040	79456188	79458173	79458410	206,202,209	7,10,8	155,136,129	26,18,19	246	203	6.5851553781e-07	0.96,0.943,0.956	0.831,0.862,0.849	0.106
ENSMUSG00000030849	Fgfr2	chr7	-	130218997	130219121	130228622	130228792	130200982	130201173	130261748	130261857	92,68,41	364,314,278	197,216,217	565,486,530	295	249	6.6842567518e-07	0.176,0.155,0.111	0.227,0.273,0.257	-0.105
ENSMUSG00000037475	Thoc2	chrX	-	41807033	41807171	41812458	41812575	41806644	41806714	41813949	41814008	84,85,68	306,196,232	69,54,82	499,390,464	242	263	6.70120777314e-07	0.23,0.32,0.242	0.131,0.131,0.161	0.123
ENSMUSG00000028690	Mmachc	chr4	-	116704506	116704659	116705880	116706075	116702278	116703867	116708237	116708406	301,323,307	254,266,246	438,300,300	170,152,144	320	278	6.74973085005e-07	0.507,0.513,0.52	0.691,0.632,0.644	-0.142
ENSMUSG00000038677	Scube3	chr17	+	28165986	28166148	28166356	28166524	28165426	28165642	28167025	28167187	99,69,68	187,187,164	47,80,42	269,295,268	287	293	6.8304619956e-07	0.351,0.274,0.297	0.151,0.217,0.138	0.139
ENSMUSG00000031068	Glrx3	chr7	+	137444978	137445087	137452696	137452771	137437613	137437771	137453412	137453614	972,1100,969	1441,1556,1348	622,932,693	1792,1725,1872	234	200	6.87810174464e-07	0.366,0.377,0.381	0.229,0.316,0.24	0.113
ENSMUSG00000021958	Pinx1	chr14	+	63872301	63872394	63878111	63878188	63868518	63868597	63919096	63919859	158,214,142	220,221,181	124,140,159	317,281,372	218	202	6.98682856675e-07	0.4,0.473,0.421	0.266,0.316,0.284	0.143
ENSMUSG00000014850	Msh3	chr13	-	92265926	92265991	92274729	92274917	92263720	92263837	92285876	92286009	276,220,204	138,114,84	277,191,258	62,53,52	313	190	7.1188409672e-07	0.548,0.539,0.596	0.731,0.686,0.751	-0.162
ENSMUSG00000028962	Slc4a2	chr5	+	24436076	24436271	24439055	24439145	24435841	24435990	24439231	24439398	237,216,177	239,220,222	182,199,225	363,380,454	320	215	7.26703290877e-07	0.4,0.397,0.349	0.252,0.26,0.25	0.128
ENSMUSG00000037426	Depdc5	chr5	+	32878627	32878677	32893374	32893453	32877069	32877153	32895879	32895941	69,43,35	120,83,82	117,86,71	104,74,52	175	204	7.39111996772e-07	0.401,0.377,0.332	0.567,0.575,0.614	-0.215
ENSMUSG00000035392	Dennd1a	chr2	-	38039151	38039205	38043338	38043419	38021355	38021466	38048724	38048794	85,88,68	64,56,48	61,39,43	86,77,80	206	179	7.56905851062e-07	0.536,0.577,0.552	0.381,0.306,0.318	0.22
ENSMUSG00000038644	Pold1	chr7	-	44537991	44538105	44538326	44538443	44537607	44537755	44538603	44538692	441,460,498	448,451,415	470,407,593	212,252,342	242	239	7.60239857e-07	0.493,0.502,0.542	0.686,0.615,0.631	-0.132
ENSMUSG00000032280	Tle3	chr9	+	61373952	61374053	61374514	61374578	61373384	61373461	61375528	61375573	289,260,264	517,438,402	277,277,258	825,695,826	226	189	7.73701935862e-07	0.319,0.332,0.355	0.219,0.25,0.207	0.11
ENSMUSG00000038116	Phf20	chr2	+	156267154	156267542	156272541	156272655	156264280	156264360	156273682	156273871	168,132,125	182,174,156	189,161,147	113,103,86	513	239	7.84291420932e-07	0.301,0.261,0.272	0.438,0.421,0.443	-0.156
ENSMUSG00000024392	Bag6	chr17	+	35144945	35144999	35145136	35145239	35144598	35144768	35145328	35145453	921,915,856	1192,1047,1061	953,1026,1368	716,726,1099	179	228	8.0739910201e-07	0.496,0.527,0.507	0.629,0.643,0.613	-0.118
ENSMUSG00000018501	Ncor1	chr11	-	62327105	62327249	62329440	62329652	62325511	62325629	62329975	62330168	576,560,505	531,495,475	900,702,1185	529,384,610	337	269	8.29478860723e-07	0.464,0.475,0.459	0.576,0.593,0.608	-0.126
ENSMUSG00000024947	Men1	chr19	+	6337600	6337688	6338282	6338419	6337478	6337519	6338825	6338961	272,307,254	741,770,657	202,230,261	864,944,1322	213	262	8.43824000439e-07	0.311,0.329,0.322	0.223,0.231,0.195	0.104
ENSMUSG00000068882	Ssb	chr2	+	69868778	69868850	69869141	69869181	69867451	69867552	69869879	69870020	1064,802,915	1237,1084,1111	952,700,947	1914,1354,1953	197	165	8.43824000439e-07	0.419,0.383,0.408	0.294,0.302,0.289	0.108
ENSMUSG00000002660	Clpp	chr17	+	56991293	56991390	56992825	56993013	56990605	56990677	56993447	56993553	261,300,269	744,784,810	188,227,266	958,985,1365	222	313	8.43888612892e-07	0.331,0.35,0.319	0.217,0.245,0.216	0.107
ENSMUSG00000024764	Naa40	chr19	-	7229721	7229805	7230187	7230283	7228351	7228429	7234103	7234156	343,400,327	224,203,182	366,310,350	101,105,108	221	209	8.44691644358e-07	0.592,0.651,0.63	0.774,0.736,0.754	-0.13
ENSMUSG00000050989	Sepn1	chr4	-	134542712	134542901	134543049	134543131	134542336	134542442	134544584	134544722	295,279,207	449,444,368	103,112,135	293,384,359	207	314	8.49731481449e-07	0.499,0.488,0.46	0.348,0.307,0.363	0.143
ENSMUSG00000024766	Lipo3	chr19	-	33559511	33559655	33580464	33580574	33558264	33558336	33582052	33582251	51,39,38	45,44,52	104,73,87	30,32,39	235	269	8.52136125134e-07	0.565,0.504,0.455	0.799,0.723,0.719	-0.239
ENSMUSG00000031969	Acad8	chr9	-	26990119	26990196	26991239	26991409	26985462	26985600	26992159	26992260	206,201,177	131,141,110	291,209,242	106,75,64	295	202	8.59032569072e-07	0.518,0.494,0.524	0.653,0.656,0.721	-0.165
ENSMUSG00000006731	B4galnt1	chr10	+	127167700	127167881	127169743	127169842	127167501	127167542	127169977	127170168	37,31,43	36,27,22	19,20,42	93,47,93	306	224	8.64734918049e-07	0.429,0.457,0.589	0.13,0.238,0.248	0.286
ENSMUSG00000018501	Ncor1	chr11	-	62327105	62327246	62329440	62329652	62325486	62325629	62329975	62330139	576,560,505	530,493,475	900,702,1185	529,383,610	337	266	8.84190871849e-07	0.462,0.473,0.456	0.573,0.591,0.605	-0.126
ENSMUSG00000015709	Arnt2	chr7	-	84282096	84282171	84283992	84284127	84275334	84275486	84285773	84285850	305,338,355	233,186,216	202,192,219	254,224,237	260	200	8.94898776767e-07	0.502,0.583,0.558	0.38,0.397,0.415	0.15
ENSMUSG00000024404	Riok3	chr18	+	12142935	12143063	12148790	12148988	12139316	12139460	12149518	12149678	378,324,329	359,329,340	393,406,349	205,217,230	253	323	9.10265941333e-07	0.573,0.557,0.553	0.71,0.705,0.66	-0.131
ENSMUSG00000017299	Dnttip1	chr2	+	164747462	164747559	164754109	164754208	164746706	164746777	164757389	164757458	209,240,204	293,293,260	94,135,92	224,287,363	222	224	9.35666813034e-07	0.419,0.453,0.442	0.297,0.322,0.204	0.164
ENSMUSG00000039050	Osbpl2	chr2	+	180138212	180138357	180141104	180141180	180136978	180137112	180144831	180144966	219,146,136	137,113,146	408,386,363	141,144,139	270	201	9.39707229905e-07	0.543,0.49,0.409	0.683,0.666,0.66	-0.189
ENSMUSG00000062604	Srpk2	chr5	-	23548454	23548563	23565113	23565265	23546979	23547067	23675719	23675774	73,75,72	331,260,315	119,70,56	174,145,130	277	234	9.50783230555e-07	0.157,0.196,0.162	0.366,0.29,0.267	-0.136
ENSMUSG00000017897	Eya2	chr2	+	165754440	165754530	165761903	165761962	165731552	165731636	165763696	165763857	208,211,216	148,134,177	262,261,333	84,122,98	215	184	9.50783230555e-07	0.546,0.574,0.511	0.727,0.647,0.744	-0.162
ENSMUSG00000038290	Smg6	chr11	+	75053761	75053963	75139192	75139369	75041867	75042036	75142756	75142903	225,229,186	274,272,248	154,155,228	355,343,508	327	302	9.59721815931e-07	0.431,0.437,0.409	0.286,0.294,0.293	0.135
ENSMUSG00000075703	Ept1	chr5	+	30248411	30248520	30252709	30252784	30247462	30247531	30256077	30256340	188,141,155	98,83,89	252,159,132	67,39,34	234	200	9.63576902844e-07	0.621,0.592,0.598	0.763,0.777,0.768	-0.166
ENSMUSG00000038990	Cables2	chr2	-	180261515	180261681	180263077	180263155	180261076	180261180	180264213	180264306	93,69,69	190,185,178	44,37,57	220,240,257	203	291	9.86830424544e-07	0.412,0.348,0.357	0.223,0.181,0.241	0.157
ENSMUSG00000030881	Arfip2	chr7	-	105637120	105637278	105637862	105638040	105636810	105636985	105638208	105638327	356,349,293	573,519,515	373,300,396	917,851,1151	303	283	1.00003222157e-06	0.367,0.386,0.347	0.275,0.248,0.243	0.111
ENSMUSG00000030881	Arfip2	chr7	-	105637120	105637278	105637818	105638040	105636810	105636985	105638208	105638327	356,351,293	573,519,515	373,302,396	917,851,1151	347	283	1.00899252115e-06	0.336,0.355,0.317	0.249,0.224,0.219	0.105
ENSMUSG00000017670	Elmo2	chr2	-	165301940	165301991	165304899	165304978	165298619	165298742	165308912	165309064	456,430,401	218,210,200	520,515,583	153,112,179	204	176	1.01000580653e-06	0.643,0.639,0.634	0.746,0.799,0.738	-0.122
ENSMUSG00000031486	Adgra2	chr8	+	27114344	27114506	27115236	27115461	27114079	27114229	27115654	27115874	750,675,583	607,610,555	604,589,536	743,995,815	287	350	1.02247195454e-06	0.601,0.574,0.562	0.498,0.419,0.445	0.125
ENSMUSG00000053414	Hunk	chr16	+	90481249	90481333	90487858	90487906	90475819	90475982	90493412	90493593	353,343,319	140,144,140	240,249,261	183,176,219	209	173	1.02901550922e-06	0.676,0.663,0.654	0.521,0.539,0.497	0.145
ENSMUSG00000032512	Wdr48	chr9	+	119919648	119919754	119920556	119920644	119918461	119918557	119922617	119922694	393,398,373	307,327,253	253,204,254	308,339,313	231	213	1.03318162322e-06	0.541,0.529,0.576	0.431,0.357,0.428	0.143
ENSMUSG00000066568	Lsm14a	chr7	-	34365614	34365737	34371054	34371184	34357765	34357942	34375228	34375392	1334,1317,1083	1384,1223,1163	912,906,894	1575,1339,1493	255	248	1.06372231688e-06	0.484,0.512,0.475	0.36,0.397,0.368	0.115
ENSMUSG00000002210	Smg9	chr7	+	24407520	24407633	24414938	24415050	24406034	24406132	24416498	24416594	123,123,122	160,147,183	85,88,118	237,201,327	238	237	1.06580416229e-06	0.434,0.455,0.399	0.263,0.304,0.264	0.152
ENSMUSG00000027900	Dram2	chr3	+	106552155	106552280	106561748	106561816	106547826	106547920	106566044	106566414	85,79,61	122,106,120	81,86,69	59,55,43	250	193	1.06691889223e-06	0.35,0.365,0.282	0.515,0.547,0.553	-0.206
ENSMUSG00000059439	Bcas3	chr11	+	85395338	85395420	85415651	85415724	85371056	85371163	85451660	85451768	39,28,30	53,42,39	17,17,19	78,75,74	207	198	1.09687611875e-06	0.413,0.389,0.424	0.173,0.178,0.197	0.226
ENSMUSG00000030166	Rad52	chr6	+	119913898	119913992	119914169	119914237	119913001	119913103	119915966	119916042	64,77,54	20,33,15	49,43,53	45,40,60	219	193	1.10282141992e-06	0.738,0.673,0.76	0.49,0.486,0.438	0.252
ENSMUSG00000070002	Ell	chr8	+	70583871	70583996	70585156	70585235	70581554	70581820	70585553	70586028	78,76,77	81,83,79	37,53,54	123,105,129	250	204	1.11075177306e-06	0.44,0.428,0.443	0.197,0.292,0.255	0.189
ENSMUSG00000047888	Tnrc6b	chr15	+	80913304	80913442	80916683	80916860	80902519	80902712	80917950	80918097	95,96,91	120,109,92	39,41,36	132,88,93	263	302	1.1111467859e-06	0.476,0.503,0.532	0.253,0.349,0.308	0.2
ENSMUSG00000030629	Zfand6	chr7	-	84620867	84620912	84632655	84632756	84617849	84617963	84633884	84633993	708,690,602	376,410,389	391,378,466	421,381,422	226	170	1.1311083521e-06	0.586,0.559,0.538	0.411,0.427,0.454	0.13
ENSMUSG00000034377	Tulp4	chr17	+	6201699	6201834	6206890	6207057	6198671	6198852	6213383	6213608	261,233,228	226,200,197	424,280,195	176,149,92	260	292	1.14838627243e-06	0.565,0.567,0.565	0.73,0.679,0.704	-0.139
ENSMUSG00000023118	Sympk	chr7	+	19052366	19052554	19053269	19053446	19049937	19050039	19053546	19053642	831,843,918	831,910,856	480,524,720	859,706,1288	313	302	1.17400337084e-06	0.491,0.472,0.509	0.35,0.417,0.35	0.118
ENSMUSG00000031311	Nono	chrX	+	101437208	101437377	101439486	101439680	101430495	101430552	101441515	101442431	1784,1682,1799	3354,3165,3153	2337,1914,2357	2440,2437,2819	294	319	1.17691205994e-06	0.366,0.366,0.382	0.51,0.46,0.476	-0.111
ENSMUSG00000029458	Brap	chr5	+	121663295	121663491	121665098	121665288	121661999	121662161	121672084	121672198	213,185,191	172,141,150	227,227,237	102,93,86	321	315	1.18449366943e-06	0.549,0.563,0.555	0.686,0.705,0.73	-0.151
ENSMUSG00000001173	Ocrl	chrX	+	47943505	47943641	47947002	47947113	47941108	47941218	47947706	47947872	155,146,127	88,70,67	139,122,120	145,142,123	261	236	1.21238208873e-06	0.614,0.653,0.632	0.464,0.437,0.469	0.176
ENSMUSG00000039735	Fnbp1l	chr3	-	122559019	122559166	122560832	122560961	122557902	122558106	122563834	122563881	1055,850,879	1178,968,1021	722,750,582	1602,1143,1288	254	272	1.23947263644e-06	0.49,0.485,0.48	0.326,0.413,0.326	0.13
ENSMUSG00000039630	Hnrnpu	chr1	-	178335881	178335955	178336046	178336158	178333886	178334026	178336952	178337797	2408,2184,2280	2803,2816,2644	3325,3611,1267	1112,1133,1009	237	199	1.24492016723e-06	0.419,0.394,0.42	0.715,0.728,0.513	-0.241
ENSMUSG00000022475	Hdac7	chr15	-	97799760	97799816	97800694	97800802	97799556	97799644	97802075	97802125	230,236,224	143,146,121	167,138,187	209,136,209	233	181	1.2495712868e-06	0.555,0.557,0.59	0.383,0.441,0.41	0.156
ENSMUSG00000025234	Arih1	chr9	-	59436770	59436915	59454401	59454469	59426613	59426706	59485978	59486618	223,197,216	777,654,606	144,183,110	847,881,712	193	270	1.25470362546e-06	0.286,0.296,0.333	0.192,0.225,0.178	0.107
ENSMUSG00000001418	Glmp	chr3	+	88325676	88325931	88326114	88326312	88325081	88325201	88326410	88326629	391,296,288	517,527,466	244,226,238	557,557,795	380	323	1.27110015596e-06	0.391,0.323,0.344	0.271,0.256,0.203	0.109
ENSMUSG00000027752	Exosc8	chr3	-	54731980	54732026	54732111	54732217	54731074	54731171	54732699	54732745	734,801,662	193,210,238	547,485,570	92,81,83	231	171	1.28755704623e-06	0.738,0.738,0.673	0.815,0.816,0.836	-0.106
ENSMUSG00000041895	Wipi1	chr11	-	109582371	109582479	109583126	109583197	109579626	109579791	109584074	109584167	131,156,130	364,314,304	78,116,108	451,389,548	196	233	1.28787977311e-06	0.3,0.371,0.337	0.171,0.262,0.19	0.128
ENSMUSG00000024236	Svil	chr18	+	5106663	5106871	5108574	5108708	5105765	5105871	5114530	5114686	104,107,88	96,82,70	128,110,150	47,39,58	333	259	1.28787977311e-06	0.457,0.504,0.494	0.679,0.687,0.668	-0.193
ENSMUSG00000063511	Snrnp70	chr7	-	45383803	45383885	45387242	45387305	45380716	45380818	45387388	45387453	1419,1369,1279	2154,1919,1797	675,797,894	1781,1544,2116	188	207	1.30983293839e-06	0.42,0.44,0.439	0.294,0.362,0.317	0.109
ENSMUSG00000073016	Uprt	chrX	+	104495735	104495778	104498274	104498344	104482817	104483349	104499403	104499466	9,7,12	22,14,15	42,31,23	10,9,11	168	195	1.31039487294e-06	0.322,0.367,0.481	0.83,0.8,0.708	-0.389
ENSMUSG00000029101	Rgs12	chr5	+	34975216	34975333	34999207	34999229	34964772	34966755	35019342	35020094	205,241,201	64,64,81	175,196,183	22,30,22	242	147	1.31054117149e-06	0.661,0.696,0.601	0.829,0.799,0.835	-0.168
ENSMUSG00000024477	Pggt1b	chr18	-	46248870	46249055	46254278	46254324	46246561	46246670	46258084	46258217	55,54,66	171,148,128	20,30,18	151,179,127	171	310	1.32434814888e-06	0.368,0.398,0.483	0.194,0.233,0.204	0.206
ENSMUSG00000029513	Prkab1	chr5	-	116017947	116018081	116020003	116020118	116014913	116014982	116020373	116020467	343,300,316	516,556,426	273,245,351	710,610,995	240	259	1.3316287285e-06	0.418,0.368,0.445	0.293,0.302,0.276	0.12
ENSMUSG00000074088	Snrnp40	chr4	+	130368188	130368354	130378045	130378168	130365074	130365168	130383393	130383514	1208,1115,1086	1451,1566,1504	1206,1176,1433	965,983,1231	291	248	1.35026584474e-06	0.415,0.378,0.381	0.516,0.505,0.498	-0.115
ENSMUSG00000032512	Wdr48	chr9	+	119919648	119919754	119922617	119922694	119918461	119918557	119924077	119924267	394,397,373	287,278,250	253,202,255	267,266,339	231	202	1.38758615125e-06	0.546,0.555,0.566	0.453,0.399,0.397	0.139
ENSMUSG00000039607	Rbms3	chr9	-	116582737	116582865	116586017	116586095	116578024	116578702	116627889	116627937	56,48,39	164,159,172	112,84,79	175,133,133	203	253	1.39199461805e-06	0.299,0.273,0.22	0.444,0.44,0.425	-0.172
ENSMUSG00000061887	Ssbp3	chr4	+	107009678	107009768	107028192	107028252	106915644	106915729	107030861	107030928	1304,1500,1263	944,1055,964	1658,1686,1916	776,716,914	215	185	1.3946110447e-06	0.543,0.55,0.53	0.648,0.67,0.643	-0.113
ENSMUSG00000037286	Stag1	chr9	+	100712437	100712540	100737977	100738142	100705152	100705254	100757689	100757786	237,166,166	259,251,216	303,265,151	187,206,105	228	290	1.3946110447e-06	0.538,0.457,0.494	0.673,0.621,0.647	-0.151
ENSMUSG00000017428	Psmd11	chr11	+	80462610	80462671	80465013	80465076	80460595	80460740	80469801	80469927	440,414,420	298,293,294	412,417,448	158,151,199	186	188	1.40991546379e-06	0.599,0.588,0.591	0.725,0.736,0.695	-0.126
ENSMUSG00000032479	Map4	chr9	+	110071025	110071139	110072612	110072705	110068692	110068985	110078002	110078084	213,266,223	236,177,201	352,294,442	154,138,169	239	218	1.42115651909e-06	0.452,0.578,0.503	0.676,0.66,0.705	-0.169
ENSMUSG00000030759	Far1	chr7	+	113553641	113553813	113561375	113561505	113551934	113552002	113566384	113566512	444,363,393	611,561,480	384,288,208	867,598,561	297	255	1.45268150441e-06	0.384,0.357,0.413	0.276,0.293,0.241	0.115
ENSMUSG00000053604	Rpia	chr6	-	70774250	70774319	70775108	70775173	70773429	70773571	70777351	70777411	146,134,117	196,144,176	80,76,106	234,187,253	190	194	1.45275638831e-06	0.432,0.487,0.404	0.259,0.293,0.3	0.157
ENSMUSG00000056050	Mia3	chr1	-	183329922	183329991	183330796	183330934	183329745	183329819	183331091	183331192	360,360,284	157,168,148	293,350,509	91,71,127	263	194	1.46703229211e-06	0.628,0.613,0.586	0.704,0.784,0.747	-0.136
ENSMUSG00000073639	Rab18	chr18	+	6770053	6770109	6778494	6778556	6765204	6765332	6783119	6783192	488,438,343	694,582,666	492,683,468	474,409,403	181	187	1.46940438489e-06	0.421,0.437,0.347	0.517,0.633,0.545	-0.163
ENSMUSG00000003355	Fkbp11	chr15	-	98727210	98727298	98727682	98727748	98726899	98726933	98727956	98728198	22,24,27	109,89,77	53,44,49	64,41,80	191	213	1.47395512686e-06	0.184,0.231,0.281	0.48,0.545,0.406	-0.245
ENSMUSG00000041064	Pif1	chr9	+	65593261	65593349	65593456	65593602	65592123	65592230	65594386	65594578	109,94,68	122,128,128	121,104,113	61,64,77	213	271	1.48813131106e-06	0.532,0.483,0.403	0.716,0.674,0.651	-0.208
ENSMUSG00000034088	Hdlbp	chr1	-	93428147	93428252	93429377	93429485	93427557	93427636	93430097	93430304	1284,1046,1123	1027,887,941	1259,1328,1189	1820,1467,1708	233	230	1.49458891054e-06	0.552,0.538,0.541	0.406,0.472,0.407	0.115
ENSMUSG00000074513	Arfip1	chr3	-	84519481	84519703	84527685	84527798	84515632	84515790	84534586	84534695	182,168,141	300,226,243	303,285,226	241,249,212	238	347	1.50016619078e-06	0.469,0.52,0.458	0.647,0.625,0.608	-0.144
ENSMUSG00000038116	Phf20	chr2	+	156272541	156272655	156273682	156273871	156267154	156267542	156276488	156276668	271,258,233	237,204,187	464,337,335	193,178,147	239	314	1.50097978852e-06	0.6,0.624,0.621	0.76,0.713,0.75	-0.126
ENSMUSG00000027953	Slc50a1	chr3	-	89269049	89269211	89269826	89269950	89268672	89268792	89270061	89270139	196,185,165	235,230,178	178,172,210	388,307,584	249	287	1.51372091293e-06	0.49,0.481,0.517	0.346,0.392,0.293	0.152
ENSMUSG00000030663	1110004F10Rik	chr7	+	116088273	116088414	116097761	116097953	116081357	116081412	116099439	116099523	3,0,1	17,24,11	35,22,23	47,30,52	266	317	1.52117770993e-06	0.174,0.0,0.098	0.47,0.466,0.345	-0.336
ENSMUSG00000020032	Nuak1	chr10	-	84393991	84394143	84409615	84409736	84392255	84392321	84440114	84440597	170,138,144	137,141,111	158,172,108	60,74,49	246	277	1.5950023591e-06	0.583,0.524,0.594	0.748,0.724,0.713	-0.161
ENSMUSG00000030714	Sgf29	chr7	+	126664915	126664988	126671537	126671667	126663928	126664004	126671733	126671880	136,144,161	215,257,223	151,172,244	145,155,170	198	255	1.5950023591e-06	0.449,0.419,0.482	0.573,0.588,0.649	-0.153
ENSMUSG00000021115	Vrk1	chr12	+	106050934	106051004	106062629	106062808	106042836	106042892	106070524	106070615	244,240,257	680,650,667	103,130,113	530,492,672	195	304	1.59816698503e-06	0.359,0.365,0.375	0.233,0.292,0.208	0.122
ENSMUSG00000005262	Ufd1l	chr16	+	18815328	18815361	18817902	18818024	18814829	18814962	18821038	18821169	111,137,119	573,532,549	259,156,223	556,433,615	158	247	1.60664748466e-06	0.232,0.287,0.253	0.421,0.36,0.362	-0.124
ENSMUSG00000029202	Pds5a	chr5	-	65651144	65651296	65652387	65652533	65650392	65650506	65654004	65654099	561,461,422	404,387,377	458,366,247	186,186,124	271	277	1.66010354693e-06	0.587,0.549,0.534	0.716,0.668,0.671	-0.128
ENSMUSG00000006050	Sra1	chr18	-	36677444	36677505	36678393	36678470	36677109	36677256	36678549	36678713	70,86,65	43,40,30	143,128,144	28,32,20	202	186	1.66587114332e-06	0.6,0.664,0.666	0.825,0.786,0.869	-0.183
ENSMUSG00000038005	Hpf1	chr8	+	60893700	60893860	60895460	60895650	60890450	60890536	60896737	60896836	180,171,171	545,416,484	88,116,102	442,503,595	285	315	1.67177913647e-06	0.267,0.312,0.281	0.18,0.203,0.159	0.106
ENSMUSG00000004798	Ulk2	chr11	-	61803641	61803787	61808061	61808199	61801482	61801563	61812717	61812778	346,269,247	347,316,255	534,419,431	301,269,282	263	271	1.67199686881e-06	0.507,0.467,0.5	0.646,0.616,0.612	-0.133
ENSMUSG00000091586	Cyp4f17	chr17	+	32527840	32527974	32528275	32528358	32524834	32524964	32528716	32528894	43,47,34	14,16,11	66,65,69	3,4,6	259	208	1.67641266408e-06	0.712,0.702,0.713	0.946,0.929,0.902	-0.217
ENSMUSG00000025145	Lrrc45	chr11	+	120717479	120717538	120717824	120717902	120717055	120717168	120718036	120718172	128,138,106	147,134,140	307,236,364	180,157,205	184	203	1.68370800114e-06	0.49,0.532,0.455	0.653,0.624,0.662	-0.154
ENSMUSG00000030319	Cand2	chr6	+	115781607	115781762	115782736	115782860	115780846	115780990	115785105	115785371	537,533,496	477,476,474	370,392,386	195,239,180	280	249	1.69566709156e-06	0.5,0.499,0.482	0.628,0.593,0.656	-0.132
ENSMUSG00000014355	Anapc1	chr2	-	128684501	128684663	128685823	128686060	128680393	128680445	128687152	128687391	289,240,241	510,421,376	279,458,128	240,315,145	362	287	1.69747356405e-06	0.31,0.311,0.337	0.48,0.535,0.412	-0.156
ENSMUSG00000004056	Akt2	chr7	+	27608622	27608753	27616240	27616369	27591745	27591879	27618207	27618319	454,440,391	755,732,657	323,451,266	966,1007,923	256	254	1.69747356405e-06	0.374,0.374,0.371	0.249,0.308,0.222	0.113
ENSMUSG00000025583	Rptor	chr11	+	119780542	119780602	119798768	119798869	119756238	119756414	119799321	119799466	65,56,80	125,146,142	30,31,24	130,168,124	185	226	1.71310914578e-06	0.388,0.319,0.408	0.22,0.184,0.191	0.173
ENSMUSG00000066026	Dhrs3	chr4	+	144919384	144919504	144919840	144920079	144918650	144918794	144923905	144924031	126,122,135	175,187,191	53,67,47	162,168,209	245	364	1.72473149862e-06	0.517,0.492,0.512	0.327,0.372,0.25	0.191
ENSMUSG00000029364	Wsb2	chr5	+	117371088	117371220	117374112	117374213	117370690	117370935	117375768	117375941	336,322,281	195,181,175	425,437,479	146,127,166	257	226	1.75678167671e-06	0.602,0.61,0.585	0.719,0.752,0.717	-0.13
ENSMUSG00000038160	Atg5	chr10	+	44303566	44303729	44319459	44319554	44294595	44294674	44346956	44347074	431,416,412	234,229,211	227,206,209	198,285,197	288	220	1.76884431413e-06	0.585,0.581,0.599	0.467,0.356,0.448	0.165
ENSMUSG00000020380	Rad50	chr11	-	53652233	53652367	53654876	53655019	53649518	53650655	53655532	53655618	141,117,133	183,184,183	194,148,274	152,121,182	268	259	1.83535858066e-06	0.427,0.381,0.413	0.552,0.542,0.593	-0.155
ENSMUSG00000017802	Fam134c	chr11	-	101102005	101102090	101106306	101106413	101100921	101101059	101119540	101119843	124,119,128	206,225,220	104,136,102	108,111,84	232	210	1.8405950248e-06	0.353,0.324,0.345	0.466,0.526,0.524	-0.165
ENSMUSG00000052139	Bre	chr5	+	31901054	31901164	32001360	32001460	31831084	31831159	32004709	32004780	203,186,198	156,158,133	284,209,302	86,93,134	235	225	1.8717132797e-06	0.555,0.53,0.588	0.76,0.683,0.683	-0.151
ENSMUSG00000036377	C530008M17Rik	chr5	+	76822465	76822637	76848816	76848981	76759585	76759731	76851335	76851404	103,77,80	170,140,134	103,110,97	91,83,81	297	290	1.94993864262e-06	0.372,0.349,0.368	0.525,0.564,0.539	-0.18
ENSMUSG00000039298	Cdk5rap2	chr4	-	70337340	70337559	70352668	70352788	70317426	70317597	70353609	70353651	221,200,197	188,127,135	210,193,175	84,66,64	245	344	1.95421553763e-06	0.623,0.689,0.672	0.778,0.804,0.793	-0.13
ENSMUSG00000063052	Lrrc40	chr3	+	158040440	158040622	158041585	158041659	158036661	158036876	158043560	158043690	329,285,270	173,143,123	198,240,211	52,54,56	307	199	2.01311818453e-06	0.552,0.564,0.587	0.712,0.742,0.71	-0.154
ENSMUSG00000030120	Mlf2	chr6	+	124934585	124934745	124935232	124935445	124934290	124934419	124935622	124936145	2824,3228,2823	1781,1999,1901	1939,2420,2252	1966,2493,2151	285	338	2.08910143645e-06	0.653,0.657,0.638	0.539,0.535,0.554	0.107
ENSMUSG00000068328	Aup1	chr6	+	83056066	83056140	83056367	83056434	83055897	83055970	83056541	83056644	258,321,241	289,346,329	215,214,300	492,355,654	199	192	2.09858496332e-06	0.463,0.472,0.414	0.297,0.368,0.307	0.126
ENSMUSG00000040455	Usp45	chr4	+	21824416	21825077	21826153	21826251	21816881	21816938	21830416	21830503	87,47,62	95,96,75	114,78,54	35,35,37	786	223	2.10964657989e-06	0.206,0.122,0.19	0.48,0.387,0.293	-0.214
ENSMUSG00000020422	Tns3	chr11	-	8518198	8518303	8519122	8519188	8492092	8493337	8519440	8519570	264,250,230	354,301,318	203,195,158	499,374,402	191	230	2.13934026939e-06	0.473,0.5,0.466	0.329,0.386,0.321	0.134
ENSMUSG00000027787	Nmd3	chr3	+	69743515	69743628	69745212	69745285	69741508	69741654	69746728	69746835	366,341,333	252,260,219	297,301,375	378,333,467	238	198	2.15284618329e-06	0.547,0.522,0.558	0.395,0.429,0.4	0.134
ENSMUSG00000028580	Pum1	chr4	+	130719172	130719351	130730277	130730548	130718153	130718262	130741462	130741556	507,452,400	310,243,306	303,301,289	333,328,309	304	396	2.16825923407e-06	0.681,0.708,0.63	0.542,0.545,0.549	0.128
ENSMUSG00000021477	Ctsl	chr13	-	64366478	64366641	64366867	64367092	64365204	64365322	64367859	64368006	817,813,684	992,1030,891	541,481,511	930,946,1262	350	288	2.18672609895e-06	0.404,0.394,0.387	0.324,0.295,0.25	0.105
ENSMUSG00000027408	Cpxm1	chr2	-	130394921	130395072	130395635	130395723	130394736	130394825	130395828	130395968	243,256,229	348,297,305	230,240,283	522,533,639	213	276	2.19029429239e-06	0.475,0.528,0.493	0.363,0.368,0.365	0.133
ENSMUSG00000022471	Xrcc6	chr15	+	82018980	82019093	82022444	82022583	82017109	82017198	82022806	82023061	232,216,209	226,255,211	126,179,91	240,322,288	238	264	2.20207620442e-06	0.532,0.484,0.524	0.368,0.381,0.26	0.177
ENSMUSG00000038456	Dennd2a	chr6	-	39506700	39506822	39508241	39508369	39497136	39497174	39522655	39523759	268,272,196	322,334,247	343,260,354	230,202,236	253	247	2.20824323743e-06	0.448,0.443,0.437	0.593,0.557,0.594	-0.139
ENSMUSG00000036097	Fam178a	chr19	+	44960733	44960875	44966966	44967069	44959004	44959080	44967502	44967679	217,153,153	184,130,137	119,112,90	47,46,38	267	228	2.2532000073e-06	0.502,0.501,0.488	0.684,0.675,0.669	-0.179
ENSMUSG00000032560	Dnajc13	chr9	-	104156813	104156913	104160478	104160622	104152316	104152423	104162272	104162413	215,196,198	257,313,264	86,90,161	234,221,385	269	225	2.29462088814e-06	0.412,0.344,0.385	0.235,0.254,0.259	0.131
ENSMUSG00000023852	Chd1	chr17	+	15767449	15767504	15768565	15768776	15766330	15766427	15769977	15772610	81,82,75	500,426,439	36,28,38	393,344,503	180	336	2.37174787284e-06	0.232,0.264,0.242	0.146,0.132,0.124	0.112
ENSMUSG00000037851	Iars	chr13	+	49703166	49703262	49704270	49704393	49702487	49702548	49704832	49704924	260,240,244	264,240,212	99,112,92	159,214,170	221	248	2.3992584474e-06	0.525,0.529,0.564	0.411,0.37,0.378	0.153
ENSMUSG00000018449	Rpain	chr11	+	70973801	70973913	70974068	70974132	70973014	70973075	70974899	70975040	129,165,163	109,108,107	89,79,96	134,98,146	237	189	2.45895159844e-06	0.486,0.549,0.548	0.346,0.391,0.344	0.167
ENSMUSG00000032555	Topbp1	chr9	+	103315053	103315230	103317986	103318153	103312771	103312968	103320168	103320332	653,548,609	753,576,656	329,360,273	633,625,479	302	292	2.45895159844e-06	0.456,0.479,0.473	0.334,0.358,0.355	0.12
ENSMUSG00000046364	Rpl27a	chr7	+	109519917	109519993	109520467	109520642	109519584	109519648	109521600	109522367	155,142,152	136,138,160	129,181,184	79,69,89	201	300	2.46226031861e-06	0.63,0.606,0.586	0.709,0.797,0.755	-0.146
ENSMUSG00000020156	Mum1	chr10	+	80238314	80238391	80238859	80238920	80236110	80236181	80239919	80239995	474,451,425	194,281,210	395,401,477	93,120,134	202	186	2.46226031861e-06	0.692,0.596,0.651	0.796,0.755,0.766	-0.126
ENSMUSG00000066148	Prpf4	chr4	+	62409574	62409752	62411695	62411882	62408796	62408901	62414542	62414630	281,288,263	221,216,216	274,338,302	107,152,141	303	312	2.46721125395e-06	0.567,0.579,0.556	0.725,0.696,0.688	-0.136
ENSMUSG00000033126	Ybey	chr10	-	76466236	76466365	76468156	76468386	76464256	76464325	76468773	76469114	34,51,31	56,50,70	43,53,56	22,21,26	355	254	2.47208784468e-06	0.303,0.422,0.241	0.583,0.644,0.606	-0.289
ENSMUSG00000022074	Tnfrsf10b	chr14	+	69773376	69773487	69775085	69775194	69770780	69770877	69776071	69776268	85,65,77	57,77,55	130,110,116	33,41,35	236	234	2.48873052068e-06	0.597,0.456,0.581	0.796,0.727,0.767	-0.219
ENSMUSG00000040506	Ambra1	chr2	+	91900497	91900637	91910296	91910389	91886823	91886978	91911413	91911607	214,252,205	212,211,201	100,117,154	180,181,277	265	218	2.55361942042e-06	0.454,0.496,0.456	0.314,0.347,0.314	0.144
ENSMUSG00000067148	Polr1c	chr17	-	46245030	46245150	46246106	46246214	46244798	46244951	46247728	46247800	935,1007,892	1026,1101,1100	844,777,978	525,548,799	233	245	2.63526894772e-06	0.489,0.49,0.46	0.628,0.599,0.563	-0.117
ENSMUSG00000004099	Dnmt1	chr9	-	20922765	20922917	20923701	20923794	20922293	20922481	20924022	20924141	864,811,818	1243,1088,1119	563,518,576	1218,984,1499	218	277	2.67622897825e-06	0.469,0.486,0.482	0.37,0.401,0.328	0.113
ENSMUSG00000020472	Zkscan17	chr11	-	59493170	59493281	59499543	59499620	59492114	59492228	59502919	59503100	263,270,236	257,261,228	242,207,225	134,119,107	202	236	2.67622897825e-06	0.545,0.547,0.547	0.678,0.67,0.711	-0.14
ENSMUSG00000029433	Diablo	chr5	-	123517954	123518065	123520040	123520172	123517804	123517833	123523254	123523381	712,759,704	612,623,586	831,724,995	437,377,499	257	236	2.71092321075e-06	0.517,0.528,0.525	0.636,0.638,0.647	-0.117
ENSMUSG00000026496	Parp1	chr1	+	180588649	180588782	180589397	180589593	180588358	180588427	180591217	180591346	1159,1073,1047	1355,1535,1299	779,836,1154	650,699,861	258	321	2.71116637316e-06	0.516,0.465,0.501	0.599,0.598,0.625	-0.113
ENSMUSG00000022995	Enah	chr1	-	181913306	181913373	181917198	181917247	181908297	181908376	181918257	181918315	556,461,447	821,711,748	556,409,526	496,412,508	174	192	2.75030266084e-06	0.428,0.417,0.397	0.553,0.523,0.533	-0.122
ENSMUSG00000026035	Ppil3	chr1	-	58434330	58434449	58438343	58438411	58430993	58431330	58440842	58440936	314,325,309	580,561,546	391,315,417	400,347,444	193	244	2.75982222142e-06	0.406,0.423,0.417	0.553,0.534,0.543	-0.128
ENSMUSG00000079553	Kifc1	chr17	-	33885167	33885218	33885848	33885902	33884588	33884986	33886575	33886675	225,212,209	210,231,224	110,105,137	196,216,253	179	176	2.76887196966e-06	0.513,0.474,0.478	0.356,0.323,0.347	0.146
ENSMUSG00000036940	Kdm1a	chr4	-	136553795	136553910	136554212	136554400	136552460	136552588	136555172	136555305	1089,1027,914	1138,1072,973	408,458,548	685,752,953	313	240	2.78654465972e-06	0.423,0.423,0.419	0.314,0.318,0.306	0.109
ENSMUSG00000040667	Nup88	chr11	-	70947701	70947803	70950145	70950236	70945202	70945361	70951259	70951358	391,389,349	573,668,591	176,177,211	480,501,566	216	227	2.802277753e-06	0.418,0.38,0.383	0.278,0.271,0.281	0.117
ENSMUSG00000019916	P4ha1	chr10	+	59343656	59343794	59348180	59348420	59342683	59342835	59350403	59350600	387,365,335	235,276,181	464,435,419	443,593,434	263	365	2.80672977071e-06	0.696,0.647,0.72	0.592,0.504,0.573	0.131
ENSMUSG00000056870	Gulp1	chr1	+	44708616	44708678	44744473	44744545	44689143	44689215	44754342	44754441	123,116,104	167,114,119	114,111,88	290,226,195	187	197	2.81358205951e-06	0.437,0.517,0.479	0.293,0.341,0.322	0.159
ENSMUSG00000038160	Atg5	chr10	+	44294595	44294674	44303566	44303729	44289862	44289990	44319459	44319554	244,246,252	437,388,402	143,111,139	392,361,389	204	288	2.82398473435e-06	0.441,0.472,0.469	0.34,0.303,0.335	0.135
ENSMUSG00000057098	Ebf1	chr11	+	44991412	44991590	44992308	44992488	44990515	44990581	44996005	44996200	94,71,77	139,91,112	92,119,101	292,268,324	303	305	2.82583549988e-06	0.405,0.44,0.409	0.241,0.309,0.239	0.155
ENSMUSG00000017491	Rarb	chr14	-	16435053	16435258	16443677	16443838	16434164	16434323	16508933	16509075	316,334,360	386,338,400	136,168,140	341,271,308	286	330	2.84080580946e-06	0.486,0.533,0.509	0.315,0.417,0.344	0.151
ENSMUSG00000041241	Mul1	chr4	+	138437627	138437715	138438241	138438362	138434670	138434879	138438950	138442265	96,128,93	26,36,29	167,182,140	21,19,10	213	246	2.85795462686e-06	0.81,0.804,0.787	0.902,0.917,0.942	-0.12
ENSMUSG00000026584	Scyl3	chr1	+	163939880	163939983	163941020	163941218	163938739	163938796	163943823	163943901	129,122,96	50,36,52	124,138,121	14,20,23	228	323	2.85863719092e-06	0.785,0.828,0.723	0.926,0.907,0.882	-0.126
ENSMUSG00000027423	Snx5	chr2	-	144257099	144257195	144257869	144257993	144255498	144255604	144259056	144259178	1794,1806,1813	741,622,621	1193,1095,1227	681,633,731	249	221	2.8788112573e-06	0.682,0.72,0.722	0.609,0.606,0.598	0.104
ENSMUSG00000006369	Fbln1	chr15	+	85240619	85240739	85242010	85242142	85239293	85239419	85244182	85244306	1296,1337,1282	1535,1521,1468	747,721,972	1329,1217,1940	245	257	2.90574053965e-06	0.47,0.48,0.478	0.371,0.383,0.345	0.11
ENSMUSG00000021193	Pitrm1	chr13	+	6575016	6575129	6577389	6577515	6574359	6574431	6578440	6578586	969,936,827	957,865,826	841,734,1013	523,421,625	238	251	2.91524948351e-06	0.516,0.533,0.514	0.629,0.648,0.631	-0.115
ENSMUSG00000026657	Frmd4a	chr2	+	4473120	4473215	4484039	4484132	4431198	4431264	4497988	4498073	203,189,153	315,283,293	261,234,182	227,205,188	220	218	2.96025278867e-06	0.39,0.398,0.341	0.533,0.531,0.49	-0.142
ENSMUSG00000038535	Zfp280d	chr9	+	72301700	72301766	72301866	72302006	72298701	72298848	72307950	72308068	174,127,136	248,227,182	123,103,80	353,265,241	191	265	3.08700567225e-06	0.493,0.437,0.509	0.326,0.35,0.315	0.149
ENSMUSG00000020740	Gga3	chr11	-	115590886	115590967	115591262	115591366	115590395	115590533	115591629	115591753	141,125,110	88,84,79	164,135,171	45,33,67	229	206	3.10984977473e-06	0.59,0.572,0.556	0.766,0.786,0.697	-0.177
ENSMUSG00000020454	Eif4enif1	chr11	+	3236213	3236353	3239400	3239485	3235580	3235660	3240894	3241027	584,559,573	389,393,355	617,525,718	255,220,260	265	210	3.14586018098e-06	0.543,0.53,0.561	0.657,0.654,0.686	-0.121
ENSMUSG00000038976	Ppp1r9b	chr11	+	94997993	94998114	95000206	95000311	94996534	94996667	95001218	95001326	889,808,694	1011,948,834	733,566,655	1227,1026,1396	246	230	3.15669605388e-06	0.451,0.443,0.438	0.358,0.34,0.305	0.11
ENSMUSG00000038658	Ric1	chr19	+	29541255	29541335	29561984	29562092	29533164	29533272	29567219	29567362	180,128,123	267,240,242	163,160,74	158,136,71	205	233	3.16768615585e-06	0.434,0.377,0.366	0.54,0.572,0.542	-0.159
ENSMUSG00000027799	Nbea	chr3	-	56000486	56000640	56002723	56002941	55992333	55992514	56004533	56005550	112,115,108	105,93,75	141,142,116	47,52,53	343	279	3.20682106312e-06	0.465,0.501,0.539	0.709,0.69,0.64	-0.178
ENSMUSG00000073542	Cep76	chr18	-	67633450	67633548	67637138	67637363	67629818	67629947	67638265	67638341	153,119,98	108,92,60	185,165,130	38,64,40	350	223	3.20682106312e-06	0.474,0.452,0.51	0.756,0.622,0.674	-0.205
ENSMUSG00000024271	Elp2	chr18	+	24634338	24634472	24634900	24635008	24632758	24632880	24638393	24638830	1169,1212,1094	1371,1295,1324	1169,1028,1484	2054,1722,2920	259	233	3.21857799446e-06	0.434,0.457,0.426	0.339,0.349,0.314	0.105
ENSMUSG00000033065	Pfkm	chr15	+	98125549	98125613	98126303	98126453	98125025	98125090	98126852	98126923	218,220,214	563,502,446	242,259,304	347,318,424	189	275	3.22397690701e-06	0.36,0.389,0.411	0.504,0.542,0.511	-0.132
ENSMUSG00000024620	Pdgfrb	chr18	+	61073240	61073345	61073627	61073738	61072629	61072762	61076518	61076678	550,501,443	734,585,606	346,338,333	714,612,909	230	236	3.22422869571e-06	0.435,0.468,0.429	0.332,0.362,0.273	0.122
ENSMUSG00000040565	Btaf1	chr19	+	36972897	36973018	36978314	36978419	36969913	36970038	36980576	36980726	177,143,151	117,77,99	211,149,72	62,38,25	246	230	3.24522127466e-06	0.586,0.635,0.588	0.761,0.786,0.729	-0.156
ENSMUSG00000021816	Ppp3cb	chr14	-	20523959	20524099	20524356	20524502	20523778	20523856	20528157	20528269	579,519,614	742,575,643	439,431,420	902,728,769	271	265	3.25816210494e-06	0.433,0.469,0.483	0.322,0.367,0.348	0.116
ENSMUSG00000032280	Tle3	chr9	+	61408279	61408330	61408765	61408918	61407353	61407473	61409274	61409416	479,431,390	871,796,718	486,399,519	1475,1173,1520	176	278	3.30348662302e-06	0.465,0.461,0.462	0.342,0.35,0.35	0.115
ENSMUSG00000024590	Lmnb1	chr18	+	56743210	56743315	56747976	56748096	56740686	56740912	56749698	56749809	3375,3335,3392	2435,2520,2399	2374,2428,2891	1139,1092,1390	230	245	3.3669419507e-06	0.596,0.585,0.601	0.689,0.703,0.689	-0.1
ENSMUSG00000039599	Fam149b	chr14	+	20351311	20351416	20356354	20356497	20348161	20348394	20358023	20358140	167,180,177	237,241,256	159,198,175	144,138,102	230	268	3.45568032344e-06	0.451,0.465,0.446	0.563,0.626,0.667	-0.165
ENSMUSG00000024843	Chka	chr19	+	3875734	3875788	3881997	3882120	3864647	3864759	3884471	3884585	151,105,120	14,15,9	85,108,96	33,28,26	179	248	3.49534493415e-06	0.937,0.907,0.949	0.781,0.842,0.836	0.111
ENSMUSG00000018474	Chd3	chr11	-	69349789	69349952	69350106	69350251	69349170	69349292	69350791	69350925	1302,1245,1040	2069,1592,1344	1387,1360,1493	3056,2504,3650	270	288	3.50424619859e-06	0.402,0.455,0.452	0.326,0.367,0.304	0.104
ENSMUSG00000058325	Dock1	chr7	+	135077134	135077213	135081817	135081918	134999223	134999318	135091373	135091432	222,195,179	422,290,291	96,108,81	296,299,270	204	226	3.51716918439e-06	0.368,0.427,0.405	0.264,0.286,0.249	0.134
ENSMUSG00000028578	Caap1	chr4	-	94521061	94521135	94549118	94549194	94500080	94501416	94550421	94550506	141,124,130	131,125,116	112,97,85	182,167,188	201	199	3.54529663412e-06	0.516,0.495,0.526	0.379,0.365,0.309	0.161
ENSMUSG00000002718	Cse1l	chr2	+	166928957	166929023	166930581	166930666	166927723	166927842	166932132	166932194	708,669,557	795,770,759	829,799,724	571,667,534	191	210	3.66586205111e-06	0.495,0.489,0.447	0.615,0.568,0.599	-0.117
ENSMUSG00000032560	Dnajc13	chr9	-	104238464	104238540	104246759	104246840	104237576	104237726	104262698	104262930	34,52,34	111,72,76	113,141,54	88,69,48	206	201	3.70343619544e-06	0.23,0.413,0.304	0.556,0.666,0.523	-0.266
ENSMUSG00000031753	Cog4	chr8	+	110874145	110874208	110879005	110879122	110868201	110868367	110879632	110879725	239,183,176	422,379,349	96,81,106	269,293,440	188	242	3.71405662471e-06	0.422,0.383,0.394	0.315,0.262,0.237	0.128
ENSMUSG00000032295	Man2c1	chr9	+	57139610	57139708	57139869	57139964	57139245	57139401	57140198	57140303	96,71,88	120,115,99	173,129,166	100,74,126	223	220	3.75635325379e-06	0.441,0.379,0.467	0.631,0.632,0.565	-0.18
ENSMUSG00000037149	Ddx1	chr12	-	13223792	13223865	13223941	13224014	13223675	13223718	13225398	13225490	952,841,860	729,708,732	884,744,1011	401,428,515	198	198	3.78351580973e-06	0.566,0.543,0.54	0.688,0.635,0.663	-0.112
ENSMUSG00000060679	Mrps9	chr1	+	42862468	42862648	42879754	42879817	42851284	42851426	42879895	42881931	439,460,413	186,185,179	432,627,511	96,132,145	305	188	3.7873659477e-06	0.593,0.605,0.587	0.735,0.745,0.685	-0.127
ENSMUSG00000031858	Mau2	chr8	-	70019746	70019874	70020419	70020510	70018641	70019660	70022135	70022247	249,231,255	432,444,499	154,151,174	564,444,537	216	253	3.84017272287e-06	0.403,0.379,0.374	0.242,0.285,0.275	0.118
ENSMUSG00000020903	Stx8	chr11	+	68011314	68011439	68020905	68020998	67984562	67984673	68109276	68109378	317,313,271	144,154,157	335,319,481	92,102,119	250	218	3.87840990442e-06	0.657,0.639,0.601	0.76,0.732,0.779	-0.125
ENSMUSG00000045934	Mtmr11	chr3	+	96169806	96169989	96170352	96170646	96169035	96169209	96171085	96171718	232,201,183	245,213,158	186,167,244	300,270,494	308	419	3.87840990442e-06	0.563,0.562,0.612	0.458,0.457,0.402	0.14
ENSMUSG00000026970	Rbms1	chr2	-	60797683	60797742	60842296	60842472	60792688	60792780	60962690	60963192	412,380,314	256,223,225	546,455,488	189,181,181	301	184	3.88785280996e-06	0.496,0.51,0.46	0.638,0.606,0.622	-0.133
ENSMUSG00000024070	Prkd3	chr17	-	78952676	78952762	78954473	78954741	78949404	78952030	78956521	78956620	293,364,288	472,355,322	178,188,165	432,332,421	393	211	3.93957726619e-06	0.25,0.355,0.324	0.181,0.233,0.174	0.114
ENSMUSG00000036503	Rnf13	chr3	+	57769039	57769120	57779382	57779508	57764256	57764382	57796197	57796285	94,107,72	219,159,191	63,62,48	274,264,289	206	251	3.94178154493e-06	0.343,0.451,0.315	0.219,0.222,0.168	0.167
ENSMUSG00000021716	Srek1ip1	chr13	+	104827054	104827102	104832853	104832997	104817176	104817366	104834247	104834320	102,112,135	189,99,114	85,58,80	240,189,259	173	269	4.03699058682e-06	0.456,0.638,0.648	0.355,0.323,0.324	0.247
ENSMUSG00000034771	Tle2	chr10	+	81588808	81588959	81589419	81589496	81587873	81588021	81590224	81590470	60,52,55	58,57,56	53,58,93	111,156,203	276	202	4.06236938661e-06	0.431,0.4,0.418	0.259,0.214,0.251	0.175
ENSMUSG00000021156	Zmynd11	chr13	-	9693429	9693548	9694268	9694346	9690902	9691110	9695128	9695184	294,269,231	635,549,481	386,344,301	471,398,421	203	244	4.09225320276e-06	0.358,0.371,0.366	0.496,0.51,0.462	-0.124
ENSMUSG00000030166	Rad52	chr6	+	119913898	119913992	119914169	119914237	119913001	119913103	119915233	119915352	64,78,56	74,81,70	49,43,54	111,111,150	219	193	4.25421444291e-06	0.433,0.459,0.413	0.28,0.255,0.241	0.176
ENSMUSG00000029466	Anapc7	chr5	+	122435518	122435661	122438128	122438246	122433383	122433537	122439318	122439515	598,537,484	711,730,601	578,665,738	510,488,546	268	243	4.26331077963e-06	0.433,0.4,0.422	0.507,0.553,0.551	-0.119
ENSMUSG00000036565	Ttyh3	chr5	-	140633563	140633636	140634758	140634854	140633264	140633340	140635181	140635402	755,750,632	772,786,598	324,458,293	805,618,663	221	198	4.26331077963e-06	0.467,0.461,0.486	0.265,0.399,0.284	0.155
ENSMUSG00000029676	Pot1a	chr6	-	25798008	25798055	25800283	25800510	25794559	25794674	25805874	25805941	128,104,107	59,38,38	82,87,69	77,70,64	352	172	4.315320055e-06	0.515,0.572,0.579	0.342,0.378,0.345	0.2
ENSMUSG00000020775	Mrpl38	chr11	-	116134907	116135116	116135190	116135325	116134432	116134505	116138441	116138775	236,289,231	367,383,333	289,438,281	202,228,275	260	334	4.31727396934e-06	0.452,0.492,0.471	0.648,0.712,0.568	-0.171
ENSMUSG00000034321	Exosc1	chr19	-	41925188	41925239	41926531	41926565	41924710	41924795	41928024	41928113	76,70,68	93,98,79	124,108,124	49,61,86	159	176	4.32746334518e-06	0.475,0.442,0.488	0.737,0.662,0.615	-0.203
ENSMUSG00000028614	Ndc1	chr4	+	107375077	107375216	107381675	107381727	107374146	107374321	107383584	107383720	251,228,204	171,151,140	203,202,160	72,74,53	264	177	4.33181849446e-06	0.496,0.503,0.494	0.654,0.647,0.669	-0.159
ENSMUSG00000021012	Zc3h14	chr12	+	98760309	98760410	98763822	98763978	98759718	98759879	98774244	98774319	570,561,504	747,711,713	339,327,403	803,633,874	226	281	4.37577835174e-06	0.487,0.495,0.468	0.344,0.391,0.364	0.117
ENSMUSG00000040084	Bub1b	chr2	+	118605413	118605473	118606543	118606688	118600117	118600284	118609782	118609795	359,378,364	690,673,697	258,267,242	294,297,264	185	270	4.43165992685e-06	0.432,0.45,0.433	0.562,0.567,0.572	-0.129
ENSMUSG00000029591	Ung	chr5	+	114135863	114135961	114136346	114136435	114132180	114132276	114137152	114137331	274,315,295	260,229,248	234,272,291	111,135,128	223	214	4.5073530989e-06	0.503,0.569,0.533	0.669,0.659,0.686	-0.136
ENSMUSG00000037815	Ctnna1	chr18	+	35223422	35223575	35235607	35235700	35222064	35222145	35239382	35239539	1433,1298,1277	995,978,926	962,1001,1164	417,514,499	278	218	4.53482348424e-06	0.53,0.51,0.52	0.644,0.604,0.647	-0.112
ENSMUSG00000054942	Fam73a	chr3	-	152322349	152322476	152333480	152333617	152320609	152320743	152335251	152335429	145,136,111	189,140,110	98,99,62	240,171,169	262	252	4.53846022791e-06	0.425,0.483,0.493	0.282,0.358,0.261	0.167
ENSMUSG00000053774	Ubxn7	chr16	+	32360007	32360075	32367343	32367409	32352798	32352946	32369314	32369427	179,152,162	149,111,126	117,97,85	160,163,125	193	191	4.59090019579e-06	0.543,0.575,0.56	0.42,0.371,0.402	0.162
ENSMUSG00000030782	Tgfb1i1	chr7	+	128248577	128248720	128248886	128248974	128248419	128248472	128249089	128249195	205,171,137	145,157,125	166,181,287	320,256,385	268	213	4.69273545794e-06	0.529,0.464,0.466	0.292,0.36,0.372	0.145
ENSMUSG00000021629	Slc30a5	chr13	-	100806533	100806760	100811305	100811435	100803861	100803990	100812647	100812805	308,299,297	439,407,329	291,338,350	702,601,846	255	352	4.7061153721e-06	0.492,0.503,0.555	0.364,0.437,0.363	0.129
ENSMUSG00000026174	Cnot9	chr1	+	74523503	74523613	74526991	74527090	74522317	74522427	74527591	74527683	824,848,717	870,822,762	387,326,350	613,534,615	235	224	4.73973377914e-06	0.474,0.496,0.473	0.376,0.368,0.352	0.116
ENSMUSG00000023044	Csad	chr15	-	102178526	102178616	102178780	102178832	102176997	102177786	102178960	102179160	129,111,120	80,74,76	209,197,257	70,73,64	177	215	4.7783371512e-06	0.662,0.646,0.657	0.784,0.766,0.83	-0.138
ENSMUSG00000051007	Pddc1	chr7	-	141410777	141410885	141410985	141411091	141409845	141409940	141411797	141411874	277,278,201	249,288,279	295,244,277	124,153,172	231	233	4.79039016158e-06	0.529,0.493,0.421	0.706,0.617,0.619	-0.166
ENSMUSG00000021466	Ptch1	chr13	-	63540681	63540837	63541156	63541288	63539813	63539912	63542164	63542312	297,203,235	181,141,123	472,281,368	145,113,114	257	281	4.79039016158e-06	0.642,0.612,0.676	0.781,0.731,0.779	-0.12
ENSMUSG00000078441	Scamp4	chr10	+	80609640	80609797	80611027	80611129	80609329	80609458	80612341	80612459	167,141,149	271,311,252	68,92,78	249,250,308	282	227	4.88948587086e-06	0.332,0.267,0.322	0.18,0.229,0.169	0.114
ENSMUSG00000062510	Nsl1	chr1	+	191071177	191071232	191080488	191080556	191069989	191070120	191082170	191086474	135,132,131	114,136,119	155,117,158	64,66,69	180	193	4.89002716369e-06	0.559,0.51,0.541	0.722,0.655,0.711	-0.159
ENSMUSG00000041958	Pigs	chr11	+	78333666	78333758	78335426	78335634	78332949	78333039	78336687	78336830	179,145,192	336,377,290	118,110,148	491,440,538	217	333	4.96795741209e-06	0.45,0.371,0.504	0.269,0.277,0.297	0.161
ENSMUSG00000022995	Enah	chr1	-	181930677	181930762	181956393	181956571	181923559	181923840	181961753	181961919	1078,1099,1077	960,884,828	666,598,591	927,728,757	303	210	5.17687743884e-06	0.438,0.463,0.474	0.332,0.363,0.351	0.11
ENSMUSG00000061244	Exoc5	chr14	-	49048703	49048898	49051319	49051467	49042484	49042549	49052297	49052392	322,289,235	192,203,173	378,389,228	136,142,96	273	320	5.24187048674e-06	0.663,0.625,0.614	0.765,0.763,0.736	-0.121
ENSMUSG00000029992	Gfpt1	chr6	+	87067683	87067779	87073381	87073479	87066623	87066787	87076256	87076377	208,168,172	138,147,90	282,330,218	95,109,68	221	223	5.24715877028e-06	0.603,0.536,0.659	0.75,0.753,0.764	-0.156
ENSMUSG00000035266	Helq	chr5	-	100768281	100768455	100770397	100770496	100766687	100766801	100771733	100771891	120,82,107	74,73,61	79,55,112	112,105,151	224	299	5.25811615856e-06	0.684,0.6,0.701	0.485,0.411,0.498	0.197
ENSMUSG00000024350	Dnajc18	chr18	-	35681919	35682029	35683217	35683324	35680765	35680938	35686667	35686853	169,118,108	130,122,111	193,220,186	74,119,94	232	235	5.40326153651e-06	0.568,0.495,0.496	0.725,0.652,0.667	-0.162
ENSMUSG00000031969	Acad8	chr9	-	26990119	26990192	26991239	26991409	26985462	26985600	26992159	26992260	206,201,177	122,128,99	291,209,242	103,69,61	295	198	5.47073249516e-06	0.531,0.513,0.545	0.655,0.67,0.727	-0.154
ENSMUSG00000010205	Raver1	chr9	-	21079600	21079812	21080083	21080171	21079208	21079514	21080704	21080817	300,309,328	797,783,797	202,199,251	902,779,1055	213	337	5.53198000183e-06	0.373,0.384,0.394	0.262,0.288,0.273	0.109
ENSMUSG00000033653	Vps8	chr16	+	21581532	21581698	21608167	21608221	21576624	21576794	21640678	21640759	84,61,75	12,20,25	88,99,183	2,8,13	291	179	5.54753337555e-06	0.812,0.652,0.649	0.964,0.884,0.896	-0.21
ENSMUSG00000044700	Tmem201	chr4	-	149727901	149728251	149729535	149729712	149724863	149727430	149731062	149731257	259,269,244	270,253,204	286,268,279	142,178,107	302	475	5.59517479602e-06	0.601,0.626,0.653	0.76,0.703,0.804	-0.129
ENSMUSG00000022607	Ptk2	chr15	-	73325748	73325836	73330848	73331015	73321040	73321120	73343132	73343359	521,478,444	555,405,441	312,330,256	531,476,419	292	213	5.60053211092e-06	0.406,0.463,0.423	0.3,0.336,0.308	0.116
ENSMUSG00000058835	Abi1	chr2	-	22971082	22971259	22994522	22994690	22963213	22963228	23039948	23040104	334,345,297	62,46,52	248,293,193	108,70,80	293	302	5.82607294532e-06	0.847,0.885,0.855	0.703,0.812,0.713	0.12
ENSMUSG00000053119	Chmp3	chr6	+	71574114	71574236	71577730	71577845	71560896	71561076	71579640	71581579	474,412,425	529,508,419	650,474,648	382,379,438	247	240	5.88772225267e-06	0.465,0.441,0.496	0.623,0.549,0.59	-0.12
ENSMUSG00000034324	Tmem132c	chr5	+	127462903	127463050	127504861	127505045	127359554	127360440	127536357	127536501	797,811,810	1060,1115,927	794,707,669	621,565,567	272	309	5.89945756679e-06	0.461,0.452,0.498	0.592,0.587,0.573	-0.114
ENSMUSG00000087174	5530601H04Rik	chrX	-	105044001	105044111	105066758	105066877	105038816	105039812	105068463	105068628	323,249,247	105,68,95	292,232,284	176,147,160	244	235	5.92763130221e-06	0.748,0.779,0.715	0.615,0.603,0.631	0.131
ENSMUSG00000052137	Rbm12b2	chr4	+	12089662	12089727	12092522	12092572	12089440	12089523	12093114	12096243	12,20,10	28,28,22	4,6,2	41,44,32	190	175	5.99784630654e-06	0.283,0.397,0.295	0.082,0.112,0.054	0.242
ENSMUSG00000028347	Tmeff1	chr4	+	48638979	48639045	48650294	48650418	48636839	48636988	48658773	48658932	837,751,750	1442,1273,1360	1141,970,1069	1221,1140,1186	191	249	6.02013390256e-06	0.431,0.435,0.418	0.549,0.526,0.54	-0.11
ENSMUSG00000035671	Zswim4	chr8	-	84217244	84217408	84219825	84219980	84214022	84214104	84223219	84223355	353,391,366	321,332,317	348,330,424	173,196,198	280	289	6.25593409075e-06	0.532,0.549,0.544	0.675,0.635,0.688	-0.124
ENSMUSG00000023072	Cep89	chr7	+	35424656	35424772	35427599	35427780	35423299	35423403	35428199	35428367	173,211,184	180,194,152	202,164,296	111,88,133	241	306	6.33698061788e-06	0.55,0.58,0.606	0.698,0.703,0.739	-0.135
ENSMUSG00000057751	Megf6	chr4	+	154254541	154254673	154255995	154256124	154254108	154254279	154258100	154258229	291,344,230	240,241,237	413,452,346	196,216,157	257	254	6.42239346139e-06	0.545,0.585,0.49	0.676,0.674,0.685	-0.138
ENSMUSG00000028032	Papss1	chr3	+	131619020	131619289	131631585	131631815	131607327	131607463	131642963	131643671	705,697,693	869,892,761	381,401,481	670,816,938	394	355	6.5445507032e-06	0.422,0.413,0.451	0.339,0.307,0.316	0.108
ENSMUSG00000025730	Rab40c	chr17	-	25890637	25890698	25891285	25891346	25885074	25885152	25919364	25919506	132,111,96	63,96,68	120,141,127	40,33,32	186	186	6.57050120896e-06	0.677,0.536,0.585	0.75,0.81,0.799	-0.187
ENSMUSG00000020385	Clk4	chr11	+	51268164	51268231	51270536	51270595	51267170	51267331	51271799	51272022	34,37,36	100,91,73	120,67,104	127,91,105	192	184	6.65328046246e-06	0.246,0.28,0.321	0.475,0.414,0.487	-0.176
ENSMUSG00000030298	Sec13	chr6	-	113730334	113730458	113730773	113730907	113729595	113729742	113734545	113734679	1637,1737,1427	1685,1858,1716	1228,1173,1522	927,814,1040	259	249	6.68640700541e-06	0.483,0.473,0.444	0.56,0.581,0.585	-0.109
ENSMUSG00000036602	Alx1	chr10	-	103025134	103025439	103028380	103028847	103007845	103009508	103028929	103029054	73,97,68	1,7,4	67,97,69	23,12,56	592	430	6.69362348712e-06	0.981,0.91,0.925	0.679,0.854,0.472	0.27
ENSMUSG00000001016	Ilf2	chr3	+	90486850	90486912	90486982	90487097	90486184	90486272	90487226	90487317	1901,1817,1841	3105,3173,2768	2156,1630,2705	2306,1845,2694	187	240	6.74760979793e-06	0.44,0.424,0.461	0.545,0.531,0.563	-0.105
ENSMUSG00000005233	Spc25	chr2	-	69202571	69202718	69204855	69204921	69199984	69200089	69205025	69205178	612,495,532	948,1006,934	574,503,580	580,590,668	191	272	6.77150062402e-06	0.479,0.412,0.448	0.585,0.548,0.553	-0.116
ENSMUSG00000022983	Scaf4	chr16	-	90257252	90257402	90257981	90258121	90252256	90252450	90258710	90258846	247,241,263	190,175,161	343,264,369	126,116,141	265	275	6.90761467459e-06	0.574,0.588,0.629	0.739,0.703,0.731	-0.127
ENSMUSG00000032030	Cul5	chr9	-	53642517	53642598	53642680	53642826	53634971	53635065	53644486	53644628	286,254,272	237,184,150	371,230,248	124,104,76	271	206	6.97302489811e-06	0.478,0.512,0.58	0.695,0.627,0.713	-0.155
ENSMUSG00000032743	D430042O09Rik	chr7	+	125851936	125852145	125854559	125854638	125850298	125851003	125860527	125860705	138,97,88	77,89,64	74,62,92	145,94,125	334	204	7.00844007202e-06	0.523,0.4,0.456	0.238,0.287,0.31	0.181
ENSMUSG00000042446	Zmym4	chr4	-	126865496	126865626	126877628	126877780	126861938	126864317	126882214	126882310	428,416,337	410,385,439	292,234,323	464,436,623	277	255	7.05883713212e-06	0.49,0.499,0.414	0.367,0.331,0.323	0.127
ENSMUSG00000031262	Cenpi	chrX	+	134343075	134343170	134347224	134347360	134340347	134340412	134349159	134349284	131,108,111	129,101,125	55,56,29	110,118,127	220	261	7.13637401502e-06	0.546,0.559,0.513	0.372,0.36,0.213	0.224
ENSMUSG00000043241	Upf2	chr2	+	5988386	5988472	6003544	6003653	5982991	5983095	6010314	6010428	181,210,185	219,147,143	277,267,237	123,102,98	211	234	7.1538381633e-06	0.478,0.613,0.589	0.714,0.744,0.728	-0.169
ENSMUSG00000042605	Atxn2	chr5	+	121781332	121781542	121783856	121784039	121779417	121779596	121785214	121785412	250,277,197	192,210,225	392,303,441	168,166,186	335	308	7.19280319714e-06	0.545,0.548,0.446	0.682,0.627,0.686	-0.152
ENSMUSG00000041415	Dicer1	chr12	-	104692302	104692465	104694477	104694746	104692126	104692202	104696273	104697144	575,501,517	465,525,476	510,431,554	254,242,351	394	288	7.20407803186e-06	0.475,0.411,0.443	0.595,0.566,0.536	-0.123
ENSMUSG00000016833	Mrps18c	chr5	+	100801907	100801991	100803052	100803110	100799551	100799613	100803969	100804029	650,809,747	161,128,170	374,374,454	148,131,156	209	183	7.2088710647e-06	0.779,0.847,0.794	0.689,0.714,0.718	0.1
ENSMUSG00000029203	Ube2k	chr5	+	65581385	65581468	65591875	65591975	65571531	65571590	65594419	65594548	878,920,889	1175,1257,1165	925,923,1077	761,838,910	208	225	7.23728349906e-06	0.447,0.442,0.452	0.568,0.544,0.561	-0.111
ENSMUSG00000004535	Tax1bp1	chr6	+	52729280	52729468	52733190	52733349	52727198	52727301	52736849	52736998	604,571,521	697,587,593	337,273,220	540,481,460	313	284	7.2662156859e-06	0.44,0.469,0.444	0.362,0.34,0.303	0.116
ENSMUSG00000025404	R3hdm2	chr10	+	127462187	127462283	127464981	127465013	127459466	127459575	127471767	127472000	342,234,199	126,131,106	577,404,603	139,122,130	221	157	7.30437587345e-06	0.658,0.559,0.571	0.747,0.702,0.767	-0.143
ENSMUSG00000023923	Tbc1d5	chr17	-	50852532	50852639	50874565	50874708	50813755	50813841	50917526	50917699	79,79,75	90,93,75	68,57,79	164,147,155	268	232	7.40284676662e-06	0.432,0.424,0.464	0.264,0.251,0.306	0.166
ENSMUSG00000093456	Gm20662	chr9	+	108031998	108032209	108040904	108041086	108024102	108024450	108044724	108044900	379,378,318	367,385,308	390,387,364	232,254,188	336	307	7.4647601333e-06	0.485,0.473,0.485	0.606,0.582,0.639	-0.128
ENSMUSG00000034194	R3hcc1	chr14	-	69698583	69698679	69699959	69700030	69697306	69697602	69703953	69704126	348,324,401	476,452,507	205,195,292	444,466,619	196	221	7.57346283142e-06	0.452,0.447,0.471	0.342,0.321,0.347	0.12
ENSMUSG00000040774	Cept1	chr3	-	106512802	106512870	106531136	106531278	106505720	106505852	106533354	106533502	341,312,304	162,171,166	321,281,294	80,90,88	267	193	7.57346283142e-06	0.603,0.569,0.57	0.744,0.693,0.707	-0.134
ENSMUSG00000057375	Yipf1	chr4	+	107318941	107319105	107336113	107336194	107315762	107315842	107336436	107336524	227,242,163	129,128,107	280,289,357	81,103,106	289	206	7.57346283142e-06	0.556,0.574,0.521	0.711,0.667,0.706	-0.144
ENSMUSG00000026848	Tor1b	chr2	+	30955777	30955953	30956447	30956575	30953751	30954017	30956811	30959015	190,153,177	222,205,166	139,120,103	268,222,267	301	253	7.65876653125e-06	0.418,0.385,0.473	0.304,0.312,0.245	0.138
ENSMUSG00000032042	Srpr	chr9	+	35214186	35214273	35214559	35214732	35213936	35214055	35214817	35215031	574,476,482	429,416,393	826,649,871	380,408,370	212	298	7.69831854379e-06	0.653,0.617,0.633	0.753,0.691,0.768	-0.103
ENSMUSG00000026134	Prim2	chr1	-	33533295	33533363	33628394	33628532	33514144	33514217	33630337	33630433	341,302,335	220,205,198	152,144,194	165,161,224	263	193	7.77659329243e-06	0.532,0.519,0.554	0.403,0.396,0.389	0.139
ENSMUSG00000038406	Scaf1	chr7	-	45013216	45013274	45013479	45013593	45012697	45012795	45014204	45014335	196,188,195	266,292,306	157,170,145	120,135,136	239	183	7.78654592123e-06	0.361,0.33,0.328	0.5,0.491,0.449	-0.14
ENSMUSG00000031583	Wrn	chr8	-	33335996	33336146	33342976	33343125	33334175	33334245	33343546	33343692	45,36,32	33,35,39	64,63,49	21,21,13	274	275	7.80389569371e-06	0.578,0.508,0.452	0.754,0.751,0.791	-0.253
ENSMUSG00000024454	Hdac3	chr18	-	37941378	37941766	37941877	37941967	37940952	37941110	37943455	37943520	605,637,589	1067,1166,1027	433,407,548	1278,1055,1575	215	513	7.85524181596e-06	0.575,0.566,0.578	0.447,0.479,0.454	0.113
ENSMUSG00000025278	Flnb	chr14	+	7945794	7946013	7948443	7948647	7942044	7942221	7950304	7951588	193,203,157	290,316,257	281,365,810	289,333,704	344	329	7.8900289669e-06	0.389,0.381,0.369	0.482,0.512,0.524	-0.126
ENSMUSG00000005981	Trap1	chr16	-	4053480	4053601	4054753	4054909	4052864	4052934	4055796	4055870	576,585,575	602,646,581	658,498,734	426,365,443	281	246	8.02501892428e-06	0.456,0.442,0.464	0.575,0.544,0.592	-0.116
ENSMUSG00000031787	Katnb1	chr8	+	95093515	95093616	95093913	95093955	95089959	95090077	95094479	95094563	228,217,194	69,62,50	212,187,215	24,32,22	226	167	8.09399891379e-06	0.709,0.721,0.741	0.867,0.812,0.878	-0.129
ENSMUSG00000029004	Kmt2e	chr5	+	23496403	23496500	23496971	23497222	23495985	23496240	23497538	23497595	213,162,150	403,356,341	164,143,166	579,446,706	222	376	8.10272022354e-06	0.472,0.435,0.427	0.324,0.352,0.285	0.124
ENSMUSG00000026925	Inpp5e	chr2	-	26400372	26400492	26400885	26401010	26400035	26400143	26401600	26401698	143,176,146	240,207,162	94,79,100	256,185,256	250	245	8.12624363754e-06	0.369,0.455,0.469	0.265,0.295,0.277	0.152
ENSMUSG00000037544	Dlgap5	chr14	-	47407636	47407911	47410307	47410378	47406338	47406418	47411444	47411567	452,399,371	532,494,473	487,359,522	313,324,388	196	400	8.12624363754e-06	0.634,0.622,0.615	0.76,0.693,0.733	-0.105
ENSMUSG00000040390	Map3k10	chr7	-	27657851	27658532	27658829	27658942	27656374	27656986	27659020	27659174	137,166,150	189,177,169	198,167,187	441,304,413	238	806	8.19442833265e-06	0.711,0.761,0.75	0.603,0.65,0.605	0.121
ENSMUSG00000016494	Cd34	chr1	+	194958809	194958862	194959065	194959230	194958416	194958573	194959935	194961279	248,252,254	335,372,287	120,139,153	341,274,344	178	290	8.3503072574e-06	0.547,0.525,0.59	0.364,0.453,0.42	0.142
ENSMUSG00000005882	Uqcc1	chr2	-	155887108	155887217	155901297	155901355	155858111	155858189	155909352	155909425	48,32,39	198,164,176	19,25,14	221,220,202	183	234	8.37904509334e-06	0.237,0.2,0.221	0.099,0.127,0.081	0.117
ENSMUSG00000039656	Rxrb	chr17	+	34036872	34036964	34037166	34037272	34036624	34036757	34037383	34037700	244,284,245	428,484,479	173,152,184	509,455,581	217	231	8.40902592463e-06	0.378,0.384,0.353	0.266,0.262,0.252	0.112
ENSMUSG00000055553	Kxd1	chr8	-	70515394	70515441	70518364	70518517	70513603	70514168	70519936	70520061	344,348,361	146,168,125	248,306,347	191,189,274	278	172	8.60361601513e-06	0.593,0.562,0.641	0.445,0.5,0.439	0.137
ENSMUSG00000031736	Crnde	chr8	-	92344852	92345039	92350690	92350754	92326386	92326462	92355687	92356120	38,43,45	127,108,92	56,81,69	67,63,83	189	312	8.60361601513e-06	0.331,0.397,0.447	0.58,0.68,0.578	-0.221
ENSMUSG00000042628	Zfyve1	chr12	-	83574631	83575136	83594397	83595322	83568848	83569063	83596996	83597147	138,113,113	223,236,190	248,232,204	205,184,250	1050	630	8.62236662627e-06	0.271,0.223,0.263	0.421,0.431,0.329	-0.141
ENSMUSG00000038344	Txlng	chrX	-	162797639	162797810	162807484	162807576	162788917	162790806	162811291	162811388	81,74,72	151,112,117	67,67,73	240,225,225	217	296	8.64982116784e-06	0.423,0.474,0.456	0.276,0.289,0.307	0.16
ENSMUSG00000028745	Capzb	chr4	+	139257260	139257382	139261983	139262097	139238908	139238998	139279995	139280137	3457,3699,3333	2794,3116,2689	2154,2300,2306	1151,1059,1457	247	239	8.88824260034e-06	0.545,0.535,0.545	0.644,0.678,0.605	-0.101
ENSMUSG00000029510	Gpc2	chr5	-	138277406	138277487	138278214	138278537	138276583	138276746	138278838	138278997	473,449,389	422,357,362	541,505,588	282,303,284	448	206	9.03252990127e-06	0.34,0.366,0.331	0.469,0.434,0.488	-0.118
ENSMUSG00000039530	Tusc3	chr8	+	39046514	39046684	39063190	39063308	39005844	39006200	39067621	39067762	403,445,363	937,835,780	581,568,567	778,723,778	295	243	9.19254774081e-06	0.262,0.305,0.277	0.381,0.393,0.375	-0.102
ENSMUSG00000037112	Sik2	chr9	-	50917013	50917137	50917527	50917652	50915441	50915662	50935415	50935577	70,74,68	100,84,82	79,96,75	56,45,31	250	249	9.25669294609e-06	0.411,0.467,0.452	0.584,0.68,0.707	-0.214
ENSMUSG00000039206	Daglb	chr5	+	143472946	143473118	143474612	143474871	143466952	143467104	143478413	143478536	70,43,36	62,55,58	18,16,39	93,82,95	297	384	9.27249309974e-06	0.593,0.503,0.445	0.2,0.201,0.347	0.264
ENSMUSG00000059820	AU019823	chr9	-	50609371	50609425	50612376	50612477	50605243	50607936	50615482	50615559	138,115,104	119,92,78	101,110,93	204,138,162	226	179	9.2989269345e-06	0.479,0.497,0.514	0.282,0.387,0.313	0.169
ENSMUSG00000042203	Tbc1d22b	chr17	+	29564431	29564488	29568391	29568699	29549787	29549994	29570586	29570766	58,62,63	267,268,275	41,44,44	443,331,401	182	433	9.31263174117e-06	0.341,0.355,0.353	0.18,0.24,0.207	0.141
ENSMUSG00000024816	Frmd8	chr19	-	5862250	5862394	5863223	5863347	5856584	5856789	5865068	5865293	277,279,258	217,222,252	139,125,152	206,208,205	249	269	9.449593005e-06	0.58,0.576,0.525	0.422,0.394,0.445	0.14
ENSMUSG00000026584	Scyl3	chr1	+	163939880	163939983	163941106	163941218	163938739	163938796	163943823	163943901	129,122,96	48,33,51	124,138,121	13,20,21	228	237	9.45313113784e-06	0.736,0.794,0.662	0.908,0.878,0.857	-0.15
ENSMUSG00000014470	Rnf166	chr8	-	122467961	122468069	122468239	122468354	122466146	122467234	122468613	122468726	292,249,238	239,221,241	305,250,333	151,137,174	240	233	9.60319886392e-06	0.543,0.522,0.489	0.662,0.639,0.65	-0.132
ENSMUSG00000015363	Trabd	chr15	+	89081950	89082117	89082650	89082791	89081352	89081453	89084697	89084808	54,65,62	163,201,229	74,70,50	115,70,87	292	266	9.69059022992e-06	0.232,0.228,0.198	0.37,0.477,0.344	-0.178
ENSMUSG00000034254	Agpat1	chr17	+	34610871	34610926	34611273	34611449	34610444	34610644	34611604	34611700	166,141,166	555,587,581	127,103,130	702,647,929	180	301	9.77863416491e-06	0.333,0.287,0.323	0.232,0.21,0.19	0.104
ENSMUSG00000006599	Gtf2h1	chr7	+	46816896	46817012	46819121	46819214	46816383	46816474	46822822	46822909	288,352,284	259,267,252	196,174,185	257,252,292	241	218	9.82761479279e-06	0.501,0.544,0.505	0.408,0.384,0.364	0.131
ENSMUSG00000003809	Gcdh	chr8	-	84889581	84889685	84890710	84890927	84889261	84889387	84891012	84891142	299,355,293	302,328,277	265,217,311	130,124,190	342	229	9.88612006304e-06	0.399,0.42,0.415	0.577,0.54,0.523	-0.135
ENSMUSG00000053110	Yap1	chr9	-	7938407	7938538	7952952	7953134	7936514	7936627	7962288	7962402	1517,1406,1371	2114,2028,2018	940,1181,886	2719,2051,2495	307	256	9.91922629825e-06	0.374,0.366,0.362	0.224,0.324,0.228	0.109
ENSMUSG00000045328	Cenpe	chr3	+	135233727	135233802	135233970	135234090	135232896	135233064	135234832	135234955	171,108,138	331,333,257	167,138,137	176,175,144	200	245	1.00704844559e-05	0.388,0.284,0.397	0.538,0.491,0.538	-0.166
ENSMUSG00000010277	2610507B11Rik	chr11	+	78273681	78273902	78274464	78274655	78273440	78273559	78274787	78274887	500,474,425	632,504,538	403,311,318	777,579,626	346	316	1.01309214364e-05	0.419,0.462,0.419	0.321,0.329,0.317	0.111
ENSMUSG00000015605	Srf	chr17	-	46549844	46550036	46553559	46553826	46549435	46549512	46555327	46556162	419,419,397	295,335,317	441,365,381	181,167,195	392	317	1.02357605626e-05	0.535,0.503,0.503	0.663,0.639,0.612	-0.124
ENSMUSG00000026669	Mcm10	chr2	-	5006343	5006578	5007066	5007201	5004945	5005111	5007327	5007432	183,193,205	377,388,343	78,78,75	281,242,270	260	360	1.02490237183e-05	0.402,0.408,0.453	0.278,0.309,0.278	0.133
ENSMUSG00000021218	Gdi2	chr13	+	3550988	3551088	3554411	3554546	3548862	3548970	3556313	3556512	1757,1748,1746	3528,3332,3262	1582,1768,1472	2122,1905,2082	225	260	1.03226371848e-05	0.365,0.377,0.382	0.463,0.517,0.45	-0.102
ENSMUSG00000028906	Epb41	chr4	-	131978809	131978962	131982452	131982540	131975537	131975635	131989714	131989933	755,740,701	1060,984,961	396,304,359	807,702,774	213	278	1.04276326735e-05	0.482,0.495,0.488	0.39,0.361,0.377	0.112
ENSMUSG00000050323	Ndufaf6	chr4	-	11060860	11060994	11062049	11062152	11059072	11059113	11070199	11070322	81,79,75	188,197,208	48,31,44	184,191,265	228	259	1.04983463408e-05	0.329,0.313,0.291	0.229,0.156,0.159	0.13
ENSMUSG00000020642	Rnf144a	chr12	-	26327502	26327607	26339305	26339451	26327277	26327338	26389393	26389575	583,542,527	419,409,347	751,608,496	295,284,228	271	230	1.05375328393e-05	0.541,0.529,0.563	0.684,0.645,0.649	-0.115
ENSMUSG00000028070	Apoa1bp	chr3	-	88056985	88057133	88057723	88057837	88056519	88056776	88057920	88058031	1033,1144,1038	1130,1166,1123	1674,1504,2365	1219,1066,1533	239	273	1.06232286045e-05	0.511,0.528,0.514	0.611,0.617,0.638	-0.104
ENSMUSG00000037896	Rcor1	chr12	+	111093080	111093133	111097454	111097616	111081723	111081807	111099919	111100038	105,98,78	200,184,148	161,149,150	170,173,124	178	287	1.07738928143e-05	0.458,0.462,0.459	0.604,0.581,0.661	-0.156
ENSMUSG00000024442	0610009O20Rik	chr18	+	38258027	38258186	38258269	38258362	38257257	38257400	38259896	38260056	386,414,312	215,248,247	161,148,155	167,155,212	284	218	1.09815566514e-05	0.579,0.562,0.492	0.425,0.423,0.359	0.142
ENSMUSG00000020076	Ddx50	chr10	-	62640744	62640862	62643296	62643372	62640446	62640632	62646913	62647201	500,458,440	595,605,559	551,431,450	387,384,347	201	243	1.09815566514e-05	0.504,0.478,0.488	0.633,0.576,0.611	-0.117
ENSMUSG00000030967	Zranb1	chr7	+	132971185	132971339	132972689	132972761	132966506	132966694	132973424	132973623	281,252,268	198,189,192	354,319,327	158,120,139	279	197	1.10307048101e-05	0.501,0.485,0.496	0.613,0.652,0.624	-0.136
ENSMUSG00000033257	Ttll4	chr1	+	74687203	74687395	74687477	74687560	74686316	74686393	74687722	74687851	107,117,111	137,141,120	38,29,20	80,87,59	317	208	1.10443156151e-05	0.339,0.353,0.378	0.238,0.179,0.182	0.157
ENSMUSG00000037262	Kin	chr2	+	10085729	10085824	10090112	10090363	10080592	10080744	10091717	10091819	124,108,141	204,181,159	51,47,55	133,147,185	220	376	1.10443156151e-05	0.51,0.505,0.602	0.396,0.353,0.337	0.177
ENSMUSG00000029763	Exoc4	chr6	+	33347782	33347957	33438379	33438525	33332210	33332454	33441950	33442039	273,250,261	273,211,227	215,219,226	350,321,341	300	271	1.10443156151e-05	0.475,0.517,0.509	0.357,0.381,0.374	0.13
ENSMUSG00000032267	Usp28	chr9	+	49037176	49037256	49037767	49037891	49035881	49035960	49038981	49039177	94,92,91	197,184,196	61,55,75	218,231,320	205	249	1.1113580531e-05	0.367,0.378,0.361	0.254,0.224,0.222	0.135
ENSMUSG00000026174	Cnot9	chr1	+	74522317	74522427	74523503	74523613	74518900	74519016	74526991	74527090	853,792,717	678,631,592	628,501,620	289,292,298	235	235	1.13315757565e-05	0.557,0.557,0.548	0.685,0.632,0.675	-0.11
ENSMUSG00000041241	Mul1	chr4	+	138437627	138437715	138438241	138438408	138434722	138434879	138438950	138439011	96,128,93	26,34,29	167,182,140	21,21,10	213	292	1.13988684451e-05	0.835,0.838,0.815	0.916,0.922,0.95	-0.1
ENSMUSG00000019467	Arhgef25	chr10	-	127183197	127183409	127183648	127183829	127182520	127182943	127184011	127184212	580,551,453	828,717,622	724,750,974	1576,1459,2221	306	337	1.14506224195e-05	0.435,0.458,0.445	0.336,0.361,0.326	0.105
ENSMUSG00000020166	Cnot2	chr10	-	116501191	116501317	116549032	116549175	116499341	116499466	116581452	116581501	425,429,385	1035,1030,981	528,393,466	714,705,724	268	251	1.14923291751e-05	0.278,0.281,0.269	0.409,0.343,0.376	-0.1
ENSMUSG00000006289	Osgep	chr14	-	50916799	50916865	50917231	50917310	50916613	50916704	50917453	50917503	453,402,414	361,382,368	285,238,348	395,373,475	204	191	1.1575147337e-05	0.54,0.496,0.513	0.403,0.374,0.407	0.122
ENSMUSG00000048960	Prex2	chr1	+	11208511	11208655	11231681	11231796	11204065	11204168	11265678	11265745	111,121,92	130,136,126	41,65,24	186,112,129	269	240	1.17387121878e-05	0.432,0.443,0.394	0.164,0.341,0.142	0.207
ENSMUSG00000024424	Ttc39c	chr18	+	12719949	12720043	12724938	12725046	12697890	12698059	12728619	12728729	111,140,111	124,135,117	48,47,67	94,111,133	219	233	1.18280902743e-05	0.488,0.525,0.502	0.352,0.311,0.349	0.168
ENSMUSG00000054237	Fra10ac1	chr19	-	38213360	38213445	38214373	38214457	38207262	38207308	38215830	38215907	192,176,188	162,115,141	271,246,272	112,79,133	209	210	1.18695063041e-05	0.544,0.606,0.573	0.709,0.758,0.673	-0.139
ENSMUSG00000028034	Fubp1	chr3	+	152232394	152234570	152235467	152235604	152231876	152232022	152236606	152236826	1833,1952,1730	10,13,31	1839,2418,2480	47,34,109	2301	262	1.20886828902e-05	0.954,0.945,0.864	0.817,0.89,0.721	0.112
ENSMUSG00000041215	Yeats2	chr16	+	20189338	20189497	20190385	20190489	20186250	20186490	20193158	20193266	532,473,455	306,269,265	795,613,632	230,257,225	284	229	1.21752776296e-05	0.584,0.586,0.581	0.736,0.658,0.694	-0.112
ENSMUSG00000030796	Tead2	chr7	+	45218080	45218145	45220642	45220701	45217212	45217450	45223680	45223745	1825,1975,1873	618,763,673	1375,1539,1495	1545,772,1532	190	184	1.2536258712e-05	0.741,0.715,0.729	0.463,0.659,0.486	0.192
ENSMUSG00000038102	Trappc11	chr8	-	47501807	47501873	47503311	47503431	47501552	47501709	47503881	47504003	184,179,151	120,177,157	39,50,47	94,77,98	245	191	1.25581780802e-05	0.544,0.441,0.429	0.244,0.336,0.272	0.187
ENSMUSG00000025920	Stau2	chr1	-	16394050	16394210	16440322	16440458	16392516	16392624	16463034	16463194	259,208,205	287,243,265	338,315,298	222,211,232	261	285	1.25955004622e-05	0.496,0.483,0.458	0.624,0.62,0.584	-0.13
ENSMUSG00000051674	Dcun1d4	chr5	+	73534605	73534697	73544046	73544155	73531503	73531574	73555358	73555463	243,199,213	241,176,148	265,223,212	111,129,84	217	234	1.26539488972e-05	0.521,0.549,0.608	0.72,0.651,0.731	-0.141
ENSMUSG00000020389	Cdkl3	chr11	+	52033513	52033611	52084370	52084490	52032361	52032524	52089588	52089778	51,40,43	19,20,9	84,70,118	7,8,9	223	245	1.26909275955e-05	0.747,0.687,0.84	0.929,0.906,0.935	-0.165
ENSMUSG00000007888	Crlf1	chr8	+	70499329	70499499	70500883	70501041	70499092	70499222	70501109	70501278	1427,1641,1705	814,1037,989	619,533,842	240,209,295	295	283	1.27302519595e-05	0.627,0.603,0.623	0.712,0.71,0.732	-0.1
ENSMUSG00000019810	Fuca2	chr10	+	13505738	13506078	13506705	13506916	13503070	13503258	13507234	13507425	163,178,147	171,146,137	129,114,124	203,183,233	465	336	1.27354567528e-05	0.408,0.468,0.437	0.315,0.31,0.278	0.137
ENSMUSG00000047766	Lrrc49	chr9	-	60685034	60685122	60687138	60687195	60680068	60680171	60687811	60688118	118,138,100	121,117,128	54,61,49	140,103,160	182	213	1.28058659227e-05	0.533,0.58,0.478	0.311,0.409,0.264	0.202
ENSMUSG00000030204	Ddx47	chr6	+	135015194	135015383	135015575	135015647	135012301	135012395	135015821	135015940	710,753,762	431,467,401	513,476,501	525,368,576	314	197	1.28058659227e-05	0.508,0.503,0.544	0.38,0.448,0.353	0.125
ENSMUSG00000022109	Med4	chr14	+	73511154	73511221	73513804	73513975	73510048	73510185	73515289	73515347	322,333,286	282,255,271	267,289,305	112,176,148	192	296	1.28515804254e-05	0.638,0.668,0.619	0.786,0.717,0.761	-0.113
ENSMUSG00000032872	Cyb5r4	chr9	+	87047473	87047506	87049101	87049224	87042779	87042873	87055764	87055905	76,41,42	219,181,199	3,13,16	140,97,135	158	248	1.28515804254e-05	0.353,0.262,0.249	0.033,0.174,0.157	0.167
ENSMUSG00000028693	Nasp	chr4	-	116611971	116612081	116614329	116614410	116610402	116611377	116618869	116618980	2639,2269,2304	2783,2222,2317	1882,1601,1616	2804,2299,2699	206	235	1.28879018344e-05	0.52,0.538,0.531	0.434,0.443,0.406	0.102
ENSMUSG00000038685	Rtel1	chr2	+	181328602	181328678	181330792	181330877	181323683	181323744	181334911	181334977	129,116,112	107,94,70	145,101,129	58,37,43	201	210	1.29614193137e-05	0.557,0.563,0.626	0.723,0.74,0.758	-0.158
ENSMUSG00000021557	Agtpbp1	chr13	-	59525145	59525239	59528386	59528518	59514086	59514295	59531056	59531203	58,52,46	8,7,7	37,40,32	20,25,13	257	219	1.30220013852e-05	0.861,0.864,0.848	0.612,0.577,0.677	0.236
ENSMUSG00000052533	Nup188	chr2	+	30304281	30304401	30307520	30307732	30304056	30304149	30309218	30309333	414,389,390	296,262,273	304,320,245	110,138,105	245	337	1.30710497999e-05	0.658,0.671,0.663	0.792,0.761,0.762	-0.108
ENSMUSG00000028698	Pik3r3	chr4	+	116270787	116270968	116272738	116272864	116259544	116259643	116286055	116286198	273,260,193	474,332,361	192,192,138	576,452,419	306	251	1.3081920183e-05	0.321,0.391,0.305	0.215,0.258,0.213	0.11
ENSMUSG00000037262	Kin	chr2	+	10085729	10085824	10090240	10090363	10080623	10080744	10091717	10092806	124,108,141	207,179,157	51,47,55	135,148,181	220	248	1.31020249356e-05	0.403,0.405,0.503	0.299,0.264,0.255	0.164
ENSMUSG00000019992	Mtfr2	chr10	+	20352823	20352928	20353366	20353479	20348334	20348435	20354029	20354265	56,47,43	95,84,52	14,23,10	69,66,85	230	238	1.32934861891e-05	0.379,0.367,0.461	0.174,0.265,0.109	0.22
ENSMUSG00000020974	Pole2	chr12	-	69204090	69204267	69206409	69206518	69202906	69202974	69207858	69207936	217,185,208	233,276,202	155,146,174	84,82,121	234	302	1.34194881738e-05	0.546,0.464,0.571	0.704,0.697,0.65	-0.157
ENSMUSG00000035325	Sec31a	chr5	-	100405443	100405642	100407156	100407280	100404014	100404110	100408033	100408113	419,363,363	551,427,443	402,548,392	888,900,923	249	324	1.35002145165e-05	0.497,0.525,0.516	0.371,0.442,0.356	0.123
ENSMUSG00000032580	Rbm5	chr9	-	107765494	107765650	107767542	107767708	107760321	107760391	107769560	107769626	777,740,608	597,587,437	1334,1178,1168	685,531,580	291	281	1.37305657357e-05	0.557,0.549,0.573	0.653,0.682,0.66	-0.105
ENSMUSG00000024052	Lpin2	chr17	+	71238607	71238701	71239083	71239153	71237385	71237573	71240811	71240901	330,322,270	191,169,160	344,260,287	92,91,100	219	195	1.37416583553e-05	0.606,0.629,0.6	0.769,0.718,0.719	-0.124
ENSMUSG00000041528	Rnf123	chr9	-	108052213	108052308	108052444	108052587	108052034	108052120	108056036	108056121	142,149,121	99,83,87	109,102,148	126,125,195	268	220	1.3940221323e-05	0.541,0.596,0.533	0.415,0.401,0.384	0.157
ENSMUSG00000055723	Rras2	chr7	-	114050300	114050419	114058926	114059029	114046781	114048251	114060331	114060419	354,397,345	411,434,340	451,396,430	245,299,298	228	244	1.42220080132e-05	0.48,0.495,0.521	0.663,0.586,0.607	-0.12
ENSMUSG00000024534	Sncaip	chr18	+	52871301	52871481	52884967	52885081	52868538	52869407	52894833	52894959	265,253,241	171,177,168	349,248,361	120,90,165	305	239	1.42220080132e-05	0.548,0.528,0.529	0.695,0.683,0.632	-0.135
ENSMUSG00000031392	Irak1	chrX	-	74021848	74021963	74022184	74022249	74020942	74021061	74022472	74022664	171,157,133	351,337,321	94,74,68	312,286,329	190	240	1.46447330873e-05	0.381,0.37,0.344	0.276,0.246,0.207	0.122
ENSMUSG00000032123	Dpagt1	chr9	+	44328990	44329137	44331117	44331202	44327952	44328166	44331903	44332092	270,277,252	284,250,229	170,165,235	320,244,355	272	210	1.46725256255e-05	0.423,0.461,0.459	0.291,0.343,0.338	0.124
ENSMUSG00000022009	Nufip1	chr14	+	76114977	76115040	76115783	76115860	76114174	76114273	76124485	76124578	160,128,122	241,201,265	74,70,78	272,185,270	188	202	1.4823028003e-05	0.416,0.406,0.331	0.226,0.289,0.237	0.134
ENSMUSG00000024220	Zfp523	chr17	+	28202434	28202598	28203085	28203250	28201260	28202348	28204454	28204568	317,370,330	515,506,448	503,436,522	394,458,462	289	290	1.48721381407e-05	0.382,0.423,0.425	0.562,0.489,0.531	-0.117
ENSMUSG00000034175	Rhbdd3	chr11	+	5099747	5099898	5100396	5100587	5098925	5099566	5101868	5101905	62,59,40	96,103,95	61,119,79	53,59,72	276	316	1.48982783044e-05	0.425,0.396,0.325	0.569,0.698,0.557	-0.226
ENSMUSG00000027170	Eif3m	chr2	-	105013744	105013883	105014769	105014902	105013197	105013321	105016945	105017080	1472,1610,1263	1566,1586,1552	680,785,773	1329,1107,1287	258	264	1.49607709433e-05	0.49,0.51,0.454	0.344,0.42,0.381	0.103
ENSMUSG00000054021	Sirt5	chr13	+	43380499	43380553	43383108	43383232	43379672	43379760	43385497	43385613	115,98,71	80,113,99	140,135,125	55,52,63	179	249	1.49607709433e-05	0.667,0.547,0.499	0.78,0.783,0.734	-0.195
ENSMUSG00000039254	Pomt1	chr2	+	32252875	32253002	32253715	32253893	32251909	32252023	32254272	32255001	119,131,122	84,82,71	98,76,131	129,93,155	252	303	1.50297089555e-05	0.63,0.658,0.674	0.477,0.496,0.504	0.162
ENSMUSG00000022757	Tfg	chr16	-	56694399	56694489	56697458	56697596	56690331	56691153	56701068	56701236	1036,976,978	643,735,590	1116,1001,1377	504,439,525	263	215	1.50749793438e-05	0.568,0.521,0.575	0.644,0.651,0.682	-0.104
ENSMUSG00000024999	Noc3l	chr19	-	38794971	38795153	38795485	38795557	38794104	38794233	38795637	38795701	88,91,86	217,197,211	171,136,184	150,208,209	197	307	1.53880288617e-05	0.387,0.419,0.388	0.64,0.505,0.578	-0.176
ENSMUSG00000025453	Nnt	chr13	-	119396746	119396976	119404551	119404754	119394610	119394828	119408902	119408997	119,127,83	318,280,228	58,87,49	320,322,261	328	355	1.55312906564e-05	0.288,0.329,0.283	0.164,0.226,0.169	0.114
ENSMUSG00000021318	Gli3	chr13	+	15613778	15613884	15641068	15641274	15548399	15548642	15644293	15644440	323,280,257	245,244,262	354,223,252	162,121,138	231	331	1.55536810236e-05	0.654,0.622,0.584	0.758,0.725,0.723	-0.115
ENSMUSG00000026516	Nvl	chr1	-	181123866	181123984	181126937	181127039	181120354	181120499	181129508	181129643	389,355,305	374,364,293	238,207,187	371,307,349	227	243	1.55628020963e-05	0.527,0.511,0.527	0.407,0.419,0.365	0.125
ENSMUSG00000027942	4933434E20Rik	chr3	+	90056206	90056324	90056528	90056582	90053507	90053609	90058484	90058651	240,261,240	123,148,145	339,288,378	119,99,85	243	179	1.5572106499e-05	0.59,0.565,0.549	0.677,0.682,0.766	-0.14
ENSMUSG00000021273	Fdft1	chr14	-	63156558	63156750	63159017	63159146	63152326	63152503	63163301	63163485	898,764,823	968,939,1012	593,704,666	423,455,602	254	317	1.58287528084e-05	0.537,0.504,0.504	0.636,0.659,0.58	-0.11
ENSMUSG00000030849	Fgfr2	chr7	-	130167702	130167808	130169738	130169876	130162450	130164123	130171611	130171682	371,288,263	325,233,221	611,546,752	1010,624,1056	263	231	1.59723212166e-05	0.501,0.521,0.511	0.347,0.435,0.385	0.122
ENSMUSG00000004069	Dnaja3	chr16	+	4693211	4693412	4694363	4694516	4689980	4690064	4696388	4696536	284,278,228	302,315,262	187,208,204	324,391,403	326	278	1.59965036243e-05	0.445,0.429,0.426	0.33,0.312,0.302	0.119
ENSMUSG00000038520	Tbc1d17	chr7	-	44842815	44842916	44842994	44843111	44842620	44842720	44843431	44843526	238,251,185	153,146,127	220,210,266	72,77,93	242	226	1.60830492235e-05	0.592,0.616,0.576	0.74,0.718,0.728	-0.134
ENSMUSG00000038400	Pmepa1	chr2	-	173228575	173228626	173234306	173234461	173224457	173228343	173276087	173276533	84,84,72	82,74,70	96,109,91	185,161,220	280	176	1.658555782e-05	0.392,0.416,0.393	0.246,0.299,0.206	0.15
ENSMUSG00000073725	Lmbrd1	chr1	+	24685396	24685573	24692940	24693001	24678659	24678816	24704820	24704918	64,59,52	69,53,32	42,50,32	105,86,78	302	186	1.65879470577e-05	0.364,0.407,0.5	0.198,0.264,0.202	0.202
ENSMUSG00000040860	Crocc	chr4	-	141046943	141047129	141051040	141051195	141046771	141046855	141052949	141053091	69,102,80	49,43,73	48,41,53	85,80,79	280	311	1.6609839786e-05	0.61,0.725,0.549	0.385,0.363,0.427	0.236
ENSMUSG00000030654	Arl6ip1	chr7	-	118121160	118121245	118121925	118122043	118120299	118120410	118126395	118126515	2006,1952,1789	1584,1439,1279	925,1076,919	1117,1062,1129	243	210	1.71785931788e-05	0.523,0.54,0.547	0.417,0.467,0.413	0.104
ENSMUSG00000071454	Dtnb	chr12	+	3596648	3596862	3617605	3617691	3591905	3591986	3632809	3632964	193,189,175	124,126,132	237,209,228	75,81,96	339	211	1.71910670401e-05	0.492,0.483,0.452	0.663,0.616,0.596	-0.149
ENSMUSG00000030505	Prmt3	chr7	+	49806526	49806626	49818031	49818110	49798305	49798427	49826707	49826895	316,273,233	222,236,211	143,153,148	209,198,219	225	204	1.72224319301e-05	0.563,0.512,0.5	0.383,0.412,0.38	0.133
ENSMUSG00000024287	Thoc1	chr18	+	9959254	9959315	9960485	9960552	9959097	9959171	9962372	9962491	149,106,108	185,154,124	157,167,140	109,97,113	186	192	1.72224319301e-05	0.454,0.415,0.473	0.598,0.64,0.561	-0.152
ENSMUSG00000052533	Nup188	chr2	+	30326449	30326578	30327447	30327587	30325472	30325539	30329306	30329413	392,368,402	536,473,537	204,244,250	507,455,539	254	265	1.7443362325e-05	0.433,0.448,0.439	0.296,0.359,0.326	0.113
ENSMUSG00000024829	Mrpl21	chr19	+	3286874	3287038	3287702	3287755	3285309	3285395	3288983	3289087	651,738,643	102,133,76	381,395,517	101,105,139	289	178	1.80249632297e-05	0.797,0.774,0.839	0.699,0.699,0.696	0.105
ENSMUSG00000020166	Cnot2	chr10	-	116507040	116507188	116517316	116517383	116504034	116504114	116549032	116549175	88,97,95	37,49,47	161,145,179	33,41,28	192	273	1.80518133082e-05	0.772,0.738,0.742	0.874,0.834,0.901	-0.119
ENSMUSG00000020697	Lig3	chr11	+	82796027	82796151	82797305	82797448	82795708	82795786	82797773	82797848	392,420,335	421,335,347	524,425,546	244,282,344	249	268	1.80914323264e-05	0.501,0.574,0.51	0.698,0.619,0.631	-0.121
ENSMUSG00000003226	Ranbp2	chr10	+	58492410	58492684	58492801	58493136	58490609	58490755	58493662	58494155	474,395,385	548,521,478	630,450,769	421,362,674	399	460	1.82401676961e-05	0.499,0.466,0.481	0.633,0.589,0.568	-0.115
ENSMUSG00000021273	Fdft1	chr14	-	63152326	63152503	63156558	63156750	63151149	63151302	63159017	63159146	878,805,826	941,830,850	316,420,445	561,621,738	317	302	1.82694506609e-05	0.471,0.48,0.481	0.349,0.392,0.365	0.109
ENSMUSG00000038146	Notch3	chr17	-	32150602	32150716	32151285	32151437	32149974	32150130	32151515	32151708	308,248,252	372,310,349	140,146,101	285,277,296	277	239	1.84566585325e-05	0.417,0.408,0.384	0.298,0.313,0.227	0.124
ENSMUSG00000069769	Msi2	chr11	-	88366784	88366847	88386044	88386119	88348783	88348938	88394564	88394679	239,256,274	96,80,45	123,128,88	95,100,43	200	188	1.86341328307e-05	0.701,0.75,0.851	0.549,0.546,0.658	0.183
ENSMUSG00000037351	Actr1b	chr1	-	36701420	36701513	36702058	36702183	36701133	36701308	36702474	36702600	847,899,775	580,656,524	734,817,815	315,356,382	250	218	1.87498248649e-05	0.56,0.544,0.563	0.67,0.667,0.65	-0.107
ENSMUSG00000019518	Ap4m1	chr5	+	138172786	138172893	138172971	138173068	138172348	138172437	138174749	138174860	233,216,187	172,168,164	233,263,206	101,128,86	232	222	1.8820330677e-05	0.565,0.552,0.522	0.688,0.663,0.696	-0.136
ENSMUSG00000019907	Ppp1r12a	chr10	+	108252756	108252924	108253324	108253495	108251839	108251944	108259755	108259846	258,197,187	325,285,214	295,226,260	196,180,213	293	296	1.8922000841e-05	0.445,0.411,0.469	0.603,0.559,0.552	-0.13
ENSMUSG00000024789	Jak2	chr19	+	29288673	29288801	29294855	29294943	29287900	29288087	29295641	29295769	241,184,158	142,106,122	486,391,346	161,158,121	253	213	1.9008030198e-05	0.588,0.594,0.522	0.718,0.676,0.707	-0.132
ENSMUSG00000024816	Frmd8	chr19	-	5856584	5856789	5862250	5862394	5849701	5852742	5863223	5863347	268,309,276	297,302,227	162,173,178	234,262,344	269	330	1.93264928269e-05	0.525,0.557,0.599	0.459,0.448,0.388	0.129
ENSMUSG00000046873	Mbtps2	chrX	-	157558884	157559065	157561382	157561501	157555596	157555691	157572858	157572986	104,95,94	122,102,100	129,94,74	71,45,46	244	306	1.94909682799e-05	0.517,0.539,0.541	0.695,0.724,0.669	-0.164
ENSMUSG00000043909	Trp53bp1	chr2	-	121243893	121244096	121247500	121247595	121235572	121236869	121248163	121248290	279,234,252	376,328,292	279,242,183	196,211,136	220	328	1.94909682799e-05	0.525,0.515,0.563	0.68,0.631,0.667	-0.125
ENSMUSG00000024875	Yif1a	chr19	+	5091367	5091425	5091540	5091696	5090003	5090082	5092128	5092222	128,145,129	208,208,197	71,64,80	188,183,235	183	281	1.94929896044e-05	0.486,0.517,0.501	0.367,0.349,0.343	0.148
ENSMUSG00000027002	Nckap1	chr2	-	80548829	80548967	80553136	80553227	80547900	80547949	80553306	80553449	701,554,481	589,567,556	472,544,354	303,309,235	216	263	1.94943374555e-05	0.592,0.543,0.513	0.655,0.682,0.647	-0.112
ENSMUSG00000013593	Ndufs2	chr1	-	171238286	171238372	171238514	171238592	171237944	171238064	171238709	171238897	1050,1074,955	1294,1453,1330	853,842,1053	764,746,865	203	211	1.96814646776e-05	0.458,0.434,0.427	0.537,0.54,0.559	-0.106
ENSMUSG00000018363	Smurf2	chr11	-	106859711	106859796	106864711	106864777	106856180	106856264	106868534	106868668	310,256,238	316,279,263	474,320,295	247,251,142	191	210	1.97182812995e-05	0.519,0.502,0.499	0.678,0.584,0.696	-0.146
ENSMUSG00000063663	Brwd3	chrX	-	108798028	108798099	108798754	108798855	108796745	108796846	108803981	108804203	81,80,55	47,32,37	54,27,17	65,43,32	226	196	1.97182812995e-05	0.599,0.684,0.563	0.419,0.353,0.315	0.253
ENSMUSG00000021686	Ap3b1	chr13	+	94390791	94390867	94394718	94394793	94358959	94359231	94403337	94403433	142,120,86	175,136,157	91,89,47	254,204,173	201	200	1.97928032929e-05	0.447,0.468,0.353	0.263,0.303,0.213	0.163
ENSMUSG00000032667	Pon2	chr6	-	5268977	5269178	5272324	5272451	5266964	5267046	5273000	5273166	131,111,93	133,97,70	199,157,154	71,85,77	252	326	1.99565690376e-05	0.56,0.597,0.632	0.784,0.705,0.721	-0.14
ENSMUSG00000046138	9930021J03Rik	chr19	-	29743532	29743612	29786248	29786449	29735115	29735205	29805281	29805507	62,50,56	143,75,69	56,39,26	188,134,141	326	205	2.00350831999e-05	0.214,0.295,0.338	0.158,0.155,0.104	0.143
ENSMUSG00000022607	Ptk2	chr15	-	73330848	73331015	73343132	73343359	73325748	73325836	73394647	73394744	223,220,240	516,469,472	321,236,195	318,356,244	352	292	2.01202131323e-05	0.264,0.28,0.297	0.456,0.355,0.399	-0.123
ENSMUSG00000042508	Dmtf1	chr5	-	9140385	9140480	9148899	9149022	9137125	9137240	9150375	9150492	273,219,192	309,257,259	204,187,146	466,321,312	248	220	2.02504092291e-05	0.439,0.431,0.397	0.28,0.341,0.293	0.118
ENSMUSG00000053110	Yap1	chr9	-	7962288	7962402	7973795	7973911	7952952	7953134	8001456	8001707	1219,1323,1071	1474,1382,1341	1130,1481,1166	898,1151,853	241	239	2.073725081e-05	0.451,0.487,0.442	0.555,0.561,0.575	-0.104
ENSMUSG00000040488	Ltbp4	chr7	-	27314236	27314383	27319410	27319536	27310520	27310787	27319624	27319756	67,50,66	82,97,58	53,73,75	209,183,293	251	272	2.0804969459e-05	0.47,0.358,0.552	0.216,0.302,0.217	0.215
ENSMUSG00000042439	Zfp532	chr18	+	65644192	65644369	65656350	65656632	65622983	65625334	65682894	65683007	56,47,42	275,217,277	93,71,78	207,188,256	302	407	2.08343451612e-05	0.215,0.226,0.17	0.377,0.337,0.291	-0.131
ENSMUSG00000039678	Tbc1d13	chr2	+	30137120	30137182	30137281	30137381	30136672	30136713	30140474	30140557	140,122,113	465,382,336	72,93,55	474,373,470	187	225	2.08343451612e-05	0.266,0.278,0.288	0.155,0.231,0.123	0.108
ENSMUSG00000061306	Slc38a10	chr11	-	120132676	120132859	120137856	120137981	120129200	120129312	120138985	120139129	392,392,365	330,294,292	466,354,385	200,168,215	250	308	2.08840964968e-05	0.594,0.622,0.606	0.742,0.722,0.688	-0.11
ENSMUSG00000029814	Igf2bp3	chr6	-	49134694	49134758	49168469	49168518	49117151	49117433	49213266	49213327	203,205,176	553,526,487	262,237,225	385,449,348	174	189	2.11210216081e-05	0.285,0.297,0.282	0.425,0.364,0.413	-0.113
ENSMUSG00000022191	Drosha	chr15	+	12851795	12851876	12859372	12859459	12848052	12848207	12861677	12861764	547,551,469	682,645,524	736,642,724	501,516,568	206	212	2.13323476664e-05	0.452,0.468,0.479	0.602,0.561,0.567	-0.11
ENSMUSG00000026020	Nop58	chr1	+	59700884	59700949	59702812	59702947	59698322	59698459	59704062	59704209	907,857,810	1236,1132,1225	790,823,838	760,691,785	190	260	2.1406303321e-05	0.501,0.509,0.475	0.587,0.62,0.594	-0.105
ENSMUSG00000021235	Coq6	chr12	+	84368585	84368709	84370255	84370354	84366884	84367019	84370923	84371031	19,25,25	38,46,28	41,34,44	22,13,25	249	224	2.16040438053e-05	0.31,0.328,0.445	0.626,0.702,0.613	-0.286
ENSMUSG00000032307	Ube2q2	chr9	+	55162967	55163069	55176190	55176247	55148853	55149826	55180472	55180613	128,142,102	244,199,166	88,109,59	331,236,252	227	182	2.16938680879e-05	0.296,0.364,0.33	0.176,0.27,0.158	0.129
ENSMUSG00000025184	R3hcc1l	chr19	+	42576025	42576201	42581919	42581990	42562551	42564341	42582824	42582920	173,169,184	112,112,126	103,77,120	119,101,150	301	196	2.18230641142e-05	0.501,0.496,0.487	0.36,0.332,0.343	0.15
ENSMUSG00000058594	Fbxo18	chr2	-	11759928	11760023	11762830	11763021	11758279	11758448	11763869	11764005	420,380,325	314,326,294	458,361,403	233,182,206	316	220	2.19717655266e-05	0.482,0.448,0.435	0.578,0.58,0.577	-0.123
ENSMUSG00000025607	Copg2	chr6	-	30890600	30890672	30894846	30894927	30885579	30885659	30895541	30895594	266,264,266	307,266,248	261,283,250	172,155,157	206	197	2.21290906986e-05	0.453,0.487,0.506	0.592,0.636,0.604	-0.129
ENSMUSG00000024286	Ccny	chr18	-	9332783	9332950	9377793	9377828	9319408	9319571	9386734	9386809	119,138,127	422,382,371	176,139,157	312,256,270	160	292	2.23088270755e-05	0.34,0.397,0.385	0.507,0.498,0.515	-0.133
ENSMUSG00000049411	Tmem241	chr18	-	12113394	12113472	12118403	12118450	12104098	12104180	12121380	12121537	24,31,25	36,36,45	34,50,25	15,26,12	172	203	2.23833031927e-05	0.44,0.504,0.396	0.728,0.694,0.711	-0.264
ENSMUSG00000063450	Syne2	chr12	+	76074437	76074596	76087750	76087913	76072015	76072283	76094280	76094436	431,456,389	520,523,456	225,211,226	477,354,430	284	288	2.24294997679e-05	0.457,0.469,0.464	0.324,0.377,0.348	0.114
ENSMUSG00000025157	Zdhhc16	chr19	+	41934737	41934883	41941935	41942006	41933471	41933665	41943581	41944095	265,302,253	231,266,233	317,288,238	126,125,151	271	196	2.26085804733e-05	0.453,0.451,0.44	0.645,0.625,0.533	-0.153
ENSMUSG00000046679	C87436	chr6	+	86453608	86453713	86457815	86457923	86449760	86449865	86462580	86462681	66,54,38	75,59,58	33,31,33	99,69,110	230	233	2.28435045833e-05	0.471,0.481,0.399	0.252,0.313,0.233	0.184
ENSMUSG00000021302	Ggps1	chr13	-	14055149	14055220	14057795	14057888	14052448	14054455	14063205	14063401	177,174,131	210,251,206	158,210,152	145,139,121	218	196	2.2879134943e-05	0.431,0.384,0.364	0.495,0.576,0.53	-0.141
ENSMUSG00000035671	Zswim4	chr8	-	84219825	84219980	84223219	84223355	84217244	84217408	84223670	84223925	279,346,297	319,326,298	155,152,159	279,219,307	261	280	2.2911712228e-05	0.484,0.532,0.517	0.373,0.427,0.357	0.125
ENSMUSG00000012535	Tnpo3	chr6	-	29575005	29575152	29578462	29578601	29572585	29572693	29579520	29579696	685,594,628	863,806,771	419,429,412	326,332,367	264	272	2.30365712944e-05	0.45,0.432,0.456	0.57,0.571,0.536	-0.113
ENSMUSG00000033191	Tie1	chr4	-	118479612	118479903	118480101	118480239	118478861	118479152	118480410	118480569	144,135,110	175,150,112	92,87,71	196,155,167	263	416	2.35335243437e-05	0.566,0.587,0.608	0.426,0.47,0.402	0.154
ENSMUSG00000034252	Senp6	chr9	+	80140817	80140906	80142082	80142151	80139043	80139147	80142244	80142395	631,715,605	463,478,439	539,453,716	594,467,846	214	194	2.36627915259e-05	0.553,0.576,0.555	0.451,0.468,0.434	0.11
ENSMUSG00000023764	Sfi1	chr11	-	3132215	3132327	3132886	3132965	3131849	3132131	3133071	3133207	67,49,54	42,43,27	81,86,121	25,15,31	204	237	2.3677283524e-05	0.65,0.57,0.699	0.79,0.869,0.819	-0.186
ENSMUSG00000025104	Hdgfrp3	chr7	-	81893798	81893945	81905559	81905636	81881250	81886083	81933938	81934473	232,305,264	856,789,824	312,331,230	595,567,513	202	272	2.3677283524e-05	0.267,0.342,0.301	0.414,0.44,0.376	-0.107
ENSMUSG00000027163	Commd9	chr2	+	101897039	101897179	101898867	101898902	101886252	101886319	101899868	101899972	8,3,3	51,67,65	8,7,13	21,24,25	265	160	2.39104216304e-05	0.087,0.026,0.027	0.187,0.15,0.239	-0.145
ENSMUSG00000079614	Seh1l	chr18	+	67779204	67779255	67783914	67784061	67774875	67775120	67784886	67785098	375,370,354	880,812,749	383,398,291	569,524,410	176	272	2.4219001137e-05	0.397,0.413,0.422	0.51,0.54,0.523	-0.114
ENSMUSG00000022000	Zc3h13	chr14	+	75327543	75328144	75329673	75329777	75324412	75324604	75330068	75331259	358,329,306	140,159,142	502,346,611	111,109,134	726	229	2.43369709679e-05	0.446,0.395,0.405	0.588,0.5,0.59	-0.144
ENSMUSG00000028578	Caap1	chr4	-	94521061	94521135	94551264	94551465	94500080	94501416	94556461	94556796	91,121,80	131,125,116	61,92,55	182,167,188	326	199	2.45011343264e-05	0.298,0.371,0.296	0.17,0.252,0.152	0.13
ENSMUSG00000025495	Ptdss2	chr7	+	141143092	141143175	141147080	141147148	141135308	141135410	141151649	141151784	219,217,137	290,215,200	313,325,361	207,209,294	208	193	2.46747176134e-05	0.412,0.484,0.389	0.584,0.591,0.533	-0.141
ENSMUSG00000027678	Ncoa3	chr2	+	166067561	166067645	166068331	166068548	166065757	166066051	166069204	166069379	68,64,53	108,135,133	28,27,45	154,145,162	209	342	2.47861772897e-05	0.507,0.437,0.395	0.229,0.234,0.313	0.188
ENSMUSG00000022681	Ntan1	chr16	+	13829004	13829078	13831117	13831171	13827387	13827496	13831606	13831660	743,674,712	602,546,531	432,341,487	493,477,577	199	179	2.48829338832e-05	0.526,0.526,0.547	0.441,0.391,0.432	0.112
ENSMUSG00000024498	Tcerg1	chr18	+	42571014	42571194	42571823	42571907	42568427	42568610	42573259	42573360	578,596,539	484,396,431	492,512,577	727,500,895	305	209	2.49590738123e-05	0.45,0.508,0.461	0.317,0.412,0.306	0.128
ENSMUSG00000024843	Chka	chr19	+	3875734	3875788	3882009	3882120	3864647	3864759	3884471	3884585	151,105,120	14,17,10	85,108,96	33,28,24	179	236	2.49895203388e-05	0.934,0.891,0.941	0.773,0.836,0.841	0.105
ENSMUSG00000041702	Btbd7	chr12	-	102807899	102808060	102811119	102811195	102795172	102795316	102812634	102812843	211,149,168	272,259,247	268,220,201	212,204,182	201	286	2.50372354429e-05	0.525,0.45,0.492	0.643,0.605,0.611	-0.131
ENSMUSG00000039000	Ube3c	chr5	+	29632749	29632837	29637637	29637770	29631191	29631296	29646409	29646657	243,235,210	282,256,227	142,142,121	243,281,244	213	258	2.50473091111e-05	0.511,0.526,0.528	0.414,0.38,0.375	0.132
ENSMUSG00000035683	Melk	chr4	+	44324199	44324268	44325640	44325739	44318023	44318122	44332879	44332966	128,117,134	393,404,388	42,43,38	275,202,252	194	224	2.50625962178e-05	0.273,0.251,0.285	0.15,0.197,0.148	0.105
ENSMUSG00000026240	Cops7b	chr1	+	86592290	86592366	86596750	86596839	86589163	86589341	86599002	86599205	296,337,299	385,397,425	348,246,332	266,217,249	201	214	2.53923712399e-05	0.45,0.475,0.428	0.582,0.547,0.587	-0.121
ENSMUSG00000035125	Gcfc2	chr6	+	81941317	81941441	81942928	81943010	81939379	81939566	81943428	81943541	128,79,78	70,70,63	162,126,137	35,48,47	249	207	2.5646569426e-05	0.603,0.484,0.507	0.794,0.686,0.708	-0.198
ENSMUSG00000027678	Ncoa3	chr2	+	166067561	166067645	166068328	166068548	166065757	166066051	166069204	166069379	68,64,53	111,135,133	28,27,45	154,145,161	209	345	2.56801036925e-05	0.503,0.439,0.397	0.231,0.235,0.316	0.186
ENSMUSG00000034413	Neurl1b	chr17	+	26431786	26432332	26438666	26439359	26414828	26414995	26441077	26441203	4,3,3	10,6,3	1,0,0	12,11,3	671	818	2.5925022781e-05	0.328,0.379,0.549	0.092,0.0,0.0	0.388
ENSMUSG00000027751	Supt20	chr3	+	54693102	54693208	54695122	54695207	54692806	54692859	54696483	54696519	48,32,31	164,128,119	43,45,45	63,81,77	231	210	2.64105879693e-05	0.21,0.185,0.191	0.383,0.336,0.347	-0.16
ENSMUSG00000030172	Erc1	chr6	-	119773733	119773901	119777987	119778071	119761143	119761311	119779476	119779632	62,47,53	327,263,224	98,74,73	245,202,194	209	293	2.66648841725e-05	0.21,0.2,0.249	0.359,0.339,0.345	-0.128
ENSMUSG00000024234	Mtpap	chr18	+	4379568	4379741	4380653	4380887	4375591	4375778	4383188	4383413	218,213,198	161,114,120	216,229,282	78,82,92	298	359	2.67357909226e-05	0.62,0.692,0.665	0.769,0.771,0.787	-0.117
ENSMUSG00000022322	Shcbp1	chr8	-	4754219	4754312	4764880	4765089	4749551	4749785	4767906	4768022	643,607,538	584,509,622	597,511,490	354,295,319	334	218	2.67357909226e-05	0.418,0.438,0.361	0.524,0.531,0.501	-0.113
ENSMUSG00000032217	Rnf111	chr9	-	70453500	70453817	70457823	70458018	70450285	70450541	70458989	70459153	186,190,165	78,86,59	182,157,157	46,29,25	320	442	2.68579460453e-05	0.767,0.753,0.794	0.845,0.882,0.897	-0.103
ENSMUSG00000028409	Smu1	chr4	-	40753486	40753597	40754507	40754660	40751924	40752053	40755626	40755837	1330,1133,1184	955,999,942	1583,1229,1460	820,633,790	278	236	2.69063968942e-05	0.542,0.491,0.516	0.621,0.622,0.611	-0.102
ENSMUSG00000029992	Gfpt1	chr6	+	87073381	87073479	87076256	87076377	87067683	87067779	87077082	87077240	166,172,159	348,265,275	139,174,99	504,420,340	223	246	2.70410280355e-05	0.345,0.417,0.389	0.233,0.314,0.243	0.12
ENSMUSG00000035439	Haus8	chr8	-	71255646	71255712	71256007	71256120	71255406	71255565	71256458	71256554	301,299,282	124,173,136	371,305,433	102,98,109	238	191	2.71121759512e-05	0.661,0.581,0.625	0.745,0.714,0.761	-0.118
ENSMUSG00000050017	Pitpnb	chr5	+	111371311	111371389	111380191	111380302	111349490	111349574	111382987	111383110	624,586,552	780,745,661	761,619,781	588,525,617	203	236	2.75640701851e-05	0.482,0.478,0.493	0.601,0.578,0.595	-0.107
ENSMUSG00000097451	Rian	chr12	+	109637838	109637926	109640266	109640328	109627047	109627153	109642564	109642652	22,9,8	49,33,27	7,8,6	86,65,86	213	187	2.7629948795e-05	0.283,0.193,0.206	0.067,0.098,0.058	0.153
ENSMUSG00000031644	Nek1	chr8	+	61022210	61022265	61028658	61028859	61020035	61020122	61034024	61034085	37,34,28	109,88,70	17,22,18	146,135,102	180	326	2.7904052009e-05	0.381,0.412,0.42	0.174,0.228,0.242	0.19
ENSMUSG00000021264	Yy1	chr12	+	108812918	108812979	108814605	108814764	108806478	108806641	108815472	108816632	540,519,525	936,995,849	492,541,572	589,591,635	186	284	2.79373685968e-05	0.468,0.443,0.486	0.561,0.583,0.579	-0.109
ENSMUSG00000043384	Gprasp1	chrX	+	135796948	135797037	135797552	135797629	135796141	135796336	135797787	135797864	109,104,74	180,167,162	105,107,68	103,107,50	214	202	2.80045566889e-05	0.364,0.37,0.301	0.49,0.486,0.562	-0.168
ENSMUSG00000069089	Cdk7	chr13	-	100719301	100719370	100720585	100720653	100717571	100717682	100722679	100722713	154,100,118	373,318,337	49,52,54	245,276,273	193	194	2.88946716994e-05	0.293,0.24,0.26	0.167,0.159,0.166	0.1
ENSMUSG00000037725	Ckap2	chr8	-	22177666	22177739	22179513	22179595	22176773	22177579	22185683	22185819	146,118,115	222,169,181	104,150,95	98,94,79	207	198	2.94559055253e-05	0.386,0.4,0.378	0.504,0.604,0.535	-0.16
ENSMUSG00000057265	Bbof1	chr12	+	84426707	84427201	84428342	84428444	84425135	84425280	84430004	84430079	8,3,6	3,4,2	4,1,1	13,19,16	619	227	2.97492852151e-05	0.494,0.216,0.524	0.101,0.019,0.022	0.364
ENSMUSG00000005656	Snx6	chr12	-	54770718	54770840	54783402	54783513	54768018	54768142	54784014	54784119	1153,1148,1111	1302,1325,1266	944,855,954	710,637,725	236	247	2.98478147285e-05	0.481,0.476,0.479	0.582,0.584,0.579	-0.103
ENSMUSG00000013787	Ehmt2	chr17	+	34907742	34907844	34908173	34908278	34907521	34907644	34908403	34908558	1049,1065,967	888,965,861	1071,943,1351	580,627,731	227	230	3.00632419086e-05	0.545,0.528,0.532	0.652,0.604,0.652	-0.101
ENSMUSG00000028886	Eya3	chr4	+	132701020	132701110	132704351	132704410	132699029	132699113	132706962	132707123	356,334,343	262,262,218	262,187,205	259,260,267	215	184	3.0212021451e-05	0.538,0.522,0.574	0.464,0.381,0.397	0.131
ENSMUSG00000027035	Cers6	chr2	+	68934514	68934620	68947226	68947357	68861440	68861805	69002746	69002804	80,70,52	58,50,57	123,90,53	37,38,16	231	256	3.03478678492e-05	0.605,0.608,0.503	0.787,0.724,0.786	-0.194
ENSMUSG00000059834	Sclt1	chr3	-	41671384	41671483	41675327	41675505	41667110	41667182	41681695	41681787	211,180,218	111,108,114	285,196,292	84,57,92	303	224	3.0526149567e-05	0.584,0.552,0.586	0.715,0.718,0.701	-0.137
ENSMUSG00000024875	Yif1a	chr19	+	5091540	5091696	5092128	5092222	5091367	5091425	5092301	5092879	237,239,215	204,240,221	113,109,158	184,208,234	281	219	3.0526149567e-05	0.475,0.437,0.431	0.324,0.29,0.345	0.128
ENSMUSG00000026020	Nop58	chr1	+	59690485	59690562	59692336	59692389	59684976	59685226	59695977	59696099	513,515,469	644,546,535	461,721,440	1148,1034,1129	202	178	3.08783548822e-05	0.412,0.454,0.436	0.261,0.381,0.256	0.135
ENSMUSG00000028411	Aptx	chr4	-	40695376	40695423	40697216	40697353	40694851	40695136	40703136	40703194	68,63,62	70,69,50	101,76,89	43,33,43	262	172	3.10123553719e-05	0.389,0.375,0.449	0.607,0.602,0.576	-0.191
ENSMUSG00000069769	Msi2	chr11	-	88347052	88347125	88348783	88348992	88343888	88344660	88366784	88366847	133,168,125	200,199,205	88,139,79	302,265,214	334	198	3.11685605395e-05	0.283,0.334,0.266	0.147,0.237,0.18	0.106
ENSMUSG00000030528	Blm	chr7	-	80497404	80497523	80499752	80499944	80495989	80496103	80502282	80502953	264,247,229	353,278,269	156,129,146	327,229,324	317	244	3.1652885103e-05	0.365,0.406,0.396	0.269,0.302,0.258	0.113
ENSMUSG00000024665	Fads2	chr19	-	10082564	10082690	10088701	10088803	10070563	10070624	10088907	10089105	1326,1259,1233	1257,1261,1204	911,741,1000	1435,1052,1414	227	251	3.16970875257e-05	0.538,0.525,0.531	0.412,0.438,0.439	0.102
ENSMUSG00000022570	Tsta3	chr15	-	75926966	75927095	75928428	75928543	75926798	75926872	75928891	75929049	275,291,226	434,424,451	204,216,220	557,526,635	240	254	3.19470376414e-05	0.401,0.421,0.347	0.279,0.303,0.268	0.106
ENSMUSG00000026193	Fn1	chr1	-	71649193	71649325	71650561	71650699	71648008	71648146	71651520	71651649	865,730,652	921,717,689	1401,1320,900	960,844,647	263	257	3.20548852634e-05	0.479,0.499,0.48	0.588,0.604,0.576	-0.103
ENSMUSG00000054400	Cklf	chr8	+	104261473	104261569	104262167	104262281	104257284	104257443	104263270	104263447	98,112,123	14,13,5	49,53,67	12,14,27	221	239	3.21567349686e-05	0.883,0.903,0.964	0.815,0.804,0.729	0.134
ENSMUSG00000027423	Snx5	chr2	-	144259056	144259178	144260724	144260835	144257869	144257993	144261919	144262024	1283,1347,1403	1793,1806,1813	1402,1194,1331	1193,1096,1229	236	247	3.23895788969e-05	0.428,0.438,0.447	0.552,0.533,0.531	-0.101
ENSMUSG00000022812	Gsk3b	chr16	+	38219971	38220158	38228677	38228776	38207994	38208090	38240501	38240779	382,347,320	373,324,344	383,316,281	606,445,502	312	224	3.25625447546e-05	0.424,0.435,0.4	0.312,0.338,0.287	0.107
ENSMUSG00000032228	Tcf12	chr9	-	71917004	71917057	72000415	72000518	71885182	71885288	72015637	72015711	1019,920,840	633,500,481	754,628,668	828,507,551	228	178	3.26665343873e-05	0.557,0.59,0.577	0.416,0.492,0.486	0.11
ENSMUSG00000030166	Rad52	chr6	+	119914169	119914237	119915233	119915352	119913001	119913103	119915966	119916042	20,33,15	71,97,72	45,40,60	68,67,78	193	244	3.28185741137e-05	0.263,0.301,0.208	0.456,0.43,0.493	-0.202
ENSMUSG00000020739	Nup85	chr11	+	115582876	115583028	115583325	115583427	115581938	115582039	115583720	115583985	842,887,865	903,883,813	430,443,665	760,602,997	277	227	3.31241593498e-05	0.433,0.452,0.466	0.317,0.376,0.353	0.102
ENSMUSG00000032470	Mras	chr9	-	99394468	99394622	99411392	99411602	99392945	99393045	99436309	99437381	132,134,119	213,234,185	157,163,129	445,375,449	335	279	3.31748816819e-05	0.34,0.323,0.349	0.227,0.266,0.193	0.109
ENSMUSG00000062866	Phactr2	chr10	-	13224783	13224860	13232538	13232676	13213396	13214273	13234149	13234211	146,149,149	136,102,125	229,244,198	98,106,99	263	202	3.33400875723e-05	0.452,0.529,0.478	0.642,0.639,0.606	-0.143
ENSMUSG00000059022	Kcp	chr6	-	29502777	29502874	29504232	29504309	29502584	29502667	29504398	29504567	51,49,50	51,51,44	31,34,26	85,64,61	202	222	3.33811481544e-05	0.524,0.514,0.555	0.286,0.369,0.319	0.206
ENSMUSG00000031879	Fam96b	chr8	-	104640519	104640565	104640967	104641093	104639837	104640086	104641310	104641390	413,457,504	181,227,189	522,483,722	96,147,196	251	171	3.33811481544e-05	0.609,0.578,0.645	0.787,0.691,0.715	-0.12
ENSMUSG00000045410	Akr1e1	chr13	-	4602680	4602797	4607390	4607558	4601217	4601295	4609084	4609174	263,266,255	381,331,344	352,278,323	276,258,252	293	242	3.34678505696e-05	0.363,0.399,0.38	0.513,0.471,0.514	-0.119
ENSMUSG00000064210	Ano6	chr15	+	95962075	95962281	95965820	95966023	95955890	95956021	95967622	95967728	292,229,226	355,358,271	214,219,261	497,451,536	331	328	3.40161154937e-05	0.449,0.388,0.452	0.299,0.325,0.325	0.113
ENSMUSG00000044201	Cdc25c	chr18	-	34734718	34734852	34735370	34735469	34733576	34733688	34738215	34738278	404,390,330	399,423,370	193,218,257	313,353,485	224	259	3.40333688946e-05	0.539,0.516,0.508	0.416,0.417,0.38	0.117
ENSMUSG00000002265	Peg3	chr7	-	6717112	6717196	6717798	6717888	6716053	6716157	6718425	6718556	425,367,319	348,307,311	771,657,415	378,387,239	215	209	3.46810366236e-05	0.543,0.537,0.499	0.665,0.623,0.628	-0.112
ENSMUSG00000025474	Tubgcp2	chr7	-	140007886	140008094	140029826	140029986	140007426	140007626	140031010	140031187	377,364,378	438,455,414	364,346,354	234,272,270	285	333	3.47081653563e-05	0.501,0.483,0.516	0.645,0.598,0.605	-0.116
ENSMUSG00000038773	Kdm3b	chr18	+	34794449	34794563	34796787	34796912	34793003	34793171	34799284	34799359	260,272,201	374,334,291	166,158,128	384,338,302	239	250	3.47250091833e-05	0.421,0.46,0.419	0.311,0.328,0.307	0.118
ENSMUSG00000063172	Hspb11	chr4	+	107262466	107262579	107275222	107275291	107253902	107253962	107277926	107277970	48,51,46	83,72,63	72,60,87	42,49,59	238	194	3.49717351796e-05	0.32,0.366,0.373	0.583,0.5,0.546	-0.19
ENSMUSG00000033373	Fntb	chr12	+	76897326	76897413	76906944	76907074	76887971	76888055	76910210	76910246	171,190,189	193,203,178	187,157,251	110,103,142	212	255	3.59611436011e-05	0.516,0.53,0.561	0.672,0.647,0.68	-0.131
ENSMUSG00000035064	Eef2k	chr7	+	120876431	120876492	120880304	120880476	120873308	120873409	120884657	120884807	73,56,98	297,319,279	51,43,34	360,371,365	186	297	3.62314186417e-05	0.282,0.219,0.359	0.184,0.156,0.129	0.13
ENSMUSG00000001120	Pcbp3	chr10	-	76825859	76825992	76892556	76892656	76800759	76800914	76961747	76961788	104,96,76	175,179,129	29,36,23	102,111,105	225	258	3.64888330214e-05	0.405,0.381,0.403	0.246,0.271,0.201	0.157
ENSMUSG00000072966	Gprasp2	chrX	+	135840392	135840508	135840618	135840690	135839773	135839872	135840852	135840924	54,55,39	109,110,77	24,13,18	91,104,71	241	197	3.65152643556e-05	0.288,0.29,0.293	0.177,0.093,0.172	0.143
ENSMUSG00000021264	Yy1	chr12	+	108806478	108806641	108814605	108814764	108792972	108794091	108815472	108816632	515,501,512	924,987,838	481,541,504	578,573,626	288	284	3.66450358503e-05	0.355,0.334,0.376	0.451,0.482,0.443	-0.104
ENSMUSG00000026820	Ptges2	chr2	+	32400402	32400552	32400877	32401078	32400049	32400108	32401486	32401604	399,399,363	341,379,289	613,475,617	314,287,325	275	326	3.68405767149e-05	0.581,0.555,0.598	0.698,0.662,0.692	-0.106
ENSMUSG00000027804	Ppid	chr3	+	79599051	79599158	79600257	79600399	79598791	79598914	79602271	79602358	907,872,787	1168,1155,1086	1132,1438,1304	1039,871,1213	232	267	3.68854135963e-05	0.472,0.465,0.455	0.556,0.655,0.553	-0.124
ENSMUSG00000035247	Hectd1	chr12	-	51794738	51794877	51797836	51798011	51794413	51794584	51798653	51798768	256,179,161	243,225,206	280,211,130	161,159,87	300	264	3.69804655734e-05	0.481,0.412,0.408	0.605,0.539,0.568	-0.137
ENSMUSG00000021500	Ddx46	chr13	+	55652912	55653078	55654003	55654179	55652043	55652157	55655008	55655130	855,734,715	792,689,657	1105,916,897	663,480,639	291	301	3.72442948322e-05	0.528,0.524,0.53	0.633,0.664,0.592	-0.102
ENSMUSG00000058835	Abi1	chr2	-	22971082	22971259	22994522	22994690	22962400	22962501	23039948	23040219	334,345,298	412,405,402	250,295,195	632,477,574	293	302	3.75053585666e-05	0.455,0.468,0.433	0.29,0.389,0.259	0.139
ENSMUSG00000030180	Kdm5a	chr6	+	120374816	120374987	120381534	120381669	120368931	120369054	120382916	120383022	171,138,154	131,108,91	133,122,65	185,143,88	296	260	3.78314977233e-05	0.534,0.529,0.598	0.387,0.428,0.393	0.151
ENSMUSG00000037852	Cpe	chr8	-	64594896	64595015	64597459	64597559	64592541	64593221	64606602	64606742	726,666,558	878,783,642	931,862,1077	681,768,768	225	244	3.79026279519e-05	0.473,0.48,0.485	0.597,0.549,0.603	-0.104
ENSMUSG00000019302	Atp6v0a1	chr11	+	101011756	101011937	101018563	101018642	101009486	101009564	101020472	101020570	87,70,66	91,91,77	48,84,47	179,136,149	306	204	3.85336860419e-05	0.389,0.339,0.364	0.152,0.292,0.174	0.158
ENSMUSG00000024908	Ppp6r3	chr19	-	3514653	3514719	3521733	3521920	3511928	3512041	3526701	3526934	532,429,495	413,381,341	556,423,415	680,516,505	312	191	3.87912462033e-05	0.441,0.408,0.471	0.334,0.334,0.335	0.106
ENSMUSG00000031921	Terf2	chr8	-	107082982	107083069	107094821	107094952	107081092	107081239	107095928	107096024	228,277,281	294,254,218	122,134,147	222,260,249	256	212	3.94686013529e-05	0.391,0.475,0.516	0.313,0.299,0.328	0.147
ENSMUSG00000022191	Drosha	chr15	+	12905598	12905701	12912510	12912555	12902584	12902684	12913898	12914056	795,763,739	339,313,243	474,456,545	298,241,371	228	170	3.95995148154e-05	0.636,0.645,0.694	0.543,0.585,0.523	0.108
ENSMUSG00000027671	Actl6a	chr3	+	32711867	32711944	32712100	32712275	32708506	32708880	32714516	32714617	830,944,887	1052,1154,1010	591,636,603	408,519,528	202	300	4.02777444014e-05	0.54,0.549,0.566	0.683,0.645,0.629	-0.101
ENSMUSG00000002210	Smg9	chr7	+	24406034	24406132	24414938	24415050	24405687	24405952	24416498	24416594	92,93,83	154,144,178	52,77,74	233,189,310	223	237	4.0299873825e-05	0.388,0.407,0.331	0.192,0.302,0.202	0.143
ENSMUSG00000028458	Tesk1	chr4	+	43445040	43445123	43445283	43445374	43444572	43444719	43445522	43445606	247,277,263	369,365,360	162,170,199	414,356,435	208	216	4.05547035904e-05	0.41,0.441,0.431	0.289,0.332,0.322	0.113
ENSMUSG00000032513	Gorasp1	chr9	-	119929972	119930103	119930219	119930306	119929550	119929761	119932620	119932824	116,127,123	119,157,123	57,89,76	134,158,154	212	256	4.08102905198e-05	0.541,0.494,0.547	0.339,0.405,0.373	0.155
ENSMUSG00000026404	Ddx59	chr1	+	136419409	136419577	136424794	136424884	136416581	136417396	136432311	136432563	169,162,204	110,77,90	266,211,308	63,63,86	293	215	4.13213254799e-05	0.53,0.607,0.625	0.756,0.711,0.724	-0.143
ENSMUSG00000045302	Preb	chr5	-	30957887	30958061	30958232	30958357	30956261	30956334	30958470	30958664	556,484,421	460,521,467	360,318,361	566,491,566	250	299	4.13943916963e-05	0.591,0.526,0.519	0.432,0.436,0.433	0.112
ENSMUSG00000020700	Map3k3	chr11	+	106150269	106150418	106151008	106151140	106149481	106149673	106151617	106151747	328,320,282	217,234,224	167,207,216	261,235,236	274	257	4.17158522262e-05	0.586,0.562,0.541	0.375,0.452,0.462	0.133
ENSMUSG00000010663	Fads1	chr19	+	10184926	10185037	10185684	10185882	10182887	10183264	10186377	10186479	560,547,453	591,650,620	484,554,490	369,401,406	236	323	4.2255212547e-05	0.565,0.535,0.5	0.642,0.654,0.623	-0.106
ENSMUSG00000043510	Hscb	chr5	-	110830935	110830983	110834654	110834799	110829069	110829211	110835979	110836069	130,133,109	45,33,44	151,130,188	15,26,20	270	173	4.26259403817e-05	0.649,0.721,0.613	0.866,0.762,0.858	-0.168
ENSMUSG00000019891	Dcbld1	chr10	+	52284102	52284237	52290850	52290923	52261726	52261939	52304586	52304720	131,125,104	56,72,65	55,39,49	55,46,65	260	198	4.27932209485e-05	0.64,0.569,0.549	0.432,0.392,0.365	0.19
ENSMUSG00000042197	Zfp451	chr1	-	33765843	33765909	33769720	33769907	33761544	33762209	33770768	33770899	138,134,122	100,92,68	121,122,184	48,42,48	312	191	4.28718217943e-05	0.458,0.471,0.523	0.607,0.64,0.701	-0.165
ENSMUSG00000022957	Itsn1	chr16	+	91858208	91858375	91863256	91863378	91854572	91854655	91868019	91868137	496,458,351	509,593,484	272,303,329	699,455,897	292	247	4.3244640807e-05	0.452,0.395,0.38	0.248,0.36,0.237	0.127
ENSMUSG00000018395	Kif3a	chr11	+	53583226	53583366	53583814	53584012	53579707	53579833	53584270	53584445	313,213,235	379,370,305	293,312,278	658,627,753	265	323	4.34285485731e-05	0.502,0.412,0.484	0.352,0.378,0.31	0.119
ENSMUSG00000022807	Osbpl11	chr16	+	33228961	33229148	33234422	33234605	33226856	33227355	33236254	33236408	222,217,235	253,192,211	189,128,170	264,233,292	312	308	4.42253643444e-05	0.464,0.527,0.524	0.414,0.352,0.365	0.128
ENSMUSG00000024078	Ttc27	chr17	+	74829491	74829590	74835332	74835385	74799183	74799411	74840298	74840464	121,119,125	89,88,80	57,69,52	80,83,138	224	178	4.42253643444e-05	0.519,0.518,0.554	0.362,0.398,0.23	0.2
ENSMUSG00000027030	Stk39	chr2	-	68220903	68220968	68263234	68263303	68210444	68211993	68267038	68267091	104,115,103	79,104,73	89,73,77	127,97,157	194	190	4.48171666237e-05	0.563,0.52,0.58	0.407,0.424,0.324	0.169
ENSMUSG00000060373	Hnrnpc	chr14	-	52081788	52081903	52084114	52084391	52081259	52081307	52098014	52098040	3603,3778,3276	1936,1935,1820	2565,2962,2958	2289,1944,2743	402	240	4.48215015914e-05	0.526,0.538,0.518	0.401,0.476,0.392	0.104
ENSMUSG00000066306	Numa1	chr7	+	102013168	102013345	102013529	102013646	102012741	102012878	102013737	102013941	865,942,782	792,774,791	525,556,894	793,663,1304	302	242	4.48256097701e-05	0.467,0.494,0.442	0.347,0.402,0.355	0.1
ENSMUSG00000040940	Arhgef1	chr7	+	24908310	24908424	24912056	24912155	24907853	24907934	24912309	24912352	202,201,221	256,216,238	188,254,225	134,174,141	239	224	4.55363570374e-05	0.425,0.466,0.465	0.568,0.578,0.599	-0.13
ENSMUSG00000021495	Fam193b	chr13	-	55549117	55549357	55555982	55556225	55542783	55543789	55564519	55564580	71,73,85	206,188,178	105,76,131	95,126,140	368	365	4.56603218485e-05	0.255,0.278,0.321	0.523,0.374,0.481	-0.175
ENSMUSG00000038146	Notch3	chr17	-	32144701	32144834	32146406	32146591	32144366	32144624	32146980	32147128	343,361,298	303,293,275	266,280,281	127,126,178	310	258	4.57986663794e-05	0.485,0.506,0.474	0.635,0.649,0.568	-0.129
ENSMUSG00000054942	Fam73a	chr3	-	152289055	152289142	152290459	152290532	152287504	152287603	152290790	152290909	44,39,46	140,85,76	27,30,21	144,162,131	198	212	4.60796882892e-05	0.252,0.329,0.393	0.167,0.165,0.146	0.165
ENSMUSG00000039163	Cmc1	chr9	-	118075121	118075212	118115339	118115429	118064528	118065348	118150016	118150196	66,56,56	207,186,226	76,101,85	132,132,187	215	216	4.616869776e-05	0.243,0.232,0.199	0.366,0.435,0.313	-0.147
ENSMUSG00000029594	Rbm19	chr5	+	120133760	120133881	120140203	120140373	120132841	120133042	120140536	120140597	189,170,143	129,144,131	181,170,245	83,67,121	246	295	4.61887052247e-05	0.637,0.586,0.567	0.723,0.753,0.708	-0.131
ENSMUSG00000027806	Tsc22d2	chr3	+	58428227	58428299	58437316	58437475	58417483	58417613	58459330	58459382	69,44,66	44,35,19	41,39,43	62,57,68	197	284	4.73445778811e-05	0.693,0.644,0.834	0.488,0.497,0.477	0.236
ENSMUSG00000022680	Pdxdc1	chr16	-	13881877	13881958	13884565	13884631	13879425	13879572	13887696	13887770	134,141,126	348,305,290	306,295,235	411,432,348	191	206	4.75203948794e-05	0.293,0.333,0.319	0.445,0.424,0.421	-0.115
ENSMUSG00000021709	Erbin	chr13	-	103841153	103841268	103843456	103843633	103839306	103839490	103844813	103844987	797,561,595	682,566,615	679,524,428	946,777,659	302	240	4.7730999886e-05	0.482,0.441,0.435	0.363,0.349,0.34	0.102
ENSMUSG00000021645	Smn1	chr13	+	100131079	100131175	100132355	100132466	100128214	100128361	100135688	100135739	287,340,268	318,339,283	424,413,553	271,307,335	221	236	4.78515711107e-05	0.491,0.517,0.503	0.626,0.59,0.638	-0.114
ENSMUSG00000028438	Kif24	chr4	-	41414901	41414999	41428344	41428982	41409731	41409819	41464709	41464840	31,27,23	3,3,3	5,17,15	0,0,0	763	223	4.80425189454e-05	0.751,0.725,0.691	1.0,1.0,1.0	-0.278
ENSMUSG00000028364	Tnc	chr4	-	63982650	63982923	63993026	63993299	63976445	63976568	63995540	63995813	53,48,43	66,41,28	190,191,290	326,425,700	398	398	4.87888188717e-05	0.445,0.539,0.606	0.368,0.31,0.293	0.206
ENSMUSG00000029647	Pan3	chr5	+	147503084	147503202	147519504	147519752	147488110	147488258	147521829	147521934	46,35,22	213,186,185	22,24,21	335,259,300	243	373	4.89204428667e-05	0.249,0.224,0.154	0.092,0.125,0.097	0.104
ENSMUSG00000026669	Mcm10	chr2	-	5007066	5007201	5007327	5007432	5006343	5006578	5008479	5008812	248,256,278	316,309,307	141,124,140	314,212,281	230	260	4.92537250271e-05	0.47,0.484,0.506	0.337,0.398,0.36	0.122
ENSMUSG00000029869	Ephb6	chr6	+	41614078	41614841	41615488	41615644	41613751	41613816	41615916	41616267	123,121,104	122,127,102	157,138,151	78,78,87	888	281	4.95549186122e-05	0.242,0.232,0.244	0.389,0.359,0.355	-0.128
ENSMUSG00000038718	Pbx3	chr2	-	34213251	34213442	34224404	34224646	34204779	34204915	34370823	34370897	172,181,145	294,285,290	138,182,125	461,416,420	367	316	4.97586894206e-05	0.335,0.354,0.301	0.205,0.274,0.204	0.102
ENSMUSG00000026039	Sgol2a	chr1	+	57999963	58000139	58001217	58001295	57998095	57998221	58002893	58002979	192,201,148	89,70,72	218,215,175	57,25,39	301	203	4.97727359787e-05	0.593,0.659,0.581	0.721,0.853,0.752	-0.164
ENSMUSG00000036639	Nudt1	chr5	+	140334454	140334619	140335312	140335458	140332394	140332473	140337592	140337808	263,272,229	370,358,319	239,191,242	188,161,211	290	271	5.00837285585e-05	0.399,0.415,0.401	0.543,0.526,0.517	-0.124
ENSMUSG00000031012	Cask	chrX	-	13550946	13550982	13552372	13552441	13549164	13549361	13554877	13554946	254,266,238	59,51,38	275,200,258	99,74,94	194	161	5.0110051388e-05	0.781,0.812,0.839	0.697,0.692,0.695	0.116
ENSMUSG00000003355	Fkbp11	chr15	-	98726899	98726933	98727210	98727298	98726483	98726554	98727682	98727748	60,61,45	18,18,13	95,95,116	11,9,8	213	159	5.04398342136e-05	0.713,0.717,0.721	0.866,0.887,0.915	-0.172
ENSMUSG00000032437	Stt3b	chr9	-	115276703	115276991	115280410	115280519	115267309	115267375	115309751	115310421	353,338,282	479,456,386	296,355,155	254,224,155	234	413	5.04664957959e-05	0.565,0.567,0.563	0.673,0.737,0.638	-0.118
ENSMUSG00000038685	Rtel1	chr2	+	181339162	181339241	181340495	181340593	181339055	181339094	181341524	181341580	143,132,127	145,146,110	182,155,170	96,91,93	204	223	5.07170409465e-05	0.519,0.497,0.558	0.675,0.651,0.666	-0.139
ENSMUSG00000022110	Sucla2	chr14	+	73579355	73579484	73581678	73581817	73568861	73569024	73590756	73590918	961,876,742	600,589,594	933,665,775	900,692,898	254	264	5.10859329351e-05	0.625,0.607,0.565	0.519,0.5,0.473	0.102
ENSMUSG00000036817	Sun1	chr5	+	139230772	139230838	139231126	139231237	139229752	139229944	139233470	139233569	69,54,38	111,130,84	107,96,109	88,118,95	191	236	5.13211395682e-05	0.434,0.339,0.359	0.6,0.501,0.586	-0.185
ENSMUSG00000044348	Slc25a53	chrX	-	137027989	137028154	137030025	137030099	137016248	137016339	137032350	137032500	53,52,64	38,43,49	23,16,16	44,49,27	199	290	5.26140622164e-05	0.67,0.638,0.656	0.432,0.322,0.463	0.249
ENSMUSG00000039294	BC017643	chr11	-	121225803	121225900	121226768	121226842	121224548	121224693	121227242	121227284	74,95,68	207,192,162	54,47,45	231,203,225	199	222	5.29710936706e-05	0.285,0.356,0.319	0.207,0.205,0.182	0.122
ENSMUSG00000032590	Apeh	chr9	-	108093621	108093748	108094226	108094359	108092806	108093074	108094434	108094476	114,111,96	191,200,219	117,134,108	123,123,135	258	252	5.29710936706e-05	0.368,0.352,0.3	0.482,0.516,0.439	-0.139
ENSMUSG00000028358	Zfp618	chr4	+	63103513	63103603	63118548	63118629	63095476	63095554	63121330	63121408	141,153,118	75,69,39	130,144,99	124,108,89	215	206	5.31531416833e-05	0.643,0.68,0.744	0.501,0.561,0.516	0.163
ENSMUSG00000034412	Tbc1d10a	chr11	+	4209925	4210033	4212140	4212247	4205756	4205856	4212784	4212899	174,175,142	121,131,158	210,218,222	84,99,98	233	232	5.33150064848e-05	0.589,0.571,0.472	0.713,0.687,0.693	-0.154
ENSMUSG00000024944	Arl2	chr19	-	6135978	6136059	6137477	6137640	6134382	6134801	6137729	6137840	615,581,566	304,326,364	404,459,564	145,169,188	288	206	5.36479112809e-05	0.591,0.56,0.527	0.666,0.66,0.682	-0.11
ENSMUSG00000056962	Jmjd6	chr11	-	116840409	116840545	116841068	116841355	116838989	116839128	116842331	116842720	493,484,418	411,409,369	524,447,572	223,252,346	412	261	5.39327703495e-05	0.432,0.428,0.418	0.598,0.529,0.512	-0.12
ENSMUSG00000002249	Tead3	chr17	-	28335484	28335496	28336510	28336573	28334898	28335036	28340153	28340218	130,134,119	42,43,32	88,121,109	88,64,73	188	137	5.48249376535e-05	0.693,0.694,0.73	0.422,0.579,0.521	0.198
ENSMUSG00000024078	Ttc27	chr17	+	74770242	74770356	74777643	74777739	74751061	74751128	74780782	74780905	161,174,171	101,105,107	201,236,241	68,78,86	239	221	5.48249376535e-05	0.596,0.605,0.596	0.732,0.737,0.722	-0.131
ENSMUSG00000019841	Rev3l	chr10	+	39854698	39854808	39859106	39859221	39851866	39852073	39862693	39862831	257,216,187	226,213,160	233,166,339	120,104,167	235	240	5.50243528853e-05	0.537,0.509,0.544	0.665,0.62,0.675	-0.123
ENSMUSG00000032527	Pccb	chr9	-	100999164	100999273	101012704	101012815	100995559	100995680	101023135	101023249	246,255,206	377,417,331	137,190,143	384,397,458	236	234	5.5029448153e-05	0.393,0.377,0.382	0.261,0.322,0.236	0.111
ENSMUSG00000040481	Bptf	chr11	-	107042674	107042759	107043632	107043825	107040225	107040412	107044491	107044665	256,199,164	259,253,202	183,187,258	347,292,581	318	210	5.5112667825e-05	0.395,0.342,0.349	0.258,0.297,0.227	0.101
ENSMUSG00000034152	Exoc3	chr13	-	74173295	74173423	74173986	74174148	74169804	74172244	74180434	74180557	497,473,468	580,643,572	324,374,443	760,584,930	287	253	5.56263770888e-05	0.43,0.393,0.419	0.273,0.361,0.296	0.104
ENSMUSG00000025474	Tubgcp2	chr7	-	140029826	140029986	140031010	140031187	140007886	140008094	140032118	140032247	427,433,429	313,394,338	453,407,447	245,206,215	302	285	5.65791884362e-05	0.563,0.509,0.545	0.636,0.651,0.662	-0.111
ENSMUSG00000024997	Prdx3	chr19	-	60871419	60871561	60873127	60873263	60870003	60870139	60874431	60874556	343,407,419	518,490,500	417,410,421	351,308,375	261	267	5.68047746646e-05	0.404,0.459,0.462	0.549,0.577,0.535	-0.112
ENSMUSG00000029426	Scarb2	chr5	-	92451346	92451465	92454039	92454209	92449870	92449944	92454731	92454851	342,297,292	421,326,286	298,300,240	561,429,517	295	244	5.68273404572e-05	0.402,0.43,0.458	0.305,0.366,0.277	0.114
ENSMUSG00000044712	Slc38a6	chr12	+	73288392	73288523	73292159	73292233	73286778	73287032	73310144	73310197	52,38,31	20,20,11	39,37,34	59,37,35	256	199	5.69384784065e-05	0.669,0.596,0.687	0.339,0.437,0.43	0.249
ENSMUSG00000023953	Polh	chr17	-	46181465	46181531	46182684	46182808	46175150	46175320	46184689	46184809	275,213,241	85,99,78	326,270,407	68,64,53	249	191	5.84396890704e-05	0.713,0.623,0.703	0.786,0.764,0.855	-0.122
ENSMUSG00000068015	Lrch1	chr14	-	74835648	74835775	74857976	74858121	74826597	74826703	74947383	74947877	39,40,30	55,51,34	58,59,50	26,37,26	270	252	5.8549299915e-05	0.398,0.423,0.452	0.676,0.598,0.642	-0.214
ENSMUSG00000031609	Sap30	chr8	-	57485041	57485140	57485509	57485635	57482706	57483050	57487251	57487860	475,571,466	757,734,765	461,500,637	491,456,613	251	224	5.8627387836e-05	0.359,0.41,0.352	0.456,0.495,0.481	-0.104
ENSMUSG00000019984	Med23	chr10	+	24898409	24898573	24900695	24900820	24897184	24897359	24902002	24902208	213,203,205	316,215,255	210,142,192	117,128,110	289	250	6.04038375232e-05	0.368,0.45,0.41	0.608,0.49,0.602	-0.157
ENSMUSG00000027751	Supt20	chr3	+	54720405	54720461	54722556	54722640	54718233	54718391	54725969	54726075	132,135,111	163,194,143	160,195,262	144,150,160	181	209	6.1462707738e-05	0.483,0.446,0.473	0.562,0.6,0.654	-0.138
ENSMUSG00000040225	Prrc2c	chr1	-	162679499	162679607	162679825	162680057	162678009	162678228	162680759	162680896	571,584,553	413,405,349	491,504,731	669,434,902	357	233	6.16443476928e-05	0.474,0.485,0.508	0.324,0.431,0.346	0.122
ENSMUSG00000000881	Dlg3	chrX	+	100808052	100808152	100811501	100811543	100807179	100807255	100812725	100812776	332,270,331	152,124,157	547,409,466	149,105,141	225	167	6.1647761624e-05	0.618,0.618,0.61	0.732,0.743,0.71	-0.113
ENSMUSG00000021816	Ppp3cb	chr14	-	20524356	20524502	20528157	20528269	20523959	20524099	20530943	20531068	673,599,580	672,575,520	891,747,734	508,498,472	237	271	6.16975090753e-05	0.534,0.544,0.561	0.667,0.632,0.64	-0.1
ENSMUSG00000073434	Wdr90	chr17	-	25846239	25846414	25846523	25846646	25845998	25846129	25847799	25847971	141,188,133	178,211,161	67,57,76	128,119,187	248	300	6.22701406783e-05	0.489,0.519,0.5	0.388,0.367,0.33	0.141
ENSMUSG00000031486	Adgra2	chr8	+	27111051	27111265	27112342	27112507	27110434	27110598	27113285	27113484	680,643,554	786,811,716	975,891,771	685,818,655	339	290	6.22701406783e-05	0.425,0.404,0.398	0.549,0.482,0.502	-0.102
ENSMUSG00000020246	Hcfc2	chr10	+	82712049	82712238	82723618	82723786	82711834	82711941	82724343	82724396	96,88,68	173,160,112	147,146,156	150,128,164	314	293	6.24992027292e-05	0.341,0.339,0.362	0.478,0.516,0.47	-0.141
ENSMUSG00000028411	Aptx	chr4	-	40694851	40695136	40695376	40695423	40693389	40693449	40697216	40697353	95,102,87	224,242,264	119,101,143	169,177,182	172	410	6.28715685737e-05	0.503,0.501,0.44	0.627,0.576,0.652	-0.137
ENSMUSG00000025158	Rfng	chr11	-	120782628	120782717	120783006	120783160	120782382	120782548	120783267	120783370	153,169,153	75,118,97	296,215,329	74,86,110	279	214	6.38110549225e-05	0.61,0.523,0.547	0.754,0.657,0.696	-0.142
ENSMUSG00000016018	Skiv2l2	chr13	-	112908894	112908997	112909815	112909914	112906984	112907116	112910909	112911034	613,503,542	367,358,329	618,450,487	241,194,192	224	228	6.44678112502e-05	0.63,0.588,0.626	0.723,0.702,0.721	-0.101
ENSMUSG00000030199	Etv6	chr6	+	134233518	134233653	134248273	134248804	134222864	134223029	134261689	134261832	170,154,154	248,227,248	222,159,153	149,151,163	260	656	6.55557680395e-05	0.634,0.631,0.61	0.79,0.727,0.703	-0.115
ENSMUSG00000025404	R3hdm2	chr10	+	127452691	127452778	127454629	127454756	127451991	127452033	127457649	127457728	173,155,185	467,365,367	154,143,190	622,559,664	212	252	6.56719818743e-05	0.306,0.335,0.375	0.227,0.233,0.254	0.101
ENSMUSG00000024588	Fech	chr18	-	64470681	64470816	64475056	64475205	64467727	64467834	64478650	64478770	436,373,324	274,227,231	661,531,706	270,235,267	274	260	6.61418724307e-05	0.602,0.609,0.571	0.699,0.682,0.715	-0.105
ENSMUSG00000031749	St3gal2	chr8	+	110962168	110962362	110967416	110967596	110956757	110958050	110969187	110969233	504,536,483	570,547,452	641,558,706	407,413,452	319	305	6.68339508882e-05	0.458,0.484,0.505	0.601,0.564,0.599	-0.106
ENSMUSG00000019917	Sept10	chr10	-	59170813	59170946	59181019	59181181	59166503	59166691	59183524	59183711	295,241,277	386,359,314	156,113,127	311,262,271	287	258	6.69287471015e-05	0.407,0.376,0.442	0.311,0.279,0.296	0.113
ENSMUSG00000020076	Ddx50	chr10	-	62639860	62640006	62640446	62640632	62633976	62634126	62640744	62640862	598,606,562	605,558,500	385,386,347	573,466,581	311	271	6.9440156594e-05	0.463,0.486,0.495	0.369,0.419,0.342	0.105
ENSMUSG00000024620	Pdgfrb	chr18	+	61079623	61079735	61080295	61080395	61078877	61079000	61080954	61081060	656,600,567	565,482,390	413,391,622	462,502,747	237	225	6.9440156594e-05	0.524,0.542,0.58	0.459,0.425,0.441	0.107
ENSMUSG00000024251	Thada	chr17	-	84336792	84336882	84386510	84386602	84334025	84334157	84393359	84393482	39,34,44	62,50,68	13,14,21	61,53,71	217	215	6.95163109718e-05	0.384,0.403,0.391	0.174,0.207,0.227	0.19
ENSMUSG00000028702	Rad54l	chr4	-	116112480	116112541	116118837	116118957	116111190	116111326	116122895	116122982	226,207,254	94,87,83	212,177,171	49,35,29	245	186	7.06873145831e-05	0.646,0.644,0.699	0.767,0.793,0.817	-0.129
ENSMUSG00000055320	Tead1	chr7	+	112842039	112842102	112876074	112876248	112839415	112839480	112891718	112891859	63,54,44	209,204,146	28,34,17	248,193,132	188	299	7.09135132278e-05	0.324,0.296,0.324	0.152,0.219,0.17	0.134
ENSMUSG00000021264	Yy1	chr12	+	108806478	108806641	108812918	108812979	108792972	108794091	108814605	108814764	516,498,511	505,475,419	481,543,507	291,299,314	288	186	7.19228354412e-05	0.398,0.404,0.441	0.516,0.54,0.51	-0.108
ENSMUSG00000027936	Crtc2	chr3	+	90260696	90261103	90262450	90262714	90260125	90260370	90263170	90263357	236,199,231	176,172,178	362,305,454	154,176,158	532	389	7.19228354412e-05	0.495,0.458,0.487	0.632,0.559,0.678	-0.143
ENSMUSG00000036678	Aaas	chr15	-	102346486	102346533	102346677	102346769	102345576	102345675	102347035	102347091	234,250,254	161,165,179	151,166,176	209,165,196	217	172	7.26008454047e-05	0.535,0.546,0.529	0.364,0.444,0.416	0.129
ENSMUSG00000019731	Slc35e1	chr8	-	72484660	72484906	72488120	72488246	72480640	72483993	72489451	72489589	240,299,275	422,406,398	160,181,134	443,365,354	251	371	7.27000380269e-05	0.457,0.521,0.505	0.348,0.423,0.359	0.118
ENSMUSG00000028134	Ptbp2	chr3	-	119752943	119753116	119761702	119761778	119751863	119752007	119781503	119781534	808,841,704	1215,1190,1145	397,416,305	966,852,730	201	298	7.27548704211e-05	0.496,0.512,0.477	0.379,0.42,0.383	0.101
ENSMUSG00000040761	Spen	chr4	-	141485558	141485672	141487565	141487679	141483724	141483825	141487992	141488118	107,92,88	115,90,80	49,44,58	120,95,90	239	239	7.30428836729e-05	0.482,0.505,0.524	0.29,0.317,0.392	0.171
ENSMUSG00000030611	Mrps11	chr7	+	78790636	78790766	78791873	78791939	78788674	78788773	78792641	78792989	577,674,625	242,282,237	519,547,648	88,169,158	255	191	7.32247799814e-05	0.641,0.642,0.664	0.815,0.708,0.754	-0.11
ENSMUSG00000058240	Cryzl1	chr16	-	91701071	91701205	91707224	91707293	91699176	91699288	91708828	91708873	224,220,170	383,395,371	236,256,276	297,275,325	194	259	7.34003495063e-05	0.438,0.426,0.38	0.515,0.554,0.531	-0.119
ENSMUSG00000037286	Stag1	chr9	+	100705152	100705254	100712437	100712540	100643635	100643796	100737977	100738142	168,158,144	424,303,319	97,147,38	393,444,230	227	228	7.38885736961e-05	0.285,0.344,0.312	0.199,0.25,0.142	0.117
ENSMUSG00000020393	Kremen1	chr11	-	5201696	5202029	5215406	5215531	5199501	5199711	5238410	5238502	143,127,110	140,124,111	109,114,100	219,163,211	250	458	7.46038220153e-05	0.652,0.652,0.645	0.477,0.562,0.465	0.148
ENSMUSG00000034951	Cog7	chr7	-	121935657	121935798	121941169	121941235	121930529	121930613	121943777	121943894	74,74,76	163,116,152	56,43,41	170,155,268	191	266	7.46324099086e-05	0.387,0.47,0.41	0.314,0.279,0.176	0.166
ENSMUSG00000034501	Pcnx4	chr12	+	72541374	72542117	72555436	72555616	72536356	72536539	72555843	72556358	85,102,87	81,69,59	89,108,74	31,32,32	868	305	7.63794819706e-05	0.269,0.342,0.341	0.502,0.543,0.448	-0.18
ENSMUSG00000025232	Hexa	chr9	+	59561942	59562026	59562295	59562368	59560896	59561077	59562866	59563050	259,279,270	145,126,110	388,370,507	100,112,140	209	198	7.68696253159e-05	0.629,0.677,0.699	0.786,0.758,0.774	-0.104
ENSMUSG00000041236	Vps41	chr13	+	18782646	18782721	18791586	18791649	18745261	18745339	18794326	18794392	169,194,171	182,181,156	189,144,161	350,242,219	200	188	7.69219791555e-05	0.466,0.502,0.507	0.337,0.359,0.409	0.123
ENSMUSG00000025413	Ttc4	chr4	-	106671623	106671748	106674410	106674488	106670462	106670535	106676597	106676759	355,366,374	617,546,558	334,268,356	733,676,913	203	250	7.72984746981e-05	0.415,0.452,0.452	0.359,0.328,0.324	0.103
ENSMUSG00000000028	Cdc45	chr16	-	18786929	18787068	18793177	18793339	18786768	18786852	18794761	18794860	510,506,521	601,626,540	281,272,325	525,418,622	287	264	7.73962372943e-05	0.438,0.426,0.47	0.33,0.374,0.325	0.102
ENSMUSG00000072623	Zfp9	chr6	-	118466827	118466920	118467238	118467365	118465834	118465898	118477306	118477424	125,123,146	98,73,72	121,86,63	116,137,116	252	218	7.77865242134e-05	0.525,0.593,0.637	0.474,0.352,0.32	0.203
ENSMUSG00000056211	R3hdm1	chr1	+	128168978	128169057	128174948	128175008	128167892	128168007	128175091	128175232	141,106,114	82,74,64	241,212,243	76,63,90	204	185	7.77865242134e-05	0.609,0.565,0.618	0.742,0.753,0.71	-0.138
ENSMUSG00000031375	Bgn	chrX	+	73491947	73492161	73492722	73492833	73491317	73491430	73492962	73493056	593,440,467	608,549,409	1299,1033,1430	778,759,1020	339	236	7.78983616212e-05	0.404,0.358,0.443	0.538,0.487,0.494	-0.105
ENSMUSG00000036672	Cenpt	chr8	-	105846315	105846391	105846647	105846800	105845259	105845436	105846983	105847178	370,343,317	260,285,255	213,240,296	300,276,351	278	201	7.88618625607e-05	0.507,0.465,0.473	0.339,0.386,0.379	0.114
ENSMUSG00000026491	Ahctf1	chr1	-	179786967	179787100	179789648	179789733	179786694	179786876	179790298	179790415	235,143,160	260,222,195	266,172,144	178,147,104	210	258	7.89239130984e-05	0.526,0.442,0.502	0.647,0.59,0.63	-0.132
ENSMUSG00000029192	Tbc1d14	chr5	-	36522926	36523009	36543176	36543297	36520443	36520561	36571295	36572037	101,71,77	232,213,214	114,85,124	147,157,135	246	208	7.97527968615e-05	0.269,0.22,0.233	0.396,0.314,0.437	-0.142
ENSMUSG00000022710	Usp7	chr16	-	8696676	8696744	8696826	8696919	8695815	8695916	8697589	8697695	604,527,504	371,325,332	982,759,1126	448,290,442	218	193	8.0835122439e-05	0.59,0.589,0.573	0.66,0.699,0.693	-0.1
ENSMUSG00000031388	Naa10	chrX	-	73917842	73917927	73919501	73919546	73916872	73917195	73919753	73919869	351,376,335	341,341,274	448,483,635	285,256,355	170	210	8.14164850777e-05	0.56,0.577,0.602	0.66,0.7,0.688	-0.103
ENSMUSG00000000056	Narf	chr11	+	121246925	121247055	121249128	121249192	121245337	121245456	121250292	121250430	437,460,379	195,231,196	170,176,146	133,139,128	255	189	8.14942407705e-05	0.624,0.596,0.589	0.486,0.484,0.458	0.127
ENSMUSG00000027750	Postn	chr3	+	54384483	54384573	54385207	54385285	54383387	54383477	54385670	54385754	173,108,75	68,35,31	1133,1168,1546	858,642,1107	215	203	8.21129300815e-05	0.706,0.744,0.696	0.555,0.632,0.569	0.13
ENSMUSG00000036632	Alg5	chr3	+	54742146	54742239	54744597	54744711	54741378	54741447	54745106	54745166	298,228,240	210,210,201	332,315,424	144,174,218	218	239	8.24498798619e-05	0.609,0.543,0.567	0.717,0.665,0.681	-0.115
ENSMUSG00000046152	Fut10	chr8	+	31194953	31195289	31201209	31201504	31188301	31188406	31235594	31236430	53,83,68	207,153,138	42,28,36	194,196,183	461	420	8.37313771931e-05	0.189,0.331,0.31	0.165,0.115,0.152	0.133
ENSMUSG00000035086	Becn1	chr11	-	101294000	101294147	101296257	101296316	101291382	101291532	101299008	101299076	92,106,94	393,369,336	95,103,122	201,246,249	184	272	8.43127138905e-05	0.257,0.298,0.293	0.411,0.382,0.42	-0.122
ENSMUSG00000036792	Mbd5	chr2	+	49118651	49118805	49169908	49170013	49099716	49099809	49231671	49231848	104,68,76	61,63,43	169,99,108	56,30,27	279	230	8.43422670489e-05	0.584,0.471,0.593	0.713,0.731,0.767	-0.188
ENSMUSG00000037926	Ssh2	chr11	+	77408125	77408247	77421215	77421410	77398204	77398269	77425300	77425394	47,48,52	42,34,26	34,27,21	79,39,36	247	320	8.44973289324e-05	0.592,0.647,0.722	0.358,0.473,0.43	0.233
ENSMUSG00000064138	Fam172a	chr13	+	77825322	77825388	77834509	77834701	77761837	77761938	77902653	77902875	73,56,76	140,157,146	57,57,27	232,217,212	191	317	8.45426168933e-05	0.464,0.372,0.464	0.29,0.304,0.174	0.177
ENSMUSG00000038000	Acd	chr8	-	105700281	105700358	105700446	105700540	105700003	105700160	105700702	105700839	243,285,226	66,57,66	180,183,131	69,91,91	219	202	8.48052924322e-05	0.773,0.822,0.76	0.706,0.65,0.57	0.143
ENSMUSG00000014601	Strip1	chr3	-	107625680	107625749	107626735	107626856	107624624	107624731	107626944	107627079	346,391,375	169,164,177	180,191,246	172,126,185	246	194	8.58214203023e-05	0.618,0.653,0.626	0.452,0.545,0.512	0.129
ENSMUSG00000021103	Mnat1	chr12	+	73167999	73168152	73188139	73188265	73123716	73123926	73219020	73219142	659,674,584	412,434,435	615,569,663	265,233,306	278	251	8.59516306457e-05	0.591,0.584,0.548	0.677,0.688,0.662	-0.101
ENSMUSG00000018425	Dhx40	chr11	-	86793161	86793261	86797622	86797754	86789485	86789572	86798921	86798988	315,305,366	297,224,238	193,163,146	248,185,274	257	225	8.74742078944e-05	0.481,0.544,0.574	0.405,0.435,0.318	0.147
ENSMUSG00000019944	Rhobtb1	chr10	+	69285686	69285775	69288949	69289055	69279344	69279495	69289519	69289998	83,110,72	175,170,141	33,37,37	165,99,143	214	231	8.79571313428e-05	0.339,0.411,0.355	0.178,0.287,0.218	0.141
ENSMUSG00000022257	Laptm4b	chr15	+	34258680	34258792	34272343	34272417	34238025	34238422	34273227	34273350	745,798,621	660,712,656	273,332,239	473,392,448	237	199	8.89661292261e-05	0.487,0.485,0.443	0.326,0.416,0.309	0.121
ENSMUSG00000062980	Cped1	chr6	+	22222403	22222540	22233444	22233665	22215511	22215629	22233907	22234009	721,538,516	783,671,591	775,538,758	585,405,599	262	346	9.09290332398e-05	0.549,0.514,0.536	0.636,0.637,0.626	-0.1
ENSMUSG00000024566	Atp9b	chr18	-	80847171	80847252	80858543	80858638	80844526	80844602	80869741	80869793	100,85,72	111,71,68	160,141,143	76,76,76	220	206	9.18285358019e-05	0.458,0.529,0.498	0.663,0.635,0.638	-0.15
ENSMUSG00000038005	Hpf1	chr8	+	60893700	60893860	60896737	60896836	60890450	60890536	60903999	60904087	136,134,140	18,10,12	66,98,59	12,28,27	285	224	9.19972480877e-05	0.856,0.913,0.902	0.812,0.733,0.632	0.165
ENSMUSG00000027104	Atf2	chr2	-	73853794	73853891	73863168	73863238	73850863	73850982	73873669	73873745	393,329,293	269,216,188	440,363,305	181,127,144	195	222	9.20282052352e-05	0.625,0.634,0.64	0.735,0.765,0.707	-0.103
ENSMUSG00000030768	Disp1	chr1	-	183098919	183099047	183099916	183100040	183098551	183098649	183107117	183107147	82,81,62	37,48,32	83,79,83	73,106,91	249	253	9.21940922455e-05	0.692,0.632,0.663	0.536,0.431,0.481	0.18
ENSMUSG00000039826	Trub2	chr2	-	29782119	29782201	29784952	29785027	29779822	29779895	29786475	29786607	183,210,217	216,211,215	111,88,84	160,203,189	200	207	9.25713458138e-05	0.467,0.507,0.511	0.418,0.31,0.315	0.147
ENSMUSG00000018882	Mrpl45	chr11	+	97326781	97326931	97328085	97328259	97325708	97325757	97328481	97329920	319,321,297	528,512,477	136,189,173	429,386,520	275	299	9.34995855659e-05	0.396,0.405,0.404	0.256,0.347,0.266	0.112
ENSMUSG00000014074	Rnf168	chr16	+	32282310	32282387	32285369	32285549	32277460	32278415	32289118	32289240	327,274,238	455,454,370	345,320,326	364,309,294	202	305	9.35201115719e-05	0.52,0.477,0.493	0.589,0.61,0.626	-0.112
ENSMUSG00000037415	Ranbp10	chr8	-	105786626	105786794	105805531	105805584	105782279	105782302	105826077	105826189	43,42,31	211,155,148	28,22,14	208,201,219	178	293	9.50998584936e-05	0.251,0.308,0.256	0.181,0.153,0.095	0.129
ENSMUSG00000020288	Ahsa2	chr11	-	23491012	23491114	23491474	23491582	23490668	23490720	23492217	23492306	611,594,469	568,530,479	256,251,286	371,358,430	233	227	9.93874486355e-05	0.512,0.522,0.488	0.402,0.406,0.393	0.107
ENSMUSG00000009894	Snap47	chr11	-	59428340	59428813	59437977	59438513	59421524	59421649	59449914	59449999	290,300,231	548,556,465	286,255,252	296,261,371	661	598	9.97583250286e-05	0.324,0.328,0.31	0.466,0.469,0.381	-0.118
ENSMUSG00000069769	Msi2	chr11	-	88348783	88348938	88366784	88366847	88347052	88347125	88386044	88386119	202,214,186	251,291,263	126,141,84	246,371,173	188	280	0.000100531820279	0.545,0.523,0.513	0.433,0.361,0.42	0.122
ENSMUSG00000030061	Uba3	chr6	-	97201916	97201997	97203473	97203594	97199238	97199321	97205305	97205347	273,272,312	309,309,296	167,181,132	255,336,238	246	206	0.000100531820279	0.425,0.424,0.469	0.354,0.311,0.317	0.112
ENSMUSG00000027799	Nbea	chr3	-	56079858	56080005	56082371	56082491	56058632	56058830	56085241	56085368	71,73,73	77,83,78	43,26,17	83,73,48	245	272	0.0001017838116	0.506,0.494,0.51	0.365,0.283,0.282	0.193
ENSMUSG00000017897	Eya2	chr2	+	165715950	165716128	165724673	165724816	165713504	165713572	165731552	165731636	233,268,211	265,313,336	456,366,454	279,335,359	303	268	0.000101810519181	0.437,0.431,0.357	0.591,0.491,0.528	-0.128
ENSMUSG00000052798	Nup107	chr10	-	117789973	117790060	117790466	117790558	117787792	117787911	117792603	117792705	262,263,221	373,371,313	387,360,287	324,357,250	217	212	0.000102239006865	0.407,0.409,0.408	0.539,0.496,0.529	-0.113
ENSMUSG00000027699	Ect2	chr3	-	27146836	27146882	27148794	27148887	27145955	27146045	27148992	27149072	131,108,85	103,129,117	119,132,109	69,71,49	218	171	0.000102291585779	0.499,0.396,0.363	0.575,0.593,0.636	-0.182
ENSMUSG00000035769	Xylb	chr9	+	119361113	119361183	119364496	119364577	119359231	119359314	119367488	119367575	13,19,10	31,25,23	1,5,4	40,22,30	195	206	0.000102740934257	0.307,0.445,0.315	0.026,0.194,0.123	0.241
ENSMUSG00000051169	Rpusd3	chr6	-	113416306	113416432	113416788	113416912	113415328	113415722	113417140	113417225	139,131,150	150,168,183	95,73,91	189,141,211	249	251	0.000103639152127	0.483,0.44,0.452	0.336,0.343,0.303	0.131
ENSMUSG00000024665	Fads2	chr19	-	10066514	10066612	10070271	10070348	10066251	10066348	10070563	10070624	658,656,628	852,830,777	620,510,668	508,431,576	202	223	0.00010397865672	0.46,0.466,0.472	0.574,0.566,0.561	-0.101
ENSMUSG00000030720	Cln3	chr7	-	126575489	126575536	126577808	126577921	126575343	126575412	126579172	126579316	91,98,89	27,39,17	67,63,62	47,50,40	238	172	0.00010406366768	0.709,0.645,0.791	0.507,0.477,0.528	0.211
ENSMUSG00000030872	Gga2	chr7	-	122002074	122002212	122002666	122002747	122000118	122000200	122003886	122003987	634,630,604	930,1039,997	591,502,635	575,588,664	206	263	0.000104682074964	0.465,0.436,0.436	0.568,0.522,0.55	-0.101
ENSMUSG00000024122	Pdpk1	chr17	-	24088003	24088221	24091420	24091594	24080377	24080435	24093190	24093287	177,140,159	107,77,88	171,162,111	153,187,106	299	343	0.000104814189612	0.655,0.676,0.675	0.562,0.498,0.546	0.133
ENSMUSG00000021686	Ap3b1	chr13	+	94493668	94493741	94528164	94528396	94483212	94483360	94531981	94532066	215,203,177	265,230,228	307,257,443	215,212,331	198	357	0.000104816095476	0.594,0.614,0.583	0.72,0.686,0.707	-0.107
ENSMUSG00000010461	Eya4	chr10	-	23172998	23173123	23226801	23226851	23159087	23159154	23323047	23323146	95,78,64	102,64,64	63,59,44	103,122,89	175	250	0.000106301636831	0.571,0.635,0.588	0.466,0.409,0.414	0.168
ENSMUSG00000024889	Rce1	chr19	-	4624684	4624763	4625012	4625096	4624013	4624181	4625192	4625295	65,86,70	111,135,111	19,28,33	82,73,117	209	204	0.000106336853998	0.364,0.383,0.381	0.184,0.272,0.216	0.152
ENSMUSG00000011256	Adam19	chr11	+	46131622	46131818	46134427	46134536	46128785	46128875	46136247	46136461	165,166,143	180,183,181	86,97,64	210,148,170	321	234	0.000107190432282	0.401,0.398,0.365	0.23,0.323,0.215	0.132
ENSMUSG00000005198	Polr2a	chr11	-	69744919	69745044	69745568	69745701	69744596	69744807	69745921	69746142	705,607,599	714,619,674	485,539,462	344,369,315	258	250	0.000107190432282	0.489,0.487,0.463	0.577,0.586,0.587	-0.104
ENSMUSG00000019917	Sept10	chr10	-	59170813	59170946	59176847	59177016	59166503	59166691	59178760	59178857	413,360,383	386,359,313	565,380,501	312,262,271	294	258	0.000107945735969	0.484,0.468,0.518	0.614,0.56,0.619	-0.108
ENSMUSG00000031792	Usb1	chr8	+	95338633	95338817	95343121	95343175	95333367	95333534	95343956	95344281	302,283,283	86,107,92	180,204,209	85,122,159	309	179	0.000107945735969	0.67,0.605,0.641	0.551,0.492,0.432	0.147
ENSMUSG00000021432	Slc35b3	chr13	-	38937746	38937839	38939874	38939972	38937241	38937353	38943058	38943166	56,42,41	114,113,97	45,39,47	212,139,273	223	218	0.000107945735969	0.324,0.267,0.292	0.172,0.215,0.144	0.117
ENSMUSG00000052752	Traf7	chr17	-	24516504	24516599	24518741	24518794	24513898	24513932	24519130	24519246	8,18,8	4,4,2	29,9,19	0,0,1	178	220	0.000108515481774	0.712,0.848,0.832	1.0,1.0,0.959	-0.189
ENSMUSG00000032883	Acsl3	chr1	+	78692081	78692220	78694195	78694346	78690268	78690378	78696080	78696204	534,504,426	637,661,470	271,280,236	509,438,507	264	276	0.000108762382755	0.467,0.444,0.487	0.358,0.401,0.327	0.104
ENSMUSG00000020160	Meis1	chr11	-	18988267	18988379	19011241	19011388	18941658	18941804	19012809	19012860	163,137,157	233,180,180	221,174,249	159,149,190	272	237	0.000108785575373	0.379,0.399,0.432	0.548,0.504,0.533	-0.125
ENSMUSG00000022035	Ccdc25	chr14	+	65840447	65840495	65846295	65846335	65837301	65837484	65851616	65851668	153,135,132	144,143,144	134,190,122	78,61,78	173	165	0.000110434149015	0.503,0.474,0.466	0.621,0.748,0.599	-0.175
ENSMUSG00000019763	Rmnd1	chr10	-	4427170	4427691	4429076	4429171	4422081	4422190	4432265	4432388	25,26,27	79,91,100	31,43,34	49,39,60	220	646	0.000111251408712	0.482,0.456,0.442	0.65,0.764,0.625	-0.22
ENSMUSG00000019763	Rmnd1	chr10	-	4422081	4422190	4427170	4427691	4418555	4418631	4429076	4429171	153,149,134	29,19,29	187,132,208	14,7,14	646	234	0.000112592452903	0.656,0.74,0.626	0.829,0.872,0.843	-0.174
ENSMUSG00000024151	Msh2	chr17	+	87718600	87718805	87719287	87719535	87717454	87717700	87720882	87721058	653,597,640	717,665,585	489,402,613	240,304,435	330	373	0.000112632536462	0.507,0.504,0.553	0.697,0.599,0.614	-0.115
ENSMUSG00000014077	Chp1	chr2	+	119571767	119571895	119580694	119580756	119566649	119566730	119584529	119587015	244,251,251	317,253,242	259,254,222	163,180,148	253	187	0.000112632536462	0.363,0.423,0.434	0.54,0.511,0.526	-0.119
ENSMUSG00000015605	Srf	chr17	-	46550900	46551020	46551530	46551792	46549844	46550036	46553559	46553826	671,686,704	404,374,437	1307,971,1285	494,376,524	387	245	0.000112871568639	0.513,0.537,0.505	0.626,0.62,0.608	-0.1
ENSMUSG00000021973	Micu2	chr14	-	57927196	57927294	57932237	57932303	57923939	57924111	57943587	57943670	474,388,421	508,414,422	462,393,507	333,281,310	191	223	0.000113098595808	0.521,0.522,0.538	0.618,0.62,0.656	-0.104
ENSMUSG00000033906	Zdhhc15	chrX	-	104574168	104574238	104588300	104588421	104572504	104572537	104598091	104598186	160,121,126	113,76,72	175,140,141	66,50,40	246	195	0.000113098595808	0.529,0.558,0.581	0.678,0.689,0.736	-0.145
ENSMUSG00000022772	Senp5	chr16	-	31965744	31965828	31968799	31968937	31964269	31964320	31977679	31977757	219,227,195	105,82,74	209,191,183	43,44,40	263	209	0.000113762575324	0.624,0.687,0.677	0.794,0.775,0.784	-0.122
ENSMUSG00000022962	Gart	chr16	-	91638726	91638795	91639339	91639451	91637929	91638055	91641211	91641386	548,553,506	347,329,328	320,292,268	291,274,291	237	194	0.000113762575324	0.564,0.579,0.558	0.474,0.466,0.43	0.11
ENSMUSG00000030967	Zranb1	chr7	+	132972689	132972761	132973424	132973623	132971185	132971339	132981280	132981401	241,226,211	458,402,367	229,166,208	588,480,651	197	324	0.000115143359494	0.464,0.48,0.486	0.39,0.363,0.344	0.111
ENSMUSG00000042439	Zfp532	chr18	+	65638749	65638931	65656350	65656632	65622983	65625334	65682894	65683007	286,287,278	275,217,277	445,281,431	207,188,256	307	407	0.000116721313349	0.58,0.637,0.571	0.74,0.665,0.691	-0.103
ENSMUSG00000038383	Pigu	chr2	-	155301200	155301355	155314501	155314599	155299045	155299189	155328580	155328681	347,302,269	337,292,291	397,318,429	250,210,269	223	280	0.000118813070565	0.564,0.565,0.537	0.666,0.655,0.667	-0.107
ENSMUSG00000009733	Tfcp2	chr15	-	100520562	100520715	100525566	100525672	100518569	100518680	100527876	100527953	166,177,183	189,136,132	151,144,158	218,244,245	231	278	0.000119519922833	0.514,0.61,0.625	0.455,0.415,0.437	0.147
ENSMUSG00000038668	Lpar1	chr4	-	58486476	58487224	58504621	58504781	58435254	58437634	58553133	58553357	377,357,330	784,808,728	431,428,290	593,448,500	285	873	0.000120354879683	0.596,0.575,0.581	0.69,0.745,0.64	-0.108
ENSMUSG00000029512	Ulk1	chr5	-	110788947	110789057	110789341	110789535	110788728	110788872	110790211	110790480	408,412,364	187,227,181	656,532,591	208,174,180	319	235	0.000120354879683	0.616,0.572,0.597	0.699,0.693,0.707	-0.105
ENSMUSG00000039599	Fam149b	chr14	+	20358023	20358140	20381748	20381821	20356354	20356497	20382916	20383489	239,241,256	126,124,99	145,138,104	116,115,166	242	198	0.000120491632076	0.608,0.614,0.679	0.506,0.495,0.339	0.187
ENSMUSG00000050812	AI314180	chr4	-	58842567	58842648	58844078	58844202	58841382	58841605	58846998	58847102	206,205,152	199,163,164	99,112,81	164,191,116	249	206	0.000121558541555	0.461,0.51,0.434	0.333,0.327,0.366	0.126
ENSMUSG00000069094	Pde7a	chr3	-	19229687	19229768	19230255	19230352	19223107	19227841	19230956	19231101	476,467,463	426,412,399	746,426,619	330,296,323	222	206	0.000123174220254	0.509,0.513,0.518	0.677,0.572,0.64	-0.116
ENSMUSG00000032512	Wdr48	chr9	+	119913627	119913725	119916725	119916833	119912366	119912469	119917110	119917207	480,417,381	526,393,492	508,371,444	326,320,294	223	233	0.000123396234381	0.488,0.526,0.447	0.62,0.548,0.612	-0.106
ENSMUSG00000032872	Cyb5r4	chr9	+	87042779	87042873	87049101	87049224	87041252	87041310	87055764	87055905	186,183,186	213,180,194	57,65,58	138,97,133	219	248	0.000123634984114	0.497,0.535,0.521	0.319,0.431,0.331	0.157
ENSMUSG00000058486	Wdr91	chr6	-	34886065	34886178	34886807	34886916	34884183	34884381	34888953	34889122	134,105,116	134,110,118	119,130,162	60,89,84	234	238	0.000123942236781	0.504,0.493,0.5	0.669,0.598,0.662	-0.144
ENSMUSG00000030850	Ate1	chr7	-	130503721	130503850	130507481	130507699	130481682	130481715	130509006	130509258	99,108,122	49,52,37	155,113,137	28,26,21	343	254	0.0001256740258	0.599,0.606,0.709	0.804,0.763,0.829	-0.161
ENSMUSG00000071054	Safb	chr17	+	56598643	56599220	56599622	56599672	56597787	56597815	56600337	56600432	559,497,442	268,277,263	473,426,462	152,140,174	702	175	0.000125776380392	0.342,0.309,0.295	0.437,0.431,0.398	-0.107
ENSMUSG00000051169	Rpusd3	chr6	-	113416306	113416446	113416788	113416912	113415318	113415722	113417140	113417225	139,131,150	151,169,192	95,73,91	189,145,214	249	265	0.000127638883073	0.495,0.452,0.454	0.349,0.349,0.312	0.13
ENSMUSG00000028601	Echdc2	chr4	+	108172088	108172175	108173794	108173851	108169860	108169948	108173986	108174174	125,116,128	99,88,56	86,109,121	127,120,187	212	182	0.000127970277094	0.52,0.531,0.662	0.368,0.438,0.357	0.183
ENSMUSG00000024260	Sap130	chr18	+	31650490	31650615	31653501	31653626	31649544	31649656	31666340	31666488	224,218,234	282,306,254	175,165,178	317,337,381	250	250	0.000129465643295	0.443,0.416,0.48	0.356,0.329,0.318	0.112
ENSMUSG00000020952	Scfd1	chr12	+	51387049	51387138	51389281	51389372	51384104	51384175	51390305	51390428	279,242,236	147,124,140	231,291,229	65,105,70	214	216	0.000129962381856	0.657,0.663,0.63	0.782,0.737,0.768	-0.112
ENSMUSG00000044117	2900011O08Rik	chr16	+	14088945	14089019	14095903	14095986	14049382	14049506	14099792	14101500	76,53,51	62,78,43	44,56,60	124,109,139	199	208	0.000130496508242	0.562,0.415,0.554	0.271,0.349,0.311	0.2
ENSMUSG00000028053	Ash1l	chr3	+	89067154	89067241	89068986	89069077	89066171	89066420	89070227	89070366	53,58,53	89,89,98	19,20,38	84,88,106	212	216	0.000130790643386	0.378,0.399,0.355	0.187,0.188,0.268	0.163
ENSMUSG00000030980	Knop1	chr7	-	118848448	118848574	118850620	118850689	118842221	118846094	118852402	118853340	332,260,234	542,532,538	276,251,241	299,346,311	194	251	0.000130790643386	0.442,0.387,0.36	0.544,0.484,0.501	-0.113
ENSMUSG00000029512	Ulk1	chr5	-	110789341	110789535	110790211	110790480	110788947	110789057	110790849	110790936	330,329,293	442,363,368	373,309,368	289,282,257	394	319	0.000131364616619	0.377,0.423,0.392	0.511,0.47,0.537	-0.109
ENSMUSG00000036197	Gxylt1	chr15	-	93248358	93248482	93254300	93254552	93247858	93248031	93259064	93259190	144,145,149	270,243,169	112,123,52	369,250,199	377	249	0.000132002030963	0.26,0.283,0.368	0.167,0.245,0.147	0.117
ENSMUSG00000041720	Pi4ka	chr16	-	17299441	17299569	17300992	17301100	17297583	17297670	17302990	17303142	132,107,122	210,226,186	104,95,128	295,263,407	233	253	0.000134691424261	0.406,0.34,0.416	0.277,0.282,0.255	0.116
ENSMUSG00000000194	Gpr107	chr2	+	31171941	31172081	31174201	31174239	31168796	31168879	31176897	31176954	278,253,230	72,67,58	299,311,220	48,29,35	265	163	0.00013697817558	0.704,0.699,0.709	0.793,0.868,0.795	-0.115
ENSMUSG00000017756	Slc12a7	chr13	+	73788564	73788711	73789940	73789995	73785043	73785166	73790649	73790780	178,169,142	121,90,92	98,98,91	98,115,104	272	180	0.000137264211758	0.493,0.554,0.505	0.398,0.361,0.367	0.142
ENSMUSG00000030213	Atf7ip	chr6	+	136571472	136571538	136575244	136575318	136566647	136566785	136582377	136582466	157,152,173	170,155,138	88,89,78	151,141,136	191	199	0.000138192725516	0.49,0.505,0.566	0.378,0.397,0.374	0.137
ENSMUSG00000058761	Rnf169	chr7	-	99935161	99935280	99942958	99943105	99927092	99927192	99955466	99955540	104,100,86	166,135,108	153,137,132	124,104,108	272	244	0.000139659794055	0.36,0.399,0.417	0.525,0.542,0.523	-0.138
ENSMUSG00000037443	Cep85	chr4	-	134152103	134152289	134153808	134153926	134148608	134148761	134154262	134154396	76,106,88	111,68,95	57,59,65	138,154,137	243	311	0.000141143303802	0.467,0.666,0.542	0.346,0.329,0.378	0.207
ENSMUSG00000071645	Tut1	chr19	+	8959086	8959402	8962343	8962822	8955386	8955577	8964019	8964129	131,138,125	126,136,123	161,148,150	63,80,101	441	604	0.000142299441662	0.587,0.582,0.582	0.778,0.717,0.67	-0.138
ENSMUSG00000058594	Fbxo18	chr2	-	11747059	11747166	11748363	11748489	11743625	11743757	11748936	11749134	624,557,483	538,521,481	336,325,423	482,409,645	251	232	0.000143772842612	0.517,0.497,0.481	0.392,0.423,0.377	0.101
ENSMUSG00000024764	Naa40	chr19	-	7229947	7230106	7230187	7230283	7229721	7229805	7234103	7234156	361,422,347	559,491,478	381,321,368	315,287,340	221	284	0.000144735930613	0.454,0.525,0.483	0.609,0.59,0.582	-0.106
ENSMUSG00000074513	Arfip1	chr3	-	84509807	84509982	84527685	84527798	84496092	84497891	84534586	84534695	181,166,135	254,219,216	300,279,222	195,240,229	238	300	0.000145962391626	0.473,0.489,0.441	0.66,0.594,0.55	-0.134
ENSMUSG00000030714	Sgf29	chr7	+	126664915	126664988	126670629	126670694	126663928	126664004	126671537	126671660	139,146,162	96,129,99	156,174,246	75,71,83	198	190	0.000145962391626	0.581,0.521,0.611	0.666,0.702,0.74	-0.132
ENSMUSG00000010277	2610507B11Rik	chr11	+	78265178	78265239	78265572	78265762	78264463	78264582	78266350	78266474	226,220,208	406,362,362	132,125,72	346,328,243	186	315	0.000146174679308	0.485,0.507,0.493	0.393,0.392,0.334	0.122
ENSMUSG00000087303	Lipo2	chr19	-	33730805	33730949	33746838	33746948	33722829	33722901	33748434	33748633	1,0,1	7,2,4	7,3,5	4,4,5	235	269	0.000146434537632	0.141,0.0,0.222	0.667,0.462,0.534	-0.433
ENSMUSG00000042508	Dmtf1	chr5	-	9140385	9140480	9150375	9150492	9137125	9137240	9151797	9151918	303,237,253	251,219,232	308,237,177	440,290,284	242	220	0.000146840787928	0.523,0.496,0.498	0.389,0.426,0.362	0.113
ENSMUSG00000021981	Cab39l	chr14	+	59519565	59519734	59526755	59526815	59506264	59506383	59528841	59528907	360,301,353	153,111,154	266,238,242	188,134,208	294	185	0.00014689008269	0.597,0.63,0.591	0.471,0.528,0.423	0.132
ENSMUSG00000019792	Trmt11	chr10	-	30566425	30566506	30587438	30587595	30560817	30560982	30590024	30590159	176,154,137	113,116,107	79,75,88	91,101,121	282	206	0.000147794637356	0.532,0.492,0.483	0.388,0.352,0.347	0.14
ENSMUSG00000035620	Ric8b	chr10	+	84970728	84970824	84980047	84980192	84969862	84970091	84992119	84992264	193,157,154	274,233,220	114,125,134	281,282,323	221	270	0.000148002111313	0.463,0.452,0.461	0.331,0.351,0.336	0.119
ENSMUSG00000018707	Dync1h1	chr12	+	110664535	110664747	110665082	110665236	110663172	110663276	110665663	110665806	495,558,566	537,617,555	427,409,1009	251,283,811	337	279	0.000148835611992	0.433,0.428,0.458	0.585,0.545,0.507	-0.106
ENSMUSG00000030613	Ccdc90b	chr7	+	92572538	92572640	92574621	92574663	92568471	92568575	92574743	92574815	556,547,460	343,300,282	411,335,455	403,268,428	227	167	0.000149666533311	0.544,0.573,0.545	0.429,0.479,0.439	0.105
ENSMUSG00000027285	Haus2	chr2	+	120613050	120613120	120615854	120615987	120612337	120612430	120617872	120617981	68,103,89	244,246,279	50,45,39	258,227,250	195	258	0.000153697700855	0.269,0.356,0.297	0.204,0.208,0.171	0.113
ENSMUSG00000051278	Zgrf1	chr3	+	127589968	127590108	127598700	127598815	127587940	127588137	127600979	127601239	89,50,67	65,57,57	59,51,55	99,89,113	265	240	0.000154427975906	0.554,0.443,0.516	0.351,0.342,0.306	0.171
ENSMUSG00000028383	Hsdl2	chr4	+	59593236	59593335	59594395	59594510	59592154	59592318	59596862	59596966	234,169,168	222,160,149	144,160,127	248,206,304	224	240	0.0001574532258	0.53,0.531,0.547	0.384,0.454,0.309	0.154
ENSMUSG00000055322	Tns1	chr1	-	73937224	73937317	73940977	73941053	73927911	73928110	73941909	73942106	91,68,71	108,89,91	75,64,75	43,42,51	201	218	0.000158441123175	0.477,0.453,0.458	0.654,0.623,0.615	-0.168
ENSMUSG00000030714	Sgf29	chr7	+	126661051	126661148	126663928	126664004	126649308	126649477	126664915	126664988	170,175,172	192,207,179	124,169,179	83,113,115	222	201	0.000160925655903	0.445,0.434,0.465	0.575,0.575,0.585	-0.13
ENSMUSG00000091474	2610021A01Rik	chr7	+	41612370	41612497	41613155	41613251	41611675	41611925	41624722	41624832	69,69,54	62,53,47	48,34,26	70,74,51	252	221	0.000162131178427	0.494,0.533,0.502	0.376,0.287,0.309	0.186
ENSMUSG00000029056	Pank4	chr4	+	154972148	154972230	154972468	154972569	154971372	154971554	154974629	154974785	212,204,137	178,223,176	259,219,274	150,157,150	207	226	0.000164290747936	0.565,0.5,0.459	0.653,0.604,0.666	-0.133
ENSMUSG00000026767	Fam188a	chr2	-	12400022	12400137	12403997	12404168	12397492	12397566	12405859	12405920	83,89,86	137,98,82	40,40,45	120,83,115	296	240	0.000164443362952	0.329,0.424,0.46	0.213,0.281,0.241	0.159
ENSMUSG00000006024	Napa	chr7	+	16115202	16115271	16115599	16115650	16114120	16114225	16116463	16117975	351,388,359	307,306,303	173,163,252	198,240,339	194	176	0.000164746336118	0.509,0.535,0.518	0.442,0.381,0.403	0.112
ENSMUSG00000040365	Trim41	chr11	-	48808464	48808487	48809049	48809280	48808124	48808252	48812299	48812395	369,357,301	29,23,26	323,289,335	54,44,46	356	148	0.000166351229029	0.841,0.866,0.828	0.713,0.732,0.752	0.113
ENSMUSG00000020993	Trappc6b	chr12	-	59044252	59044346	59048122	59048206	59043092	59043676	59050267	59050385	208,195,219	323,257,261	248,238,305	202,187,285	209	219	0.000171204922475	0.403,0.443,0.468	0.563,0.571,0.529	-0.116
ENSMUSG00000058444	Map2k5	chr9	-	63343386	63343456	63371736	63371785	63339080	63339121	63377122	63377902	95,88,64	84,94,104	111,116,113	62,51,71	174	195	0.000171974356442	0.559,0.512,0.408	0.667,0.718,0.641	-0.182
ENSMUSG00000025227	Mfsd13a	chr19	+	46369236	46369333	46371935	46372107	46368265	46368389	46372181	46372375	21,30,21	14,9,25	24,23,25	3,2,4	222	297	0.000172040427283	0.667,0.817,0.529	0.915,0.939,0.893	-0.245
ENSMUSG00000030516	Tjp1	chr7	-	65301065	65301283	65302743	65303218	65299669	65299813	65306369	65306536	345,337,283	378,362,362	476,419,590	341,291,490	600	343	0.000173288940096	0.343,0.347,0.309	0.444,0.451,0.408	-0.101
ENSMUSG00000043411	Usp48	chr4	+	137608057	137608182	137608997	137609106	137606688	137606816	137610689	137610823	240,204,244	334,273,265	108,117,80	252,196,203	250	234	0.000173804772049	0.402,0.412,0.463	0.286,0.358,0.269	0.121
ENSMUSG00000046707	Csnk2a2	chr8	-	95461545	95461629	95465650	95465710	95460677	95460788	95473370	95473421	303,304,292	411,390,371	245,272,292	199,210,267	185	209	0.000176496216672	0.454,0.468,0.471	0.582,0.594,0.553	-0.112
ENSMUSG00000022812	Gsk3b	chr16	+	38144259	38144453	38170663	38170747	38090287	38090613	38184434	38184545	443,423,429	474,357,414	289,290,215	505,339,386	319	209	0.000177435679664	0.38,0.437,0.404	0.273,0.359,0.267	0.107
ENSMUSG00000054405	Dnajc8	chr4	+	132538186	132538288	132541781	132541838	132535580	132535663	132544055	132544122	581,603,661	333,279,248	247,345,279	271,211,304	227	182	0.000177655069891	0.583,0.634,0.681	0.422,0.567,0.424	0.162
ENSMUSG00000041328	Pcf11	chr7	-	92663461	92663656	92663966	92664155	92660958	92662076	92665739	92665865	174,99,141	257,184,177	85,62,44	203,176,131	314	320	0.000179565465374	0.408,0.354,0.448	0.299,0.264,0.255	0.131
ENSMUSG00000063884	Ptcd3	chr6	-	71905097	71905143	71907652	71907689	71903425	71903494	71907793	71907846	41,60,36	141,116,133	49,51,49	75,62,55	162	171	0.000179799773761	0.235,0.353,0.222	0.408,0.465,0.485	-0.183
ENSMUSG00000057181	5730455P16Rik	chr11	-	80364835	80364939	80368061	80368198	80360491	80364018	80368527	80368592	175,147,173	126,119,110	186,146,141	75,65,52	262	229	0.000179799773761	0.548,0.519,0.579	0.684,0.663,0.703	-0.135
ENSMUSG00000047454	Gphn	chr12	+	78493949	78494057	78562855	78562898	78492037	78492310	78590533	78590671	93,94,86	32,41,22	127,72,111	20,12,11	233	168	0.000183259816347	0.677,0.623,0.738	0.821,0.812,0.879	-0.158
ENSMUSG00000033014	Trim33	chr3	+	103324644	103324759	103326087	103326234	103321544	103321661	103326791	103326909	316,261,280	282,287,286	390,342,287	215,265,138	240	272	0.000183436823505	0.559,0.508,0.526	0.673,0.594,0.702	-0.125
ENSMUSG00000041135	Ripk2	chr4	-	16139204	16139254	16151916	16152074	16138073	16138235	16155034	16155190	93,73,57	27,25,29	133,77,123	19,15,11	283	175	0.000183848647182	0.681,0.644,0.549	0.812,0.76,0.874	-0.191
ENSMUSG00000024357	Sil1	chr18	-	35348639	35348760	35418056	35418195	35341097	35341197	35438266	35438380	119,110,87	70,66,51	113,141,158	114,170,155	264	246	0.00018517978726	0.613,0.608,0.614	0.48,0.436,0.487	0.144
ENSMUSG00000022332	Khdrbs3	chr15	+	68995051	68995170	69013357	69013474	68928419	68928833	69017327	69017474	187,219,182	430,424,400	245,279,257	325,366,377	244	242	0.000188537969893	0.301,0.339,0.311	0.428,0.431,0.403	-0.104
ENSMUSG00000024072	Yipf4	chr17	+	74496589	74496667	74498308	74498422	74493927	74494099	74498970	74500277	253,233,245	323,320,298	267,209,280	480,446,586	203	239	0.000188793588067	0.48,0.462,0.492	0.396,0.356,0.36	0.107
ENSMUSG00000079109	Pms2	chr5	+	143928098	143928266	143928941	143929042	143925220	143926073	143929180	143929350	174,136,161	142,153,111	124,105,131	207,149,212	293	226	0.000188793588067	0.486,0.407,0.528	0.316,0.352,0.323	0.143
ENSMUSG00000037259	Dzank1	chr2	-	144476072	144476147	144479014	144479142	144470556	144475089	144479604	144479685	8,3,2	8,12,6	0,2,0	12,16,7	253	200	0.000189014887972	0.442,0.165,0.209	0.0,0.09,0.0	0.242
ENSMUSG00000035325	Sec31a	chr5	-	100388533	100388611	100389067	100389106	100386127	100386203	100390758	100390833	198,170,188	240,226,237	377,297,383	271,246,329	164	203	0.000190728326182	0.505,0.482,0.495	0.633,0.599,0.59	-0.113
ENSMUSG00000040112	Mrps35	chr6	+	147049827	147049888	147055851	147055991	147048133	147048301	147060141	147060251	263,262,257	557,579,553	151,187,200	596,507,720	186	265	0.00019237836451	0.402,0.392,0.398	0.265,0.344,0.284	0.1
ENSMUSG00000017491	Rarb	chr14	-	16435053	16435258	16436733	16436910	16434164	16434323	16443677	16443838	379,343,320	385,343,402	143,197,118	343,271,310	302	330	0.000192738604373	0.518,0.522,0.465	0.313,0.443,0.294	0.152
ENSMUSG00000022359	Wdyhv1	chr15	+	58152596	58152745	58153579	58153704	58150605	58150656	58157901	58158652	209,180,184	258,278,255	179,156,213	158,134,172	274	250	0.000192738604373	0.425,0.371,0.397	0.508,0.515,0.53	-0.12
ENSMUSG00000015363	Trabd	chr15	+	89081352	89081453	89081950	89082117	89080979	89081044	89082650	89082791	127,115,88	274,339,290	54,80,55	297,323,294	226	292	0.000193839686286	0.375,0.305,0.282	0.19,0.242,0.195	0.112
ENSMUSG00000025423	Pias2	chr18	+	77097248	77097723	77105804	77105889	77065207	77065419	77119911	77119962	156,188,162	203,187,170	193,320,134	98,136,113	600	210	0.000194064088919	0.212,0.26,0.25	0.408,0.452,0.293	-0.144
ENSMUSG00000020523	Fam114a2	chr11	-	57487566	57487620	57490109	57490182	57483791	57484140	57491919	57492059	187,169,208	276,250,253	101,118,96	261,210,287	198	179	0.000194116935721	0.38,0.379,0.426	0.259,0.337,0.232	0.119
ENSMUSG00000024007	Ppil1	chr17	-	29252249	29252318	29261736	29261891	29250802	29251725	29263871	29264158	819,1031,889	550,585,607	344,495,411	363,409,413	280	194	0.00019446891224	0.508,0.55,0.504	0.396,0.456,0.408	0.101
ENSMUSG00000021576	Pdcd6	chr13	-	74309683	74309842	74316329	74316391	74305540	74305650	74317106	74317326	361,335,261	664,673,579	167,240,272	772,615,901	187	284	0.000195605434696	0.452,0.431,0.406	0.247,0.372,0.314	0.119
ENSMUSG00000030101	Sumf1	chr6	-	108118619	108118679	108144590	108144704	108108475	108108586	108152226	108152341	116,78,70	89,81,66	75,55,59	110,91,118	239	185	0.000195605434696	0.502,0.427,0.451	0.345,0.319,0.279	0.146
ENSMUSG00000069094	Pde7a	chr3	-	19230255	19230352	19230956	19231101	19229687	19229768	19233099	19233191	523,485,516	318,301,275	308,233,298	265,233,261	270	222	0.000196951450948	0.575,0.57,0.607	0.489,0.451,0.484	0.109
ENSMUSG00000026806	Ddx31	chr2	+	28886890	28887002	28892378	28892541	28881142	28881224	28904588	28905571	86,90,96	130,131,132	76,109,123	69,83,94	237	288	0.000198643235406	0.446,0.455,0.469	0.572,0.615,0.614	-0.144
ENSMUSG00000028975	Pex14	chr4	-	148970549	148970635	148984036	148984165	148967523	148967626	149041720	149041805	265,320,312	187,224,204	316,399,472	170,146,145	254	211	0.000200947737735	0.541,0.543,0.56	0.607,0.694,0.73	-0.129
ENSMUSG00000060098	Prmt7	chr8	+	106217243	106217280	106219919	106220069	106212375	106212571	106227210	106227319	144,158,180	315,299,296	172,173,196	230,212,192	162	275	0.000204322967003	0.437,0.473,0.508	0.559,0.581,0.634	-0.119
ENSMUSG00000028580	Pum1	chr4	+	130668924	130669298	130701041	130701110	130663385	130663467	130718153	130718262	397,334,324	206,169,150	486,536,408	151,190,109	499	194	0.000205264412868	0.428,0.435,0.456	0.556,0.523,0.593	-0.118
ENSMUSG00000015202	Cnksr3	chr10	-	7152863	7152951	7160643	7160807	7142960	7143002	7211631	7212237	80,77,70	83,62,53	127,157,117	58,57,63	289	213	0.00021089360383	0.415,0.478,0.493	0.617,0.67,0.578	-0.16
ENSMUSG00000042901	Aida	chr1	+	183306884	183306939	183313660	183313724	183306423	183306477	183313978	183314082	28,34,25	109,71,102	48,52,35	50,56,63	180	189	0.000211863270077	0.212,0.335,0.205	0.502,0.494,0.368	-0.204
ENSMUSG00000020166	Cnot2	chr10	-	116504034	116504114	116517316	116517383	116501191	116501317	116549032	116549175	188,190,184	426,423,399	233,222,252	368,298,338	192	205	0.000212547645822	0.32,0.324,0.33	0.403,0.443,0.443	-0.105
ENSMUSG00000027669	Gnb4	chr3	-	32598125	32598164	32602044	32602140	32592210	32596383	32616438	32616525	118,135,90	48,38,35	85,99,51	62,61,50	221	164	0.000212885907371	0.646,0.725,0.656	0.504,0.546,0.431	0.182
ENSMUSG00000026683	Nuf2	chr1	-	169513444	169513541	169514911	169514985	169512166	169512229	169516560	169516658	382,355,342	511,448,405	187,167,210	385,333,380	199	222	0.000213081483577	0.455,0.469,0.485	0.351,0.359,0.381	0.106
ENSMUSG00000027333	Smox	chr2	+	131520411	131520646	131520921	131521171	131520094	131520268	131522058	131522219	270,257,278	302,332,299	300,337,322	513,541,657	360	375	0.00021424342533	0.482,0.446,0.492	0.379,0.394,0.338	0.103
ENSMUSG00000039599	Fam149b	chr14	+	20359754	20359916	20363262	20363450	20358023	20358140	20381748	20381821	154,138,131	106,92,111	145,136,177	75,48,61	287	313	0.000214586485259	0.613,0.621,0.563	0.678,0.756,0.76	-0.132
ENSMUSG00000020534	Shmt1	chr11	-	60804262	60804408	60806945	60807042	60801915	60802031	60810903	60811091	367,389,321	323,351,385	254,253,226	121,191,123	222	271	0.000217414815786	0.581,0.575,0.504	0.719,0.618,0.692	-0.123
ENSMUSG00000036893	Ehmt1	chr2	-	24840635	24840779	24847943	24848089	24839529	24839756	24852664	24852802	465,503,450	401,412,350	442,425,395	245,229,203	271	269	0.00021861951808	0.535,0.548,0.561	0.642,0.648,0.659	-0.102
ENSMUSG00000089872	Rps6kc1	chr1	-	190871591	190871951	190885333	190885427	190844486	190844602	190888648	190888764	113,96,104	114,106,91	107,57,65	158,155,137	219	485	0.00022017316274	0.687,0.667,0.717	0.6,0.449,0.512	0.17
ENSMUSG00000041958	Pigs	chr11	+	78328731	78328871	78328974	78329086	78328414	78328508	78332949	78333039	216,229,193	375,364,316	315,338,324	344,307,395	265	237	0.000220213586958	0.34,0.36,0.353	0.45,0.496,0.423	-0.105
ENSMUSG00000040586	Ofd1	chrX	-	166400919	166401033	166403541	166403639	166393176	166393331	166405425	166405582	139,136,119	228,176,198	88,72,91	221,173,257	223	239	0.000220924880212	0.395,0.453,0.392	0.299,0.308,0.275	0.119
ENSMUSG00000011832	Evi5l	chr8	+	4187575	4187650	4188286	4188412	4187240	4187465	4191236	4191380	97,110,87	196,139,179	102,91,86	308,275,334	200	251	0.000222550510997	0.383,0.498,0.379	0.294,0.293,0.244	0.143
ENSMUSG00000020652	Cenpo	chr12	-	4231515	4231682	4233530	4233657	4217207	4217322	4233751	4233965	143,94,102	139,112,111	70,66,66	130,125,132	252	292	0.000224913179071	0.544,0.493,0.516	0.384,0.38,0.367	0.141
ENSMUSG00000003190	Bcl2l12	chr7	-	44992743	44993031	44994362	44994449	44991221	44991454	44996543	44996686	316,334,339	734,711,627	276,212,316	784,715,1036	212	413	0.000228595401939	0.456,0.478,0.513	0.407,0.366,0.373	0.1
ENSMUSG00000017550	Atad5	chr11	+	80103259	80103341	80106253	80106438	80101781	80101908	80108482	80108637	98,69,72	94,80,70	67,43,42	22,24,24	207	310	0.000230126219601	0.61,0.564,0.606	0.82,0.728,0.724	-0.164
ENSMUSG00000021338	Lrrc16a	chr13	-	24178206	24178257	24276456	24276554	24173615	24173675	24280560	24280716	57,73,42	34,32,29	79,77,77	17,23,10	223	176	0.000234778553559	0.57,0.643,0.533	0.786,0.725,0.859	-0.208
ENSMUSG00000022139	Mbnl2	chr14	+	120385390	120385591	120388899	120389163	120379149	120379314	120396450	120396604	237,212,207	53,56,45	355,283,311	179,264,103	326	389	0.000236529753921	0.842,0.819,0.846	0.703,0.561,0.783	0.153
ENSMUSG00000041135	Ripk2	chr4	-	16151916	16152074	16155034	16155190	16139204	16139254	16158276	16158430	68,72,81	134,96,96	112,68,115	72,62,79	281	283	0.000239829854305	0.338,0.43,0.459	0.61,0.525,0.594	-0.167
ENSMUSG00000055320	Tead1	chr7	+	112876074	112876248	112891718	112891859	112861431	112861556	112894311	112894464	281,258,224	232,195,187	203,190,117	250,265,145	299	266	0.000241496357244	0.519,0.541,0.516	0.419,0.389,0.418	0.117
ENSMUSG00000036864	Proser3	chr7	-	30546302	30546427	30550757	30550834	30543690	30543773	30552207	30552272	34,36,23	5,8,4	22,35,46	0,1,2	202	250	0.000244608380593	0.894,0.848,0.877	1.0,0.977,0.966	-0.108
ENSMUSG00000021629	Slc30a5	chr13	-	100821118	100821206	100824915	100825001	100818125	100818213	100826451	100826518	221,177,116	201,174,170	151,129,132	304,254,239	211	213	0.00024519736019	0.526,0.507,0.408	0.334,0.339,0.358	0.137
ENSMUSG00000028580	Pum1	chr4	+	130719172	130719351	130727997	130728164	130718153	130718262	130730277	130730548	508,451,389	419,422,373	299,299,280	197,183,135	304	292	0.000245638374417	0.538,0.507,0.5	0.593,0.611,0.666	-0.108
ENSMUSG00000022139	Mbnl2	chr14	+	120379149	120379314	120385390	120385591	120324793	120325412	120388899	120389163	265,217,204	369,294,253	639,435,443	503,395,411	290	326	0.000246184481152	0.447,0.453,0.475	0.588,0.553,0.548	-0.105
ENSMUSG00000021392	Nol8	chr13	+	49675385	49675512	49676321	49676389	49672551	49672823	49676754	49676834	127,92,80	77,73,49	116,116,163	36,39,64	252	193	0.000247142486431	0.558,0.491,0.556	0.712,0.695,0.661	-0.154
ENSMUSG00000020628	Trappc12	chr12	-	28701535	28701609	28703525	28703598	28697143	28697242	28711871	28711984	87,80,93	95,101,87	92,74,111	38,54,55	198	199	0.0002471896365	0.479,0.443,0.518	0.709,0.579,0.67	-0.173
ENSMUSG00000026584	Scyl3	chr1	+	163943823	163943901	163944795	163944935	163941020	163941218	163946163	163946348	29,20,33	79,81,75	7,15,13	90,96,80	203	265	0.000247720521031	0.324,0.244,0.365	0.092,0.169,0.175	0.166
ENSMUSG00000040451	Sgms1	chr19	-	32142745	32142863	32159523	32160363	32129540	32129694	32223508	32223590	103,73,63	83,115,91	129,147,104	92,80,71	965	243	0.000248135543369	0.238,0.138,0.148	0.261,0.316,0.269	-0.107
ENSMUSG00000033004	Mycbp2	chr14	-	103200073	103200192	103201211	103201437	103199432	103199520	103204321	103204540	75,53,47	79,62,52	27,24,14	59,74,27	351	244	0.000248294346938	0.398,0.373,0.386	0.241,0.184,0.265	0.156
ENSMUSG00000063160	Numbl	chr7	+	27268778	27268919	27273954	27274144	27266726	27266801	27276626	27276932	261,208,214	145,129,137	331,365,403	398,368,323	266	315	0.000248294346938	0.681,0.656,0.649	0.496,0.54,0.596	0.118
ENSMUSG00000020728	Cep112	chr11	+	108486912	108486990	108498243	108498330	108486592	108486640	108503065	108503165	33,37,35	31,22,21	32,24,13	48,45,54	203	212	0.000248525694946	0.526,0.637,0.635	0.41,0.358,0.201	0.276
ENSMUSG00000024566	Atp9b	chr18	-	80808611	80808772	80836354	80836431	80795289	80795432	80844526	80844602	83,41,46	231,175,135	48,39,45	288,231,293	202	286	0.000250019873298	0.337,0.249,0.325	0.191,0.193,0.179	0.116
ENSMUSG00000021385	Ippk	chr13	+	49432369	49432465	49433828	49433895	49430868	49430916	49435469	49435591	51,37,24	44,62,53	13,17,16	72,49,81	221	192	0.000250279591635	0.502,0.341,0.282	0.136,0.232,0.146	0.204
ENSMUSG00000052738	Suclg1	chr6	+	73256170	73256274	73260474	73260591	73248381	73248753	73263807	73264020	497,607,580	1057,1219,1048	657,1062,702	848,961,1058	229	242	0.000251676628047	0.332,0.345,0.369	0.45,0.539,0.412	-0.118
ENSMUSG00000052593	Adam17	chr12	-	21332569	21332673	21333953	21334153	21332075	21332210	21336632	21336785	369,313,286	252,212,219	361,294,388	192,126,138	325	229	0.000255244830803	0.508,0.51,0.479	0.57,0.622,0.665	-0.12
ENSMUSG00000039599	Fam149b	chr14	+	20359754	20359916	20363262	20363450	20358023	20358140	20382916	20383489	152,138,132	107,94,111	146,136,177	77,48,63	287	313	0.000256834688562	0.608,0.616,0.565	0.674,0.756,0.754	-0.132
ENSMUSG00000036054	Sugp2	chr8	+	70258942	70259004	70259682	70259819	70257201	70257614	70260468	70264296	99,100,84	211,240,203	76,65,98	276,273,394	187	262	0.000257676572273	0.397,0.369,0.367	0.278,0.25,0.258	0.116
[truncated: 887 more rows]
