# Supplementary material for: An Alternative Splicing Program for Mouse Craniofacial Development
Source: Front Physiol. 2020 Sep 4;11:1099. doi: 10.3389/fphys.2020.01099 (PMC7498679; doi:10.3389/fphys.2020.01099)
Supplement: Supplementary file 12 [file Data_Sheet_1.zip › Filtered rMATS results/MXE/E11.5_MNP_Ect_vs_Mes_MXE_filtered_output.txt]

GeneID	geneSymbol	chr	strand	1stExonStart_0base	1stExonEnd	2stExonStart_0base	2stExonEnd	upstreamES	upstreamEE	downstreamES	downstreamEE	IC_SAMPLE_1	SC_SAMPLE_1	IC_SAMPLE_2	SC_SAMPLE_2	IncFormLen	SkipFormLen	FDR	IncLevel1	IncLevel2	DeltaPSI
ENSMUSG00000025812	Pard3	chr8	+	127410728	127410773	127415569	127415797	127409555	127409707	127426521	127426753	138,103,106	417,395,403	19,20,18	380,300,259	170	353	0.0	0.407,0.351,0.353	0.094,0.122,0.126	0.256
ENSMUSG00000040407	Akap9	chr5	+	4003560	4003782	4004802	4004943	3992045	3992138	4005409	4005513	111,96,72	43,42,52	4,4,7	79,68,62	347	266	0.0	0.664,0.637,0.515	0.037,0.043,0.08	0.552
ENSMUSG00000026921	Egfl7	chr2	+	26589044	26589169	26590379	26590495	26585584	26585675	26590656	26590752	0,0,0	86,81,82	260,263,224	272,262,314	250	241	0.0	0.0,0.0,0.0	0.48,0.492,0.407	-0.46
ENSMUSG00000054252	Fgfr3	chr5	+	33731280	33731431	33732116	33732261	33730143	33730334	33732721	33732912	270,207,187	59,63,35	2,3,1	29,28,25	276	270	0.0	0.817,0.763,0.839	0.063,0.095,0.038	0.741
ENSMUSG00000014353	Tmem87b	chr2	+	128839147	128839219	128840731	128840803	128837301	128837395	128841234	128841343	103,93,72	61,42,68	13,11,20	69,76,70	197	197	0.0	0.628,0.689,0.514	0.159,0.126,0.222	0.441
ENSMUSG00000055320	Tead1	chr7	+	112841887	112841950	112842039	112842102	112839415	112839480	112876074	112876248	52,26,29	89,69,66	2,0,0	69,59,56	188	188	0.0	0.369,0.274,0.305	0.028,0.0,0.0	0.307
ENSMUSG00000055320	Tead1	chr7	+	112841887	112841950	112842039	112842102	112839415	112839480	112891718	112891859	53,26,29	89,70,63	2,0,0	68,53,54	188	188	0.0	0.373,0.271,0.315	0.029,0.0,0.0	0.31
ENSMUSG00000055320	Tead1	chr7	+	112841887	112841950	112876074	112876248	112839415	112839480	112891718	112891859	53,26,29	412,374,435	2,0,0	270,191,178	188	299	0.0	0.17,0.1,0.096	0.012,0.0,0.0	0.118
ENSMUSG00000055320	Tead1	chr7	+	112841887	112841950	112842039	112842102	112839415	112839480	112856052	112856064	64,32,31	131,108,85	2,0,0	87,74,66	188	188	0.0	0.328,0.229,0.267	0.022,0.0,0.0	0.267
ENSMUSG00000055320	Tead1	chr7	+	112841887	112841950	112842039	112842102	112839415	112839480	112856797	112856932	71,40,35	146,158,124	2,0,0	151,111,136	188	188	0.0	0.327,0.202,0.22	0.013,0.0,0.0	0.245
ENSMUSG00000030704	Rab6a	chr7	+	100629665	100629771	100629837	100629943	100628403	100628457	100631741	100631853	129,110,112	1696,1362,1672	312,249,236	1232,1021,1089	231	231	0.0	0.071,0.075,0.063	0.202,0.196,0.178	-0.122
ENSMUSG00000022995	Enah	chr1	-	181913306	181913373	181917198	181917247	181908297	181908376	181918257	181918315	396,327,302	228,196,221	376,380,342	594,593,634	174	192	0.0	0.657,0.648,0.601	0.411,0.414,0.373	0.236
ENSMUSG00000027455	Nsfl1c	chr2	+	151503013	151503179	151504110	151504203	151500714	151500789	151505352	151505462	405,307,411	915,818,746	114,93,145	1116,958,1053	291	218	0.0	0.249,0.219,0.292	0.071,0.068,0.094	0.176
ENSMUSG00000025404	R3hdm2	chr10	+	127476519	127476698	127481692	127481794	127471767	127472000	127483975	127484218	641,575,516	103,104,97	774,609,619	23,23,24	304	227	0.0	0.823,0.805,0.799	0.962,0.952,0.951	-0.146
ENSMUSG00000025558	Dock9	chr14	-	121591310	121591354	121591811	121591948	121586226	121586342	121594335	121594383	129,123,106	0,0,0	18,17,13	8,12,16	262	169	0.0	1.0,1.0,1.0	0.592,0.477,0.344	0.529
ENSMUSG00000025558	Dock9	chr14	-	121591310	121591354	121591811	121591879	121586226	121586342	121594335	121594383	60,84,43	0,0,0	8,8,6	8,12,16	193	169	0.0	1.0,1.0,1.0	0.467,0.369,0.247	0.639
ENSMUSG00000030315	Vgll4	chr6	-	114890616	114890806	114957935	114958011	114863883	114864079	114969712	114969994	91,65,72	760,711,590	6,2,6	413,368,338	201	315	0.0	0.158,0.125,0.161	0.022,0.008,0.027	0.129
ENSMUSG00000029864	Gstk1	chr6	+	42246810	42246939	42247483	42247584	42246549	42246631	42249378	42249495	187,151,149	51,38,43	166,116,158	6,7,3	254	226	0.0	0.765,0.78,0.755	0.961,0.936,0.979	-0.192
ENSMUSG00000031328	Flna	chrX	-	74230505	74230753	74232966	74232990	74230055	74230158	74233148	74233338	198,234,171	920,820,834	373,291,279	622,511,537	149	373	0.0	0.35,0.417,0.339	0.6,0.588,0.565	-0.216
ENSMUSG00000031565	Fgfr1	chr8	+	25563373	25563524	25564339	25564484	25562137	25562328	25566710	25566913	366,302,267	273,300,330	1,3,0	3413,2804,2959	276	270	0.0	0.567,0.496,0.442	0.0,0.001,0.0	0.501
ENSMUSG00000030849	Fgfr2	chr7	-	130198418	130198563	130199757	130199905	130196171	130196374	130200982	130201173	2661,2944,2196	15,27,26	4,1,1	387,283,277	273	270	0.0	0.994,0.991,0.988	0.01,0.003,0.004	0.985
ENSMUSG00000032366	Tpm1	chr9	-	67031950	67032026	67032465	67032541	67031451	67031514	67032793	67032864	7302,7006,7862	847,725,788	1824,1434,1538	1898,1273,1341	201	201	0.0	0.896,0.906,0.909	0.49,0.53,0.534	0.386
ENSMUSG00000040479	Dgkz	chr2	-	91944373	91944469	91944760	91944869	91944021	91944099	91965419	91965587	200,199,230	312,305,276	43,30,30	263,180,249	234	221	0.0	0.377,0.381,0.44	0.134,0.136,0.102	0.275
ENSMUSG00000039108	Lsm14b	chr2	+	180031360	180031528	180031793	180031871	180026397	180026798	180032060	180032222	860,948,879	109,140,126	4,7,2	641,464,605	293	203	0.0	0.845,0.824,0.829	0.004,0.01,0.002	0.827
ENSMUSG00000039108	Lsm14b	chr2	+	180031360	180031528	180031793	180031871	180028957	180029074	180032060	180032222	1200,1327,1195	109,140,126	609,644,639	643,469,608	293	203	0.0	0.884,0.868,0.868	0.396,0.488,0.421	0.438
ENSMUSG00000039108	Lsm14b	chr2	+	180031360	180031528	180031793	180031871	180027899	180028035	180032060	180032222	1327,1497,1269	109,140,128	350,269,330	643,467,608	293	203	0.0	0.894,0.881,0.873	0.274,0.285,0.273	0.605
ENSMUSG00000039108	Lsm14b	chr2	+	180027899	180028035	180031360	180031528	180026634	180026798	180031793	180031871	784,825,668	244,197,216	997,867,959	1204,990,1148	261	293	0.0	0.783,0.825,0.776	0.482,0.496,0.484	0.307
ENSMUSG00000039108	Lsm14b	chr2	+	180027899	180028035	180031793	180031871	180026634	180026798	180032060	180032222	786,834,672	109,140,126	1050,897,997	641,464,605	261	203	0.0	0.849,0.822,0.806	0.56,0.601,0.562	0.251
ENSMUSG00000003992	Ssbp2	chr13	+	91564609	91564694	91642301	91642391	91461049	91461248	91664117	91664177	98,123,91	382,376,285	294,257,229	352,322,278	210	215	0.0	0.208,0.251,0.246	0.461,0.45,0.458	-0.221
ENSMUSG00000003992	Ssbp2	chr13	+	91564609	91564694	91642301	91642391	91524584	91524657	91664117	91664177	99,121,91	382,376,285	292,257,231	352,322,278	210	215	0.0	0.21,0.248,0.246	0.459,0.45,0.46	-0.222
ENSMUSG00000028906	Epb41	chr4	-	131929693	131929795	131935738	131935867	131928491	131928572	131957642	131957819	221,190,233	854,684,742	1346,1107,1327	1161,943,1188	254	227	0.0	0.188,0.199,0.219	0.509,0.512,0.5	-0.305
ENSMUSG00000018417	Myo1b	chr1	-	51766821	51766908	51768649	51768736	51763889	51763964	51769003	51769090	34,51,46	395,431,417	335,256,298	334,252,264	212	212	0.0	0.079,0.106,0.099	0.501,0.504,0.53	-0.417
ENSMUSG00000036225	Kctd1	chr18	-	14986335	14986480	15007695	15007874	14973979	14974285	15151315	15151446	71,91,37	977,903,870	185,151,170	388,307,365	304	270	0.0	0.061,0.082,0.036	0.297,0.304,0.293	-0.238
ENSMUSG00000033335	Dnm2	chr9	+	21478898	21479037	21480406	21480545	21478280	21478348	21481332	21481419	203,172,181	510,434,451	92,51,71	645,540,613	264	264	0.0	0.285,0.284,0.286	0.125,0.086,0.104	0.18
ENSMUSG00000033335	Dnm2	chr9	+	21485650	21485721	21489742	21489794	21481332	21481419	21494503	21494617	201,143,186	14,16,24	197,184,173	87,90,99	196	177	0.0	0.928,0.89,0.875	0.672,0.649,0.612	0.253
ENSMUSG00000019854	Reps1	chr10	+	18104153	18104275	18107670	18107748	18094844	18094908	18114398	18114486	109,95,80	532,483,433	144,119,132	238,215,258	247	203	0.0	0.144,0.139,0.132	0.332,0.313,0.296	-0.175
ENSMUSG00000021895	Arhgef3	chr14	+	27362789	27362897	27379590	27379761	27265522	27265585	27384153	27384216	7,3,3	96,120,93	21,11,13	38,23,16	233	296	7.19924120318e-14	0.085,0.031,0.039	0.412,0.378,0.508	-0.381
ENSMUSG00000024426	Atat1	chr17	-	35902355	35902438	35904107	35904176	35901982	35902054	35904289	35904335	306,297,226	66,52,46	444,376,372	22,23,16	194	208	2.39974706773e-13	0.833,0.86,0.84	0.956,0.946,0.961	-0.11
ENSMUSG00000019854	Reps1	chr10	+	18096181	18096336	18104153	18104275	18094844	18094908	18114398	18114486	669,591,623	109,95,80	359,331,329	144,119,132	280	247	5.02272642083e-13	0.844,0.846,0.873	0.687,0.71,0.687	0.16
ENSMUSG00000039108	Lsm14b	chr2	+	180028957	180029074	180031793	180031871	180027899	180028035	180032060	180032222	377,346,330	109,140,128	682,668,632	643,467,608	242	203	6.21752649366e-13	0.744,0.675,0.684	0.471,0.545,0.466	0.207
ENSMUSG00000004562	Arhgef40	chr14	+	52003653	52003758	52003972	52004116	52002284	52002462	52004611	52004742	311,355,299	192,242,138	1173,1084,1193	270,278,308	230	269	1.40785161307e-12	0.655,0.632,0.717	0.836,0.82,0.819	-0.157
ENSMUSG00000054252	Fgfr3	chr5	+	33732721	33732912	33733256	33733402	33731280	33731431	33733659	33733781	132,98,96	208,194,193	0,0,0	21,10,25	316	271	1.40854719193e-12	0.352,0.302,0.299	0.0,0.0,0.0	0.318
ENSMUSG00000029673	Auts2	chr5	-	131466031	131466127	131470413	131470458	131461281	131461353	131472258	131472479	60,61,32	376,342,316	17,17,17	482,395,438	170	221	6.29933605278e-12	0.172,0.188,0.116	0.044,0.053,0.048	0.11
ENSMUSG00000029864	Gstk1	chr6	+	42246810	42246939	42247483	42247584	42246549	42246631	42247733	42247769	187,152,149	288,238,233	165,116,158	105,75,81	254	226	6.29933605278e-12	0.366,0.362,0.363	0.583,0.579,0.634	-0.235
ENSMUSG00000029673	Auts2	chr5	-	131461281	131461353	131466031	131466127	131460126	131460156	131470413	131470458	120,161,115	121,122,83	46,46,49	129,102,127	221	197	1.43103284324e-11	0.469,0.541,0.553	0.241,0.287,0.256	0.26
ENSMUSG00000055320	Tead1	chr7	+	112841887	112841950	112856052	112856064	112839415	112839480	112856797	112856932	71,40,35	43,24,12	2,0,0	11,11,8	188	137	2.88257617775e-11	0.546,0.548,0.68	0.117,0.0,0.0	0.552
ENSMUSG00000031608	Galnt7	chr8	-	57542511	57542694	57542834	57543017	57540019	57540137	57545328	57545408	60,53,59	191,191,155	83,60,60	61,70,49	308	308	3.83677207653e-11	0.239,0.217,0.276	0.576,0.462,0.55	-0.285
ENSMUSG00000024985	Tcf7l2	chr19	+	55755013	55755082	55817763	55817865	55743072	55743197	55908422	55908555	92,71,55	313,277,191	22,9,26	278,188,224	194	227	5.60710132172e-11	0.256,0.231,0.252	0.085,0.053,0.12	0.16
ENSMUSG00000003992	Ssbp2	chr13	+	91539334	91539396	91564609	91564694	91524584	91524657	91664117	91664177	131,113,99	99,121,91	101,92,118	292,257,231	187	210	7.09329010624e-11	0.598,0.512,0.55	0.28,0.287,0.365	0.243
ENSMUSG00000079334	Nat6	chr9	+	107579099	107579385	107580456	107580935	107578886	107578970	107582816	107583519	103,95,72	168,101,105	18,20,16	97,83,113	411	604	7.16724457561e-11	0.474,0.58,0.502	0.214,0.262,0.172	0.303
ENSMUSG00000026883	Dab2ip	chr2	+	35643887	35644124	35661491	35661625	35621980	35622283	35707647	35707801	26,66,32	226,218,206	142,108,112	241,201,212	362	259	1.16392095961e-10	0.076,0.178,0.1	0.297,0.278,0.274	-0.165
ENSMUSG00000040785	Ttc3	chr16	+	94384783	94384934	94385335	94385423	94384345	94384388	94388264	94388385	303,311,251	85,91,75	180,145,139	13,12,13	276	213	5.58831946819e-10	0.733,0.725,0.721	0.914,0.903,0.892	-0.177
ENSMUSG00000031608	Galnt7	chr8	-	57542511	57542694	57542834	57543017	57540019	57540137	57545668	57545799	28,29,25	107,112,92	39,36,32	32,38,31	308	308	6.12055489625e-10	0.207,0.206,0.214	0.549,0.486,0.508	-0.305
ENSMUSG00000042323	Pbrm1	chr14	+	31113848	31114004	31117012	31117083	31107108	31107310	31117199	31117416	227,212,152	415,369,267	150,127,158	599,536,516	281	196	1.26392711051e-09	0.276,0.286,0.284	0.149,0.142,0.176	0.126
ENSMUSG00000039361	Picalm	chr7	+	90182218	90182368	90189149	90189257	90177499	90177603	90191140	90191272	707,549,505	636,571,576	465,396,500	971,782,895	275	233	1.51771616242e-09	0.485,0.449,0.426	0.289,0.3,0.321	0.15
ENSMUSG00000020121	Srgap1	chr10	-	121828728	121828762	121829226	121829329	121825633	121825694	121831884	121831912	79,82,83	1,3,4	35,31,37	14,24,9	228	159	1.56063800945e-09	0.982,0.95,0.935	0.635,0.474,0.741	0.339
ENSMUSG00000061315	Naca	chr10	+	128036488	128036560	128046167	128046253	128035345	128035683	128046728	128046806	578,510,492	2316,2822,2841	656,654,685	2053,1866,1585	197	211	3.14297380658e-09	0.211,0.162,0.156	0.255,0.273,0.316	-0.105
ENSMUSG00000024985	Tcf7l2	chr19	+	55743072	55743197	55755013	55755082	55742775	55742842	55817763	55817865	243,248,164	55,49,37	236,166,208	12,14,10	250	194	4.41864384212e-09	0.774,0.797,0.775	0.939,0.902,0.942	-0.146
ENSMUSG00000031708	Tecr	chr8	-	83573870	83573922	83574477	83574528	83573219	83573323	83594339	83594484	966,841,693	206,158,133	836,626,785	333,253,289	176	177	9.04234979749e-09	0.825,0.843,0.84	0.716,0.713,0.732	0.116
ENSMUSG00000028760	Eif4g3	chr4	+	138084256	138084370	138087532	138087565	138082892	138082988	138096751	138096931	53,42,38	30,43,36	27,5,23	71,64,86	239	158	1.73030416192e-08	0.539,0.392,0.411	0.201,0.049,0.15	0.314
ENSMUSG00000026566	Mpzl1	chr1	-	165601749	165601855	165604609	165604742	165592239	165593677	165605608	165605822	549,547,550	506,505,492	1064,876,981	538,448,461	258	231	1.87892796184e-08	0.493,0.492,0.5	0.639,0.636,0.656	-0.149
ENSMUSG00000026883	Dab2ip	chr2	+	35643887	35643991	35661491	35661625	35622036	35622283	35707647	35707801	23,63,32	226,218,206	130,108,104	241,201,212	229	259	2.04581922088e-08	0.103,0.246,0.149	0.379,0.378,0.357	-0.205
ENSMUSG00000028464	Tpm2	chr4	-	43518643	43518719	43519002	43519078	43518401	43518464	43519226	43519297	159,159,188	151,175,169	378,327,362	887,625,611	201	201	3.47241390102e-08	0.513,0.476,0.527	0.299,0.343,0.372	0.167
ENSMUSG00000033295	Ptprf	chr4	-	118230694	118230888	118231485	118231791	118226453	118226571	118234958	118235103	3969,3434,3159	2108,1899,1651	444,392,418	434,380,385	431	319	6.53502425031e-08	0.582,0.572,0.586	0.431,0.433,0.446	0.143
ENSMUSG00000028478	Clta	chr4	+	44030214	44030268	44031399	44031435	44025448	44025560	44032400	44032846	5,2,6	8,5,4	13,10,10	0,1,0	179	161	1.07998553001e-07	0.36,0.265,0.574	1.0,0.9,1.0	-0.567
ENSMUSG00000039108	Lsm14b	chr2	+	180027899	180028035	180028957	180029074	180026397	180026798	180031360	180031528	1251,1374,1061	340,379,322	1340,1127,1284	605,638,638	261	242	1.14102635097e-07	0.773,0.771,0.753	0.673,0.621,0.651	0.117
ENSMUSG00000022770	Dlg1	chr16	+	31846833	31846933	31847635	31847669	31842769	31842839	31853842	31853884	316,297,259	57,57,51	332,311,301	18,23,24	225	159	1.92322871423e-07	0.797,0.786,0.782	0.929,0.905,0.899	-0.123
ENSMUSG00000052087	Rgs14	chr13	+	55379579	55379691	55380004	55380117	55379302	55379446	55380899	55381103	16,9,22	13,8,12	0,0,0	4,2,5	237	238	2.19502927346e-07	0.553,0.53,0.648	0.0,0.0,0.0	0.577
ENSMUSG00000030498	Gas2	chr7	+	51864281	51864369	51887911	51888076	51862426	51862645	51897250	51897372	28,20,27	90,67,110	41,20,31	403,292,324	213	290	6.08806099694e-07	0.298,0.289,0.25	0.122,0.085,0.115	0.172
ENSMUSG00000001247	Lsr	chr7	-	30965968	30966088	30971867	30972212	30959152	30959314	30973079	30973427	551,778,567	93,69,43	38,41,29	0,0,0	470	245	7.54104088674e-07	0.755,0.855,0.873	1.0,1.0,1.0	-0.172
ENSMUSG00000018569	Cldn7	chr11	+	69966942	69967107	69967219	69967304	69965395	69966149	69967554	69967885	992,1020,1106	601,575,465	0,0,2	2,3,10	290	210	9.07747113971e-07	0.544,0.562,0.633	0.0,0.0,0.127	0.537
ENSMUSG00000032198	Dock6	chr9	-	21825782	21825875	21829473	21829578	21825434	21825530	21830213	21830377	46,29,40	44,35,39	103,100,77	37,34,24	230	218	9.65272551692e-07	0.498,0.44,0.493	0.725,0.736,0.753	-0.261
ENSMUSG00000030852	Tacc2	chr7	+	130627397	130627499	130663015	130663141	130621720	130626841	130674601	130674739	8,10,8	67,44,65	0,0,0	38,38,56	227	251	1.07486911444e-06	0.117,0.201,0.12	0.0,0.0,0.0	0.146
ENSMUSG00000030172	Erc1	chr6	-	119773733	119773901	119777987	119778071	119761143	119761311	119779476	119779632	90,49,76	202,161,204	44,30,30	271,204,182	209	293	2.80596948258e-06	0.384,0.299,0.343	0.185,0.171,0.188	0.161
ENSMUSG00000052512	Nav2	chr7	+	49551596	49552049	49552839	49552905	49547838	49548541	49554214	49554259	183,148,90	37,52,19	15,2,9	0,0,0	578	191	5.84731841525e-06	0.62,0.485,0.61	1.0,1.0,1.0	-0.428
ENSMUSG00000040387	Klhl32	chr4	-	24649539	24650266	24682054	24682270	24632642	24632701	24708952	24709051	15,9,8	25,10,18	0,0,0	3,3,5	341	852	8.35415279281e-06	0.6,0.692,0.526	0.0,0.0,0.0	0.606
ENSMUSG00000040387	Klhl32	chr4	-	24708952	24709051	24743857	24743965	24682054	24682270	24792616	24792797	22,24,23	9,10,8	4,7,10	0,0,0	233	224	1.34813576817e-05	0.701,0.698,0.734	1.0,1.0,1.0	-0.289
ENSMUSG00000029864	Gstk1	chr6	+	42247483	42247584	42247733	42247769	42246810	42246939	42249378	42249495	224,206,210	200,145,151	174,122,154	56,48,68	226	161	1.76975796626e-05	0.444,0.503,0.498	0.689,0.644,0.617	-0.168
ENSMUSG00000033029	1700088E04Rik	chr15	-	79136306	79136489	79139237	79139300	79135636	79135765	79140880	79140992	11,12,16	198,225,221	15,13,15	59,62,67	188	308	2.19458189689e-05	0.083,0.08,0.106	0.294,0.256,0.268	-0.183
ENSMUSG00000027315	Spint1	chr2	+	119248010	119248181	119248355	119248403	119246596	119246647	119248756	119249195	684,623,687	272,267,201	0,0,0	1,1,1	296	173	2.66094349134e-05	0.595,0.577,0.666	0.0,0.0,0.0	0.613
ENSMUSG00000023033	Scn8a	chr15	+	100959339	100959431	100959602	100959694	100957460	100957589	100969020	100969242	30,30,14	8,8,3	7,18,8	12,20,15	217	217	2.93924596609e-05	0.789,0.789,0.824	0.368,0.474,0.348	0.404
ENSMUSG00000013611	Snx31	chr15	-	36523442	36523556	36525573	36525777	36517598	36517676	36527684	36527777	85,82,64	30,33,20	2,7,5	0,0,0	329	239	3.18276492056e-05	0.673,0.644,0.699	1.0,1.0,1.0	-0.328
ENSMUSG00000030498	Gas2	chr7	+	51864281	51864369	51887911	51888076	51863997	51864093	51897250	51897372	18,17,20	90,67,110	23,23,23	402,293,324	213	290	4.28883834908e-05	0.214,0.257,0.198	0.072,0.097,0.088	0.137
ENSMUSG00000066043	Phactr4	chr4	-	132386891	132387065	132413069	132413123	132378404	132378563	132422344	132422489	122,108,140	122,78,97	86,74,115	158,131,157	179	299	4.45546373399e-05	0.626,0.698,0.707	0.476,0.485,0.55	0.173
ENSMUSG00000030268	Bcat1	chr6	-	145039434	145039635	145047291	145047363	145034540	145034651	145075888	145076184	30,26,27	270,213,230	112,94,164	485,455,562	197	326	4.72932068616e-05	0.155,0.168,0.163	0.276,0.255,0.326	-0.124
ENSMUSG00000019864	Rtn4ip1	chr10	+	43910792	43910917	43928322	43928459	43909906	43909975	43932362	43932546	116,91,97	315,285,219	87,94,64	119,84,93	250	262	4.72932068616e-05	0.278,0.251,0.317	0.434,0.54,0.419	-0.182
ENSMUSG00000020422	Tns3	chr11	-	8579082	8579121	8615739	8615851	8549671	8549721	8664478	8664535	24,47,40	60,59,50	25,13,15	98,68,89	237	164	6.41304919907e-05	0.217,0.355,0.356	0.15,0.117,0.104	0.186
ENSMUSG00000025584	Pde8a	chr7	+	81295677	81295766	81300639	81300718	81293131	81293186	81302154	81302292	0,0,0	2,1,2	14,23,29	27,29,24	214	204	6.83460251832e-05	0.0,0.0,0.0	0.331,0.431,0.535	-0.432
ENSMUSG00000034164	Emid1	chr11	-	5109543	5109634	5110689	5110774	5106264	5106969	5116879	5116924	69,88,90	44,59,44	83,62,43	13,11,14	210	216	8.70030042919e-05	0.617,0.605,0.678	0.868,0.853,0.76	-0.194
ENSMUSG00000087174	5530601H04Rik	chrX	-	105042603	105042817	105043129	105043304	105038816	105039812	105044001	105044111	81,77,56	57,49,45	94,60,101	22,22,29	300	339	9.49734069066e-05	0.616,0.64,0.584	0.828,0.755,0.797	-0.18
ENSMUSG00000003992	Ssbp2	chr13	+	91564609	91564694	91642301	91642391	91539334	91539396	91664117	91664177	492,503,385	383,376,285	768,655,621	352,322,277	210	215	0.000108722226757	0.568,0.578,0.58	0.691,0.676,0.697	-0.113
ENSMUSG00000084128	Esrp2	chr8	-	106133008	106133310	106133450	106133493	106132694	106132907	106133572	106133705	208,207,183	517,487,345	0,0,0	3,1,2	168	427	0.000113428314385	0.506,0.519,0.574	0.0,0.0,0.0	0.533
ENSMUSG00000016757	Ttll12	chr15	-	83588502	83588701	83591378	83591548	83587073	83587233	83594948	83595157	150,286,189	406,351,346	170,113,102	539,483,551	295	324	0.000127826692977	0.289,0.472,0.375	0.257,0.204,0.169	0.169
ENSMUSG00000045095	Magi1	chr6	-	93792346	93792553	93815705	93815825	93785444	93785646	93943203	93943320	167,135,118	315,292,261	183,152,161	213,167,210	245	332	0.000205535660777	0.418,0.385,0.38	0.538,0.552,0.51	-0.139
ENSMUSG00000029416	Slc15a4	chr5	-	127604110	127604188	127604537	127604648	127603806	127603861	127608771	127609061	68,74,57	74,77,48	44,27,25	107,68,45	236	203	0.000205535660777	0.441,0.453,0.505	0.261,0.255,0.323	0.187
ENSMUSG00000054252	Fgfr3	chr5	+	33731280	33731431	33732721	33732912	33730143	33730334	33733256	33733402	141,109,92	176,128,124	2,3,1	13,13,13	276	316	0.000229661830142	0.478,0.494,0.459	0.15,0.209,0.081	0.33
ENSMUSG00000020954	Strn3	chr12	-	51633578	51633719	51643103	51643214	51629373	51629507	51647993	51648135	418,379,480	200,170,205	235,224,210	163,164,184	236	266	0.00025222536895	0.702,0.715,0.725	0.619,0.606,0.563	0.118
ENSMUSG00000022246	Rai14	chr15	-	10587837	10587924	10589258	10589345	10583781	10583836	10591586	10591615	55,63,67	121,124,87	157,178,188	798,583,588	212	212	0.000260826553406	0.313,0.337,0.435	0.164,0.234,0.242	0.148
ENSMUSG00000022240	Ctnnd2	chr15	+	30905659	30905833	30920711	30920786	30887093	30887279	30921854	30922005	416,402,340	55,43,40	10,14,10	0,0,0	299	200	0.000260826553406	0.835,0.862,0.85	1.0,1.0,1.0	-0.151
ENSMUSG00000054708	Ankrd24	chr10	+	81634864	81634995	81635687	81635752	81633708	81633755	81636368	81636426	5,2,3	5,4,4	0,1,0	5,8,7	256	190	0.000335029495187	0.426,0.271,0.358	0.0,0.085,0.0	0.323
ENSMUSG00000018548	Trim37	chr11	+	87137589	87137630	87140484	87140601	87129715	87129817	87145463	87145586	29,18,32	11,1,2	21,24,27	15,21,20	166	242	0.000450712756385	0.794,0.963,0.959	0.671,0.625,0.663	0.252
ENSMUSG00000029456	Acad10	chr5	-	121634676	121634822	121637243	121637394	121632488	121632662	121642611	121642680	7,3,9	34,18,16	0,1,0	19,5,14	276	271	0.000544929059609	0.168,0.141,0.356	0.0,0.164,0.0	0.167
ENSMUSG00000024104	Fam21	chr6	+	116255048	116255168	116256226	116256289	116254089	116254218	116256615	116256828	32,24,14	100,79,70	49,46,54	94,67,67	245	188	0.000544929059609	0.197,0.189,0.133	0.286,0.345,0.382	-0.165
ENSMUSG00000024392	Bag6	chr17	+	35142306	35142384	35142497	35142605	35141829	35142082	35142726	35142839	892,796,639	738,715,718	1212,1002,1104	686,623,753	203	233	0.000561490548985	0.581,0.561,0.505	0.67,0.649,0.627	-0.1
ENSMUSG00000040387	Klhl32	chr4	-	24682054	24682270	24708952	24709051	24649301	24650266	24743857	24743965	17,7,15	17,13,12	1,0,0	2,7,1	224	341	0.000579781009091	0.604,0.45,0.656	0.432,0.0,0.0	0.426
ENSMUSG00000003038	Hmgn2	chr4	-	133966956	133967001	133967794	133967909	133966765	133966795	133968472	133968650	0,3,3	39,28,24	11,12,10	24,32,39	240	170	0.000607233137384	0.0,0.071,0.081	0.245,0.21,0.154	-0.152
ENSMUSG00000024743	Syt7	chr19	+	10421756	10421888	10430337	10430460	10417962	10418042	10435549	10435685	7,9,7	19,13,6	2,1,3	0,1,0	257	248	0.000695185071848	0.262,0.401,0.53	1.0,0.491,1.0	-0.433
ENSMUSG00000086587	Gm11837	chr4	+	14942199	14942275	14947438	14947545	14936440	14936539	14952620	14952893	0,1,0	8,12,17	7,4,6	25,23,28	201	232	0.000763794526672	0.0,0.088,0.0	0.244,0.167,0.198	-0.174
ENSMUSG00000084128	Esrp2	chr8	-	106134609	106134724	106134822	106134936	106134233	106134332	106136356	106136485	275,279,236	497,501,471	1,3,1	0,0,1	239	240	0.000798868217178	0.357,0.359,0.335	1.0,1.0,0.501	-0.483
ENSMUSG00000022246	Rai14	chr15	-	10589258	10589345	10591586	10591615	10587837	10587924	10592071	10592250	151,118,71	72,62,88	776,552,519	179,136,166	154	212	0.00086111562693	0.743,0.724,0.526	0.856,0.848,0.811	-0.174
ENSMUSG00000025453	Nnt	chr13	-	119396746	119396976	119404551	119404754	119394610	119394828	119408902	119408997	177,185,166	304,314,207	112,83,86	281,238,228	328	355	0.000966717908928	0.387,0.389,0.465	0.301,0.274,0.29	0.125
ENSMUSG00000040785	Ttc3	chr16	+	94408553	94408716	94409683	94409729	94403313	94403368	94415948	94416009	460,479,413	59,75,56	272,224,243	70,47,74	288	171	0.000966717908928	0.822,0.791,0.814	0.698,0.739,0.661	0.11
ENSMUSG00000022094	Slc39a14	chr14	-	70313600	70313770	70315663	70315833	70310855	70310975	70316437	70316624	8,4,2	68,46,52	22,21,15	58,78,65	295	295	0.000984359394709	0.105,0.08,0.037	0.275,0.212,0.188	-0.151
ENSMUSG00000030720	Cln3	chr7	-	126582763	126582842	126582999	126583096	126581645	126581742	126583302	126583523	2,2,2	43,50,33	15,6,9	53,36,38	222	204	0.00107831719078	0.041,0.035,0.053	0.206,0.133,0.179	-0.13
ENSMUSG00000040481	Bptf	chr11	-	107086711	107086897	107095001	107095190	107082512	107082700	107095715	107095925	109,106,83	26,31,25	237,190,144	26,21,21	314	311	0.00155500327221	0.806,0.772,0.767	0.9,0.9,0.872	-0.109
ENSMUSG00000048285	Frmd6	chr12	+	70863876	70864142	70872490	70872581	70825513	70825573	70877159	70877263	94,122,81	25,43,39	315,249,331	51,48,45	391	216	0.00158675672388	0.675,0.61,0.534	0.773,0.741,0.803	-0.166
ENSMUSG00000038765	Lmx1b	chr2	-	33569049	33569282	33639488	33639675	33567147	33567329	33640441	33640480	61,136,154	180,188,213	0,0,2	13,5,4	312	358	0.0016282173282	0.28,0.454,0.453	0.0,0.0,0.365	0.274
ENSMUSG00000037013	Ss18	chr18	-	14655026	14655180	14670308	14670393	14640955	14641123	14679386	14679463	113,146,102	29,24,20	125,77,103	53,34,45	210	279	0.00169428374408	0.838,0.89,0.871	0.758,0.751,0.753	0.112
ENSMUSG00000004455	Ppp1cc	chr5	+	122168918	122169149	122173145	122173280	122168174	122168306	122174054	122174115	34,93,62	14,23,22	39,54,29	37,35,28	356	260	0.00178229896469	0.639,0.747,0.673	0.435,0.53,0.431	0.221
ENSMUSG00000024381	Bin1	chr18	+	32426223	32426352	32431670	32431742	32424819	32424967	32431982	32432093	129,106,93	239,221,175	325,261,285	340,355,344	254	197	0.00184107901979	0.295,0.271,0.292	0.426,0.363,0.391	-0.107
ENSMUSG00000027109	Sp3	chr2	-	72970154	72971514	72979486	72979632	72946545	72946738	72980249	72980446	226,289,240	920,886,921	199,181,197	1108,971,1129	271	1485	0.00184107901979	0.574,0.641,0.588	0.496,0.505,0.489	0.104
ENSMUSG00000037661	Gpr160	chr3	+	30877234	30877561	30889941	30890041	30855988	30856057	30895709	30897190	2,6,4	18,4,6	0,0,0	2,2,1	452	225	0.00196289608177	0.052,0.427,0.249	0.0,0.0,0.0	0.243
ENSMUSG00000019864	Rtn4ip1	chr10	+	43921386	43921435	43932362	43932546	43910792	43910917	43935998	43936091	36,29,52	276,245,269	31,30,38	132,66,92	174	309	0.00207011181964	0.188,0.174,0.256	0.294,0.447,0.423	-0.182
ENSMUSG00000026482	Rgl1	chr1	-	152586406	152586615	152623817	152623928	152571597	152571675	152674859	152675023	3,1,0	47,58,37	30,14,19	223,159,171	236	334	0.00217216572096	0.083,0.024,0.0	0.16,0.111,0.136	-0.1
ENSMUSG00000044937	Ttc41	chr10	+	86750246	86750386	86758257	86758429	86736800	86736999	86759088	86759236	0,2,0	11,10,13	7,3,3	14,4,12	265	297	0.00222284773631	0.0,0.183,0.0	0.359,0.457,0.219	-0.284
ENSMUSG00000049550	Clip1	chr5	-	123635173	123635278	123638955	123638988	123630224	123631169	123640493	123640554	0,1,0	7,6,6	5,5,1	7,4,16	158	230	0.00224129020878	0.0,0.195,0.0	0.51,0.645,0.083	-0.348
ENSMUSG00000025064	Col17a1	chr19	-	47649325	47649472	47650047	47650158	47648730	47649090	47650256	47650346	477,476,310	768,726,715	0,1,0	1,2,4	236	272	0.00258058681442	0.417,0.43,0.333	0.0,0.366,0.0	0.271
ENSMUSG00000019864	Rtn4ip1	chr10	+	43921386	43921435	43928322	43928459	43910792	43910917	43932362	43932546	35,29,52	322,291,224	31,30,38	125,92,96	174	262	0.00275350921787	0.141,0.13,0.259	0.272,0.329,0.373	-0.148
ENSMUSG00000043789	Vwce	chr19	+	10659420	10659511	10659587	10659670	10657999	10658082	10659979	10660043	1,0,1	3,5,3	16,13,12	15,9,18	216	208	0.00295411584689	0.243,0.0,0.243	0.507,0.582,0.391	-0.331
ENSMUSG00000029673	Auts2	chr5	-	131460126	131460156	131466031	131466127	131457838	131457910	131472258	131472479	94,76,76	65,43,44	195,142,155	59,48,51	221	155	0.00299910209365	0.504,0.553,0.548	0.699,0.675,0.681	-0.15
ENSMUSG00000029097	Trmt44	chr5	-	35565360	35565544	35568760	35568832	35564022	35564455	35569870	35569978	24,30,19	85,64,49	10,7,10	65,48,87	197	309	0.00353118150647	0.307,0.424,0.378	0.194,0.186,0.153	0.192
ENSMUSG00000028207	Asph	chr4	-	9604515	9604629	9607796	9607871	9602468	9602501	9610842	9610938	206,183,190	296,235,271	233,203,197	502,393,462	200	239	0.00389855293665	0.454,0.482,0.456	0.357,0.382,0.338	0.105
ENSMUSG00000037466	4930427A07Rik	chr12	+	113157160	113157363	113157577	113157727	113156674	113156753	113161302	113161389	70,82,61	14,11,16	40,49,37	28,18,22	328	275	0.00404922641241	0.807,0.862,0.762	0.545,0.695,0.585	0.202
ENSMUSG00000038831	Ralgps1	chr2	-	33145397	33145503	33146569	33146653	33143306	33143392	33155287	33155339	4,1,4	23,16,18	0,0,0	4,5,6	209	231	0.0052547884937	0.161,0.065,0.197	0.0,0.0,0.0	0.141
ENSMUSG00000028519	Dab1	chr4	+	104688382	104688442	104713621	104713672	104679452	104679572	104713763	104713800	13,11,14	24,24,18	1,0,0	1,3,2	185	176	0.00567943458658	0.34,0.304,0.425	0.488,0.0,0.0	0.194
ENSMUSG00000038665	Dgki	chr6	-	36937320	36937400	36975146	36975247	36920353	36920423	37000041	37000241	11,12,9	4,0,7	9,7,10	0,1,0	226	205	0.00578196183116	0.714,1.0,0.538	1.0,0.864,1.0	-0.204
ENSMUSG00000028906	Epb41	chr4	-	131967787	131967975	132003584	132003794	131957642	131957819	132006957	132007438	605,571,613	271,348,192	771,682,685	576,461,553	335	313	0.00590256473276	0.676,0.605,0.749	0.556,0.58,0.536	0.119
ENSMUSG00000021470	Ercc6l2	chr13	+	63824808	63824928	63834595	63834789	63819630	63820055	63841423	63841585	220,127,155	150,102,89	118,103,86	137,102,109	245	319	0.00667499823592	0.656,0.618,0.694	0.529,0.568,0.507	0.121
ENSMUSG00000003992	Ssbp2	chr13	+	91524584	91524657	91564609	91564694	91461049	91461248	91642301	91642391	163,193,95	352,325,221	190,176,186	286,219,217	198	210	0.00852791130221	0.329,0.386,0.313	0.413,0.46,0.476	-0.107
ENSMUSG00000043410	Hfm1	chr5	-	106918376	106918489	106920962	106921076	106917323	106917627	106922812	106922910	8,9,5	65,50,36	28,12,17	47,33,54	239	238	0.00856488170701	0.109,0.152,0.122	0.372,0.266,0.239	-0.165
ENSMUSG00000018752	Tnfsfm13	chr11	-	69685028	69685130	69687251	69687376	69684659	69684738	69693505	69693541	3,7,9	2,4,7	27,30,30	3,1,5	250	227	0.00923314725658	0.577,0.614,0.539	0.891,0.965,0.845	-0.324
ENSMUSG00000056486	Chn1	chr2	-	73679614	73679903	73706918	73707032	73659679	73659757	73716363	73716419	16,14,9	49,61,78	10,10,15	182,159,158	239	414	0.0105844718309	0.361,0.284,0.167	0.087,0.098,0.141	0.162
ENSMUSG00000028538	St3gal3	chr4	-	118031839	118031882	118054649	118054697	118014704	118014797	118107548	118107693	60,49,36	103,78,83	65,47,52	183,188,172	173	168	0.0122631232353	0.361,0.379,0.296	0.256,0.195,0.227	0.119
ENSMUSG00000036817	Sun1	chr5	+	139229752	139229944	139230772	139230838	139226705	139226885	139231126	139231237	213,214,149	181,164,133	94,92,84	106,119,137	317	191	0.0124968683491	0.415,0.44,0.403	0.348,0.318,0.27	0.107
ENSMUSG00000008575	Nfib	chr4	-	82310302	82310391	82320473	82320556	82290172	82296811	82327728	82327913	8,12,9	39,23,36	20,17,9	28,9,7	208	214	0.0144173400202	0.174,0.349,0.205	0.424,0.66,0.569	-0.308
ENSMUSG00000047793	Sned1	chr1	+	93286011	93286094	93286927	93287023	93285795	93285940	93289307	93289424	1,0,0	1,1,1	23,19,18	47,51,31	208	221	0.0144693135615	0.515,0.0,0.0	0.342,0.284,0.382	-0.164
ENSMUSG00000038371	Sbf2	chr7	-	110341289	110341364	110347886	110347982	110339889	110340074	110348854	110348995	28,35,16	75,70,90	24,27,19	33,30,22	221	200	0.0150297797654	0.253,0.312,0.139	0.397,0.449,0.439	-0.194
ENSMUSG00000008129	4930432K21Rik	chr8	+	84148837	84148885	84159444	84159607	84148251	84148398	84161212	84161291	1,0,0	19,9,18	4,2,1	18,16,7	173	288	0.0161560012082	0.081,0.0,0.0	0.27,0.172,0.192	-0.184
ENSMUSG00000040481	Bptf	chr11	-	107095715	107095925	107110812	107111635	107082512	107082700	107131273	107132127	231,231,178	198,201,152	171,158,139	90,66,90	948	335	0.0164259704752	0.292,0.289,0.293	0.402,0.458,0.353	-0.113
ENSMUSG00000025981	Coq10b	chr1	+	55064180	55064373	55067496	55067598	55061274	55061424	55071635	55072702	122,105,116	85,76,114	125,123,110	175,140,154	318	227	0.0187095081872	0.506,0.497,0.421	0.338,0.385,0.338	0.121
ENSMUSG00000057715	A830018L16Rik	chr1	+	11829814	11829891	11933543	11933591	11798480	11798566	11950962	11951056	11,5,8	1,0,0	7,14,6	4,1,2	202	173	0.0202110743131	0.904,1.0,1.0	0.6,0.923,0.72	0.22
ENSMUSG00000027778	Ift80	chr3	-	68898484	68898608	68914611	68914784	68892498	68894181	68914893	68914983	142,138,92	162,159,138	250,186,190	178,179,146	298	249	0.0202110743131	0.423,0.42,0.358	0.54,0.465,0.521	-0.108
ENSMUSG00000039477	Tnrc18	chr5	-	142771304	142772303	142773618	142774048	142765912	142766088	142775208	142775399	199,271,227	299,282,293	217,134,168	357,329,314	555	1124	0.0207438786417	0.574,0.661,0.611	0.552,0.452,0.52	0.107
ENSMUSG00000020069	Hnrnph3	chr10	-	63018040	63018225	63019392	63019527	63017523	63017610	63023719	63023894	410,654,479	696,686,475	628,433,560	1081,879,1139	260	310	0.0207438786417	0.413,0.532,0.546	0.409,0.37,0.37	0.114
ENSMUSG00000017713	Tha1	chr11	-	117869670	117869808	117870434	117871687	117869359	117869552	117873170	117873481	4,3,9	2,4,5	1,2,0	5,2,5	1378	263	0.020757847216	0.276,0.125,0.256	0.037,0.16,0.0	0.153
ENSMUSG00000092541	Gm20537	chr9	-	88410557	88410642	88413480	88413568	88407431	88407482	88415671	88415715	126,113,105	118,84,97	53,48,50	88,60,76	213	210	0.0221825500599	0.513,0.57,0.516	0.373,0.441,0.393	0.131
ENSMUSG00000044477	Zfand3	chr17	+	30060809	30060850	30135322	30135505	30005086	30005308	30192562	30192730	42,93,62	191,212,210	41,26,44	246,196,230	166	308	0.0232443581028	0.29,0.449,0.354	0.236,0.198,0.262	0.132
ENSMUSG00000026768	Itga8	chr2	-	12119946	12120048	12132438	12132552	12110974	12111097	12140377	12140506	7,2,3	0,1,1	75,65,92	44,30,33	239	227	0.0239309027425	1.0,0.655,0.74	0.618,0.673,0.726	0.126
ENSMUSG00000031024	St5	chr7	-	109552974	109553111	109570006	109570111	109545076	109545228	109617057	109617147	53,41,42	128,123,119	124,141,107	241,182,182	230	262	0.0241761537986	0.321,0.275,0.287	0.37,0.469,0.401	-0.119
ENSMUSG00000030281	Il17rc	chr6	+	113474552	113474597	113476425	113476538	113474160	113474272	113476734	113476794	1,9,3	41,19,32	0,1,0	3,8,9	170	238	0.0257499058301	0.033,0.399,0.116	0.0,0.149,0.0	0.133
ENSMUSG00000024299	Adamts10	chr17	+	33530132	33530289	33531579	33531797	33528679	33529026	33537086	33537175	81,87,59	41,29,34	168,186,186	158,148,129	282	343	0.0257499058301	0.706,0.785,0.679	0.564,0.605,0.637	0.121
ENSMUSG00000074829	2010315B03Rik	chr9	-	124304655	124304718	124311675	124311750	124295357	124295484	124312559	124312671	13,9,15	5,4,4	7,2,12	0,1,1	200	188	0.0257887568594	0.71,0.679,0.779	1.0,0.653,0.919	-0.135
ENSMUSG00000032479	Map4	chr9	+	110071025	110071139	110072612	110072705	110068692	110068985	110078002	110078084	198,211,140	145,90,97	213,176,181	207,157,209	239	218	0.0265988949979	0.555,0.681,0.568	0.484,0.506,0.441	0.124
ENSMUSG00000006423	C330007P06Rik	chrX	-	36854282	36854421	36856851	36856893	36853329	36853419	36863623	36863741	18,11,17	79,59,91	29,16,23	64,39,53	167	264	0.0266470861602	0.265,0.228,0.228	0.417,0.393,0.407	-0.165
ENSMUSG00000029635	Cdk8	chr5	+	146299497	146299576	146299691	146299850	146298802	146298900	146301575	146302831	236,220,213	229,243,145	212,167,186	295,252,252	204	284	0.0274948966005	0.589,0.558,0.672	0.5,0.48,0.507	0.111
ENSMUSG00000048126	Col6a3	chr1	-	90813214	90813814	90815950	90816535	90811258	90811831	90830142	90830258	0,2,0	6,7,8	39,12,19	126,94,86	710	725	0.0293617010787	0.0,0.226,0.0	0.24,0.115,0.184	-0.104
ENSMUSG00000015133	Lrrk1	chr7	-	66274775	66274973	66278522	66278689	66272816	66273094	66279193	66279443	213,183,186	236,237,208	48,27,40	31,17,27	292	323	0.0312949124986	0.5,0.461,0.497	0.631,0.637,0.621	-0.144
ENSMUSG00000028086	Fbxw7	chr3	+	84863963	84864011	84903500	84904079	84815477	84815769	84954874	84954957	28,31,25	78,91,79	12,8,16	80,71,82	173	704	0.0319757647473	0.594,0.581,0.563	0.379,0.314,0.443	0.201
ENSMUSG00000033705	Stard9	chr2	+	120713364	120713567	120713746	120713826	120713174	120713239	120714004	120714163	12,5,7	0,3,1	33,19,25	29,21,22	328	205	0.0319757647473	1.0,0.51,0.814	0.416,0.361,0.415	0.377
ENSMUSG00000037795	N4bp2	chr5	+	65771386	65771441	65775584	65775663	65764119	65764245	65790017	65791170	28,89,44	41,61,41	29,33,27	57,77,46	180	204	0.0319757647473	0.436,0.623,0.549	0.366,0.327,0.399	0.172
ENSMUSG00000032599	Ip6k2	chr9	+	108796540	108796572	108796670	108796783	108796130	108796396	108797206	108797994	15,4,12	96,59,47	10,6,9	166,153,163	157	238	0.0319930607597	0.192,0.093,0.279	0.084,0.056,0.077	0.116
ENSMUSG00000059005	Hnrnpa3	chr2	+	75662844	75662925	75663570	75663714	75662660	75662756	75665027	75665150	11,6,12	112,98,94	7,6,8	20,22,25	206	269	0.0320023974665	0.114,0.074,0.143	0.314,0.263,0.295	-0.18
ENSMUSG00000005656	Snx6	chr12	-	54784014	54784119	54795453	54795501	54770718	54770840	54795647	54795703	4,0,3	24,11,13	5,7,2	2,1,9	173	230	0.0330567618055	0.181,0.0,0.235	0.769,0.903,0.228	-0.495
ENSMUSG00000029735	Tpk1	chr6	-	43611313	43611385	43665759	43665817	43559942	43560012	43666135	43666278	8,8,11	22,17,26	4,1,0	14,18,14	183	197	0.0339242963058	0.281,0.336,0.313	0.235,0.056,0.0	0.213
ENSMUSG00000030452	Nipa2	chr7	-	55944480	55944709	55961451	55961572	55937571	55937662	55962395	55962430	10,13,8	17,8,5	3,5,6	11,19,21	246	354	0.0339242963058	0.458,0.7,0.697	0.282,0.275,0.291	0.336
ENSMUSG00000043410	Hfm1	chr5	-	106917323	106917627	106920962	106921076	106911403	106911591	106922812	106922910	6,6,5	12,8,8	26,9,14	7,5,9	239	429	0.0347354037365	0.473,0.574,0.529	0.87,0.764,0.736	-0.265
ENSMUSG00000039988	Ankrd13c	chr3	+	157962277	157962382	157972999	157975294	157947465	157947956	157988639	157988784	0,0,2	112,86,75	9,1,0	34,38,36	230	2420	0.0347833217774	0.0,0.0,0.219	0.736,0.217,0.0	-0.245
ENSMUSG00000020100	Slc29a3	chr10	-	60720860	60721023	60730569	60730675	60715228	60716490	60750385	60750684	1,3,0	47,43,52	4,1,7	38,18,27	231	288	0.0367813355693	0.026,0.08,0.0	0.116,0.065,0.244	-0.106
ENSMUSG00000037386	Rims2	chr15	+	39585589	39585762	39616268	39616510	39566942	39567043	39674939	39675081	10,15,14	20,21,10	1,0,0	0,1,3	298	367	0.0369340454084	0.381,0.468,0.633	1.0,0.0,0.0	0.161
ENSMUSG00000002107	Celf2	chr2	-	6664114	6664197	6721416	6721613	6624670	6624719	6872355	6872597	179,139,161	162,161,125	34,22,28	55,46,38	322	208	0.0384805530715	0.416,0.358,0.454	0.285,0.236,0.322	0.128
ENSMUSG00000020882	Cacnb1	chr11	-	98010626	98010646	98011342	98011497	98010295	98010376	98011865	98011942	9,11,15	0,3,3	20,17,16	2,0,0	280	145	0.0387594872081	1.0,0.655,0.721	0.838,1.0,1.0	-0.154
ENSMUSG00000039648	Kyat1	chr2	-	30191924	30192072	30194053	30194112	30188214	30188364	30205632	30205847	35,54,35	107,119,106	4,8,11	52,44,46	184	273	0.0391093384194	0.327,0.402,0.329	0.102,0.212,0.262	0.161
ENSMUSG00000078700	D030028A08Rik	chr11	+	96958852	96959024	96959339	96959451	96952580	96952728	96959553	96960062	5,3,0	18,11,9	9,3,11	11,5,10	297	237	0.0410566075289	0.181,0.179,0.0	0.395,0.324,0.467	-0.275
ENSMUSG00000045411	2410002F23Rik	chr7	+	44247237	44247416	44247909	44248059	44246786	44246823	44248251	44248295	186,137,147	94,69,71	134,87,111	97,68,95	304	275	0.0430451472008	0.642,0.642,0.652	0.555,0.536,0.514	0.11
ENSMUSG00000001065	Zfp276	chr8	+	123264994	123265070	123265313	123265431	123264815	123264926	123267599	123267699	63,66,38	124,114,87	39,46,47	121,160,147	201	243	0.049754135759	0.381,0.412,0.346	0.28,0.258,0.279	0.107
