# Supplementary material for: An Alternative Splicing Program for Mouse Craniofacial Development
Source: Front Physiol. 2020 Sep 4;11:1099. doi: 10.3389/fphys.2020.01099 (PMC7498679; doi:10.3389/fphys.2020.01099)
Supplement: Supplementary file 12 [file Data_Sheet_1.zip › Filtered rMATS results/MXE/E11.5_FNP_Ect_vs_NE_MXE_filtered_output.txt]

GeneID	geneSymbol	chr	strand	1stExonStart_0base	1stExonEnd	2stExonStart_0base	2stExonEnd	upstreamES	upstreamEE	downstreamES	downstreamEE	IC_SAMPLE_1	SC_SAMPLE_1	IC_SAMPLE_2	SC_SAMPLE_2	IncFormLen	SkipFormLen	FDR	IncLevel1	IncLevel2	DeltaPSI
ENSMUSG00000001247	Lsr	chr7	-	30965968	30966088	30971867	30972212	30959152	30959314	30973079	30973427	515,569,554	88,83,72	677,837,775	17,24,13	470	245	0.0	0.753,0.781,0.8	0.954,0.948,0.969	-0.179
ENSMUSG00000021144	Mta1	chr12	+	113133540	113133576	113135796	113135828	113133184	113133337	113136280	113136432	242,252,195	485,454,503	145,155,185	1097,1292,1295	161	157	0.0	0.327,0.351,0.274	0.114,0.105,0.122	0.204
ENSMUSG00000055320	Tead1	chr7	+	112841887	112841950	112842039	112842102	112839415	112839480	112856052	112856064	78,53,44	96,110,89	5,11,9	117,113,110	188	188	0.0	0.448,0.325,0.331	0.041,0.089,0.076	0.299
ENSMUSG00000055320	Tead1	chr7	+	112841887	112841950	112842039	112842102	112839415	112839480	112856797	112856932	81,60,54	185,156,158	4,14,9	349,307,248	188	188	0.0	0.305,0.278,0.255	0.011,0.044,0.035	0.249
ENSMUSG00000031708	Tecr	chr8	-	83573870	83573922	83574477	83574528	83573219	83573323	83594339	83594484	1086,890,956	157,133,170	684,591,766	298,313,306	176	177	0.0	0.874,0.871,0.85	0.698,0.655,0.716	0.175
ENSMUSG00000021936	Mapk8	chr14	-	33390241	33390313	33390672	33390744	33388799	33388982	33392941	33393107	39,36,57	650,564,558	232,230,185	595,517,517	197	197	0.0	0.057,0.06,0.093	0.281,0.308,0.264	-0.214
ENSMUSG00000014426	Map3k4	chr17	-	12242649	12242805	12243499	12243596	12239969	12240070	12247302	12247369	348,314,307	10,15,14	312,290,295	62,77,70	222	281	0.0	0.978,0.964,0.965	0.864,0.827,0.842	0.125
ENSMUSG00000029864	Gstk1	chr6	+	42246810	42246939	42247483	42247584	42246549	42246631	42249378	42249495	239,192,234	61,53,63	102,120,98	2,3,1	254	226	0.0	0.777,0.763,0.768	0.978,0.973,0.989	-0.211
ENSMUSG00000031565	Fgfr1	chr8	+	25563373	25563524	25564339	25564484	25562137	25562328	25566710	25566913	255,228,187	211,215,208	92,100,75	1012,1080,971	276	270	0.0	0.542,0.509,0.468	0.082,0.083,0.07	0.428
ENSMUSG00000033029	1700088E04Rik	chr15	-	79136306	79136489	79139237	79139300	79135636	79135765	79140880	79140992	12,8,10	206,232,263	47,52,46	67,92,76	188	308	0.0	0.087,0.053,0.059	0.535,0.481,0.498	-0.438
ENSMUSG00000040479	Dgkz	chr2	-	91944373	91944469	91944760	91944869	91944021	91944099	91965419	91965587	203,142,201	320,278,303	17,37,27	291,263,250	234	221	0.0	0.375,0.325,0.385	0.052,0.117,0.093	0.274
ENSMUSG00000039108	Lsm14b	chr2	+	180027899	180028035	180031360	180031528	180026397	180026798	180031793	180031871	889,763,848	202,180,205	881,887,802	579,672,593	261	293	0.0	0.832,0.826,0.823	0.631,0.597,0.603	0.217
ENSMUSG00000039108	Lsm14b	chr2	+	180031360	180031528	180031793	180031871	180027899	180028035	180032060	180032222	1527,1251,1360	125,123,92	986,950,839	344,307,267	293	203	0.0	0.894,0.876,0.911	0.665,0.682,0.685	0.216
ENSMUSG00000027506	Tpd52	chr3	-	8936438	8936480	8943550	8943577	8934991	8935040	8944610	8944712	42,35,21	6,12,12	26,21,17	232,208,181	152	167	0.0	0.885,0.762,0.658	0.11,0.1,0.094	0.667
ENSMUSG00000026566	Mpzl1	chr1	-	165601749	165601855	165604609	165604742	165592239	165593677	165608437	165608604	116,134,157	545,418,474	551,566,507	307,326,275	258	231	0.0	0.16,0.223,0.229	0.616,0.609,0.623	-0.412
ENSMUSG00000026566	Mpzl1	chr1	-	165601749	165601855	165604609	165604742	165592239	165593677	165605608	165605822	566,542,638	556,422,485	1184,1206,1164	315,327,278	258	231	0.0	0.477,0.535,0.541	0.771,0.768,0.789	-0.258
ENSMUSG00000025237	Parp6	chr9	+	59641023	59641096	59641740	59641810	59640039	59640149	59648829	59648909	118,136,122	6,4,5	216,192,234	63,69,63	198	195	0.0	0.951,0.971,0.96	0.772,0.733,0.785	0.197
ENSMUSG00000028906	Epb41	chr4	-	131929693	131929795	131935738	131935867	131928491	131928572	131957642	131957819	212,226,223	927,960,963	927,929,882	1626,1623,1602	254	227	0.0	0.17,0.174,0.171	0.338,0.338,0.33	-0.164
ENSMUSG00000018417	Myo1b	chr1	-	51766821	51766908	51768649	51768736	51763889	51763964	51769003	51769090	28,21,37	507,342,397	149,182,114	373,404,287	212	212	0.0	0.052,0.058,0.085	0.285,0.311,0.284	-0.228
ENSMUSG00000033335	Dnm2	chr9	+	21478898	21479037	21480406	21480545	21478280	21478348	21481332	21481419	237,190,193	426,467,426	51,66,56	646,664,644	264	264	0.0	0.357,0.289,0.312	0.073,0.09,0.08	0.238
ENSMUSG00000028863	Meaf6	chr4	+	125107516	125107546	125107651	125107709	125102838	125103031	125108322	125108356	4,3,2	81,59,66	47,43,28	72,102,69	155	183	5.3763577952e-14	0.055,0.057,0.035	0.435,0.332,0.324	-0.315
ENSMUSG00000028883	Sema3a	chr5	+	13291499	13291577	13399875	13400069	13230366	13230448	13451103	13451261	306,270,261	827,747,779	18,24,23	222,208,176	203	319	1.55530350504e-13	0.368,0.362,0.345	0.113,0.153,0.17	0.213
ENSMUSG00000004562	Arhgef40	chr14	+	52003653	52003758	52003972	52004116	52002284	52002462	52004611	52004742	487,398,435	271,276,271	431,466,447	108,133,110	230	269	9.83353183826e-13	0.678,0.628,0.652	0.824,0.804,0.826	-0.165
ENSMUSG00000029026	Trp73	chr4	-	154067576	154067763	154081328	154081571	154067009	154067125	154104319	154104425	0,1,0	175,149,106	9,14,2	29,24,17	368	312	9.83353183826e-13	0.0,0.006,0.0	0.208,0.331,0.091	-0.208
ENSMUSG00000031708	Tecr	chr8	-	83572840	83572946	83573219	83573323	83572680	83572753	83573870	83573922	288,204,285	2056,1963,1964	528,489,494	1801,1813,1943	229	231	1.22480151021e-12	0.124,0.095,0.128	0.228,0.214,0.204	-0.1
ENSMUSG00000038143	Stox2	chr8	-	47191838	47194104	47203120	47203273	47180047	47186572	47287879	47289402	227,172,164	271,240,169	51,46,41	182,170,134	278	2391	1.93548880626e-12	0.878,0.86,0.893	0.707,0.699,0.725	0.167
ENSMUSG00000031511	Arhgef7	chr8	+	11758430	11758517	11781154	11781239	11728104	11728416	11782524	11782655	20,18,26	161,144,151	79,111,76	201,209,136	212	210	1.41319145928e-11	0.11,0.11,0.146	0.28,0.345,0.356	-0.205
ENSMUSG00000014353	Tmem87b	chr2	+	128839147	128839219	128840731	128840803	128837301	128837395	128841234	128841343	96,75,82	60,42,48	69,27,32	115,129,111	197	197	1.05040590423e-10	0.615,0.641,0.631	0.375,0.173,0.224	0.372
ENSMUSG00000029673	Auts2	chr5	-	131466031	131466127	131470413	131470458	131461281	131461353	131472258	131472479	87,83,77	518,445,392	37,33,21	455,534,449	170	221	1.37079686941e-10	0.179,0.195,0.203	0.096,0.074,0.057	0.117
ENSMUSG00000019864	Rtn4ip1	chr10	+	43921386	43921435	43928322	43928459	43910792	43910917	43932362	43932546	32,31,24	284,271,310	34,38,39	107,106,117	174	262	2.2571601334e-09	0.145,0.147,0.104	0.324,0.351,0.334	-0.204
ENSMUSG00000030849	Fgfr2	chr7	-	130200982	130201173	130218997	130219121	130196171	130196374	130241199	130241277	0,0,1	29,20,32	3,3,2	0,1,2	249	316	4.06722717521e-09	0.0,0.0,0.038	1.0,0.792,0.559	-0.771
ENSMUSG00000029673	Auts2	chr5	-	131466031	131466127	131470413	131470458	131461281	131461353	131472237	131472479	68,52,61	462,382,361	14,18,27	377,451,350	170	221	1.03008327177e-08	0.161,0.15,0.18	0.046,0.049,0.091	0.102
ENSMUSG00000053219	Raet1e	chr10	+	22172003	22172101	22173180	22173250	22158568	22158718	22173875	22173966	22,22,22	9,10,11	0,0,0	1,7,3	223	195	2.01558509835e-08	0.681,0.658,0.636	0.0,0.0,0.0	0.658
ENSMUSG00000052572	Dlg2	chr7	+	92417223	92417323	92418087	92418133	92386914	92386990	92427690	92427741	27,14,12	0,0,0	9,6,11	5,9,4	225	171	2.16570915137e-08	1.0,1.0,1.0	0.578,0.336,0.676	0.47
ENSMUSG00000019864	Rtn4ip1	chr10	+	43921386	43921435	43928322	43928459	43921034	43921188	43932362	43932546	21,34,27	281,264,300	0,1,2	102,100,117	174	262	3.09532356095e-08	0.101,0.162,0.119	0.0,0.015,0.025	0.114
ENSMUSG00000029673	Auts2	chr5	-	131461281	131461353	131466031	131466127	131460126	131460156	131470413	131470458	214,183,207	187,151,142	67,79,66	141,140,110	221	197	3.631982487e-08	0.505,0.519,0.565	0.298,0.335,0.348	0.203
ENSMUSG00000017631	Abr	chr11	-	76486437	76486536	76508887	76509072	76478994	76479180	76571030	76571535	17,21,33	175,135,136	195,205,185	478,517,451	310	224	1.5876908764e-07	0.066,0.101,0.149	0.228,0.223,0.229	-0.121
ENSMUSG00000028175	Depdc1a	chr3	+	159520829	159520970	159522525	159523356	159516902	159516950	159523776	159523949	99,59,80	60,39,43	43,45,33	73,67,74	266	956	2.11212301033e-07	0.856,0.845,0.87	0.679,0.707,0.616	0.19
ENSMUSG00000020300	Cpeb4	chr11	+	31908824	31908875	31918800	31918824	31889857	31889939	31920408	31920582	18,23,17	0,0,0	16,24,23	5,8,8	176	149	3.9731194689e-07	1.0,1.0,1.0	0.73,0.717,0.709	0.281
ENSMUSG00000052296	Ppp6r1	chr7	-	4643368	4643555	4646707	4646940	4643148	4643286	4658480	4659019	86,86,122	548,551,509	168,223,213	588,600,508	358	312	6.43111155996e-07	0.12,0.12,0.173	0.199,0.245,0.268	-0.1
ENSMUSG00000039108	Lsm14b	chr2	+	180028957	180029074	180031793	180031871	180027899	180028035	180032060	180032222	357,298,312	125,123,92	439,482,440	344,307,267	242	203	8.49304160675e-07	0.706,0.67,0.74	0.517,0.568,0.58	0.15
ENSMUSG00000022246	Rai14	chr15	-	10587837	10587924	10589258	10589345	10583781	10583836	10591586	10591615	64,55,80	110,105,108	153,189,141	118,120,110	212	212	1.6339450234e-06	0.368,0.344,0.426	0.565,0.612,0.562	-0.2
ENSMUSG00000031788	Kifc3	chr8	-	95101408	95101517	95102011	95102146	95099833	95100452	95102346	95102576	129,101,125	81,54,69	66,79,69	101,98,83	260	234	4.0679153336e-06	0.589,0.627,0.62	0.37,0.42,0.428	0.206
ENSMUSG00000079334	Nat6	chr9	+	107579099	107579385	107580456	107580935	107578886	107578970	107582816	107583519	93,67,48	137,98,124	30,43,33	165,189,171	411	604	5.31810693635e-06	0.499,0.501,0.363	0.211,0.251,0.221	0.227
ENSMUSG00000040811	Eml2	chr7	+	19202508	19202596	19202976	19203072	19201564	19201653	19203901	19204032	9,10,8	179,153,135	41,42,21	182,167,174	213	221	5.47508000595e-06	0.05,0.064,0.058	0.189,0.207,0.111	-0.112
ENSMUSG00000064302	Clasp1	chr1	+	118512174	118512222	118512704	118512728	118510205	118510376	118521826	118521934	18,8,11	0,0,0	2,3,4	5,3,1	173	149	5.47508000595e-06	1.0,1.0,1.0	0.256,0.463,0.775	0.502
ENSMUSG00000006476	Nsmf	chr2	+	25057964	25057970	25058252	25058321	25057100	25057176	25059020	25059073	3,3,1	134,85,125	25,20,18	175,227,166	131	194	6.7533758211e-06	0.032,0.05,0.012	0.175,0.115,0.138	-0.111
ENSMUSG00000020300	Cpeb4	chr11	+	31889857	31889939	31908824	31908875	31872210	31873412	31918800	31918824	21,13,24	0,0,0	38,37,35	9,7,7	207	176	1.06901866137e-05	1.0,1.0,1.0	0.782,0.818,0.81	0.197
ENSMUSG00000028464	Tpm2	chr4	-	43518643	43518719	43519002	43519078	43518401	43518464	43519226	43519297	206,199,211	162,155,135	63,86,82	114,109,123	201	201	1.62456499771e-05	0.56,0.562,0.61	0.356,0.441,0.4	0.178
ENSMUSG00000015733	Capza2	chr6	+	17648519	17648583	17650002	17650054	17636982	17637160	17654105	17654169	438,382,392	424,317,273	317,348,300	465,460,439	189	177	3.2053680337e-05	0.492,0.53,0.574	0.39,0.415,0.39	0.134
ENSMUSG00000020882	Cacnb1	chr11	-	98010626	98010646	98011342	98011497	98010295	98010376	98011865	98011942	7,6,15	2,0,2	3,13,3	11,15,18	280	145	3.70120030281e-05	0.644,1.0,0.795	0.124,0.31,0.079	0.642
ENSMUSG00000019864	Rtn4ip1	chr10	+	43907758	43907910	43921386	43921435	43901806	43902536	43928322	43928459	100,85,86	139,104,123	100,79,80	36,54,45	277	174	4.74233321579e-05	0.311,0.339,0.305	0.636,0.479,0.528	-0.229
ENSMUSG00000020456	Ogdh	chr11	+	6316764	6316855	6316977	6317080	6313787	6313979	6334532	6334648	241,171,193	704,579,563	340,295,329	534,656,502	216	228	6.55970100297e-05	0.265,0.238,0.266	0.402,0.322,0.409	-0.121
ENSMUSG00000028538	St3gal3	chr4	-	118031839	118031882	118054649	118054697	118014704	118014797	118107548	118107693	62,46,48	91,56,83	27,41,35	119,107,145	173	168	7.48088363596e-05	0.398,0.444,0.36	0.181,0.271,0.19	0.187
ENSMUSG00000032624	Eml4	chr17	+	83425257	83425431	83427222	83427351	83421605	83421735	83427999	83428025	236,237,191	280,241,220	145,165,137	274,331,274	299	254	8.18035929617e-05	0.417,0.455,0.424	0.31,0.297,0.298	0.13
ENSMUSG00000028207	Asph	chr4	-	9602468	9602501	9604515	9604629	9601306	9601363	9635900	9635969	2,1,1	13,9,15	11,11,3	6,9,5	239	158	0.000125499491603	0.092,0.068,0.042	0.548,0.447,0.284	-0.359
ENSMUSG00000055320	Tead1	chr7	+	112841887	112841950	112856052	112856064	112839415	112839480	112856797	112856932	81,60,54	32,15,17	4,14,9	15,14,15	188	137	0.00013295183556	0.648,0.745,0.698	0.163,0.422,0.304	0.401
ENSMUSG00000009894	Snap47	chr11	-	59428340	59428813	59437977	59438513	59421524	59421649	59449914	59449999	384,421,439	654,523,563	317,237,307	620,660,660	661	598	0.000199109296332	0.347,0.421,0.414	0.316,0.245,0.296	0.108
ENSMUSG00000059495	Arhgef12	chr9	-	43022814	43022872	43040539	43040596	43020604	43020783	43042590	43042676	44,37,26	143,110,90	19,13,13	132,140,104	182	183	0.000207698399448	0.236,0.253,0.225	0.126,0.085,0.112	0.13
ENSMUSG00000021268	Meg3	chr12	+	109546429	109546542	109549290	109549371	109544026	109544742	109549478	109549552	9,13,21	37,44,52	142,94,125	131,131,167	238	206	0.000300759021701	0.174,0.204,0.259	0.484,0.383,0.393	-0.208
ENSMUSG00000034730	Adgrb1	chr15	+	74575838	74575924	74577394	74577493	74574142	74574168	74580564	74580736	5,1,4	0,0,0	28,34,37	9,11,14	211	224	0.000306958373155	1.0,1.0,1.0	0.768,0.766,0.737	0.243
ENSMUSG00000025237	Parp6	chr9	+	59639763	59639812	59640039	59640149	59637633	59637701	59648829	59648909	50,56,44	32,29,30	111,128,95	39,19,20	174	235	0.000413974316817	0.678,0.723,0.665	0.794,0.901,0.865	-0.165
ENSMUSG00000052087	Rgs14	chr13	+	55379579	55379691	55380004	55380117	55379302	55379446	55380899	55381103	5,3,13	9,8,9	0,1,0	3,7,2	237	238	0.000480671828626	0.358,0.274,0.592	0.0,0.125,0.0	0.366
ENSMUSG00000024392	Bag6	chr17	+	35142306	35142384	35142497	35142605	35141829	35142082	35142726	35142839	857,642,754	850,668,909	1077,1059,1082	688,820,775	203	233	0.00048369773883	0.536,0.525,0.488	0.642,0.597,0.616	-0.102
ENSMUSG00000040728	Esrp1	chr4	-	11344111	11344262	11353294	11353463	11338721	11338831	11359737	11359956	174,159,188	359,295,271	215,183,170	152,190,192	294	276	0.000512820224172	0.313,0.336,0.394	0.57,0.475,0.454	-0.152
ENSMUSG00000021268	Meg3	chr12	+	109546429	109546542	109549290	109549371	109544947	109545041	109549478	109549552	11,6,16	35,45,52	122,81,95	132,131,165	238	206	0.000673394544033	0.214,0.103,0.21	0.444,0.349,0.333	-0.2
ENSMUSG00000024862	Klc2	chr19	-	5113780	5113850	5117193	5117469	5112717	5112940	5118121	5118300	68,76,95	118,79,125	194,210,173	135,133,142	401	195	0.000764163496282	0.219,0.319,0.27	0.411,0.434,0.372	-0.136
ENSMUSG00000020694	Tlk2	chr11	+	105209793	105209837	105210544	105210640	105208851	105208921	105221185	105221353	206,187,193	214,214,215	321,312,303	191,203,231	169	221	0.00089919840681	0.557,0.533,0.54	0.687,0.668,0.632	-0.119
ENSMUSG00000031608	Galnt7	chr8	-	57542511	57542694	57542834	57543017	57540019	57540137	57545328	57545408	63,45,72	197,168,169	168,206,155	314,302,258	308	308	0.000977287234343	0.242,0.211,0.299	0.349,0.406,0.375	-0.126
ENSMUSG00000052512	Nav2	chr7	+	49552839	49552905	49554214	49554259	49547838	49548541	49556909	49557070	2,2,1	18,18,19	4,12,2	1,3,6	191	170	0.00115303058898	0.09,0.09,0.045	0.781,0.781,0.229	-0.522
ENSMUSG00000032599	Ip6k2	chr9	+	108796540	108796572	108796670	108796783	108796130	108796396	108797206	108797994	8,9,13	73,59,81	5,1,4	121,81,104	157	238	0.0013395948667	0.142,0.188,0.196	0.059,0.018,0.055	0.131
ENSMUSG00000074452	Pate2	chr9	+	35574229	35574387	35607594	35607719	35570283	35570530	35611771	35611871	0,0,3	8,12,10	10,5,5	7,10,8	283	250	0.00174547553274	0.0,0.0,0.209	0.558,0.306,0.356	-0.337
ENSMUSG00000042589	Cux2	chr5	-	121924804	121924915	122043769	122043844	121921313	121921361	122049775	122049851	1,0,0	36,30,23	5,9,4	72,45,45	200	236	0.00174547553274	0.032,0.0,0.0	0.076,0.191,0.095	-0.11
ENSMUSG00000026482	Rgl1	chr1	-	152586406	152586615	152623817	152623928	152571597	152571675	152674859	152675023	3,6,3	64,71,64	24,12,14	92,72,71	236	334	0.00181592448461	0.062,0.107,0.062	0.27,0.191,0.218	-0.149
ENSMUSG00000059495	Arhgef12	chr9	-	43026179	43026229	43040539	43040596	43022814	43022872	43042590	43042676	44,37,26	72,86,51	18,14,13	92,74,48	182	175	0.00196228434146	0.37,0.293,0.329	0.158,0.154,0.207	0.158
ENSMUSG00000032478	Nme6	chr9	+	109839607	109839710	109841475	109841515	109833195	109833295	109841926	109842087	91,74,82	110,99,102	179,154,160	131,114,104	228	165	0.00199099094235	0.374,0.351,0.368	0.497,0.494,0.527	-0.142
ENSMUSG00000020121	Srgap1	chr10	-	121828728	121828762	121829226	121829329	121825633	121825694	121831884	121831912	96,111,64	7,8,14	95,123,100	45,30,30	228	159	0.00202456950714	0.905,0.906,0.761	0.596,0.741,0.699	0.179
ENSMUSG00000029823	Luc7l2	chr6	+	38554979	38555063	38568846	38568917	38551842	38551908	38570509	38570604	25,20,15	17,10,14	5,8,15	20,27,27	209	196	0.00220422521473	0.58,0.652,0.501	0.19,0.217,0.343	0.328
ENSMUSG00000020333	Acsl6	chr11	+	54336935	54337013	54337070	54337148	54335051	54335125	54338411	54338546	0,0,2	8,5,10	11,8,28	30,34,20	203	203	0.00241413040018	0.0,0.0,0.167	0.268,0.19,0.583	-0.291
ENSMUSG00000021493	Pdlim7	chr13	-	55506305	55506367	55507329	55507366	55505933	55506168	55507487	55507624	51,39,69	45,26,63	132,131,169	61,56,60	162	187	0.00262979652423	0.567,0.634,0.558	0.714,0.73,0.765	-0.15
ENSMUSG00000014602	Kif1a	chr1	-	93026831	93026855	93034545	93034572	93025620	93025735	93036845	93036951	5,7,1	0,0,1	54,51,39	20,20,28	152	149	0.00334162114957	1.0,1.0,0.495	0.726,0.714,0.577	0.159
ENSMUSG00000085614	1700123M08Rik	chr4	+	11977456	11977570	11980141	11980408	11966573	11966683	11993864	11993999	0,0,0	10,4,4	0,6,2	5,5,10	239	392	0.00334162114957	0.0,0.0,0.0	0.0,0.663,0.247	-0.303
ENSMUSG00000029823	Luc7l2	chr6	+	38559203	38559304	38568846	38568917	38551513	38551908	38570509	38570604	1,6,2	17,10,14	0,0,0	20,27,27	226	196	0.00334162114957	0.049,0.342,0.11	0.0,0.0,0.0	0.167
ENSMUSG00000020078	Vps26a	chr10	-	62471059	62471135	62480557	62480707	62469900	62470057	62486657	62486805	286,231,195	184,142,166	255,262,209	282,258,271	275	201	0.00334162114957	0.532,0.543,0.462	0.398,0.426,0.36	0.118
ENSMUSG00000037410	Tbc1d2b	chr9	-	90241009	90241178	90249790	90249944	90229052	90229101	90270351	90270498	74,68,76	117,109,108	81,103,76	61,92,64	279	294	0.00347061771679	0.4,0.397,0.426	0.583,0.541,0.556	-0.152
ENSMUSG00000037337	Map4k1	chr7	+	28987114	28987187	28988073	28988205	28986987	28987030	28988593	28988656	30,20,23	43,27,30	8,16,12	34,47,53	198	257	0.00387048621433	0.475,0.49,0.499	0.234,0.306,0.227	0.232
ENSMUSG00000029635	Cdk8	chr5	+	146283628	146283686	146286107	146286239	146271594	146271735	146295162	146295232	145,88,99	39,32,37	127,145,131	71,95,82	183	257	0.00393341325574	0.839,0.794,0.79	0.715,0.682,0.692	0.111
ENSMUSG00000054252	Fgfr3	chr5	+	33731280	33731431	33732116	33732261	33730143	33730334	33732721	33732912	227,146,162	41,24,46	12,12,18	20,6,12	276	270	0.00397030927565	0.844,0.856,0.775	0.37,0.662,0.595	0.283
ENSMUSG00000025006	Sorbs1	chr19	-	40340044	40340146	40340684	40340750	40336985	40337035	40344355	40344439	0,1,0	2,6,4	5,8,1	3,14,11	191	227	0.00408573896519	0.0,0.165,0.0	0.665,0.404,0.098	-0.334
ENSMUSG00000040860	Crocc	chr4	-	141019162	141019312	141019707	141019932	141018667	141018868	141020273	141020489	92,114,137	38,49,85	101,131,132	96,128,110	350	275	0.00414543287818	0.655,0.646,0.559	0.453,0.446,0.485	0.159
ENSMUSG00000055322	Tns1	chr1	-	74016144	74016186	74068608	74068646	74003516	74003558	74079198	74079313	1,0,0	12,10,5	4,1,2	3,8,2	163	167	0.00414543287818	0.079,0.0,0.0	0.577,0.114,0.506	-0.373
ENSMUSG00000033981	Gria2	chr3	-	80690403	80690518	80691319	80691434	80689102	80689351	80692284	80692532	41,45,39	25,22,23	22,28,23	3,7,2	240	240	0.00445936818098	0.621,0.672,0.629	0.88,0.8,0.92	-0.226
ENSMUSG00000055320	Tead1	chr7	+	112842039	112842102	112856052	112856064	112841887	112841950	112856797	112856932	83,65,68	36,22,14	144,123,102	16,15,15	188	137	0.004504939143	0.627,0.683,0.78	0.868,0.857,0.832	-0.156
ENSMUSG00000086296	D030055H07Rik	chr9	+	106152593	106152753	106152893	106153029	106151284	106151350	106156292	106156517	0,1,0	3,1,2	4,7,14	9,6,18	285	261	0.004504939143	0.0,0.478,0.0	0.289,0.517,0.416	-0.248
ENSMUSG00000057766	Ankrd29	chr18	-	12290716	12290815	12295878	12295989	12282302	12282401	12305610	12305711	4,7,2	13,8,10	1,0,0	2,5,9	236	224	0.00488578068105	0.226,0.454,0.16	0.322,0.0,0.0	0.173
ENSMUSG00000034164	Emid1	chr11	-	5109543	5109634	5110689	5110774	5106264	5106969	5116879	5116924	64,71,67	45,49,46	96,68,68	27,18,30	210	216	0.0055672634132	0.594,0.598,0.6	0.785,0.795,0.7	-0.163
ENSMUSG00000023286	Ube2j2	chr4	+	155946254	155946417	155951471	155951512	155943849	155944150	155955233	155955336	114,105,126	48,30,41	236,214,224	40,46,32	288	166	0.0055672634132	0.578,0.669,0.639	0.773,0.728,0.801	-0.139
ENSMUSG00000029673	Auts2	chr5	-	131460126	131460156	131466031	131466127	131457838	131457910	131472258	131472479	134,117,96	71,70,75	167,166,168	61,53,58	221	155	0.00649828407215	0.57,0.54,0.473	0.658,0.687,0.67	-0.144
ENSMUSG00000035506	Slc12a8	chr16	+	33590251	33590365	33606165	33606253	33550882	33551114	33608144	33608232	0,1,0	6,1,5	6,2,3	6,5,8	239	213	0.00711219549571	0.0,0.471,0.0	0.471,0.263,0.25	-0.171
ENSMUSG00000027806	Tsc22d2	chr3	+	58428227	58428299	58437316	58437475	58417483	58417613	58459330	58459382	72,86,100	23,30,35	71,76,77	62,54,41	197	284	0.00711219549571	0.819,0.805,0.805	0.623,0.67,0.73	0.135
ENSMUSG00000069729	Arid1b	chr17	+	5040579	5040774	5097573	5097732	4995073	4996492	5126913	5127024	89,70,81	244,217,155	116,112,87	153,168,148	320	284	0.00859847975274	0.245,0.223,0.317	0.402,0.372,0.343	-0.111
ENSMUSG00000052512	Nav2	chr7	+	49551596	49552049	49552839	49552905	49547838	49548541	49554214	49554259	146,129,127	43,22,15	120,122,116	7,3,12	578	191	0.00889355221167	0.529,0.66,0.737	0.85,0.931,0.762	-0.206
ENSMUSG00000026917	Wdr5	chr2	+	27520326	27520416	27520572	27520662	27519742	27519816	27520827	27520911	406,315,354	445,507,532	479,386,403	375,351,426	215	215	0.00891937372187	0.477,0.383,0.4	0.561,0.524,0.486	-0.104
ENSMUSG00000019856	Fam184a	chr10	-	53694694	53694876	53698488	53699343	53689950	53690148	53750712	53750880	20,18,23	23,19,11	17,17,18	64,42,32	980	307	0.00894770362237	0.214,0.229,0.396	0.077,0.113,0.15	0.166
ENSMUSG00000040473	Cfap69	chr5	-	5619166	5619215	5621919	5622043	5618947	5619069	5625749	5625927	11,4,3	0,0,0	13,11,11	3,2,2	249	174	0.00964060830869	1.0,1.0,1.0	0.752,0.794,0.794	0.22
ENSMUSG00000028478	Clta	chr4	+	44030214	44030268	44031399	44031435	44025448	44025560	44032400	44032846	9,10,13	2,2,7	247,230,203	20,6,1	179	161	0.00966225917984	0.802,0.818,0.626	0.917,0.972,0.995	-0.213
ENSMUSG00000026942	Traf2	chr2	-	25537070	25537149	25538844	25539084	25536675	25536774	25546861	25546910	53,37,52	79,61,60	36,44,26	97,89,110	365	204	0.00998149703726	0.273,0.253,0.326	0.172,0.216,0.117	0.116
ENSMUSG00000041617	Ccdc74a	chr16	+	17648066	17648126	17650148	17650205	17647607	17647652	17650366	17650738	9,8,10	0,0,1	13,20,11	6,2,2	185	182	0.0101937688621	1.0,1.0,0.908	0.681,0.908,0.844	0.158
ENSMUSG00000079502	Cfap77	chr2	-	28955994	28956096	28962631	28962737	28926948	28927951	28984295	28984521	8,2,4	2,0,0	12,27,30	10,11,13	231	227	0.0108971364756	0.797,1.0,1.0	0.541,0.707,0.694	0.285
ENSMUSG00000034098	Fstl5	chr3	+	76322053	76322302	76410437	76410634	76223840	76223874	76429741	76429862	1,0,1	4,2,2	265,258,184	315,314,173	374	322	0.0113061343319	0.177,0.0,0.301	0.42,0.414,0.478	-0.278
ENSMUSG00000075225	Gm29096	chr10	-	41546882	41547003	41550721	41550931	41541773	41541901	41552317	41552470	12,9,8	2,0,5	4,2,4	0,0,0	335	246	0.0141397768541	0.815,1.0,0.54	1.0,1.0,1.0	-0.215
ENSMUSG00000029647	Pan3	chr5	+	147539741	147539806	147543069	147543208	147539242	147539372	147545605	147545680	198,196,148	122,160,109	101,104,84	130,112,93	190	264	0.0179353285904	0.693,0.63,0.654	0.519,0.563,0.557	0.113
ENSMUSG00000058897	Col25a1	chr3	+	130474807	130474867	130475592	130475664	130439312	130439339	130476368	130476476	11,6,6	0,5,0	5,9,5	4,13,9	185	197	0.0182369006117	1.0,0.561,1.0	0.571,0.424,0.372	0.398
ENSMUSG00000021481	Zfp346	chr13	+	55113677	55113770	55115479	55115624	55113035	55113139	55122329	55122515	162,138,110	93,92,76	210,209,160	76,72,77	218	270	0.0185682982092	0.683,0.65,0.642	0.774,0.782,0.72	-0.1
ENSMUSG00000032352	Lrrc1	chr9	-	77458070	77458127	77468557	77468647	77457830	77457894	77472151	77472230	168,123,140	190,176,158	160,176,179	131,139,134	215	182	0.0189579496519	0.428,0.372,0.429	0.508,0.517,0.531	-0.109
ENSMUSG00000086587	Gm11837	chr4	+	14942199	14942275	14947438	14947545	14936440	14936539	14952620	14952893	3,0,0	14,17,13	6,7,6	25,15,27	201	232	0.0199021590788	0.198,0.0,0.0	0.217,0.35,0.204	-0.191
ENSMUSG00000024055	Cyp4f13	chr17	-	32932628	32932682	32941055	32941200	32930540	32930662	32946804	32947003	18,12,28	4,0,4	17,20,19	0,0,1	270	179	0.020800114508	0.749,1.0,0.823	1.0,1.0,0.926	-0.118
ENSMUSG00000030815	Phkg2	chr7	+	127577534	127577646	127579666	127579732	127573582	127573966	127579809	127579973	187,168,181	182,179,146	266,274,321	159,204,180	237	191	0.0244682108904	0.453,0.431,0.5	0.574,0.52,0.59	-0.1
ENSMUSG00000047388	Atmin	chr8	+	116952873	116952999	116954713	116954913	116943392	116943750	116956252	116960445	138,99,123	124,85,76	122,118,119	142,169,147	251	325	0.0256677640487	0.59,0.601,0.677	0.527,0.475,0.512	0.118
ENSMUSG00000009828	Ick	chr9	+	78131294	78131571	78135595	78135650	78113299	78113455	78139975	78140097	115,117,111	110,95,95	147,177,189	96,94,81	402	180	0.0260156819729	0.319,0.355,0.343	0.407,0.457,0.511	-0.119
ENSMUSG00000034007	Scaper	chr9	-	55602765	55602921	55609841	55610074	55586218	55586453	55655904	55656028	96,96,86	94,73,55	73,49,71	101,71,95	358	281	0.0263246888937	0.445,0.508,0.551	0.362,0.351,0.37	0.14
ENSMUSG00000002109	Ddb2	chr2	-	91217052	91217230	91217306	91217406	91212449	91212614	91234107	91235331	40,28,27	12,11,13	36,28,26	24,27,39	225	303	0.0264909337295	0.818,0.774,0.737	0.669,0.583,0.473	0.201
ENSMUSG00000026771	Spopl	chr2	-	23544745	23544897	23545443	23545579	23543196	23543324	23571842	23572104	9,22,22	102,75,63	40,39,39	94,79,60	261	277	0.0278990390186	0.086,0.237,0.27	0.311,0.344,0.408	-0.157
ENSMUSG00000002835	Chaf1a	chr17	+	56044061	56044112	56046822	56047634	56040415	56040551	56056420	56056477	6,24,7	534,568,575	18,55,41	741,797,733	176	937	0.0280226105865	0.056,0.184,0.061	0.115,0.269,0.229	-0.104
ENSMUSG00000038831	Ralgps1	chr2	-	33155287	33155339	33157771	33157929	33146569	33146653	33158909	33159036	6,9,6	0,0,0	16,26,18	4,2,1	283	177	0.0324205806595	1.0,1.0,1.0	0.714,0.89,0.918	0.159
ENSMUSG00000026219	Trip12	chr1	-	84793524	84794327	84814822	84814969	84786090	84786196	84839228	84839301	264,258,186	430,385,356	279,234,159	540,661,544	272	928	0.0325847472767	0.677,0.696,0.641	0.638,0.547,0.499	0.11
ENSMUSG00000023473	Celsr3	chr9	+	108836529	108836646	108836991	108837163	108835785	108835971	108837316	108837458	1,2,0	0,0,1	39,52,32	40,40,46	242	297	0.034407631644	1.0,1.0,0.0	0.545,0.615,0.461	0.126
ENSMUSG00000012296	Tjap1	chr17	-	46264882	46264978	46271799	46271929	46263688	46263813	46282345	46282439	126,127,134	181,141,180	211,239,204	173,231,164	255	221	0.0352185634059	0.376,0.438,0.392	0.514,0.473,0.519	-0.1
ENSMUSG00000027168	Pax6	chr2	+	105683827	105683958	105684886	105685102	105680246	105680307	105685777	105685943	4,4,4	13,10,14	310,327,358	346,391,354	256	341	0.036678468068	0.291,0.348,0.276	0.544,0.527,0.574	-0.243
ENSMUSG00000019984	Med23	chr10	+	24882553	24882649	24888399	24888600	24879672	24879785	24891118	24891262	161,160,131	134,148,160	104,113,97	170,178,134	221	326	0.0370408159169	0.639,0.615,0.547	0.474,0.484,0.516	0.109
ENSMUSG00000024044	Epb41l3	chr17	+	69273881	69273917	69274100	69274166	69270610	69270664	69274703	69274895	6,4,11	18,21,23	40,41,37	55,36,40	161	191	0.0377496143022	0.283,0.184,0.362	0.463,0.575,0.523	-0.244
ENSMUSG00000038425	Poli	chr18	-	70526556	70526721	70528701	70528827	70525375	70525528	70530187	70530620	17,15,14	41,31,38	9,11,8	54,61,50	251	290	0.0377496143022	0.324,0.359,0.299	0.161,0.172,0.156	0.164
ENSMUSG00000028469	Npr2	chr4	+	43641193	43641326	43641548	43641633	43640918	43641013	43643053	43643174	12,15,19	2,4,6	80,69,67	48,69,44	258	210	0.0392649826134	0.83,0.753,0.72	0.576,0.449,0.553	0.242
ENSMUSG00000092192	Dyx1c1	chr9	+	72964090	72964236	72965168	72965278	72961257	72961391	72969031	72969185	0,1,0	14,11,9	0,2,7	28,14,15	271	235	0.0455955585448	0.0,0.073,0.0	0.0,0.11,0.288	-0.108
ENSMUSG00000028232	Tmem68	chr4	-	3569630	3569752	3570320	3570372	3569361	3569463	3574703	3574804	41,24,22	0,4,3	25,30,20	9,5,8	177	247	0.0455955585448	1.0,0.893,0.911	0.795,0.893,0.777	0.113
ENSMUSG00000042508	Dmtf1	chr5	-	9124441	9124527	9126539	9126749	9121084	9121462	9127956	9128108	129,96,97	148,130,140	134,158,140	140,120,99	335	211	0.0459708210092	0.354,0.317,0.304	0.376,0.453,0.471	-0.108
ENSMUSG00000097039	Pvt1	chr15	+	62107147	62107465	62159996	62160128	62038046	62038201	62175466	62175548	24,17,30	2,0,2	15,15,19	6,2,5	443	257	0.0473207163207	0.874,1.0,0.897	0.592,0.813,0.688	0.226
