# Supplementary material for: An Alternative Splicing Program for Mouse Craniofacial Development
Source: Front Physiol. 2020 Sep 4;11:1099. doi: 10.3389/fphys.2020.01099 (PMC7498679; doi:10.3389/fphys.2020.01099)
Supplement: Supplementary file 12 [file Data_Sheet_1.zip › Filtered rMATS results/MXE/E11.5_FNP_Mes_vs_NE_MXE_filtered_output.txt]

GeneID	geneSymbol	chr	strand	1stExonStart_0base	1stExonEnd	2stExonStart_0base	2stExonEnd	upstreamES	upstreamEE	downstreamES	downstreamEE	IC_SAMPLE_1	SC_SAMPLE_1	IC_SAMPLE_2	SC_SAMPLE_2	IncFormLen	SkipFormLen	FDR	IncLevel1	IncLevel2	DeltaPSI
ENSMUSG00000042323	Pbrm1	chr14	+	31117012	31117083	31117199	31117416	31107108	31107310	31118728	31120041	119,88,76	608,590,536	11,6,9	706,770,688	196	342	0.0	0.255,0.207,0.198	0.026,0.013,0.022	0.2
ENSMUSG00000022770	Dlg1	chr16	+	31846833	31846933	31847635	31847669	31842769	31842839	31853842	31853884	367,304,286	21,27,32	323,331,318	120,128,109	225	159	0.0	0.925,0.888,0.863	0.655,0.646,0.673	0.234
ENSMUSG00000026921	Egfl7	chr2	+	26585584	26585675	26589044	26589169	26583863	26584048	26589329	26589446	172,175,192	340,348,329	15,15,2	117,129,108	216	250	0.0	0.369,0.368,0.403	0.129,0.119,0.021	0.29
ENSMUSG00000021144	Mta1	chr12	+	113133540	113133576	113135796	113135828	113133184	113133337	113136280	113136432	276,249,286	830,848,867	145,155,185	1097,1292,1295	161	157	0.0	0.245,0.223,0.243	0.114,0.105,0.122	0.123
ENSMUSG00000030704	Rab6a	chr7	+	100629665	100629771	100629837	100629943	100628403	100628457	100631741	100631853	325,315,245	1341,1226,1111	154,166,135	1890,1954,1742	231	231	0.0	0.195,0.204,0.181	0.075,0.078,0.072	0.118
ENSMUSG00000022246	Rai14	chr15	-	10589258	10589345	10591586	10591615	10587837	10587924	10592071	10592250	1015,872,838	254,295,241	114,125,102	121,140,130	154	212	0.0	0.846,0.803,0.827	0.565,0.551,0.519	0.28
ENSMUSG00000022246	Rai14	chr15	-	10587837	10587924	10589258	10589345	10583781	10583836	10591586	10591615	308,252,283	1059,895,876	153,189,141	118,120,110	212	212	0.0	0.225,0.22,0.244	0.565,0.612,0.562	-0.35
ENSMUSG00000029149	Krtcap3	chr5	+	31252191	31252571	31252654	31252789	31251926	31252103	31252894	31252996	54,57,41	11,13,10	217,166,186	257,272,274	505	260	0.0	0.717,0.693,0.679	0.303,0.239,0.259	0.429
ENSMUSG00000029149	Krtcap3	chr5	+	31252364	31252571	31252654	31252789	31251724	31251814	31252894	31253002	19,21,9	11,13,10	7,7,8	258,271,274	332	260	0.0	0.575,0.559,0.413	0.021,0.02,0.022	0.495
ENSMUSG00000029149	Krtcap3	chr5	+	31252364	31252571	31252654	31252789	31251918	31252103	31252894	31253007	19,21,9	11,13,10	19,19,16	257,272,274	332	260	0.0	0.575,0.559,0.413	0.055,0.052,0.044	0.465
ENSMUSG00000029149	Krtcap3	chr5	+	31252364	31252571	31252894	31253002	31251705	31251814	31253097	31253197	19,21,9	4,1,0	5,8,9	38,40,46	332	233	0.0	0.769,0.936,1.0	0.085,0.123,0.121	0.792
ENSMUSG00000027455	Nsfl1c	chr2	+	151503013	151503179	151504110	151504203	151500714	151500789	151505352	151505462	67,64,74	1092,1055,1102	554,636,617	1105,1088,1053	291	218	0.0	0.044,0.043,0.048	0.273,0.305,0.305	-0.249
ENSMUSG00000020456	Ogdh	chr11	+	6316764	6316855	6316977	6317080	6313787	6313979	6334532	6334648	135,111,121	932,734,752	340,295,329	534,656,502	216	228	0.0	0.133,0.138,0.145	0.402,0.322,0.409	-0.239
ENSMUSG00000021936	Mapk8	chr14	-	33390241	33390313	33390672	33390744	33388799	33388982	33392941	33393107	20,26,27	509,501,515	232,230,185	595,517,517	197	197	0.0	0.038,0.049,0.05	0.281,0.308,0.264	-0.239
ENSMUSG00000032702	Kank1	chr19	+	25378410	25378530	25409085	25411764	25318304	25318432	25422143	25422341	8,9,9	137,125,115	84,109,80	162,209,173	245	2804	0.0	0.401,0.452,0.472	0.856,0.857,0.841	-0.41
ENSMUSG00000024044	Epb41l3	chr17	+	69273881	69273917	69274100	69274166	69270610	69270664	69274703	69274895	11,19,15	246,212,245	40,41,37	55,36,40	161	191	0.0	0.05,0.096,0.068	0.463,0.575,0.523	-0.449
ENSMUSG00000022139	Mbnl2	chr14	+	120385390	120385591	120388899	120389163	120379149	120379314	120396450	120396604	237,212,207	53,56,45	292,304,262	13,16,9	326	389	0.0	0.842,0.819,0.846	0.964,0.958,0.972	-0.129
ENSMUSG00000023022	Lima1	chr15	-	99819493	99819958	99826791	99826837	99807658	99807743	99843674	99843823	9,13,9	1075,878,899	56,50,50	252,258,180	171	590	0.0	0.028,0.049,0.033	0.434,0.401,0.489	-0.405
ENSMUSG00000025558	Dock9	chr14	-	121591310	121591354	121591811	121591948	121586226	121586342	121594335	121594383	12,21,29	11,13,12	185,187,191	4,0,1	262	169	0.0	0.413,0.51,0.609	0.968,1.0,0.992	-0.476
ENSMUSG00000025558	Dock9	chr14	-	121591310	121591354	121591811	121591879	121586226	121586342	121594335	121594383	8,7,12	11,13,12	93,103,83	4,0,1	193	169	0.0	0.389,0.32,0.467	0.953,1.0,0.986	-0.588
ENSMUSG00000030849	Fgfr2	chr7	-	130198418	130198563	130199757	130199905	130196177	130196374	130200982	130201173	6,5,17	478,457,384	577,581,531	18,17,19	273	270	0.0	0.012,0.011,0.042	0.969,0.971,0.965	-0.947
ENSMUSG00000030849	Fgfr2	chr7	-	130198418	130198563	130200982	130201173	130196171	130196374	130218997	130219121	364,312,275	229,222,178	500,574,546	14,11,14	316	270	0.0	0.576,0.546,0.569	0.968,0.978,0.971	-0.409
ENSMUSG00000030849	Fgfr2	chr7	-	130200982	130201173	130218997	130219121	130198418	130198563	130228622	130228792	267,251,221	249,238,206	392,443,409	6,7,5	249	316	0.0	0.576,0.572,0.577	0.988,0.988,0.99	-0.414
ENSMUSG00000032366	Tpm1	chr9	-	67031950	67032026	67032465	67032541	67031451	67031514	67032793	67032864	2453,2190,1834	2647,2073,1782	2845,2896,2783	182,215,157	201	201	0.0	0.481,0.514,0.507	0.94,0.931,0.947	-0.439
ENSMUSG00000019978	Epb41l2	chr10	+	25493566	25493629	25501823	25502387	25488950	25489093	25504136	25504259	83,60,28	1361,1188,1033	1,2,6	1511,1648,1580	188	689	0.0	0.183,0.156,0.09	0.002,0.004,0.014	0.136
ENSMUSG00000039108	Lsm14b	chr2	+	180031360	180031528	180031793	180031871	180028957	180029074	180032060	180032222	595,740,693	697,701,571	999,1023,904	343,306,267	293	203	0.0	0.372,0.422,0.457	0.669,0.698,0.701	-0.272
ENSMUSG00000039108	Lsm14b	chr2	+	180031360	180031528	180031793	180031871	180027899	180028035	180032060	180032222	314,369,313	703,703,576	986,950,839	344,307,267	293	203	0.0	0.236,0.267,0.274	0.665,0.682,0.685	-0.418
ENSMUSG00000026566	Mpzl1	chr1	-	165601749	165601855	165604609	165604742	165592239	165593677	165605608	165605822	1062,1155,966	636,641,544	1184,1206,1164	315,327,278	258	231	0.0	0.599,0.617,0.614	0.771,0.768,0.789	-0.166
ENSMUSG00000028906	Epb41	chr4	-	131935738	131935867	131957642	131957819	131929693	131929795	131962923	131962986	185,162,153	1949,1794,1545	632,695,630	2241,2393,2193	302	254	0.0	0.074,0.071,0.077	0.192,0.196,0.195	-0.12
ENSMUSG00000028906	Epb41	chr4	-	131935738	131935867	131957642	131957819	131929693	131929795	131967787	131967975	714,818,624	1949,1794,1543	420,400,371	2240,2394,2191	302	254	0.0	0.236,0.277,0.254	0.136,0.123,0.125	0.128
ENSMUSG00000028906	Epb41	chr4	-	131957642	131957819	131962923	131962986	131935738	131935867	131967787	131967975	108,93,82	2082,2277,1914	398,372,332	1325,1316,1238	188	302	0.0	0.077,0.062,0.064	0.325,0.312,0.301	-0.245
ENSMUSG00000032228	Tcf12	chr9	-	71883655	71883795	71885182	71885288	71883106	71883251	71895929	71896396	1682,1515,1548	3165,3189,3173	24,32,13	1442,1437,1314	231	265	0.0	0.379,0.353,0.359	0.019,0.025,0.011	0.345
ENSMUSG00000018417	Myo1b	chr1	-	51766821	51766908	51768649	51768736	51763889	51763964	51769003	51769090	398,349,370	364,339,263	149,182,114	373,404,287	212	212	0.0	0.522,0.507,0.585	0.285,0.311,0.284	0.245
ENSMUSG00000039361	Picalm	chr7	+	90182218	90182368	90189149	90189257	90177499	90177603	90191140	90191272	412,380,405	808,798,740	954,897,855	737,813,716	275	233	0.0	0.302,0.287,0.317	0.523,0.483,0.503	-0.201
ENSMUSG00000022307	Oxr1	chr15	+	41850458	41850584	41851374	41851527	41830957	41831129	41853321	41853417	264,227,234	434,361,332	80,82,45	363,357,337	251	278	0.0	0.403,0.411,0.438	0.196,0.203,0.129	0.241
ENSMUSG00000028863	Meaf6	chr4	+	125107516	125107546	125107651	125107709	125102838	125103031	125108322	125108356	5,1,6	85,74,95	47,43,28	72,102,69	155	183	0.0	0.065,0.016,0.069	0.435,0.332,0.324	-0.314
ENSMUSG00000033335	Dnm2	chr9	+	21485650	21485721	21489742	21489794	21481332	21481419	21494503	21494617	187,168,178	95,90,100	178,180,182	20,30,21	196	177	0.0	0.64,0.628,0.616	0.889,0.844,0.887	-0.245
ENSMUSG00000028175	Depdc1a	chr3	+	159520829	159520970	159522525	159523356	159516902	159516950	159523776	159523949	241,241,232	35,35,31	43,45,33	73,67,74	266	956	0.0	0.961,0.961,0.964	0.679,0.707,0.616	0.295
ENSMUSG00000040407	Akap9	chr5	+	4003560	4003782	4004802	4004943	3992045	3992138	4005409	4005513	5,4,2	72,44,59	42,67,70	86,91,56	347	266	2.9041758516e-14	0.051,0.065,0.025	0.272,0.361,0.489	-0.327
ENSMUSG00000003992	Ssbp2	chr13	+	91564609	91564694	91642301	91642391	91524584	91524657	91664117	91664177	291,278,239	299,341,282	159,143,159	440,446,409	210	215	2.9041758516e-14	0.499,0.455,0.465	0.27,0.247,0.285	0.206
ENSMUSG00000021709	Erbin	chr13	-	103824719	103824848	103830187	103830331	103823313	103823406	103833497	103835028	26,17,30	484,374,312	128,101,79	443,546,421	269	254	2.9041758516e-14	0.048,0.041,0.083	0.214,0.149,0.151	-0.114
ENSMUSG00000021709	Erbin	chr13	-	103824719	103824926	103830187	103830331	103823313	103823406	103833497	103835028	26,17,30	512,388,333	128,101,79	468,588,446	269	332	1.14015792692e-13	0.059,0.051,0.1	0.252,0.175,0.179	-0.132
ENSMUSG00000021268	Meg3	chr12	+	109546429	109546542	109549290	109549371	109544026	109544742	109549478	109549552	21,20,10	114,75,75	142,94,125	131,131,167	238	206	6.43670975106e-13	0.138,0.188,0.103	0.484,0.383,0.393	-0.277
ENSMUSG00000003992	Ssbp2	chr13	+	91539334	91539396	91564609	91564694	91524584	91524657	91664117	91664177	105,103,87	291,278,239	160,147,139	159,143,159	187	210	1.09943800096e-12	0.288,0.294,0.29	0.531,0.536,0.495	-0.23
ENSMUSG00000021268	Meg3	chr12	+	109546429	109546542	109549290	109549371	109544947	109545041	109549478	109549552	20,14,5	114,75,75	122,81,95	132,131,165	238	206	3.63572773421e-12	0.132,0.139,0.055	0.444,0.349,0.333	-0.267
ENSMUSG00000039361	Picalm	chr7	+	90182218	90182368	90189149	90189257	90177499	90177603	90191155	90191272	412,380,404	1453,1366,1291	956,897,859	1560,1668,1558	275	233	6.26972844012e-11	0.194,0.191,0.21	0.342,0.313,0.318	-0.126
ENSMUSG00000036529	Sbf1	chr15	-	89295951	89296029	89299482	89299620	89295394	89295576	89300220	89300428	12,17,9	190,190,188	50,62,35	183,180,188	263	203	1.78447799342e-10	0.046,0.065,0.036	0.174,0.21,0.126	-0.121
ENSMUSG00000022995	Enah	chr1	-	181906386	181906444	181908297	181908376	181905512	181905897	181913306	181913373	844,702,694	556,470,478	354,374,309	460,497,398	204	183	1.86760311625e-09	0.577,0.573,0.566	0.408,0.403,0.411	0.165
ENSMUSG00000028906	Epb41	chr4	-	131929693	131929795	131935738	131935867	131928491	131928572	131957642	131957819	1379,1474,1316	1493,1414,1192	927,929,882	1626,1623,1602	254	227	3.46977135913e-09	0.452,0.482,0.497	0.338,0.338,0.33	0.142
ENSMUSG00000007411	Mark3	chr12	+	111604510	111604564	111647470	111647728	111574509	111575101	111653389	111653434	9,18,2	33,42,35	1,2,4	215,249,242	179	383	3.97853460262e-09	0.369,0.478,0.109	0.01,0.017,0.034	0.298
ENSMUSG00000031328	Flna	chrX	-	74230505	74230753	74232966	74232990	74230055	74230158	74233148	74233338	341,325,323	547,544,529	152,225,169	540,631,602	149	373	4.44853604458e-09	0.609,0.599,0.605	0.413,0.472,0.413	0.172
ENSMUSG00000031328	Flna	chrX	-	74230300	74230396	74230505	74230753	74230055	74230158	74233148	74233338	547,544,529	1200,1150,1064	540,631,602	615,728,663	373	221	4.81998870668e-09	0.213,0.219,0.228	0.342,0.339,0.35	-0.124
ENSMUSG00000039108	Lsm14b	chr2	+	180027899	180028035	180031360	180031528	180026397	180026798	180031793	180031871	904,950,849	1190,1300,1058	881,887,802	579,672,593	261	293	6.43022159701e-09	0.46,0.451,0.474	0.631,0.597,0.603	-0.149
ENSMUSG00000031012	Cask	chrX	-	13550946	13550982	13552372	13552441	13549164	13549361	13554877	13554946	254,266,238	59,51,38	574,643,530	37,52,36	194	161	1.07010563245e-08	0.781,0.812,0.839	0.928,0.911,0.924	-0.11
ENSMUSG00000054252	Fgfr3	chr5	+	33731280	33731431	33732116	33732261	33730143	33730334	33732721	33732912	5,7,3	74,51,41	12,12,18	20,6,12	276	270	1.50744904384e-08	0.062,0.118,0.067	0.37,0.662,0.595	-0.46
ENSMUSG00000052572	Dlg2	chr7	+	92417223	92417323	92418087	92418133	92386914	92386990	92427690	92427741	122,102,70	3,1,3	9,6,11	5,9,4	225	171	1.50744904384e-08	0.969,0.987,0.947	0.578,0.336,0.676	0.438
ENSMUSG00000058690	Ccser2	chr14	-	36890341	36890426	36896254	36896344	36874935	36879762	36898163	36898250	102,101,88	84,70,45	214,190,169	47,41,44	215	210	2.31839455153e-08	0.543,0.585,0.656	0.816,0.819,0.79	-0.214
ENSMUSG00000031608	Galnt7	chr8	-	57542511	57542694	57542834	57543017	57540019	57540137	57545328	57545408	82,87,76	64,61,45	168,206,155	314,302,258	308	308	6.60487928794e-08	0.562,0.588,0.628	0.349,0.406,0.375	0.216
ENSMUSG00000021268	Meg3	chr12	+	109546429	109546542	109549478	109549552	109544947	109545041	109549652	109549810	14,7,4	151,120,106	83,57,53	221,232,318	238	199	8.80674825993e-08	0.072,0.047,0.031	0.239,0.17,0.122	-0.127
ENSMUSG00000020300	Cpeb4	chr11	+	31908824	31908875	31918800	31918824	31889857	31889939	31920408	31920582	15,28,20	0,0,0	16,24,23	5,8,8	176	149	1.74409981894e-07	1.0,1.0,1.0	0.73,0.717,0.709	0.281
ENSMUSG00000045095	Magi1	chr6	-	93792346	93792553	93815705	93815825	93785444	93785646	93943203	93943320	209,212,173	217,233,217	101,79,77	203,230,185	245	332	2.41377201615e-07	0.566,0.552,0.519	0.403,0.318,0.361	0.185
ENSMUSG00000040481	Bptf	chr11	-	107086711	107086897	107095001	107095190	107082512	107082700	107095715	107095925	273,219,184	34,37,28	92,99,60	39,40,29	314	311	2.46308782053e-07	0.888,0.854,0.867	0.7,0.71,0.672	0.176
ENSMUSG00000087013	2610027K06Rik	chr11	-	85801788	85801943	85805390	85805562	85796153	85796284	85832167	85832209	47,48,24	127,200,167	1,1,0	30,42,22	297	280	3.11572469115e-07	0.259,0.185,0.119	0.03,0.022,0.0	0.17
ENSMUSG00000002835	Chaf1a	chr17	+	56044061	56044112	56046822	56047634	56040415	56040551	56056420	56056477	9,13,7	819,772,765	18,55,41	741,797,733	176	937	3.418489173e-07	0.055,0.082,0.046	0.115,0.269,0.229	-0.143
ENSMUSG00000002107	Celf2	chr2	-	6664114	6664197	6721416	6721613	6624670	6624719	6872355	6872597	12,8,8	45,27,21	145,177,140	145,153,140	322	208	1.27054302397e-06	0.147,0.161,0.197	0.392,0.428,0.392	-0.236
ENSMUSG00000021709	Erbin	chr13	-	103824719	103824926	103827906	103828023	103823313	103823406	103830187	103830331	51,40,41	483,365,312	102,137,110	445,550,422	242	332	1.27054302397e-06	0.127,0.131,0.153	0.239,0.255,0.263	-0.115
ENSMUSG00000020954	Strn3	chr12	-	51633578	51633719	51643103	51643214	51629373	51629507	51647993	51648135	190,186,188	150,157,129	402,443,400	191,140,163	236	266	1.54834143831e-06	0.588,0.572,0.622	0.703,0.781,0.734	-0.145
ENSMUSG00000091474	2610021A01Rik	chr7	+	41601747	41601815	41602877	41602997	41599284	41599400	41603435	41603465	0,0,0	10,3,2	4,4,2	4,3,7	193	245	1.7132652951e-06	0.0,0.0,0.0	0.559,0.629,0.266	-0.485
ENSMUSG00000038535	Zfp280d	chr9	+	72339615	72340339	72359521	72359580	72339011	72339048	72360285	72360341	38,31,30	0,0,0	47,33,19	10,1,7	849	184	1.72155137735e-06	1.0,1.0,1.0	0.505,0.877,0.37	0.416
ENSMUSG00000020882	Cacnb1	chr11	-	98010626	98010646	98011342	98011497	98010295	98010376	98011865	98011942	23,23,19	8,4,4	3,13,3	11,15,18	280	145	1.94891881638e-06	0.598,0.749,0.711	0.124,0.31,0.079	0.515
ENSMUSG00000006476	Nsmf	chr2	+	25057964	25057970	25058252	25058321	25057100	25057176	25059020	25059073	3,4,9	209,231,187	25,20,18	175,227,166	131	194	1.98223492426e-06	0.021,0.025,0.067	0.175,0.115,0.138	-0.105
ENSMUSG00000027699	Ect2	chr3	-	27146836	27147019	27148794	27148887	27145955	27146045	27148992	27149072	131,108,85	491,494,433	81,144,95	981,964,772	218	308	2.93826889802e-06	0.274,0.236,0.217	0.104,0.174,0.148	0.1
ENSMUSG00000042323	Pbrm1	chr14	+	31113848	31114004	31117199	31117416	31107108	31107310	31118728	31118967	115,121,152	608,590,536	297,322,258	706,770,688	281	342	3.15269831896e-06	0.187,0.2,0.257	0.339,0.337,0.313	-0.115
ENSMUSG00000040785	Ttc3	chr16	+	94388264	94388385	94390201	94390287	94385335	94385423	94392014	94392109	31,11,24	156,135,134	79,71,64	182,212,160	246	211	7.02424038147e-06	0.146,0.065,0.133	0.271,0.223,0.255	-0.135
ENSMUSG00000026150	Mff	chr1	+	82741817	82741976	82747082	82747142	82735418	82735507	82750519	82750604	214,205,217	469,468,462	339,274,270	381,360,361	284	185	9.198228879e-06	0.229,0.222,0.234	0.367,0.331,0.328	-0.114
ENSMUSG00000025006	Sorbs1	chr19	-	40340684	40340750	40344355	40344439	40340044	40340146	40349898	40350013	3,5,4	0,0,0	7,8,4	5,4,3	209	191	1.05323576833e-05	1.0,1.0,1.0	0.561,0.646,0.549	0.415
ENSMUSG00000057457	Phex	chrX	-	157364280	157364349	157370512	157370739	157355484	157355601	157372464	157372551	2,3,2	0,0,0	28,28,22	31,21,26	352	194	1.25252350492e-05	1.0,1.0,1.0	0.332,0.424,0.318	0.642
ENSMUSG00000028760	Eif4g3	chr4	+	138084256	138084370	138087532	138087565	138082892	138082988	138096751	138096931	38,24,22	109,98,91	49,31,29	48,51,28	239	158	1.81306693015e-05	0.187,0.139,0.138	0.403,0.287,0.406	-0.211
ENSMUSG00000016386	Mpped2	chr2	+	106699287	106699535	106744699	106744881	106693268	106693821	106783632	106783858	473,475,428	1070,1170,928	448,486,425	645,675,579	373	307	1.92780206462e-05	0.267,0.25,0.275	0.364,0.372,0.377	-0.107
ENSMUSG00000037669	Ldah	chr12	+	8238442	8238615	8268363	8268598	8220599	8220755	8283899	8285758	20,17,22	44,29,49	35,31,30	21,18,19	298	360	2.01774503843e-05	0.354,0.415,0.352	0.668,0.675,0.656	-0.293
ENSMUSG00000029381	Shroom3	chr5	+	92919644	92919776	92933753	92933885	92809377	92809561	92939976	92943139	3,2,0	38,48,42	60,72,64	335,355,321	257	257	3.32656852792e-05	0.073,0.04,0.0	0.152,0.169,0.166	-0.125
ENSMUSG00000025237	Parp6	chr9	+	59640039	59640149	59641023	59641096	59639763	59639812	59648829	59648909	129,140,118	43,44,38	261,239,239	31,31,39	235	198	3.61546322588e-05	0.717,0.728,0.723	0.876,0.867,0.838	-0.138
ENSMUSG00000026883	Dab2ip	chr2	+	35661491	35661625	35707647	35707801	35643887	35643991	35708813	35708912	150,136,113	340,278,246	77,57,54	275,260,244	259	279	4.1208002679e-05	0.322,0.345,0.331	0.232,0.191,0.193	0.127
ENSMUSG00000057766	Ankrd29	chr18	-	12290716	12290815	12295878	12295989	12282302	12282401	12305610	12305711	11,4,10	6,6,11	1,0,0	2,5,9	236	224	4.41178297552e-05	0.635,0.388,0.463	0.322,0.0,0.0	0.388
ENSMUSG00000031865	Dctn1	chr6	+	83183935	83183956	83187763	83187784	83183298	83183333	83189076	83189153	0,0,0	7,4,4	17,16,4	27,37,24	146	146	5.24845620446e-05	0.0,0.0,0.0	0.386,0.302,0.143	-0.277
ENSMUSG00000021268	Meg3	chr12	+	109544947	109545041	109549290	109549371	109544026	109544742	109549478	109549552	14,10,10	114,75,75	51,48,53	131,131,167	219	206	5.77398101987e-05	0.104,0.111,0.111	0.268,0.256,0.23	-0.143
ENSMUSG00000040287	Stac3	chr10	+	127507698	127507784	127507945	127507997	127507460	127507513	127508080	127508218	9,4,2	4,7,3	3,8,6	0,0,1	211	177	6.2318386869e-05	0.654,0.324,0.359	1.0,1.0,0.834	-0.499
ENSMUSG00000020696	Rffl	chr11	-	82812399	82812810	82818415	82818603	82810007	82810218	82845751	82845895	3,0,2	25,21,24	42,64,46	145,92,85	313	536	7.31325847586e-05	0.17,0.0,0.125	0.332,0.544,0.481	-0.354
ENSMUSG00000054423	Cadps	chr14	-	12485640	12485658	12486524	12486593	12473408	12473515	12488980	12489104	2,1,2	0,0,0	12,17,13	12,1,7	194	143	7.33234449029e-05	1.0,1.0,1.0	0.424,0.926,0.578	0.357
ENSMUSG00000002475	Abhd3	chr18	-	10647969	10648018	10652187	10652361	10647725	10647891	10658779	10658789	4,2,3	0,0,0	23,32,18	10,9,10	299	174	7.8263864193e-05	1.0,1.0,1.0	0.572,0.674,0.512	0.414
ENSMUSG00000016386	Mpped2	chr2	+	106699287	106699535	106744699	106744881	106695622	106695676	106774574	106774670	251,237,189	31,16,17	52,68,48	17,16,17	373	307	8.33528040472e-05	0.87,0.924,0.901	0.716,0.778,0.699	0.167
ENSMUSG00000039844	Rapgef1	chr2	+	29710155	29710308	29719592	29719850	29707197	29707400	29722223	29722309	49,46,26	7,7,6	75,91,68	41,45,42	278	383	9.08958159853e-05	0.906,0.901,0.857	0.716,0.736,0.69	0.174
ENSMUSG00000026743	Mllt10	chr2	+	18146776	18146872	18159455	18159711	18123718	18123812	18162316	18162886	38,29,33	260,280,251	26,18,11	375,376,333	221	381	9.43174132347e-05	0.201,0.152,0.185	0.107,0.076,0.054	0.1
ENSMUSG00000062991	Nrg1	chr8	-	31831204	31831228	31833152	31833230	31826252	31826355	31837669	31837728	2,1,5	1,0,0	2,7,2	17,4,7	203	149	0.00010315185124	0.595,1.0,1.0	0.079,0.562,0.173	0.594
ENSMUSG00000034832	Tet3	chr6	-	83441216	83441273	83454749	83455480	83402666	83404824	83456288	83456392	87,63,68	67,39,45	59,57,46	105,87,61	856	182	0.000108476526848	0.216,0.256,0.243	0.107,0.122,0.138	0.116
ENSMUSG00000028176	Lrrc7	chr3	-	158164274	158164386	158177208	158177333	158163891	158164072	158179764	158179864	7,6,3	3,1,5	5,2,4	0,0,0	250	237	0.000151296812422	0.689,0.85,0.363	1.0,1.0,1.0	-0.366
ENSMUSG00000042439	Zfp532	chr18	+	65638749	65638931	65644192	65644369	65582896	65583006	65682894	65683007	6,9,3	48,33,36	0,1,1	49,34,58	307	302	0.000198297707325	0.109,0.212,0.076	0.0,0.028,0.017	0.117
ENSMUSG00000025892	Gria4	chr9	-	4427029	4427144	4432772	4432887	4424319	4424454	4456004	4456252	0,0,0	22,28,9	6,1,3	13,14,7	240	240	0.00020455923888	0.0,0.0,0.0	0.316,0.067,0.3	-0.228
ENSMUSG00000002107	Celf2	chr2	-	6664114	6664197	6721416	6721613	6624670	6624719	6962378	6962414	24,17,9	45,27,21	22,31,22	143,153,139	322	208	0.000250935721232	0.256,0.289,0.217	0.09,0.116,0.093	0.154
ENSMUSG00000039108	Lsm14b	chr2	+	180028957	180029074	180031793	180031871	180027899	180028035	180032060	180032222	593,654,613	703,703,576	439,482,440	344,307,267	242	203	0.000264826224037	0.414,0.438,0.472	0.517,0.568,0.58	-0.114
ENSMUSG00000003992	Ssbp2	chr13	+	91524584	91524657	91564609	91564694	91461049	91461248	91642301	91642391	185,189,169	220,271,196	197,169,151	381,356,363	198	210	0.000290322421523	0.471,0.425,0.478	0.354,0.335,0.306	0.126
ENSMUSG00000049550	Clip1	chr5	-	123635173	123635278	123638955	123638988	123630224	123631169	123640493	123640554	6,3,7	8,14,16	1,0,3	39,32,26	158	230	0.000366331853216	0.522,0.238,0.389	0.036,0.0,0.144	0.323
ENSMUSG00000027624	Epb41l1	chr2	+	156526888	156526993	156529389	156529470	156514027	156514210	156533780	156533867	35,37,40	168,156,143	60,48,56	95,112,115	230	206	0.000414730491639	0.157,0.175,0.2	0.361,0.277,0.304	-0.137
ENSMUSG00000028883	Sema3a	chr5	+	13291499	13291577	13399875	13400069	13230366	13230448	13451103	13451261	62,50,53	263,223,222	18,24,23	222,208,176	203	319	0.00041631739686	0.27,0.261,0.273	0.113,0.153,0.17	0.123
ENSMUSG00000044499	Hs3st5	chr10	+	36628244	36628410	36701929	36702034	36554013	36554072	36828670	36828809	0,0,0	2,2,2	42,30,20	92,79,68	291	230	0.000459888801223	0.0,0.0,0.0	0.265,0.231,0.189	-0.228
ENSMUSG00000050530	Fam171a1	chr2	+	3197276	3197435	3220252	3220369	3186422	3186515	3224817	3227252	304,327,252	73,81,77	264,236,224	30,39,27	284	242	0.000459888801223	0.78,0.775,0.736	0.882,0.838,0.876	-0.102
ENSMUSG00000027584	Oprl1	chr2	+	181716501	181716535	181717954	181718093	181715689	181715946	181718376	181718732	0,0,0	9,4,3	6,4,0	13,12,15	159	264	0.000461317577936	0.0,0.0,0.0	0.434,0.356,0.0	-0.263
ENSMUSG00000003992	Ssbp2	chr13	+	91564609	91564694	91642301	91642391	91539334	91539396	91664117	91664177	732,725,624	299,341,282	681,615,585	441,446,409	210	215	0.000490704673918	0.715,0.685,0.694	0.613,0.585,0.594	0.101
ENSMUSG00000024050	Wiz	chr17	-	32361460	32361964	32362792	32362963	32358942	32359494	32367823	32368147	32,44,35	326,338,281	94,135,148	545,567,583	296	629	0.000568665965735	0.173,0.217,0.209	0.268,0.336,0.35	-0.118
ENSMUSG00000051331	Cacna1c	chr6	-	118630398	118630431	118637729	118637813	118627441	118627570	118638426	118638510	10,15,19	55,53,42	0,0,0	1,3,6	209	158	0.000636618630108	0.121,0.176,0.255	0.0,0.0,0.0	0.184
ENSMUSG00000033487	Fndc3a	chr14	-	72589753	72589991	72599065	72599142	72584574	72584844	72652015	72652091	78,85,58	336,285,238	137,147,112	286,316,275	202	363	0.000653514736147	0.294,0.349,0.305	0.463,0.455,0.423	-0.131
ENSMUSG00000063594	Gng8	chr7	+	16893120	16893219	16894697	16895027	16892449	16892511	16895234	16895426	9,7,5	64,67,73	8,11,7	483,382,375	224	455	0.000662461441802	0.222,0.175,0.122	0.033,0.055,0.037	0.131
ENSMUSG00000006154	Eps8l1	chr7	+	4474184	4474213	4477329	4477459	4473930	4474072	4477563	4477695	1,1,0	18,7,17	27,25,39	117,126,125	154	255	0.000708341226222	0.084,0.191,0.0	0.276,0.247,0.341	-0.196
ENSMUSG00000037259	Dzank1	chr2	-	144476072	144476147	144479014	144479142	144470556	144475089	144479604	144479685	8,3,2	8,12,6	0,2,0	10,20,14	253	200	0.000781242704592	0.442,0.165,0.209	0.0,0.073,0.0	0.248
ENSMUSG00000019854	Reps1	chr10	+	18104153	18104275	18107670	18107748	18096181	18096336	18114398	18114486	546,524,538	208,203,216	699,682,657	390,415,433	247	203	0.000836198371849	0.683,0.68,0.672	0.596,0.575,0.555	0.103
ENSMUSG00000040387	Klhl32	chr4	-	24743857	24743965	24792616	24792797	24682054	24682270	24800805	24800890	5,5,1	0,0,0	28,25,31	6,6,3	306	233	0.00107532198797	1.0,1.0,1.0	0.78,0.76,0.887	0.191
ENSMUSG00000028035	Dnajb4	chr3	-	152186414	152186983	152193376	152193618	152183981	152185380	152209834	152210083	7,16,8	187,155,164	29,15,15	112,103,102	367	694	0.00109023580006	0.066,0.163,0.084	0.329,0.216,0.218	-0.15
ENSMUSG00000040785	Ttc3	chr16	+	94384783	94384934	94385335	94385423	94384345	94384388	94388264	94388385	188,123,166	20,7,20	281,271,234	62,54,52	276	213	0.00113212788334	0.879,0.931,0.865	0.778,0.795,0.776	0.109
ENSMUSG00000045790	Ccdc149	chr5	-	52420731	52420839	52435697	52435736	52405975	52406092	52439058	52439220	1,0,0	11,7,3	12,12,9	51,40,41	164	233	0.00115553304625	0.114,0.0,0.0	0.251,0.299,0.238	-0.225
ENSMUSG00000032537	Ephb1	chr9	-	102194773	102195455	102223387	102223452	102066870	102067026	102354281	102354693	1,0,0	6,11,4	47,79,71	253,225,230	190	807	0.00122628385998	0.414,0.0,0.0	0.441,0.599,0.567	-0.398
ENSMUSG00000029635	Cdk8	chr5	+	146283628	146283686	146286107	146286239	146271594	146271735	146295162	146295232	126,121,100	41,45,25	127,145,131	71,95,82	183	257	0.00158705524772	0.812,0.791,0.849	0.715,0.682,0.692	0.121
ENSMUSG00000093460	Six3os1	chr17	-	85614647	85614692	85615593	85615743	85613681	85613906	85618056	85618358	2,2,6	0,0,0	1610,1722,1663	200,222,203	275	170	0.00160021462552	1.0,1.0,1.0	0.833,0.827,0.835	0.168
ENSMUSG00000027273	Snap25	chr2	+	136769742	136769860	136770056	136770174	136763572	136763621	136773894	136774020	4,2,1	0,0,0	61,64,56	7,23,9	243	243	0.0018369383266	1.0,1.0,1.0	0.897,0.736,0.862	0.168
ENSMUSG00000032702	Kank1	chr19	+	25378410	25378530	25409085	25411764	25274747	25274834	25422143	25422341	0,0,3	137,125,115	7,11,6	161,209,174	245	2804	0.00200337494802	0.0,0.0,0.23	0.332,0.376,0.283	-0.254
ENSMUSG00000037989	Wnk2	chr13	-	49044373	49044418	49052558	49052773	49042627	49042866	49056834	49057514	54,54,51	25,23,25	149,174,161	37,35,26	340	170	0.0030230624066	0.519,0.54,0.505	0.668,0.713,0.756	-0.191
ENSMUSG00000001855	Nup214	chr2	+	32051008	32051148	32051773	32051798	32042517	32042569	32052118	32052367	2,6,8	19,16,20	3,1,0	34,28,31	265	150	0.00321893389984	0.056,0.175,0.185	0.048,0.02,0.0	0.116
ENSMUSG00000026883	Dab2ip	chr2	+	35643887	35643991	35661491	35661625	35622036	35622283	35707647	35707801	102,130,107	272,283,242	51,39,63	196,212,215	229	259	0.00332465843592	0.298,0.342,0.333	0.227,0.172,0.249	0.108
ENSMUSG00000040387	Klhl32	chr4	-	24792616	24792797	24800805	24800890	24743857	24743965	24850737	24850931	2,0,0	7,8,8	19,31,9	60,43,31	210	306	0.00356196360283	0.294,0.0,0.0	0.316,0.512,0.297	-0.277
ENSMUSG00000086296	D030055H07Rik	chr9	+	106152593	106152753	106152893	106153029	106151284	106151350	106156292	106156517	0,1,0	2,2,1	4,7,14	9,6,18	285	261	0.0036142836671	0.0,0.314,0.0	0.289,0.517,0.416	-0.303
ENSMUSG00000022449	Adamts20	chr15	-	94333598	94333725	94338407	94338537	94331317	94331528	94338686	94338853	107,62,59	128,78,67	4,3,3	19,14,9	255	252	0.0036142836671	0.452,0.44,0.465	0.172,0.175,0.248	0.254
ENSMUSG00000030268	Bcat1	chr6	-	145039434	145039635	145047291	145047363	145034540	145034651	145075888	145076184	102,132,128	538,565,619	16,14,8	100,162,127	197	326	0.00386785044158	0.239,0.279,0.255	0.209,0.125,0.094	0.115
ENSMUSG00000034832	Tet3	chr6	-	83402666	83404824	83454749	83455480	83385984	83386075	83456288	83456392	46,38,29	217,179,176	36,28,25	305,354,238	856	2283	0.00391639486269	0.361,0.362,0.305	0.239,0.174,0.219	0.132
ENSMUSG00000037989	Wnk2	chr13	-	49044373	49044418	49051356	49051527	49042627	49042866	49052558	49052773	24,36,31	40,42,42	86,83,68	64,50,40	296	170	0.00406119645273	0.256,0.33,0.298	0.436,0.488,0.494	-0.178
ENSMUSG00000024426	Atat1	chr17	-	35902355	35902438	35904107	35904176	35901982	35902054	35908562	35908664	128,117,116	15,17,8	92,97,100	25,24,27	194	208	0.00415118551929	0.901,0.881,0.94	0.798,0.813,0.799	0.104
ENSMUSG00000014791	Elmo3	chr8	+	105306595	105306765	105306853	105306953	105305966	105306007	105307038	105307190	7,2,4	8,10,3	4,2,7	58,79,77	295	225	0.00426614347491	0.4,0.132,0.504	0.05,0.019,0.065	0.301
ENSMUSG00000038024	Dennd4c	chr4	+	86813781	86813928	86819861	86819981	86813392	86813537	86821326	86821470	54,52,52	119,110,93	135,124,96	118,137,132	272	245	0.0045262435476	0.29,0.299,0.335	0.508,0.449,0.396	-0.143
ENSMUSG00000037536	Fbxo34	chr14	+	47500793	47500870	47526204	47526314	47472560	47472717	47529174	47531962	26,25,20	118,119,86	14,11,12	144,143,118	202	235	0.00458143293956	0.204,0.196,0.213	0.102,0.082,0.106	0.108
ENSMUSG00000040387	Klhl32	chr4	-	24682054	24682270	24708952	24709051	24632642	24632701	24743857	24743965	4,5,1	0,0,0	22,9,19	6,2,4	224	341	0.00471755910364	1.0,1.0,1.0	0.848,0.873,0.879	0.133
ENSMUSG00000023033	Scn8a	chr15	+	100959339	100959431	100959602	100959694	100957460	100957589	100969020	100969242	22,26,17	28,11,22	30,16,16	0,3,7	217	217	0.00495609712418	0.44,0.703,0.436	1.0,0.842,0.696	-0.32
ENSMUSG00000043410	Hfm1	chr5	-	106918376	106918489	106920962	106921076	106917323	106917627	106922812	106922910	36,21,20	44,42,40	18,7,12	52,53,66	239	238	0.00540827528135	0.449,0.332,0.332	0.256,0.116,0.153	0.196
ENSMUSG00000043090	Zfp866	chr8	-	69766641	69766777	69767632	69767693	69761325	69763495	69769120	69769247	85,45,52	22,15,20	59,57,56	7,6,6	186	261	0.00547911065459	0.844,0.808,0.785	0.922,0.93,0.929	-0.115
ENSMUSG00000071604	Fam189a2	chr19	-	23994780	23994891	24021605	24021662	23988446	23988575	24030547	24031019	1,0,0	10,4,7	14,16,25	124,106,114	182	236	0.00549533242876	0.115,0.0,0.0	0.128,0.164,0.221	-0.133
ENSMUSG00000074071	Fam169b	chr7	+	68300832	68300963	68304551	68304651	68275994	68276041	68350233	68350416	3,2,2	0,0,1	29,21,18	7,16,8	256	225	0.00554249421972	1.0,1.0,0.637	0.785,0.536,0.664	0.217
ENSMUSG00000086296	D030055H07Rik	chr9	+	106151284	106151350	106152593	106152753	106148686	106148745	106152893	106153029	0,1,0	4,3,3	4,5,6	15,19,9	191	285	0.00554344753318	0.0,0.332,0.0	0.285,0.282,0.499	-0.245
ENSMUSG00000084885	3010001F23Rik	chrX	+	152369841	152370022	152385644	152385752	152369027	152369116	152416290	152416698	18,18,15	2,5,1	13,15,16	0,0,0	306	233	0.00593907507353	0.873,0.733,0.919	1.0,1.0,1.0	-0.158
ENSMUSG00000098789	Jmjd7	chr2	+	120031306	120031402	120031574	120031651	120030288	120030542	120031840	120032000	14,4,5	74,83,62	14,25,27	69,81,84	221	202	0.00607603792947	0.147,0.042,0.069	0.156,0.22,0.227	-0.115
ENSMUSG00000032740	Ccdc88a	chr11	+	29497342	29497426	29498408	29498612	29493878	29494093	29499334	29499406	105,89,86	333,293,336	42,54,42	239,312,258	209	329	0.00616589230539	0.332,0.323,0.287	0.217,0.214,0.204	0.102
ENSMUSG00000056763	Cspp1	chr1	+	10095865	10096013	10104211	10104364	10090187	10090317	10108368	10108481	124,94,120	137,93,80	173,154,164	91,86,56	273	278	0.00633101024188	0.48,0.507,0.604	0.659,0.646,0.749	-0.154
ENSMUSG00000045333	Zfp423	chr8	-	87859283	87859484	87904488	87904548	87780198	87783413	87959195	87959595	57,46,38	267,219,202	18,17,16	160,190,153	185	326	0.00637092357334	0.273,0.27,0.249	0.165,0.136,0.156	0.112
ENSMUSG00000025237	Parp6	chr9	+	59639763	59639812	59640039	59640149	59637633	59637701	59648829	59648909	42,46,40	20,29,21	111,128,95	39,19,20	174	235	0.00637092357334	0.739,0.682,0.72	0.794,0.901,0.865	-0.14
ENSMUSG00000026357	Rgs18	chr1	-	144773520	144773582	144774566	144774668	144755922	144756089	144775122	144775435	34,30,22	11,13,13	6,1,2	0,1,0	227	187	0.00682381786268	0.718,0.655,0.582	1.0,0.452,1.0	-0.166
ENSMUSG00000033419	Snap91	chr9	-	86798537	86798699	86798829	86798844	86783299	86783434	86804454	86804567	0,0,0	5,9,1	2,4,0	7,6,3	140	287	0.00753387297388	0.0,0.0,0.0	0.369,0.577,0.0	-0.315
ENSMUSG00000032479	Map4	chr9	+	110072612	110072705	110078002	110078084	110068692	110068985	110081420	110081610	34,33,17	74,78,75	12,15,12	83,87,89	218	207	0.00780569527239	0.304,0.287,0.177	0.121,0.141,0.113	0.131
ENSMUSG00000047045	Tmem164	chrX	+	142834184	142834393	142841582	142841645	142805989	142806068	142842409	142843494	6,2,0	11,6,2	0,0,0	4,4,1	334	188	0.00911123864743	0.235,0.158,0.0	0.0,0.0,0.0	0.131
ENSMUSG00000037098	Rab11fip3	chr17	-	26008854	26008890	26011996	26012131	26004550	26004644	26013773	26013917	104,115,75	168,148,153	87,61,49	163,205,202	260	161	0.00937084859364	0.277,0.325,0.233	0.248,0.156,0.131	0.1
ENSMUSG00000086296	D030055H07Rik	chr9	+	106151284	106151350	106152893	106153029	106148686	106148745	106156292	106156517	0,1,0	2,2,1	4,5,5	9,6,17	191	261	0.00938163404224	0.0,0.406,0.0	0.378,0.532,0.287	-0.264
ENSMUSG00000040785	Ttc3	chr16	+	94385335	94385423	94387336	94387390	94384783	94384934	94388264	94388385	199,195,177	93,68,85	384,356,309	118,86,74	213	179	0.00973491715917	0.643,0.707,0.636	0.732,0.777,0.778	-0.1
ENSMUSG00000038831	Ralgps1	chr2	-	33145397	33145503	33146569	33146653	33143306	33143392	33155287	33155339	0,0,1	5,4,12	9,5,6	52,28,47	209	231	0.0103118876438	0.0,0.0,0.084	0.161,0.165,0.124	-0.122
ENSMUSG00000028057	Rit1	chr3	+	88717572	88717658	88725994	88726179	88717325	88717470	88726279	88726471	22,17,13	1,0,0	7,11,9	3,3,2	211	310	0.0103118876438	0.97,1.0,1.0	0.774,0.843,0.869	0.161
ENSMUSG00000020422	Tns3	chr11	-	8600554	8600592	8615739	8615851	8579082	8579121	8664478	8664535	19,10,18	23,20,26	21,28,17	8,10,12	237	163	0.0104388508025	0.362,0.256,0.323	0.644,0.658,0.493	-0.285
ENSMUSG00000021638	Ocln	chr13	-	100534962	100535124	100539260	100539933	100515026	100515175	100541067	100541184	2,2,0	10,5,5	239,243,253	353,417,321	798	287	0.0105772990708	0.067,0.126,0.0	0.196,0.173,0.221	-0.132
ENSMUSG00000004031	Brinp2	chr1	-	158295425	158295770	158355516	158355672	158266461	158268020	158355995	158356229	0,0,0	6,4,1	6,4,2	47,59,45	281	470	0.0109108478097	0.0,0.0,0.0	0.176,0.102,0.069	-0.116
ENSMUSG00000037697	Ddhd1	chr14	-	45622840	45622942	45628853	45628874	45620711	45620840	45629579	45629753	0,0,2	28,23,30	8,6,1	40,58,31	146	227	0.0112495497063	0.0,0.0,0.094	0.237,0.139,0.048	-0.11
ENSMUSG00000033029	1700088E04Rik	chr15	-	79136306	79136489	79139237	79139300	79135636	79135765	79140880	79140992	13,23,22	81,81,56	47,52,46	67,92,76	188	308	0.0116283039669	0.208,0.317,0.392	0.535,0.481,0.498	-0.199
ENSMUSG00000032198	Dock6	chr9	-	21825782	21825875	21829473	21829578	21825434	21825530	21830213	21830377	90,102,80	27,29,38	55,34,47	30,52,43	230	218	0.0119119412809	0.76,0.769,0.666	0.635,0.383,0.509	0.223
ENSMUSG00000042035	Igsf3	chr3	+	101432914	101432974	101435330	101435732	101431203	101431593	101439374	101439779	146,139,123	518,510,469	34,18,23	188,172,142	185	527	0.0120628526877	0.445,0.437,0.428	0.34,0.23,0.316	0.141
ENSMUSG00000033352	Map2k4	chr11	-	65735191	65735366	65756268	65756371	65712218	65712297	65775732	65775765	12,7,14	5,0,3	24,16,21	0,0,0	228	300	0.0125429504282	0.759,1.0,0.86	1.0,1.0,1.0	-0.127
ENSMUSG00000024502	Jakmip2	chr18	-	43540585	43540651	43546944	43547148	43531407	43531964	43549615	43549693	98,102,103	37,19,21	106,115,106	14,12,7	329	191	0.0125934052537	0.606,0.757,0.74	0.815,0.848,0.898	-0.153
ENSMUSG00000012296	Tjap1	chr17	-	46271799	46271929	46282345	46282439	46264882	46264978	46282959	46283026	226,259,216	210,185,149	160,214,174	220,221,203	219	255	0.0129842588314	0.556,0.62,0.628	0.459,0.53,0.5	0.105
ENSMUSG00000073437	D330041H03Rik	chr17	-	24411924	24412083	24413504	24413928	24410257	24410353	24414311	24414429	9,2,5	4,10,6	0,4,1	11,16,23	549	284	0.0143627131403	0.538,0.094,0.301	0.0,0.115,0.022	0.265
ENSMUSG00000042035	Igsf3	chr3	+	101435330	101435732	101439374	101439779	101432914	101432974	101450883	101451294	165,186,114	322,316,274	37,25,26	115,96,88	527	530	0.0143894251209	0.34,0.372,0.295	0.244,0.208,0.229	0.109
ENSMUSG00000040407	Akap9	chr5	+	3954396	3954450	3954791	3954962	3951689	3951734	3956156	3956312	39,28,25	104,39,34	26,27,24	127,112,85	179	296	0.0143894251209	0.383,0.543,0.549	0.253,0.285,0.318	0.206
ENSMUSG00000062691	Cebpzos	chr17	+	78918356	78918472	78919055	78919100	78916499	78916525	78919758	78919843	49,42,33	78,82,72	30,25,35	111,115,97	241	170	0.0150487735876	0.307,0.265,0.244	0.16,0.133,0.203	0.107
ENSMUSG00000073433	Arhgdig	chr17	-	26199751	26199828	26200014	26200098	26199612	26199676	26200190	26200370	19,17,11	8,5,5	756,770,674	751,779,668	209	202	0.0150487735876	0.697,0.767,0.68	0.493,0.489,0.494	0.223
ENSMUSG00000044252	Osbpl1a	chr18	-	12819504	12819661	12841183	12841346	12788319	12788395	12871077	12871184	153,133,117	242,215,200	52,57,57	154,153,134	288	282	0.0152864587702	0.382,0.377,0.364	0.248,0.267,0.294	0.105
ENSMUSG00000022361	Zhx1	chr15	-	58052223	58055082	58064054	58064180	58047002	58048785	58069318	58069429	61,43,43	470,341,341	35,28,41	474,445,504	251	2984	0.0152864587702	0.607,0.6,0.6	0.467,0.428,0.492	0.14
ENSMUSG00000051331	Cacna1c	chr6	-	118637729	118637813	118638426	118638510	118630398	118630431	118651947	118652058	86,80,66	34,38,19	2,5,7	0,0,2	209	209	0.0159051468846	0.717,0.678,0.776	1.0,1.0,0.778	-0.202
ENSMUSG00000051166	Eml5	chr12	-	98870766	98870904	98873003	98873205	98865253	98865510	98874506	98874642	8,6,4	1,2,0	43,52,48	33,47,24	327	263	0.0165442195543	0.865,0.707,1.0	0.512,0.471,0.617	0.324
ENSMUSG00000087177	E130307A14Rik	chr10	-	39655839	39655929	39681472	39681549	39654464	39654688	39731737	39732006	105,94,74	17,22,11	53,48,62	29,24,17	202	215	0.0168984362645	0.868,0.82,0.877	0.66,0.68,0.795	0.143
ENSMUSG00000074736	Syndig1	chr2	+	149899417	149899975	149930904	149931042	149830787	149830925	150003176	150004392	6,1,4	14,9,12	107,95,84	102,107,125	683	263	0.0200079694933	0.142,0.041,0.114	0.288,0.255,0.206	-0.151
ENSMUSG00000032624	Eml4	chr17	+	83427999	83428025	83428215	83428248	83421605	83421735	83440030	83440154	67,62,60	89,68,85	44,47,39	32,34,18	151	158	0.020474047183	0.441,0.488,0.425	0.59,0.591,0.694	-0.174
ENSMUSG00000040428	Plekha4	chr7	+	45539205	45539289	45540479	45540527	45538197	45538477	45540830	45540911	3,1,7	0,1,0	2,6,13	3,3,2	209	173	0.0207742181224	1.0,0.453,1.0	0.356,0.623,0.843	0.21
ENSMUSG00000021493	Pdlim7	chr13	-	55506305	55506367	55507329	55507366	55505933	55506168	55507487	55507624	141,133,146	83,97,103	132,131,169	61,56,60	162	187	0.0218169426178	0.662,0.613,0.621	0.714,0.73,0.765	-0.104
ENSMUSG00000028358	Zfp618	chr4	+	63121330	63121408	63131107	63131209	63118545	63118629	63132328	63139708	48,43,28	197,160,152	72,57,58	173,144,153	203	227	0.023581483619	0.214,0.231,0.171	0.318,0.307,0.298	-0.102
ENSMUSG00000019718	L3hypdh	chr12	-	72077363	72077486	72079486	72079656	72077263	72077281	72084530	72085018	7,2,5	65,58,61	7,9,6	20,16,41	295	248	0.0246671485214	0.083,0.028,0.064	0.227,0.321,0.11	-0.161
ENSMUSG00000027173	Depdc7	chr2	-	104728082	104728210	104730183	104730574	104727121	104727311	104742681	104742878	2,4,0	8,16,7	31,36,37	53,66,57	516	253	0.0251200093148	0.109,0.109,0.0	0.223,0.211,0.241	-0.152
ENSMUSG00000039068	Zzz3	chr3	+	152420014	152420140	152427276	152428832	152396002	152396138	152446798	152446937	73,75,59	336,328,280	89,134,136	344,339,323	251	1681	0.0303545562759	0.593,0.605,0.585	0.634,0.726,0.738	-0.105
ENSMUSG00000035696	Rnf38	chr4	-	44158902	44159052	44187448	44187519	44152433	44152553	44233542	44233789	59,42,41	38,46,34	39,59,38	62,87,69	196	275	0.0319204862525	0.685,0.562,0.629	0.469,0.488,0.436	0.161
ENSMUSG00000028292	Rars2	chr4	+	34623410	34623513	34625400	34625484	34618553	34618627	34630472	34630570	222,204,192	110,97,140	329,339,290	120,108,110	228	209	0.0332145871926	0.649,0.658,0.557	0.715,0.742,0.707	-0.1
ENSMUSG00000042104	Uggt2	chr14	-	119007144	119007327	119008062	119008147	119002825	119002986	119008998	119009094	50,19,32	86,56,72	11,11,8	46,55,45	210	308	0.0332145871926	0.46,0.332,0.395	0.26,0.227,0.207	0.164
ENSMUSG00000021481	Zfp346	chr13	+	55115479	55115624	55122281	55122515	55113035	55113139	55132306	55132375	3,7,0	22,21,22	0,0,2	26,19,21	270	359	0.0350655908778	0.153,0.307,0.0	0.0,0.0,0.112	0.116
ENSMUSG00000053332	Gas5	chr1	+	161036819	161036852	161037123	161037164	161036207	161036244	161037287	161037315	18,16,20	17,11,11	11,14,21	32,38,26	158	166	0.0352890767732	0.527,0.604,0.656	0.265,0.279,0.459	0.261
ENSMUSG00000033852	Gm28042	chr2	+	120030815	120030872	120031306	120031402	120030288	120030542	120031574	120031651	110,123,103	54,67,88	110,114,111	107,127,120	182	221	0.0367719543902	0.712,0.69,0.587	0.555,0.522,0.529	0.128
ENSMUSG00000038535	Zfp280d	chr9	+	72329509	72329610	72329708	72329953	72329027	72329162	72330865	72331173	4,0,2	4,6,4	0,0,2	4,2,10	226	370	0.0369337738327	0.621,0.0,0.45	0.0,0.0,0.247	0.275
ENSMUSG00000022074	Tnfrsf10b	chr14	+	69773376	69773487	69775085	69775194	69770780	69770877	69776071	69776268	85,65,77	57,77,55	45,41,33	65,81,46	236	234	0.0375067675465	0.597,0.456,0.581	0.407,0.334,0.416	0.159
ENSMUSG00000056476	Med12l	chr3	+	59301279	59301375	59312852	59312934	59297789	59297946	59314696	59318682	10,16,9	7,1,2	52,65,43	49,67,51	221	207	0.0405124020877	0.572,0.937,0.808	0.498,0.476,0.441	0.301
ENSMUSG00000039844	Rapgef1	chr2	+	29719592	29719850	29720642	29720738	29707197	29707400	29722223	29722309	7,7,6	1,5,7	41,45,42	3,8,0	383	221	0.0416849943981	0.802,0.447,0.331	0.887,0.764,1.0	-0.357
ENSMUSG00000055322	Tns1	chr1	-	73940977	73941053	73941909	73942106	73937224	73937317	73952420	73953950	264,159,184	78,77,103	34,41,29	28,33,27	322	201	0.0425173834834	0.679,0.563,0.527	0.431,0.437,0.401	0.167
ENSMUSG00000073468	Sft2d1	chr17	+	8317849	8317871	8319418	8319501	8311138	8311285	8320599	8320681	0,0,1	41,32,20	3,3,2	11,36,37	147	208	0.0432032859454	0.0,0.0,0.066	0.278,0.105,0.071	-0.129
ENSMUSG00000055322	Tns1	chr1	-	74068608	74068646	74079198	74079313	74016144	74016186	74091172	74091351	58,61,45	8,11,8	0,3,2	2,3,2	240	163	0.0437317125102	0.831,0.79,0.793	0.0,0.404,0.404	0.535
ENSMUSG00000027699	Ect2	chr3	-	27146836	27146882	27148794	27148887	27145955	27146045	27148992	27149072	131,108,85	103,129,117	81,144,95	179,223,174	218	171	0.0437833480341	0.499,0.396,0.363	0.262,0.336,0.3	0.12
ENSMUSG00000008575	Nfib	chr4	-	82310302	82310391	82320473	82320556	82290172	82296811	82323571	82323710	47,29,29	15,8,18	32,43,38	33,37,32	208	214	0.044482059775	0.763,0.789,0.624	0.499,0.545,0.55	0.194
ENSMUSG00000024186	Rgs11	chr17	+	26207991	26208079	26208163	26208302	26207758	26207874	26210456	26210539	0,1,0	2,0,2	43,54,37	65,55,103	213	264	0.0462811671425	0.0,1.0,0.0	0.451,0.549,0.308	-0.103
ENSMUSG00000000486	Sept1	chr7	-	127215658	127215755	127215867	127215969	127215280	127215446	127216689	127216807	75,96,91	53,75,47	72,97,75	92,90,90	227	222	0.0499676252851	0.581,0.556,0.654	0.434,0.513,0.449	0.132
