# Supplementary material for: An Alternative Splicing Program for Mouse Craniofacial Development
Source: Front Physiol. 2020 Sep 4;11:1099. doi: 10.3389/fphys.2020.01099 (PMC7498679; doi:10.3389/fphys.2020.01099)
Supplement: Supplementary file 12 [file Data_Sheet_1.zip › Filtered rMATS results/MXE/MXP_Mes_E11.5_vs_E12.5_MXE_filtered_output.txt]

GeneID	geneSymbol	chr	strand	1stExonStart_0base	1stExonEnd	2stExonStart_0base	2stExonEnd	upstreamES	upstreamEE	downstreamES	downstreamEE	IC_SAMPLE_1	SC_SAMPLE_1	IC_SAMPLE_2	SC_SAMPLE_2	IncFormLen	SkipFormLen	FDR	IncLevel1	IncLevel2	DeltaPSI
ENSMUSG00000025026	Add3	chr19	+	53242503	53242627	53244309	53244405	53239406	53239493	53244997	53247399	802,775,675	242,294,233	823,827,725	80,83,47	249	221	0.0	0.746,0.701,0.72	0.901,0.898,0.932	-0.188
ENSMUSG00000016921	Srsf6	chr2	+	162931993	162932142	162932814	162933082	162931561	162931777	162933425	162933550	3676,3569,3800	442,271,298	3048,2527,2946	1066,941,963	274	393	0.0	0.923,0.95,0.948	0.804,0.794,0.814	0.136
ENSMUSG00000024962	Vegfb	chr19	-	6986020	6986094	6986289	6986486	6985804	6985840	6986773	6986816	230,217,255	217,137,194	200,208,240	504,399,531	322	199	0.0	0.396,0.495,0.448	0.197,0.244,0.218	0.227
ENSMUSG00000074643	Cpne1	chr2	-	156076236	156076288	156077398	156077453	156074175	156074309	156077555	156077689	225,214,191	269,320,269	150,127,109	572,505,444	180	177	0.0	0.451,0.397,0.411	0.205,0.198,0.194	0.221
ENSMUSG00000006276	Eps15l1	chr8	-	72391889	72392015	72396233	72396296	72389407	72389467	72396901	72396997	205,201,187	410,411,343	368,381,339	279,249,184	188	251	0.0	0.4,0.395,0.421	0.638,0.671,0.711	-0.268
ENSMUSG00000032582	Rbm6	chr9	-	107791751	107792018	107796476	107796537	107791004	107791165	107800698	107800773	194,250,231	608,684,538	289,245,266	319,307,260	186	392	0.0	0.402,0.435,0.475	0.656,0.627,0.683	-0.218
ENSMUSG00000001416	Cct3	chr3	+	88309160	88309347	88311672	88311822	88305012	88305130	88313241	88313374	2591,2386,2500	3543,3502,3700	1138,1076,1058	3907,3891,4296	312	275	0.0	0.392,0.375,0.373	0.204,0.196,0.178	0.187
ENSMUSG00000002767	Mrpl2	chr17	+	46648658	46648769	46649034	46649108	46648471	46648587	46649883	46650139	530,446,529	383,302,318	564,612,793	177,169,201	236	199	0.0	0.539,0.555,0.584	0.729,0.753,0.769	-0.191
ENSMUSG00000022680	Pdxdc1	chr16	-	13869802	13869881	13872454	13872523	13859953	13860038	13875977	13876167	281,267,258	341,382,300	434,399,336	206,180,138	194	204	0.0	0.464,0.424,0.475	0.689,0.7,0.719	-0.248
ENSMUSG00000024736	Tmem132a	chr19	-	10863954	10864104	10865255	10865587	10863464	10863660	10866468	10866687	1258,1259,1354	767,771,835	2005,1643,1704	518,433,554	457	275	0.0	0.497,0.496,0.494	0.7,0.695,0.649	-0.186
ENSMUSG00000028175	Depdc1a	chr3	+	159523776	159523949	159526530	159526707	159520829	159520970	159527943	159528129	179,144,162	89,84,59	404,408,219	42,34,28	298	302	0.0	0.671,0.635,0.736	0.907,0.924,0.888	-0.226
ENSMUSG00000047879	Usp14	chr18	-	10017990	10018095	10022817	10022850	10016540	10016644	10024533	10024679	205,227,213	527,575,483	323,317,232	254,225,173	158	230	0.0	0.362,0.365,0.391	0.649,0.672,0.661	-0.288
ENSMUSG00000057841	Rpl32	chr6	-	115806985	115807167	115807801	115807902	115805504	115805688	115808697	115808747	2783,2513,3319	18178,16696,17272	4046,3633,5007	10090,9237,11291	226	307	0.0	0.172,0.17,0.207	0.353,0.348,0.376	-0.176
ENSMUSG00000002496	Tsc2	chr17	-	24596854	24596953	24597045	24597137	24595936	24596766	24597204	24597283	216,287,222	523,612,538	135,167,240	805,935,1350	217	224	0.0	0.299,0.326,0.299	0.148,0.156,0.155	0.155
ENSMUSG00000025724	Sec11a	chr7	-	80927736	80927886	80935026	80935136	80923100	80923220	80947401	80947780	794,693,797	1484,1325,1349	661,562,524	2292,2168,2275	235	275	0.0	0.385,0.38,0.409	0.252,0.233,0.212	0.159
ENSMUSG00000042323	Pbrm1	chr14	+	31113848	31114004	31117012	31117083	31110414	31110579	31117199	31117416	129,123,120	432,454,373	59,57,32	564,563,423	281	196	0.0	0.172,0.159,0.183	0.068,0.066,0.05	0.11
ENSMUSG00000031691	Tnpo2	chr8	+	85054325	85054421	85054721	85054797	85053755	85053854	85055001	85055101	291,286,254	186,156,114	569,610,435	103,81,101	221	201	0.0	0.587,0.625,0.67	0.834,0.873,0.797	-0.207
ENSMUSG00000021111	Papola	chr12	+	105799650	105799824	105800683	105800750	105784715	105784914	105804926	105805008	1337,1155,1139	841,883,706	2084,1721,1390	535,452,382	299	192	0.0	0.505,0.457,0.509	0.714,0.71,0.7	-0.218
ENSMUSG00000031066	Usp11	chrX	+	20712325	20712982	20713747	20713921	20712029	20712160	20714013	20714172	392,382,350	468,474,430	226,191,186	538,644,583	782	299	0.0	0.243,0.236,0.237	0.138,0.102,0.109	0.122
ENSMUSG00000035469	Rcbtb1	chr14	+	59228254	59228381	59229886	59230038	59226307	59226498	59230409	59230540	524,527,521	955,1101,853	272,204,177	1177,1009,893	252	277	0.0	0.376,0.345,0.402	0.203,0.182,0.179	0.186
ENSMUSG00000039356	Exosc2	chr2	+	31674514	31674560	31674694	31674784	31672471	31672573	31675838	31675904	258,253,292	342,322,369	555,417,462	240,223,200	171	215	0.0	0.487,0.497,0.499	0.744,0.702,0.744	-0.236
ENSMUSG00000016918	Sulf1	chr1	+	12848330	12848454	12850759	12850793	12848094	12848237	12858811	12861192	602,634,518	164,137,111	891,1035,1053	87,98,65	249	159	0.0	0.701,0.747,0.749	0.867,0.871,0.912	-0.151
ENSMUSG00000026193	Fn1	chr1	-	71595663	71595802	71597280	71597747	71593070	71593235	71598373	71598463	1061,1575,1089	1112,1377,1134	1756,2537,4003	699,982,1969	592	264	0.0	0.298,0.338,0.3	0.528,0.535,0.476	-0.201
ENSMUSG00000021807	2700060E02Rik	chr14	-	19812348	19812397	19814536	19814605	19811401	19812237	19816184	19816273	1319,1272,1336	611,484,583	2224,2024,2273	368,354,394	194	174	0.0	0.659,0.702,0.673	0.844,0.837,0.838	-0.162
ENSMUSG00000036606	Plxnb2	chr15	-	89162922	89163004	89163277	89163370	89162686	89162847	89164011	89164113	732,981,752	414,536,370	1259,1332,1122	258,225,230	218	207	0.0	0.627,0.635,0.659	0.822,0.849,0.822	-0.191
ENSMUSG00000091625	Lsm5	chr6	-	56702095	56702168	56703005	56703409	56701064	56701289	56704622	56704677	136,143,175	405,425,463	188,178,288	176,127,201	529	198	0.0	0.112,0.112,0.124	0.286,0.344,0.349	-0.21
ENSMUSG00000036112	Metap2	chr10	-	93865406	93865503	93868866	93868961	93862929	93863033	93870116	93870298	1423,1381,1332	1336,1421,1415	1067,1136,992	2395,2244,2268	220	222	0.0	0.518,0.495,0.487	0.31,0.338,0.306	0.182
ENSMUSG00000036112	Metap2	chr10	-	93862376	93862492	93862929	93863033	93860927	93861602	93865406	93865503	1574,1648,1610	990,991,942	2663,2520,2510	593,559,597	229	241	0.0	0.626,0.636,0.643	0.825,0.826,0.816	-0.187
ENSMUSG00000020869	Lrrc59	chr11	+	94634911	94635016	94638530	94638603	94634544	94634703	94641219	94641393	1102,1094,1118	465,461,442	873,759,690	762,843,847	230	198	0.0	0.671,0.671,0.685	0.497,0.437,0.412	0.227
ENSMUSG00000001440	Kpnb1	chr11	-	97164952	97165096	97165375	97165483	97164724	97164830	97166046	97166129	2774,3318,2829	2890,3367,2689	1595,1393,1254	3045,3082,3331	233	269	0.0	0.526,0.532,0.548	0.377,0.343,0.303	0.194
ENSMUSG00000020362	Cnot6	chr11	-	49685086	49685352	49686846	49686932	49683124	49683282	49689164	49689351	651,672,554	639,730,689	530,474,269	1305,1178,749	211	391	0.0	0.654,0.63,0.598	0.429,0.427,0.4	0.209
ENSMUSG00000063550	Nup98	chr7	-	102160540	102160728	102163688	102163822	102157051	102157168	102169362	102169503	224,241,202	274,287,270	368,378,258	195,137,128	259	313	0.0	0.497,0.504,0.475	0.695,0.769,0.709	-0.232
ENSMUSG00000010376	Nedd8	chr14	-	55663414	55663497	55663811	55663859	55662457	55662625	55671794	55671873	626,602,555	2422,2206,2339	873,824,986	1666,1423,1615	173	208	0.0	0.237,0.247,0.222	0.387,0.41,0.423	-0.171
ENSMUSG00000041319	Thoc6	chr17	-	23669390	23669453	23669526	23669576	23669195	23669306	23669846	23669949	147,129,179	283,254,279	97,70,75	413,366,467	175	188	0.0	0.358,0.353,0.408	0.201,0.17,0.147	0.2
ENSMUSG00000026074	Map4k4	chr1	+	40019543	40019678	40021083	40021184	40017109	40017253	40022704	40022854	1347,1390,1276	1194,1219,1078	2212,2367,2091	646,671,598	260	226	0.0	0.495,0.498,0.507	0.749,0.754,0.752	-0.252
ENSMUSG00000026074	Map4k4	chr1	+	40014105	40014223	40014526	40014697	40010556	40010677	40017109	40017253	272,274,217	1452,1449,1322	383,479,369	1013,1015,836	243	296	0.0	0.186,0.187,0.167	0.315,0.365,0.35	-0.163
ENSMUSG00000062981	Mrpl42	chr10	-	95490245	95490412	95493630	95493715	95480805	95480977	95496823	95496887	771,653,796	1579,1455,1425	1037,978,1073	984,872,1083	210	292	0.0	0.404,0.384,0.437	0.594,0.609,0.579	-0.186
ENSMUSG00000022246	Rai14	chr15	-	10589258	10589345	10591586	10591615	10587837	10587924	10592071	10592250	813,1059,890	231,372,309	1551,1531,1122	189,158,126	154	212	0.0	0.829,0.797,0.799	0.919,0.93,0.925	-0.116
ENSMUSG00000022246	Rai14	chr15	-	10587837	10587924	10589258	10589345	10583781	10583836	10591586	10591615	253,368,360	883,1068,886	198,180,144	1342,1321,998	212	212	0.0	0.223,0.256,0.289	0.129,0.12,0.126	0.131
ENSMUSG00000028409	Smu1	chr4	-	40739518	40739686	40743014	40743141	40738289	40738442	40744030	40744158	1315,1337,1324	1443,1400,1585	1594,1497,1509	822,643,835	252	293	0.0	0.514,0.526,0.493	0.693,0.73,0.678	-0.189
ENSMUSG00000057113	Npm1	chr11	-	33153985	33154060	33161105	33161225	33152286	33152852	33161547	33161627	14586,15606,14646	8414,7322,7771	19187,17112,15864	4397,4176,4630	245	200	0.0	0.586,0.635,0.606	0.781,0.77,0.737	-0.154
ENSMUSG00000027620	Rbm39	chr2	-	156159036	156159241	156161567	156161633	156158399	156158477	156161827	156161965	2243,2090,1884	2793,2408,2528	2522,2421,1954	1246,1141,1058	191	330	0.0	0.581,0.6,0.563	0.778,0.786,0.761	-0.194
ENSMUSG00000027620	Rbm39	chr2	-	156167684	156167750	156172827	156173022	156167537	156167591	156177335	156177385	1285,1442,1468	932,899,803	2021,1865,1715	519,496,429	320	191	0.0	0.451,0.489,0.522	0.699,0.692,0.705	-0.211
ENSMUSG00000027620	Rbm39	chr2	-	156162728	156162881	156164805	156164923	156161828	156161965	156167537	156167588	2035,1914,1702	2888,2739,2613	1322,1183,955	4174,4362,3594	243	278	0.0	0.446,0.444,0.427	0.266,0.237,0.233	0.194
ENSMUSG00000035960	Apex1	chr14	+	50925516	50925704	50926160	50926353	50925212	50925324	50926455	50926551	1925,1945,2109	2908,2989,3424	2259,2002,2345	1815,1491,1613	313	318	0.0	0.402,0.398,0.385	0.558,0.577,0.596	-0.182
ENSMUSG00000031921	Terf2	chr8	-	107081092	107081239	107094821	107094952	107079368	107079469	107095928	107096024	299,237,241	386,352,365	147,128,136	499,502,466	256	272	0.0	0.451,0.417,0.412	0.238,0.213,0.237	0.197
ENSMUSG00000056758	Hmga2	chr10	-	120374667	120374700	120462663	120462714	120361274	120364296	120473251	120473338	791,899,813	439,424,473	1781,1427,1454	328,272,211	176	158	0.0	0.618,0.656,0.607	0.83,0.825,0.861	-0.212
ENSMUSG00000056758	Hmga2	chr10	-	120462663	120462714	120473251	120473338	120374667	120374700	120475952	120476469	1822,1921,1761	447,446,367	4858,3674,3772	392,279,232	212	176	0.0	0.772,0.781,0.799	0.911,0.916,0.931	-0.135
ENSMUSG00000059263	Usp47	chr7	+	112108435	112108483	112108573	112108704	112106778	112106909	112109944	112111661	335,363,325	936,1057,940	193,179,163	1078,1181,1361	173	256	0.0	0.346,0.337,0.338	0.209,0.183,0.151	0.159
ENSMUSG00000053453	Thoc7	chr14	-	13950298	13950365	13951205	13951263	13950131	13950201	13953075	13953162	911,891,970	781,780,781	1308,1261,1284	539,445,511	183	192	0.0	0.55,0.545,0.566	0.718,0.748,0.725	-0.177
ENSMUSG00000021494	Ddx41	chr13	-	55532037	55532109	55532347	55532479	55531831	55531928	55532998	55533161	539,486,521	426,439,468	354,299,297	712,730,738	257	197	0.0	0.492,0.459,0.46	0.276,0.239,0.236	0.22
ENSMUSG00000004264	Phb2	chr6	+	124713061	124713141	124713983	124714168	124712703	124712788	124714829	124714959	856,875,821	2318,2329,2399	1231,1242,1701	1167,1064,1223	205	310	0.0	0.358,0.362,0.341	0.615,0.638,0.678	-0.29
ENSMUSG00000028851	Nudc	chr4	-	133535509	133535575	133535667	133535871	133534227	133534542	133541138	133541216	1719,1860,1773	1425,1533,1350	2065,1852,2554	763,665,838	329	191	0.0	0.412,0.413,0.433	0.611,0.618,0.639	-0.203
ENSMUSG00000037313	Tacc3	chr5	+	33661221	33661384	33661520	33661645	33658127	33658727	33663820	33663902	779,875,855	968,992,1003	952,997,1094	568,473,428	288	250	0.0	0.411,0.434,0.425	0.593,0.647,0.689	-0.22
ENSMUSG00000037313	Tacc3	chr5	+	33661520	33661645	33663820	33663902	33661342	33661384	33664266	33664283	1600,1629,1756	796,915,868	1835,1590,1623	452,418,352	250	207	0.0	0.625,0.596,0.626	0.771,0.759,0.792	-0.158
ENSMUSG00000058076	Sdhc	chr1	-	171138693	171138755	171143557	171143659	171135992	171136156	171145755	171145812	2064,2069,1969	1002,1000,1013	957,899,798	981,940,911	227	187	0.0	0.629,0.63,0.616	0.446,0.441,0.419	0.19
ENSMUSG00000033047	Eif3l	chr15	+	79085556	79085711	79086433	79086604	79084111	79084283	79089463	79089961	1977,1922,1831	1829,1631,1800	983,897,906	2299,2502,3285	280	296	0.0	0.533,0.555,0.518	0.311,0.275,0.226	0.265
ENSMUSG00000029405	G3bp2	chr5	-	92055383	92055502	92056268	92056397	92053716	92055053	92057967	92058070	1298,1213,1157	1397,1503,1333	776,709,567	1970,1682,1389	254	244	0.0	0.472,0.437,0.455	0.275,0.288,0.282	0.173
ENSMUSG00000027423	Snx5	chr2	-	144261919	144262024	144270376	144270459	144260724	144260835	144270700	144270906	115,281,247	1282,1502,1309	18,8,118	1330,1207,1094	208	230	0.0	0.09,0.171,0.173	0.015,0.007,0.107	0.102
ENSMUSG00000028207	Asph	chr4	-	9610842	9610938	9635900	9635969	9607796	9607871	9639197	9639347	352,331,295	443,445,419	251,188,100	694,634,464	194	221	0.0	0.475,0.459,0.445	0.292,0.253,0.197	0.212
ENSMUSG00000029017	Pmpcb	chr5	+	21743378	21743458	21745977	21746090	21742757	21742956	21746977	21747121	594,464,466	734,679,796	975,930,941	551,516,497	205	238	0.0	0.484,0.442,0.405	0.673,0.677,0.687	-0.235
ENSMUSG00000029017	Pmpcb	chr5	+	21745977	21746090	21746977	21747121	21743378	21743458	21748748	21748909	521,408,498	953,762,888	228,217,215	1207,1278,1804	238	269	0.0	0.382,0.377,0.388	0.176,0.161,0.119	0.23
ENSMUSG00000056076	Eif3b	chr5	+	140438315	140438394	140439912	140440051	140437284	140437407	140440985	140441111	1337,1327,1319	2177,2460,2103	794,801,880	2935,2939,3392	204	264	0.0	0.443,0.411,0.448	0.259,0.261,0.251	0.177
ENSMUSG00000041879	Ipo9	chr1	-	135389312	135389588	135390537	135390666	135388510	135388677	135391495	135391644	1435,1503,1340	1084,1024,995	1717,1762,1478	576,562,507	254	401	0.0	0.676,0.699,0.68	0.825,0.832,0.822	-0.141
ENSMUSG00000033732	Sf3b3	chr8	-	110814529	110814655	110817543	110817718	110813622	110813835	110820706	110820861	1188,1531,1347	1113,1460,1068	1313,1637,1557	394,489,573	300	251	0.0	0.472,0.467,0.513	0.736,0.737,0.695	-0.239
ENSMUSG00000045896	Paip2b	chr6	-	83809898	83810075	83814721	83814869	83805400	83808892	83831270	83831328	387,386,364	659,714,589	603,461,463	431,355,280	273	302	0.0	0.394,0.374,0.406	0.607,0.59,0.647	-0.223
ENSMUSG00000024012	Mtch1	chr17	-	29336217	29336311	29338741	29338801	29333957	29334005	29339790	29339842	1511,1530,1506	1142,1151,1179	1625,1444,1590	587,561,472	185	219	0.0	0.61,0.611,0.602	0.766,0.753,0.8	-0.165
ENSMUSG00000031796	Cfap20	chr8	-	95421135	95421246	95422057	95422246	95420248	95420669	95422782	95422894	727,574,739	837,708,775	439,397,473	1249,1178,1451	314	236	0.0	0.395,0.379,0.417	0.209,0.202,0.197	0.194
ENSMUSG00000015714	Cers2	chr3	+	95320641	95320759	95321189	95321247	95320061	95320235	95321335	95321386	540,559,603	270,292,248	1021,931,803	146,140,158	243	183	0.0	0.601,0.59,0.647	0.84,0.834,0.793	-0.21
ENSMUSG00000007039	Ddah2	chr17	+	35060832	35060906	35061004	35061124	35060602	35060702	35061475	35061599	2267,2170,2434	3306,2854,3146	2404,2103,2717	1729,1359,1647	199	245	0.0	0.458,0.483,0.488	0.631,0.656,0.67	-0.176
ENSMUSG00000026174	Cnot9	chr1	+	74518900	74519016	74523503	74523613	74517069	74517249	74526991	74527090	794,764,581	645,664,567	905,983,669	346,312,303	241	235	0.0	0.546,0.529,0.5	0.718,0.754,0.683	-0.193
ENSMUSG00000022477	Aco2	chr15	+	81895169	81895428	81903475	81903634	81889297	81889434	81903855	81904006	1002,1011,1020	778,956,855	1474,1382,1232	515,449,500	384	284	0.0	0.488,0.439,0.469	0.679,0.695,0.646	-0.208
ENSMUSG00000028530	Jak1	chr4	-	101154537	101154648	101155015	101155133	101152366	101153590	101156392	101156565	361,356,327	264,281,285	355,370,414	683,730,902	243	236	0.0	0.57,0.552,0.527	0.335,0.33,0.308	0.225
ENSMUSG00000027011	Ube2e3	chr2	+	78913673	78913806	78918686	78918834	78872421	78872472	78919957	78921293	1626,1625,1697	4020,3969,4359	725,654,627	3838,3378,3652	258	273	0.0	0.3,0.302,0.292	0.167,0.17,0.154	0.134
ENSMUSG00000029817	Tra2a	chr6	-	49248985	49249174	49252381	49252515	49246848	49246964	49263837	49264010	1348,1288,1209	2359,2512,2143	777,670,558	2766,2621,2693	259	314	0.0	0.409,0.383,0.406	0.254,0.237,0.201	0.169
ENSMUSG00000029147	Ppm1g	chr5	-	31204029	31204159	31204452	31204687	31203571	31203674	31204997	31205129	1428,1493,1401	1576,1428,1541	764,756,690	1788,1666,2162	360	255	0.0	0.391,0.425,0.392	0.232,0.243,0.184	0.183
ENSMUSG00000067150	Xpo5	chr17	+	46229311	46229411	46230198	46230380	46227729	46227929	46233717	46233818	315,380,346	376,483,446	190,210,154	596,644,586	225	307	0.0	0.533,0.518,0.514	0.303,0.308,0.264	0.23
ENSMUSG00000030316	Tamm41	chr6	-	115012157	115012323	115016082	115016228	115010806	115010869	115025273	115025424	422,401,410	362,384,384	482,475,490	169,166,220	271	291	0.0	0.556,0.529,0.534	0.754,0.754,0.705	-0.198
ENSMUSG00000021262	Evl	chr12	+	108681490	108681554	108683194	108683261	108679828	108679889	108683347	108683410	995,915,930	395,395,442	1518,1404,1419	314,228,293	189	192	0.0	0.719,0.702,0.681	0.831,0.862,0.831	-0.141
ENSMUSG00000021262	Evl	chr12	+	108673288	108673352	108674406	108674465	108652921	108653099	108675396	108675626	971,923,911	411,357,386	754,701,747	855,754,648	189	184	0.0	0.697,0.716,0.697	0.462,0.475,0.529	0.215
ENSMUSG00000024908	Ppp6r3	chr19	-	3514653	3514719	3518244	3518382	3511928	3512041	3521733	3521920	561,612,503	405,416,318	391,329,243	727,558,375	263	191	0.0	0.501,0.517,0.535	0.281,0.3,0.32	0.217
ENSMUSG00000028234	Rps20	chr4	-	3834935	3835009	3835191	3835291	3831333	3834683	3835483	3835665	14741,13713,15906	5183,4317,5025	18799,18314,22433	3036,2994,3555	225	199	0.0	0.716,0.737,0.737	0.846,0.844,0.848	-0.116
ENSMUSG00000026037	Orc2	chr1	-	58467650	58467712	58469667	58469839	58465994	58466113	58470939	58471086	487,546,570	393,382,390	371,328,227	637,603,558	297	187	0.0	0.438,0.474,0.479	0.268,0.255,0.204	0.221
ENSMUSG00000017485	Top2b	chr14	+	16409793	16410025	16412055	16412190	16409168	16409317	16412918	16413119	1300,1407,1202	1627,1788,1504	716,699,594	1952,1951,2026	357	260	0.0	0.368,0.364,0.368	0.211,0.207,0.176	0.169
ENSMUSG00000031826	Usp10	chr8	+	119931848	119931917	119941112	119942138	119910813	119910939	119947074	119947166	219,247,188	500,599,527	342,378,354	371,377,363	194	1151	0.0	0.722,0.71,0.679	0.845,0.856,0.853	-0.148
ENSMUSG00000031826	Usp10	chr8	+	119931848	119931917	119941109	119942138	119910359	119910939	119947074	119947166	219,247,188	498,599,527	342,378,354	379,377,361	194	1154	0.0	0.723,0.71,0.68	0.843,0.856,0.854	-0.147
ENSMUSG00000031826	Usp10	chr8	+	119951920	119952098	119953179	119953345	119950358	119950458	119954788	119954933	779,792,712	508,570,538	850,907,910	231,210,248	303	291	0.0	0.596,0.572,0.56	0.779,0.806,0.779	-0.212
ENSMUSG00000008373	Prpf31	chr7	+	3630557	3630742	3630844	3630905	3629984	3630056	3632667	3632751	437,469,398	418,376,445	721,649,601	241,259,279	310	186	0.0	0.385,0.428,0.349	0.642,0.601,0.564	-0.215
ENSMUSG00000024382	Ercc3	chr18	+	32248162	32248477	32254080	32254265	32246566	32246771	32257189	32257392	254,226,229	446,401,424	144,117,93	586,552,530	440	310	0.0	0.286,0.284,0.276	0.148,0.13,0.11	0.153
ENSMUSG00000035683	Melk	chr4	+	44325640	44325739	44332879	44332966	44324199	44324268	44340625	44340745	336,363,326	379,377,327	185,212,153	585,478,449	224	212	0.0	0.456,0.477,0.485	0.23,0.296,0.244	0.216
ENSMUSG00000000346	Dazap2	chr15	+	100616912	100617031	100617924	100618170	100615627	100615724	100619367	100620731	843,884,821	933,1072,966	1065,1061,1115	657,542,561	244	371	0.0	0.579,0.556,0.564	0.711,0.749,0.751	-0.171
ENSMUSG00000031575	Ash2l	chr8	-	25827173	25827391	25828765	25828859	25823138	25823306	25831272	25831348	908,921,886	1411,1230,1224	1080,953,1024	716,611,592	219	343	0.0	0.502,0.54,0.531	0.703,0.71,0.73	-0.19
ENSMUSG00000018583	G3bp1	chr11	+	55497650	55497762	55497912	55498041	55496143	55496245	55498557	55498667	3147,3045,3141	2502,2289,2329	4702,4343,3850	1689,1435,1575	237	254	0.0	0.574,0.588,0.591	0.749,0.764,0.724	-0.161
ENSMUSG00000030374	Strn4	chr7	+	16823005	16823079	16824138	16824217	16822495	16822599	16826463	16826661	347,419,346	423,383,361	612,513,542	234,236,219	199	204	0.0	0.457,0.529,0.496	0.728,0.69,0.717	-0.218
ENSMUSG00000032624	Eml4	chr17	+	83456031	83456157	83456241	83456373	83454400	83454552	83456994	83457062	858,1161,883	517,723,596	1487,1393,1143	301,255,218	251	257	0.0	0.63,0.622,0.603	0.835,0.848,0.843	-0.224
ENSMUSG00000026739	Bmi1	chr2	+	18682838	18682894	18683174	18683283	18682222	18682319	18683368	18683408	243,270,306	321,300,326	530,477,287	253,197,125	181	234	0.0	0.495,0.538,0.548	0.73,0.758,0.748	-0.218
ENSMUSG00000040850	Psme4	chr11	+	30845827	30845897	30847397	30847523	30845179	30845333	30848046	30848199	369,462,325	526,564,499	407,438,471	242,239,201	195	251	0.0	0.475,0.513,0.456	0.684,0.702,0.751	-0.231
ENSMUSG00000038722	Bud31	chr5	+	145144898	145145021	145146442	145146609	145142447	145142567	145147834	145148074	1948,1877,1992	1688,1536,1570	2347,2195,2488	1003,817,963	248	292	0.0	0.576,0.59,0.599	0.734,0.76,0.753	-0.161
ENSMUSG00000026020	Nop58	chr1	+	59704062	59704208	59704623	59704750	59702812	59702947	59705592	59705756	1217,1159,1197	1697,1639,1644	936,822,716	2721,2563,2225	271	252	0.0	0.4,0.397,0.404	0.242,0.23,0.23	0.166
ENSMUSG00000029064	Gnb1	chr4	+	155515630	155515679	155533696	155533735	155491360	155491580	155535357	155535464	194,394,384	1109,1007,1186	30,9,154	1385,1389,1232	174	164	0.0	0.142,0.269,0.234	0.02,0.006,0.105	0.171
ENSMUSG00000015749	Anp32e	chr3	+	95937881	95938039	95944306	95944361	95937119	95937195	95945179	95945442	5567,6162,5948	957,1136,1038	7270,6621,6551	449,363,423	283	180	0.0	0.787,0.775,0.785	0.911,0.921,0.908	-0.131
ENSMUSG00000015749	Anp32e	chr3	+	95937881	95938003	95944306	95944361	95937023	95937195	95945179	95945565	5547,6134,5922	957,1136,1038	7253,6609,6535	449,363,423	247	180	0.0	0.809,0.797,0.806	0.922,0.93,0.918	-0.119
ENSMUSG00000019373	Cops3	chr11	-	59824274	59824448	59826289	59826430	59821299	59821386	59827845	59828025	933,910,896	1205,1049,1059	593,492,574	1399,1348,1858	266	299	0.0	0.465,0.494,0.487	0.323,0.291,0.258	0.191
ENSMUSG00000022106	Rcbtb2	chr14	+	73151532	73151615	73154314	73154408	73142557	73142593	73154830	73154894	96,121,121	1005,1172,1092	207,158,124	637,583,441	208	219	0.0	0.091,0.098,0.104	0.255,0.222,0.228	-0.137
ENSMUSG00000063200	Nol7	chr13	+	43400592	43400621	43400852	43400934	43399510	43399569	43401296	43401418	34,16,25	762,675,703	92,72,93	593,526,588	154	207	0.0	0.057,0.031,0.046	0.173,0.155,0.175	-0.123
ENSMUSG00000060572	Mfap2	chr4	+	141014394	141014448	141014982	141015070	141014188	141014269	141015214	141015288	1417,1207,1274	2020,1752,1901	2100,1971,2263	1278,1206,1304	179	213	0.0	0.455,0.45,0.444	0.662,0.66,0.674	-0.216
ENSMUSG00000031328	Flna	chrX	-	74227490	74227757	74227851	74227974	74227197	74227335	74228085	74228238	2109,2242,2022	1837,2124,2013	2719,3273,4749	1073,1280,1911	248	392	0.0	0.645,0.625,0.614	0.8,0.802,0.797	-0.172
ENSMUSG00000031328	Flna	chrX	-	74229380	74229509	74229825	74229966	74229018	74229192	74230055	74230158	2187,2447,2085	1893,2502,1941	2794,3187,3330	1213,1333,1519	266	254	0.0	0.525,0.483,0.506	0.687,0.695,0.677	-0.182
ENSMUSG00000031715	Smarca5	chr8	-	80730094	80730195	80733689	80733856	80728472	80728573	80736688	80736763	384,346,354	401,398,305	591,691,448	237,198,148	292	226	0.0	0.426,0.402,0.473	0.659,0.73,0.701	-0.263
ENSMUSG00000028693	Nasp	chr4	-	116611971	116612081	116614329	116614410	116605683	116605763	116618869	116618980	2507,2885,2592	680,689,645	2303,2026,1808	1422,1264,1215	206	235	0.0	0.808,0.827,0.821	0.649,0.646,0.629	0.177
ENSMUSG00000020166	Cnot2	chr10	-	116501191	116501317	116517316	116517383	116499341	116499466	116527826	116527949	281,320,266	1007,974,954	487,490,403	739,701,613	192	251	0.0	0.267,0.3,0.267	0.463,0.477,0.462	-0.189
ENSMUSG00000003269	Cyth2	chr7	-	45810126	45810238	45810853	45810966	45808372	45808449	45811528	45811609	1143,1135,1123	173,158,164	886,781,850	323,351,407	238	237	0.0	0.868,0.877,0.872	0.732,0.689,0.675	0.174
ENSMUSG00000062127	Cttnbp2nl	chr3	-	105032652	105032760	105038864	105038987	105011192	105011423	105052899	105052951	68,109,70	405,539,437	145,170,131	318,336,194	248	233	0.0	0.136,0.16,0.131	0.3,0.322,0.388	-0.194
ENSMUSG00000030849	Fgfr2	chr7	-	130218997	130219121	130228622	130228792	130200982	130201173	130261748	130261857	75,68,62	401,445,369	215,230,173	475,451,393	295	249	0.0	0.136,0.114,0.124	0.276,0.301,0.271	-0.158
ENSMUSG00000015668	Pdzd11	chrX	-	100623582	100623643	100623861	100623960	100622907	100623427	100624532	100624589	686,639,633	296,229,249	895,759,836	128,124,142	224	186	0.0	0.658,0.699,0.679	0.853,0.836,0.83	-0.161
ENSMUSG00000032366	Tpm1	chr9	-	67031028	67031098	67031451	67031514	67022591	67023441	67031950	67032026	493,416,363	1011,812,719	2224,2050,2226	1746,1557,1441	188	195	0.0	0.336,0.347,0.344	0.569,0.577,0.616	-0.245
ENSMUSG00000032366	Tpm1	chr9	-	67031950	67032026	67032465	67032541	67031451	67031514	67032793	67032864	2164,2033,1840	1471,1149,1115	2977,2630,2730	4841,4400,4774	201	201	0.0	0.595,0.639,0.623	0.381,0.374,0.364	0.246
ENSMUSG00000022771	Ppil2	chr16	-	17092684	17092791	17094882	17095043	17092214	17092304	17096004	17096080	524,514,546	439,410,377	963,866,1077	277,254,267	286	232	0.0	0.492,0.504,0.54	0.738,0.734,0.766	-0.234
ENSMUSG00000032263	Bckdhb	chr9	+	84012508	84012619	84069104	84069191	84010253	84010351	84122233	84122382	261,271,307	401,403,397	140,110,124	501,481,551	236	212	0.0	0.369,0.377,0.41	0.201,0.17,0.168	0.206
ENSMUSG00000037343	Taf2	chr15	-	55027171	55027277	55028317	55028547	55022201	55022324	55031045	55031155	379,337,366	444,475,456	180,178,187	687,655,698	355	231	0.0	0.357,0.316,0.343	0.146,0.15,0.148	0.191
ENSMUSG00000037149	Ddx1	chr12	-	13225398	13225490	13227304	13227451	13223941	13224014	13229092	13229144	1480,1426,1476	1024,1092,1037	1999,1928,2109	512,448,477	272	217	0.0	0.536,0.51,0.532	0.757,0.774,0.779	-0.244
ENSMUSG00000034761	Map4k5	chr12	-	69816289	69816393	69818021	69818080	69815754	69815932	69818383	69818501	199,176,157	265,247,213	388,381,308	192,168,109	184	229	0.0	0.483,0.47,0.478	0.716,0.738,0.779	-0.267
ENSMUSG00000026914	Psmd14	chr2	+	61720443	61720571	61722709	61722761	61711790	61711873	61760635	61760707	643,742,682	477,429,436	887,851,1167	254,244,256	253	177	0.0	0.485,0.548,0.523	0.71,0.709,0.761	-0.208
ENSMUSG00000026914	Psmd14	chr2	+	61760974	61761094	61776672	61776780	61760635	61760707	61783832	61783907	1181,1085,1098	1287,1328,1419	573,532,492	1679,1624,1743	245	233	0.0	0.466,0.437,0.424	0.245,0.238,0.212	0.211
ENSMUSG00000026585	Kifap3	chr1	+	163825687	163825866	163829132	163829295	163817832	163817931	163848660	163848761	738,823,713	629,711,633	1312,1306,960	449,383,261	304	288	0.0	0.526,0.523,0.516	0.735,0.764,0.777	-0.237
ENSMUSG00000015149	Sirt2	chr7	+	28787582	28787653	28787761	28787828	28785964	28786016	28787916	28788260	276,219,211	322,310,312	117,123,190	522,491,626	196	192	0.0	0.456,0.409,0.398	0.18,0.197,0.229	0.219
ENSMUSG00000052681	Rap1b	chr10	-	117817343	117817460	117818465	117818609	117814470	117815780	117820461	117820602	1174,1436,1121	1617,1424,1415	787,633,566	2099,1961,1572	269	242	0.0	0.395,0.476,0.416	0.252,0.225,0.245	0.188
ENSMUSG00000000568	Hnrnpd	chr5	-	99962514	99962612	99963983	99964083	99955934	99961333	99964669	99964801	6252,6019,5809	5190,4799,4979	8751,8484,9971	2548,2557,3213	225	223	0.0	0.544,0.554,0.536	0.773,0.767,0.755	-0.22
ENSMUSG00000046434	Hnrnpa1	chr15	+	103243624	103243780	103243958	103244028	103242921	103243080	103244255	103244955	2087,2339,1988	933,922,761	1579,1361,2077	256,249,352	281	195	0.0	0.608,0.638,0.644	0.811,0.791,0.804	-0.172
ENSMUSG00000052752	Traf7	chr17	-	24514712	24514866	24516504	24516599	24514124	24514217	24518741	24518799	197,250,184	557,684,547	318,312,269	274,234,221	220	279	0.0	0.31,0.317,0.299	0.595,0.628,0.607	-0.301
ENSMUSG00000052752	Traf7	chr17	-	24514712	24514866	24516504	24516596	24514124	24514217	24518741	24518799	290,292,255	557,684,547	418,354,361	274,234,221	217	279	0.0	0.401,0.354,0.375	0.662,0.66,0.677	-0.29
ENSMUSG00000052752	Traf7	chr17	-	24514124	24514217	24516504	24516596	24513898	24513932	24518741	24518799	253,255,214	496,519,491	372,319,322	247,195,218	217	218	0.0	0.339,0.33,0.305	0.602,0.622,0.597	-0.282
ENSMUSG00000052752	Traf7	chr17	-	24514124	24514217	24516504	24516599	24513898	24513932	24518741	24518799	166,215,147	496,519,491	273,282,231	247,195,218	220	218	0.0	0.249,0.291,0.229	0.523,0.589,0.512	-0.285
ENSMUSG00000052752	Traf7	chr17	-	24514124	24514217	24514712	24514829	24513898	24513932	24516504	24516599	539,521,561	535,562,534	729,575,552	295,231,257	242	218	0.0	0.476,0.455,0.486	0.69,0.692,0.659	-0.208
ENSMUSG00000020863	Luc7l3	chr11	-	94303841	94303986	94306185	94306225	94301504	94301579	94309624	94309691	235,264,221	1110,916,1014	94,119,156	1421,1327,1183	165	270	0.0	0.257,0.32,0.263	0.098,0.128,0.177	0.146
ENSMUSG00000052752	Traf7	chr17	-	24513192	24513376	24513898	24513932	24512949	24513084	24514124	24514217	109,102,99	756,591,647	47,41,53	1052,937,754	159	309	0.0	0.219,0.251,0.229	0.08,0.078,0.12	0.14
ENSMUSG00000052752	Traf7	chr17	-	24514712	24514829	24516504	24516599	24514124	24514217	24518741	24518799	197,250,184	623,749,619	318,312,269	351,308,276	220	242	0.0	0.258,0.269,0.246	0.499,0.527,0.517	-0.257
ENSMUSG00000052752	Traf7	chr17	-	24514712	24514829	24516504	24516596	24514124	24514217	24518741	24518799	290,292,255	623,749,619	418,354,361	351,308,276	217	242	0.0	0.342,0.303,0.315	0.57,0.562,0.593	-0.255
ENSMUSG00000027185	Nat10	chr2	-	103725663	103725762	103726119	103726239	103725088	103725162	103726715	103726888	169,245,171	167,171,189	133,143,146	343,384,474	245	224	0.0	0.481,0.567,0.453	0.262,0.254,0.22	0.255
ENSMUSG00000005610	Eif4g2	chr7	-	111078421	111078553	111079292	111079395	111078272	111078339	111080181	111080322	4507,4737,4556	7346,7180,7189	2469,2058,1313	7426,6702,4408	228	257	0.0	0.409,0.426,0.417	0.273,0.257,0.251	0.157
ENSMUSG00000028926	Cdk14	chr5	-	5036425	5036546	5092957	5093081	5010832	5010926	5103791	5103854	319,361,301	251,298,223	476,362,240	122,127,55	249	246	0.0	0.557,0.545,0.571	0.794,0.738,0.812	-0.224
ENSMUSG00000035212	Leprot	chr4	+	101652398	101652474	101656108	101656295	101647717	101647825	101657837	101659364	144,146,123	474,467,513	232,200,194	273,251,246	201	312	0.0	0.32,0.327,0.271	0.569,0.553,0.55	-0.251
ENSMUSG00000028127	Abcd3	chr3	-	121781927	121781984	121784010	121784134	121779554	121779697	121784472	121784570	287,299,218	104,126,106	209,199,163	225,211,210	249	182	0.0	0.669,0.634,0.601	0.404,0.408,0.362	0.243
ENSMUSG00000026309	Ilkap	chr1	-	91383303	91383391	91384564	91384658	91381850	91381972	91385239	91385346	707,651,661	1099,908,974	430,386,455	1478,1267,1541	219	213	0.0	0.385,0.411,0.398	0.221,0.229,0.223	0.174
ENSMUSG00000025217	Btrc	chr19	+	45456532	45456610	45502931	45503163	45423132	45423240	45507683	45507870	60,51,57	289,286,270	115,146,110	195,179,164	203	357	0.0	0.267,0.239,0.271	0.509,0.589,0.541	-0.287
ENSMUSG00000026566	Mpzl1	chr1	-	165601749	165601855	165604609	165604742	165592239	165593677	165605608	165605822	1005,1006,1069	451,448,443	768,687,685	861,906,864	258	231	0.0	0.666,0.668,0.684	0.444,0.404,0.415	0.252
ENSMUSG00000063882	Uqcrh	chr4	-	116069862	116069919	116070736	116070757	116066964	116067172	116074915	116075031	526,547,584	2007,1753,1983	1099,986,1165	1113,971,1131	146	182	0.0	0.246,0.28,0.269	0.552,0.559,0.562	-0.293
ENSMUSG00000063882	Uqcrh	chr4	-	116069862	116070024	116070667	116070757	116066964	116067172	116074915	116075034	876,854,910	4529,3641,4215	1736,1513,1678	2475,2193,2441	215	287	0.0	0.205,0.238,0.224	0.484,0.479,0.479	-0.258
ENSMUSG00000063882	Uqcrh	chr4	-	116069862	116070024	116070736	116070757	116066964	116067172	116074915	116075071	526,547,584	4529,3641,4215	1099,986,1165	2475,2193,2441	146	287	0.0	0.186,0.228,0.214	0.466,0.469,0.484	-0.264
ENSMUSG00000022110	Sucla2	chr14	+	73568861	73569024	73579355	73579484	73568633	73568733	73581678	73581817	812,777,761	774,738,674	1166,864,767	425,344,388	288	254	0.0	0.481,0.481,0.499	0.708,0.689,0.635	-0.19
ENSMUSG00000040174	Alkbh3	chr2	-	93996182	93996392	94003052	94003156	93981515	93981614	94004732	94004780	89,83,75	163,123,133	59,55,51	316,284,382	229	335	0.0	0.444,0.497,0.452	0.215,0.221,0.163	0.265
ENSMUSG00000035297	Cops4	chr5	+	100541536	100541652	100543838	100543923	100537297	100537468	100547303	100547780	1155,971,1020	1024,1000,988	639,694,719	1379,1343,1502	241	210	0.0	0.496,0.458,0.474	0.288,0.31,0.294	0.179
ENSMUSG00000025903	Lypla1	chr1	+	4828583	4828649	4830267	4830315	4808454	4808486	4832310	4832381	358,289,351	185,153,213	555,468,323	87,82,47	191	173	0.0	0.637,0.631,0.599	0.852,0.838,0.862	-0.228
ENSMUSG00000019942	Cdk1	chr10	-	69346074	69346231	69350095	69350158	69345060	69345184	69352835	69352938	243,266,253	2059,1803,1796	434,393,632	1226,1285,1370	188	282	0.0	0.15,0.181,0.174	0.347,0.314,0.409	-0.188
ENSMUSG00000057406	Whsc1	chr5	+	33864659	33864778	33867573	33867658	33861033	33861178	33868753	33868878	666,722,697	520,656,514	1079,976,580	282,238,151	244	210	0.0	0.524,0.486,0.539	0.767,0.779,0.768	-0.255
ENSMUSG00000057406	Whsc1	chr5	+	33846104	33846267	33854609	33854776	33843111	33843737	33855253	33855736	555,569,547	524,654,619	350,275,219	895,851,651	288	292	0.0	0.518,0.469,0.473	0.284,0.247,0.254	0.225
ENSMUSG00000075229	Ccdc58	chr16	+	36082690	36082816	36085016	36085163	36071659	36072137	36089900	36089960	415,394,452	767,755,747	808,677,750	593,511,612	251	272	0.0	0.37,0.361,0.396	0.596,0.589,0.57	-0.209
ENSMUSG00000059208	Hnrnpm	chr17	-	33652272	33652326	33658387	33658465	33649594	33650397	33658869	33658914	2344,2415,2231	1675,1625,1452	2738,2458,2511	843,829,846	203	179	0.0	0.552,0.567,0.575	0.741,0.723,0.724	-0.165
ENSMUSG00000026526	Fh1	chr1	-	175603937	175604091	175606054	175606182	175600373	175601566	175607816	175608020	1175,1152,1075	1388,1438,1486	568,583,559	1626,1574,1867	253	279	0.0	0.483,0.469,0.444	0.278,0.29,0.248	0.193
ENSMUSG00000048758	Rpl29	chr9	+	106429969	106430014	106430307	106430372	106429453	106429576	106431068	106431568	184,150,145	597,521,492	261,261,280	270,242,293	170	190	0.0	0.256,0.243,0.248	0.519,0.547,0.516	-0.278
ENSMUSG00000059586	Nsmce2	chr15	+	59416024	59416131	59455312	59455466	59378867	59379038	59591696	59591797	530,537,527	831,798,710	244,202,191	738,721,757	232	279	0.0	0.434,0.447,0.472	0.284,0.252,0.233	0.195
ENSMUSG00000061731	Ext1	chr15	-	53075768	53075929	53083084	53083174	53073292	53073464	53088054	53088150	460,444,474	728,686,669	291,233,276	898,916,1021	215	286	0.0	0.457,0.463,0.485	0.301,0.253,0.264	0.196
ENSMUSG00000039682	Lap3	chr5	+	45495165	45495281	45500402	45500567	45493373	45493561	45503379	45503538	472,530,579	876,892,869	762,726,704	610,570,475	241	290	0.0	0.393,0.417,0.445	0.601,0.605,0.641	-0.197
ENSMUSG00000027365	Trpm7	chr2	-	126846073	126846245	126848496	126848621	126844299	126844474	126849898	126850112	147,202,175	237,257,225	71,60,19	358,299,112	250	297	0.0	0.424,0.483,0.48	0.191,0.193,0.168	0.278
ENSMUSG00000020952	Scfd1	chr12	+	51390305	51390428	51393820	51393910	51389281	51389372	51396679	51396735	248,189,222	278,233,271	142,121,99	552,528,479	248	215	0.0	0.436,0.413,0.415	0.182,0.166,0.152	0.255
ENSMUSG00000024212	Mllt1	chr17	-	56905711	56905855	56919899	56919982	56902562	56902688	56926991	56927172	593,576,492	760,758,740	437,383,334	1442,1340,1152	208	269	0.0	0.502,0.496,0.462	0.282,0.27,0.273	0.212
ENSMUSG00000024212	Mllt1	chr17	-	56899768	56900296	56902562	56902688	56897379	56897467	56905711	56905855	760,754,731	1309,1423,1334	1437,1336,1148	972,943,812	251	653	0.0	0.602,0.58,0.588	0.794,0.787,0.786	-0.199
ENSMUSG00000021131	Erh	chr12	-	80637489	80637610	80640956	80641044	80634021	80634527	80643763	80644341	1157,975,1007	1470,1171,1237	1248,1030,1161	595,529,680	213	246	0.0	0.476,0.49,0.485	0.708,0.692,0.664	-0.204
ENSMUSG00000021131	Erh	chr12	-	80637489	80637610	80640956	80641044	80634356	80634527	80642788	80642845	445,351,403	1466,1169,1237	512,471,466	595,527,678	213	246	0.0	0.26,0.257,0.273	0.498,0.508,0.443	-0.22
ENSMUSG00000004415	Col26a1	chr5	-	136765301	136765363	136847483	136847606	136757488	136757788	136882849	136883209	1594,1345,1490	2326,2316,2289	1844,1727,1890	5884,6021,5778	248	187	0.0	0.341,0.305,0.329	0.191,0.178,0.198	0.136
ENSMUSG00000027523	Gnas	chr2	+	174336746	174336791	174341809	174341929	174334211	174334284	174343199	174343297	2120,2018,1923	13577,12559,12788	3060,3034,3619	8861,8453,8849	170	245	0.0	0.184,0.188,0.178	0.332,0.341,0.371	-0.165
ENSMUSG00000033335	Dnm2	chr9	+	21478898	21479037	21480406	21480545	21478280	21478348	21481332	21481419	88,53,54	641,584,644	230,266,268	796,715,881	264	264	0.0	0.121,0.083,0.077	0.224,0.271,0.233	-0.149
ENSMUSG00000031536	Polb	chr8	-	22650488	22650555	22653059	22653117	22648181	22648256	22653313	22653435	267,233,265	138,127,122	498,465,508	57,44,65	183	192	0.0	0.67,0.658,0.695	0.902,0.917,0.891	-0.229
ENSMUSG00000030978	Rrm1	chr7	+	102465717	102465813	102466877	102467066	102463645	102463781	102468294	102469771	1881,2222,1971	2374,2591,2635	1034,1026,1151	2352,2651,3254	221	314	7.7384679861e-15	0.53,0.549,0.515	0.384,0.355,0.334	0.174
ENSMUSG00000062006	Rpl34	chr3	-	130728747	130728851	130729050	130729150	130726838	130726959	130729228	130729302	5945,4679,6181	12273,10179,12863	3281,2608,3501	13547,11587,14198	225	229	7.7384679861e-15	0.33,0.319,0.328	0.198,0.186,0.201	0.131
ENSMUSG00000030960	Mettl10	chr7	-	132837099	132837207	132851425	132851491	132831367	132831576	132852498	132852585	184,188,178	348,311,360	329,350,469	289,239,264	191	233	7.7384679861e-15	0.392,0.424,0.376	0.581,0.641,0.684	-0.238
ENSMUSG00000041958	Pigs	chr11	+	78335426	78335634	78336687	78336830	78333666	78333758	78337788	78337903	241,249,224	429,400,389	172,165,153	716,665,641	333	268	7.7384679861e-15	0.311,0.334,0.317	0.162,0.166,0.161	0.158
ENSMUSG00000025730	Rab40c	chr17	-	25890637	25890698	25891285	25891346	25885074	25885152	25919364	25919506	111,100,86	102,84,95	150,133,115	40,31,33	186	186	7.7384679861e-15	0.521,0.543,0.475	0.789,0.811,0.777	-0.279
ENSMUSG00000021764	Ndufs4	chr13	-	114307816	114307890	114351447	114351526	114287794	114288866	114387958	114388094	1357,1219,1308	1123,1111,1326	1353,1174,1386	647,471,598	204	199	7.7384679861e-15	0.541,0.517,0.49	0.671,0.709,0.693	-0.175
ENSMUSG00000028792	Ak2	chr4	+	128999133	128999259	129002150	129002261	128993223	128993436	129002373	129002468	1545,1338,1361	1147,1092,1178	2139,1989,2099	872,745,808	251	236	7.7384679861e-15	0.559,0.535,0.521	0.698,0.715,0.71	-0.169
ENSMUSG00000021039	Snw1	chr12	-	87453857	87453954	87455589	87455731	87452581	87452699	87456851	87456968	1118,977,1099	1129,1066,1073	1621,1502,1714	854,712,804	267	222	7.7384679861e-15	0.452,0.432,0.46	0.612,0.637,0.639	-0.181
ENSMUSG00000005846	Rsl1d1	chr16	-	11196472	11196566	11199384	11199486	11196273	11196396	11199570	11199719	1391,1325,1364	1181,1180,1281	1633,1599,1642	739,689,661	227	219	7.7384679861e-15	0.532,0.52,0.507	0.681,0.691,0.706	-0.173
ENSMUSG00000026043	Col3a1	chr1	+	45334760	45334814	45335134	45335188	45334596	45334650	45335727	45335781	1900,1885,1835	1008,1149,946	4018,4769,4528	1049,1353,1182	179	179	7.7384679861e-15	0.653,0.621,0.66	0.793,0.779,0.793	-0.144
ENSMUSG00000060572	Mfap2	chr4	+	141014982	141015070	141015214	141015288	141014394	141014448	141015476	141015814	2922,2293,2510	1974,1607,1764	4372,4080,4392	1448,1328,1607	213	199	7.7384679861e-15	0.58,0.571,0.571	0.738,0.742,0.719	-0.159
ENSMUSG00000024826	Dpf2	chr19	-	5905388	5905552	5906523	5906631	5904453	5904546	5907000	5907161	800,718,632	874,917,805	952,1012,1147	599,561,591	233	289	7.7384679861e-15	0.532,0.493,0.493	0.663,0.691,0.707	-0.181
ENSMUSG00000025220	Mgea5	chr19	-	45776047	45776219	45776886	45777017	45773661	45773760	45778586	45778684	600,503,461	636,633,608	693,562,296	339,288,183	256	297	7.7384679861e-15	0.523,0.48,0.468	0.703,0.694,0.652	-0.193
ENSMUSG00000022911	Arl13b	chr16	-	62813158	62813264	62827163	62827413	62811848	62812051	62830742	62830813	123,120,93	144,161,156	241,225,172	121,106,76	375	231	7.7384679861e-15	0.345,0.315,0.269	0.551,0.567,0.582	-0.257
ENSMUSG00000038510	Rpf2	chr10	-	40225296	40225441	40227558	40227661	40223426	40223920	40233107	40233207	322,238,248	459,481,461	194,155,195	759,693,858	228	270	1.46995556265e-14	0.454,0.369,0.389	0.232,0.209,0.212	0.186
ENSMUSG00000030082	Sec61a1	chr6	-	88508561	88508722	88514312	88514444	88507171	88507369	88515343	88515422	1111,1387,1056	1412,1511,1479	1233,1088,858	2840,2907,2332	257	286	1.46995556265e-14	0.467,0.505,0.443	0.326,0.294,0.29	0.168
ENSMUSG00000002835	Chaf1a	chr17	+	56044061	56044112	56056420	56056477	56040415	56040551	56057717	56057920	17,22,106	293,387,341	0,2,5	313,293,296	176	182	1.46995556265e-14	0.057,0.056,0.243	0.0,0.007,0.017	0.111
ENSMUSG00000071659	Hnrnpul2	chr19	+	8822803	8822939	8823229	8823306	8819400	8820813	8823529	8823669	919,1045,938	1026,1229,1075	1786,1699,1429	1004,947,765	261	202	1.46995556265e-14	0.409,0.397,0.403	0.579,0.581,0.591	-0.181
ENSMUSG00000027985	Lef1	chr3	+	131200294	131200402	131204255	131204304	131194624	131194787	131223075	131224356	2096,2018,1833	465,474,405	2731,2864,3737	298,316,362	233	174	1.46995556265e-14	0.771,0.761,0.772	0.873,0.871,0.885	-0.108
ENSMUSG00000014349	Ube2z	chr11	-	96055837	96055950	96060936	96061124	96051733	96051824	96062994	96063067	840,899,773	677,577,535	1218,1128,883	341,365,347	313	238	1.46995556265e-14	0.485,0.542,0.524	0.731,0.701,0.659	-0.18
ENSMUSG00000003226	Ranbp2	chr10	+	58488572	58488674	58490609	58490755	58485679	58485881	58492410	58492684	432,499,426	424,533,411	207,269,262	502,518,675	227	271	1.46995556265e-14	0.549,0.528,0.553	0.33,0.383,0.317	0.2
ENSMUSG00000024833	Pola2	chr19	-	5946469	5946543	5947703	5947742	5943554	5943663	5948401	5948526	229,264,195	409,464,409	110,106,135	559,518,547	164	199	1.46995556265e-14	0.405,0.408,0.366	0.193,0.199,0.23	0.186
ENSMUSG00000029422	Rsrc2	chr5	-	123730454	123730544	123731036	123731269	123728723	123729356	123733555	123733635	745,597,597	652,521,543	411,378,337	767,652,765	358	215	1.46995556265e-14	0.407,0.408,0.398	0.243,0.258,0.209	0.168
ENSMUSG00000031158	Timm17b	chrX	+	7906070	7906199	7906280	7906391	7903672	7903736	7906487	7908351	957,947,1042	1014,780,1066	645,556,632	1310,1081,1330	254	236	1.46995556265e-14	0.467,0.53,0.476	0.314,0.323,0.306	0.177
ENSMUSG00000027002	Nckap1	chr2	-	80506820	80506937	80508711	80508805	80506172	80506282	80512676	80512757	503,613,504	1096,1219,914	206,219,262	1055,909,1035	219	242	2.17513694744e-14	0.336,0.357,0.379	0.177,0.21,0.219	0.155
ENSMUSG00000013465	Nelfb	chr2	-	25206159	25206345	25209853	25210084	25205126	25205239	25210437	25210537	770,785,711	516,581,521	480,475,493	718,739,770	356	311	2.17513694744e-14	0.566,0.541,0.544	0.369,0.36,0.359	0.188
ENSMUSG00000027569	Mrgbp	chr2	+	180584405	180584487	180584796	180584871	180583400	180583522	180585300	180586287	159,198,196	222,198,221	131,105,105	341,321,386	207	200	2.17513694744e-14	0.409,0.491,0.461	0.271,0.24,0.208	0.214
ENSMUSG00000024962	Vegfb	chr19	-	6986020	6986094	6986773	6986816	6985804	6985840	6987351	6987651	70,55,87	217,137,185	49,48,82	492,399,532	168	199	2.83630192265e-14	0.276,0.322,0.358	0.106,0.125,0.154	0.19
ENSMUSG00000037235	Mxd4	chr5	-	34178809	34178924	34184313	34184343	34177597	34177760	34187328	34187428	60,82,58	521,506,452	152,126,146	417,377,364	155	240	2.83630192265e-14	0.151,0.201,0.166	0.361,0.341,0.383	-0.189
ENSMUSG00000028986	Klhl7	chr5	+	24134963	24135139	24138305	24138480	24127979	24128104	24141150	24141293	321,359,334	522,572,478	170,126,87	575,473,356	301	300	2.83630192265e-14	0.38,0.385,0.411	0.228,0.21,0.196	0.181
ENSMUSG00000000581	C1d	chr11	+	17263608	17263675	17263950	17264006	17262647	17262794	17266530	17269176	544,490,532	457,451,465	239,206,245	466,390,520	192	181	2.83630192265e-14	0.529,0.506,0.519	0.326,0.332,0.308	0.196
ENSMUSG00000032113	Chek1	chr9	-	36712041	36712143	36713320	36713452	36710156	36710430	36713682	36713860	728,652,629	343,319,289	555,495,408	101,88,92	257	227	2.83630192265e-14	0.652,0.644,0.658	0.829,0.832,0.797	-0.168
ENSMUSG00000005899	Smpd4	chr16	+	17639744	17639845	17640125	17640289	17639273	17639364	17640864	17641061	351,336,285	599,656,631	197,150,145	719,703,772	226	289	3.49913335022e-14	0.428,0.396,0.366	0.259,0.214,0.194	0.174
ENSMUSG00000051768	Xrcc1	chr7	+	24567809	24567926	24570448	24570578	24567313	24567572	24570871	24570926	752,784,705	712,779,815	691,619,763	1430,1307,1726	242	255	3.49913335022e-14	0.527,0.515,0.477	0.337,0.333,0.318	0.177
ENSMUSG00000020697	Lig3	chr11	+	82795364	82795452	82795708	82795786	82794503	82794583	82796027	82796151	156,153,146	208,231,173	88,97,73	305,331,300	213	203	3.49913335022e-14	0.417,0.387,0.446	0.216,0.218,0.188	0.209
ENSMUSG00000026098	Pms1	chr1	-	53216230	53216347	53267827	53267930	53207962	53208085	53275069	53275252	113,113,105	105,114,92	56,54,46	164,165,138	228	242	4.16276208906e-14	0.533,0.513,0.548	0.266,0.258,0.261	0.27
ENSMUSG00000052752	Traf7	chr17	-	24514124	24514217	24514712	24514866	24513898	24513932	24516504	24516599	70,69,60	535,562,534	106,89,79	295,231,257	279	218	4.16276208906e-14	0.093,0.088,0.081	0.219,0.231,0.194	-0.127
ENSMUSG00000005610	Eif4g2	chr7	-	111075586	111075712	111076695	111076856	111075336	111075441	111076937	111077076	8005,8117,7971	12032,11177,11182	6436,5518,4381	16900,16004,12311	286	251	4.77424126598e-14	0.369,0.389,0.385	0.251,0.232,0.238	0.141
ENSMUSG00000071359	Tbpl1	chr10	-	22707770	22707874	22709145	22709209	22707588	22707683	22709356	22709439	343,375,355	557,539,471	206,163,159	666,539,557	189	229	4.77424126598e-14	0.427,0.457,0.477	0.273,0.268,0.257	0.188
ENSMUSG00000020978	Klhdc2	chr12	+	69307189	69307299	69307617	69307690	69305782	69305841	69308957	69309045	1918,1590,1911	738,603,788	1803,1757,1706	319,308,356	235	198	4.77424126598e-14	0.686,0.69,0.671	0.826,0.828,0.801	-0.136
ENSMUSG00000031536	Polb	chr8	-	22645044	22645094	22650488	22650555	22642304	22642356	22653059	22653117	294,244,278	84,91,89	565,522,521	77,51,52	192	175	4.77424126598e-14	0.761,0.71,0.74	0.87,0.903,0.901	-0.154
ENSMUSG00000019132	BC005537	chr13	+	24805861	24805984	24809885	24810020	24804781	24804958	24812636	24814013	1102,1020,921	1233,1343,1044	759,684,753	1750,1743,1832	248	260	5.43325347207e-14	0.484,0.443,0.48	0.313,0.291,0.301	0.167
ENSMUSG00000024287	Thoc1	chr18	+	9987598	9987664	9989690	9989774	9987069	9987165	9992127	9992275	265,215,211	556,411,504	117,134,133	629,654,666	191	209	6.01095936511e-14	0.343,0.364,0.314	0.169,0.183,0.179	0.163
ENSMUSG00000026153	Fam135a	chr1	-	24014778	24014892	24020674	24020785	24011092	24012497	24021853	24022005	233,260,229	194,191,167	289,280,430	91,90,112	236	239	6.01095936511e-14	0.549,0.58,0.581	0.763,0.759,0.795	-0.202
ENSMUSG00000063200	Nol7	chr13	+	43400852	43400934	43401296	43401418	43400592	43400621	43401499	43401577	388,284,311	1135,1073,1047	195,170,271	1526,1438,1664	207	247	6.01095936511e-14	0.29,0.24,0.262	0.132,0.124,0.163	0.124
ENSMUSG00000063888	Rpl7l1	chr17	-	46780390	46780551	46781782	46781891	46779284	46779422	46782618	46782656	293,284,282	1581,1440,1536	538,456,440	1263,1150,1131	234	286	6.01095936511e-14	0.185,0.194,0.183	0.342,0.326,0.322	-0.143
ENSMUSG00000028207	Asph	chr4	-	9604515	9604629	9635900	9635969	9602468	9602501	9639197	9639347	353,333,295	482,511,473	251,188,99	754,632,463	194	239	6.65124521119e-14	0.474,0.445,0.434	0.291,0.268,0.208	0.195
ENSMUSG00000032624	Eml4	chr17	+	83454400	83454552	83456031	83456157	83450938	83451074	83456241	83456373	680,799,686	886,1130,850	958,946,849	701,568,486	277	251	7.28626121488e-14	0.41,0.391,0.422	0.553,0.601,0.613	-0.181
ENSMUSG00000029510	Gpc2	chr5	-	138276207	138276338	138276583	138276746	138275928	138276075	138277406	138277487	581,516,530	776,610,709	400,325,302	1031,800,992	288	256	7.91607216935e-14	0.4,0.429,0.399	0.256,0.265,0.213	0.165
ENSMUSG00000020993	Trappc6b	chr12	-	59048122	59048206	59051640	59051708	59044252	59044346	59061155	59061461	134,168,131	255,282,288	235,209,214	194,132,173	193	209	8.54074180991e-14	0.363,0.392,0.33	0.567,0.632,0.573	-0.229
ENSMUSG00000109336	Samd4b	chr7	-	28403619	28403743	28403863	28404062	28401823	28401907	28405488	28405607	349,400,335	481,544,435	209,190,183	589,598,581	324	249	9.77490692978e-14	0.358,0.361,0.372	0.214,0.196,0.195	0.162
ENSMUSG00000026775	Yme1l1	chr2	+	23175168	23175252	23181025	23181108	23172955	23173106	23183212	23183303	738,740,758	517,481,488	527,473,338	753,659,485	209	208	9.77490692978e-14	0.587,0.605,0.607	0.411,0.417,0.41	0.187
ENSMUSG00000012535	Tnpo3	chr6	-	29582165	29582309	29586037	29586194	29579520	29579696	29588022	29588096	612,613,559	573,594,532	667,569,382	312,251,145	282	269	1.03428198625e-13	0.505,0.496,0.501	0.671,0.684,0.715	-0.189
ENSMUSG00000037149	Ddx1	chr12	-	13223675	13223718	13223792	13223865	13220737	13220833	13223941	13224014	757,790,693	210,212,248	337,278,394	213,239,256	198	168	1.03428198625e-13	0.754,0.76,0.703	0.573,0.497,0.566	0.194
ENSMUSG00000044252	Osbpl1a	chr18	-	12819504	12819661	12841183	12841346	12788319	12788395	12871077	12871184	130,119,117	257,202,219	200,161,128	127,123,84	288	282	1.08155030825e-13	0.331,0.366,0.343	0.607,0.562,0.599	-0.243
ENSMUSG00000051768	Xrcc1	chr7	+	24570215	24570309	24570448	24570578	24567809	24567926	24570871	24570926	489,481,463	712,779,816	414,405,496	1429,1308,1725	219	255	1.08155030825e-13	0.444,0.418,0.398	0.252,0.265,0.251	0.164
ENSMUSG00000032397	Tipin	chr9	+	64290373	64290449	64294009	64294132	64289709	64289782	64294322	64294386	908,888,938	1259,1153,1244	1192,1094,1002	804,707,644	201	248	1.08155030825e-13	0.471,0.487,0.482	0.647,0.656,0.658	-0.174
ENSMUSG00000027523	Gnas	chr2	+	174334211	174334284	174341809	174341929	174330096	174330434	174343199	174343297	5304,4956,4632	13575,12560,12787	5782,5981,7708	8861,8452,8851	198	245	1.08155030825e-13	0.326,0.328,0.31	0.447,0.467,0.519	-0.156
ENSMUSG00000020321	Mdh1	chr11	-	21558461	21558551	21559191	21559305	21556786	21557568	21559698	21559875	2303,2239,2208	2552,2719,2654	1201,1165,1135	2765,2611,2742	239	215	1.14066236771e-13	0.448,0.426,0.428	0.281,0.286,0.271	0.155
ENSMUSG00000012535	Tnpo3	chr6	-	29579520	29579696	29582165	29582309	29578462	29578601	29586037	29586194	820,876,774	660,693,616	1342,1135,810	484,408,348	269	301	1.2477529776e-13	0.582,0.586,0.584	0.756,0.757,0.723	-0.161
ENSMUSG00000027531	Impa1	chr3	-	10316102	10316254	10321611	10321720	10311955	10315301	10322903	10323012	509,549,500	583,516,531	317,246,187	658,615,655	234	277	1.2477529776e-13	0.508,0.557,0.527	0.363,0.321,0.253	0.218
ENSMUSG00000020456	Ogdh	chr11	+	6349841	6349913	6350605	6350734	6349314	6349493	6352125	6352198	223,228,175	759,791,714	112,103,93	810,905,962	197	254	1.2477529776e-13	0.275,0.271,0.24	0.151,0.128,0.111	0.132
ENSMUSG00000051768	Xrcc1	chr7	+	24567809	24567926	24570215	24570309	24567313	24567572	24570448	24570578	752,784,706	750,695,761	690,620,763	1361,1256,1585	242	219	1.2477529776e-13	0.476,0.505,0.456	0.315,0.309,0.303	0.17
ENSMUSG00000000568	Hnrnpd	chr5	-	99964669	99964801	99966021	99966183	99963983	99964083	99967218	99967387	7322,7971,7866	6770,6496,6324	6361,5824,5597	9343,9025,10665	287	257	1.29508153882e-13	0.492,0.524,0.527	0.379,0.366,0.32	0.159
ENSMUSG00000030868	Dctn5	chr7	+	122138247	122138359	122143784	122143887	122135051	122135170	122148056	122149044	730,718,727	742,715,661	542,530,508	1062,1044,1088	237	228	1.29508153882e-13	0.486,0.491,0.514	0.329,0.328,0.31	0.175
ENSMUSG00000059208	Hnrnpm	chr17	-	33658869	33658914	33660212	33660314	33658387	33658465	33663224	33663285	3164,3622,3256	991,944,908	2353,2215,2271	1347,1154,1362	227	170	1.29508153882e-13	0.705,0.742,0.729	0.567,0.59,0.555	0.155
ENSMUSG00000022338	Eny2	chr15	+	44429559	44429636	44432437	44432508	44428110	44428242	44433898	44433973	787,736,832	695,604,780	1001,1044,1334	457,450,515	202	196	1.3515736452e-13	0.524,0.542,0.509	0.68,0.692,0.715	-0.171
ENSMUSG00000034274	Thoc5	chr11	+	4922138	4922226	4924747	4924863	4921921	4922025	4926045	4926236	321,304,290	445,494,468	343,393,421	251,253,285	213	241	1.40763615382e-13	0.449,0.41,0.412	0.607,0.637,0.626	-0.2
ENSMUSG00000024392	Bag6	chr17	+	35142922	35143010	35143332	35143682	35142726	35142839	35144150	35144442	421,387,402	291,231,256	351,311,343	447,518,478	213	475	1.57923150448e-13	0.763,0.789,0.778	0.637,0.572,0.615	0.169
ENSMUSG00000021639	Gtf2h2	chr13	-	100486070	100486125	100486473	100486524	100482937	100483043	100488848	100488935	141,141,101	169,164,157	65,60,57	248,230,193	176	180	1.57923150448e-13	0.46,0.468,0.397	0.211,0.211,0.232	0.224
ENSMUSG00000045410	Akr1e1	chr13	-	4602680	4602797	4607390	4607558	4601217	4601295	4609084	4609174	179,258,232	313,379,382	333,288,287	234,203,187	293	242	1.69431720116e-13	0.321,0.36,0.334	0.54,0.54,0.559	-0.208
ENSMUSG00000004562	Arhgef40	chr14	+	52003653	52003758	52003972	52004116	52002284	52002462	52004611	52004742	1095,1005,1020	231,245,190	823,920,1084	338,442,531	230	269	1.74825613827e-13	0.847,0.828,0.863	0.74,0.709,0.705	0.128
ENSMUSG00000030120	Mlf2	chr6	+	124932776	124932812	124933953	124934007	124932410	124932537	124934290	124934419	457,372,472	1162,1077,1131	268,225,238	1390,1302,1362	161	179	1.85493091354e-13	0.304,0.277,0.317	0.177,0.161,0.163	0.132
ENSMUSG00000035529	Prdm4	chr10	-	85902926	85903012	85904130	85904270	85901703	85901831	85905348	85905498	57,108,85	328,311,298	41,30,24	447,378,371	265	211	1.85493091354e-13	0.122,0.217,0.185	0.068,0.059,0.049	0.116
ENSMUSG00000032601	Prkar2a	chr9	+	108740687	108740762	108744229	108744295	108740434	108740536	108745481	108745623	230,253,219	182,143,126	566,527,326	137,110,94	200	191	1.90767566353e-13	0.547,0.628,0.624	0.798,0.821,0.768	-0.196
ENSMUSG00000028693	Nasp	chr4	-	116614329	116614410	116618869	116618980	116611971	116612081	116622766	116622814	3112,2933,2812	2074,2394,2294	2132,1675,1591	2851,2602,2535	236	206	2.01200167638e-13	0.567,0.517,0.517	0.395,0.36,0.354	0.164
ENSMUSG00000074578	Zfas1	chr2	+	167065158	167065217	167065433	167065480	167063635	167063727	167065686	167065862	543,525,587	283,224,319	944,747,951	197,176,211	184	172	2.01200167638e-13	0.642,0.687,0.632	0.817,0.799,0.808	-0.154
ENSMUSG00000014349	Ube2z	chr11	-	96055837	96055950	96058315	96058427	96051733	96051824	96060936	96061124	982,877,858	679,577,532	1121,1165,1053	341,360,346	237	238	2.04858352504e-13	0.592,0.604,0.618	0.768,0.765,0.753	-0.157
ENSMUSG00000041420	Meis3	chr7	+	16177708	16177868	16178744	16179100	16177391	16177573	16182040	16182152	222,148,184	160,160,171	150,125,155	327,295,385	285	481	2.04858352504e-13	0.701,0.61,0.645	0.436,0.417,0.405	0.233
ENSMUSG00000022009	Nufip1	chr14	+	76114977	76115040	76115783	76115860	76114174	76114273	76124485	76124578	146,161,124	212,203,205	68,50,63	262,225,236	188	202	2.09948001013e-13	0.425,0.46,0.394	0.218,0.193,0.223	0.215
ENSMUSG00000015605	Srf	chr17	-	46549844	46550036	46551530	46551792	46549435	46549512	46553559	46553826	743,791,778	358,316,332	1429,1335,1213	297,249,257	387	317	2.20811736325e-13	0.63,0.672,0.657	0.798,0.815,0.794	-0.149
ENSMUSG00000032180	Tmed1	chr9	-	21508930	21509114	21509253	21509351	21507379	21508391	21509993	21510186	413,387,445	759,574,706	198,173,157	691,565,652	223	309	2.25807382385e-13	0.43,0.483,0.466	0.284,0.298,0.25	0.182
ENSMUSG00000005779	Psmb4	chr3	-	94884916	94885033	94885659	94885741	94884670	94884759	94886074	94886221	3109,2952,2907	3445,2999,3387	1349,1139,1257	2690,2297,3045	207	242	2.36536397796e-13	0.513,0.535,0.501	0.37,0.367,0.326	0.162
ENSMUSG00000042590	Ipo11	chr13	-	106848240	106848336	106865864	106865980	106847345	106847459	106870674	106870788	271,288,240	357,429,331	101,84,64	312,290,260	241	221	2.41440201165e-13	0.41,0.381,0.399	0.229,0.21,0.184	0.189
ENSMUSG00000023021	Cers5	chr15	-	99745888	99745946	99747036	99747167	99741608	99741659	99751235	99751341	362,327,345	172,180,152	243,217,185	281,258,212	256	183	2.57765339322e-13	0.601,0.565,0.619	0.382,0.375,0.384	0.215
ENSMUSG00000031592	Pcm1	chr8	+	41313844	41313981	41315919	41316054	41313301	41313460	41321853	41322051	403,450,346	375,405,361	622,691,665	252,272,345	262	260	2.96805921054e-13	0.516,0.524,0.487	0.71,0.716,0.657	-0.185
ENSMUSG00000029125	Stx18	chr5	+	38092512	38092580	38106825	38106892	38039250	38039499	38116084	38116197	159,178,174	201,170,179	269,239,282	96,112,125	193	192	3.28721400648e-13	0.44,0.51,0.492	0.736,0.68,0.692	-0.222
ENSMUSG00000015671	Psma2	chr13	+	14623597	14623671	14625202	14625260	14620724	14620806	14625348	14625671	2043,1702,2151	1567,1547,1748	2549,2277,2679	1070,960,1135	199	183	3.61454336247e-13	0.545,0.503,0.531	0.687,0.686,0.685	-0.16
ENSMUSG00000029253	Cenpc1	chr5	-	86018388	86018484	86020828	86020951	86016201	86016356	86022378	86022483	364,326,367	222,236,184	523,566,661	128,132,180	248	221	3.70152224783e-13	0.594,0.552,0.64	0.785,0.793,0.766	-0.186
ENSMUSG00000022680	Pdxdc1	chr16	-	13858856	13858958	13859109	13859158	13857376	13857502	13859953	13860038	252,277,213	598,587,508	131,137,89	679,650,557	174	227	3.80044761093e-13	0.355,0.381,0.354	0.201,0.216,0.172	0.167
ENSMUSG00000028790	Khdrbs1	chr4	-	129720038	129720106	129720651	129720853	129719082	129719141	129722644	129722778	4085,4303,4147	1312,1260,1179	2407,2290,2063	1368,1229,1348	327	193	3.84299282131e-13	0.648,0.668,0.675	0.509,0.524,0.475	0.161
ENSMUSG00000028901	Gmeb1	chr4	-	132242324	132242449	132245985	132246068	132237110	132237214	132251674	132251832	161,213,183	246,282,226	266,229,210	159,122,108	208	250	5.16182499042e-13	0.44,0.476,0.493	0.668,0.693,0.7	-0.217
ENSMUSG00000022437	Samm50	chr15	+	84199772	84199879	84200292	84200423	84198573	84198661	84200629	84200717	856,832,844	704,642,678	1018,988,1041	389,355,443	232	256	5.36533780369e-13	0.573,0.588,0.579	0.743,0.754,0.722	-0.16
ENSMUSG00000029629	Phf14	chr6	+	11988721	11988817	11990028	11990132	11987575	11987682	11991985	11992117	490,443,475	696,582,571	524,589,711	363,348,419	221	229	5.82313113162e-13	0.422,0.441,0.463	0.599,0.637,0.637	-0.182
ENSMUSG00000040945	Rcc2	chr4	+	140717019	140717200	140717624	140717730	140715865	140716032	140718339	140718412	4424,4694,4877	4643,4523,5191	2127,1796,1937	3910,3610,3940	306	231	6.56980139225e-13	0.418,0.439,0.415	0.291,0.273,0.271	0.146
ENSMUSG00000037669	Ldah	chr12	+	8268363	8268598	8275807	8275890	8238442	8238615	8283899	8285758	429,350,357	243,242,231	552,582,373	123,165,119	360	208	6.82034466568e-13	0.505,0.455,0.472	0.722,0.671,0.644	-0.202
ENSMUSG00000029554	Mad1l1	chr5	-	140261497	140261584	140295786	140295848	140193913	140194058	140300214	140300329	134,172,145	252,196,184	78,64,91	301,324,373	187	212	6.82861175014e-13	0.376,0.499,0.472	0.227,0.183,0.217	0.24
ENSMUSG00000021417	Eci2	chr13	-	34986066	34986187	34988282	34988352	34980261	34980351	34990180	34990369	595,571,597	970,828,850	871,761,850	618,545,666	195	246	6.82861175014e-13	0.436,0.465,0.47	0.64,0.638,0.617	-0.175
ENSMUSG00000038290	Smg6	chr11	+	75053761	75053963	75139192	75139369	75041867	75042036	75142756	75142903	248,309,212	218,265,253	138,177,185	375,379,415	327	302	7.02175081687e-13	0.512,0.519,0.436	0.254,0.301,0.292	0.207
ENSMUSG00000028811	Yars	chr4	+	129209651	129209787	129210492	129210578	129207940	129208033	129213948	129214084	532,529,488	490,450,449	316,271,294	580,557,547	261	211	7.02859252282e-13	0.467,0.487,0.468	0.306,0.282,0.303	0.177
ENSMUSG00000037503	Fam168b	chr1	-	34828766	34828847	34836732	34836813	34819866	34820009	34842827	34842964	377,551,538	1166,1503,1120	158,126,295	1745,1555,1077	206	206	7.02859252282e-13	0.244,0.268,0.324	0.083,0.075,0.215	0.154
ENSMUSG00000026494	Kif26b	chr1	+	178821482	178821666	178864845	178865052	178715802	178715969	178869345	178869439	180,241,181	321,464,305	262,328,221	233,229,166	309	332	7.14193972543e-13	0.376,0.358,0.389	0.547,0.606,0.589	-0.206
ENSMUSG00000039753	Fbxl5	chr5	-	43750861	43751010	43758221	43758944	43744623	43745375	43759742	43759825	235,252,242	314,310,253	133,113,111	300,336,388	848	274	7.14193972543e-13	0.195,0.208,0.236	0.125,0.098,0.085	0.11
ENSMUSG00000021820	Camk2g	chr14	-	20765911	20766014	20766152	20766225	20765395	20765479	20770063	20770129	121,147,117	190,192,161	240,243,169	143,124,90	198	228	7.1714911237e-13	0.423,0.469,0.456	0.659,0.693,0.684	-0.229
ENSMUSG00000015697	Setdb1	chr3	-	95325717	95325883	95326142	95326272	95324629	95324841	95326385	95326414	444,524,485	729,686,642	357,347,410	959,1073,1250	255	291	7.51853258016e-13	0.41,0.466,0.463	0.298,0.27,0.272	0.166
ENSMUSG00000031922	Cep57	chr9	-	13809859	13810004	13810626	13810862	13807794	13808840	13812632	13812710	298,293,310	473,461,404	247,206,197	743,615,758	361	270	7.91607216936e-13	0.32,0.322,0.365	0.199,0.2,0.163	0.148
ENSMUSG00000029920	Smarcad1	chr6	+	65110369	65110552	65111775	65111885	65108651	65108770	65114300	65115598	323,378,332	426,446,385	157,150,145	388,423,431	308	235	9.10003372583e-13	0.366,0.393,0.397	0.236,0.213,0.204	0.168
ENSMUSG00000025217	Btrc	chr19	+	45456532	45456610	45471014	45471104	45423132	45423240	45502931	45503163	69,56,64	173,183,154	122,153,113	123,104,110	203	215	1.03811421999e-12	0.297,0.245,0.306	0.512,0.609,0.521	-0.265
ENSMUSG00000023079	Gtf2ird1	chr5	-	134366835	134366916	134376893	134377077	134363901	134363979	134379936	134380020	456,478,404	56,60,64	806,852,953	41,28,46	309	206	1.06087361118e-12	0.844,0.842,0.808	0.929,0.953,0.932	-0.107
ENSMUSG00000017299	Dnttip1	chr2	+	164763220	164763281	164765160	164765232	164763068	164763127	164767706	164767762	376,245,355	185,151,209	459,488,592	128,97,139	186	197	1.08348569239e-12	0.683,0.632,0.643	0.792,0.842,0.819	-0.165
ENSMUSG00000002546	Golga2	chr2	+	32292092	32292215	32296625	32296721	32288312	32288396	32296964	32297008	95,138,90	118,128,102	200,257,198	94,72,68	248	221	1.12672093877e-12	0.418,0.49,0.44	0.655,0.761,0.722	-0.263
ENSMUSG00000031290	Lrch2	chrX	-	147492038	147492087	147496766	147496832	147491834	147491951	147503383	147503491	58,45,43	270,297,217	17,16,10	364,312,255	191	174	1.19038041303e-12	0.164,0.121,0.153	0.041,0.045,0.034	0.106
ENSMUSG00000053604	Rpia	chr6	-	70774250	70774319	70775108	70775173	70773429	70773571	70777351	70777411	170,177,160	184,161,185	101,88,98	255,267,239	190	194	1.4141864818e-12	0.485,0.529,0.469	0.288,0.252,0.295	0.216
ENSMUSG00000015575	Atp6v0e	chr17	+	26682677	26682725	26695354	26695484	26676395	26676578	26699211	26699644	213,115,230	663,480,673	125,114,104	933,899,805	173	255	1.4141864818e-12	0.321,0.261,0.335	0.165,0.157,0.16	0.145
ENSMUSG00000012114	Med15	chr16	-	17653444	17653605	17653924	17653991	17653190	17653357	17655013	17655077	94,117,91	313,337,303	134,145,150	198,157,179	192	286	1.41993494103e-12	0.309,0.341,0.309	0.502,0.579,0.555	-0.226
ENSMUSG00000033444	Specc1l	chr10	+	75230681	75230871	75241064	75241218	75212072	75212219	75245078	75246712	172,223,191	279,271,209	75,71,83	344,351,211	315	279	1.54317334925e-12	0.353,0.422,0.447	0.162,0.152,0.258	0.217
ENSMUSG00000022682	Rrn3	chr16	+	13789532	13789592	13790620	13790684	13788959	13789089	13791919	13791989	199,294,239	162,175,165	105,89,83	160,160,169	185	189	1.56375826493e-12	0.557,0.632,0.597	0.401,0.362,0.334	0.23
ENSMUSG00000032527	Pccb	chr9	-	101012704	101012815	101023135	101023249	100999164	100999273	101027079	101027136	293,246,243	275,227,204	466,488,422	200,200,146	239	236	1.71115347619e-12	0.513,0.517,0.54	0.697,0.707,0.741	-0.192
ENSMUSG00000062078	Qk	chr17	-	10238892	10239036	10273946	10274063	10217715	10217803	10282838	10282981	1349,1513,1314	1038,1066,949	2352,2048,1188	902,753,439	242	269	2.12588856372e-12	0.591,0.612,0.606	0.743,0.751,0.751	-0.145
ENSMUSG00000044783	Hjurp	chr1	-	88272728	88272765	88275041	88275097	88270201	88270299	88277218	88277285	288,402,305	88,118,76	703,645,448	79,63,49	181	162	2.17472783077e-12	0.745,0.753,0.782	0.888,0.902,0.891	-0.134
ENSMUSG00000032582	Rbm6	chr9	-	107800698	107800773	107833433	107833507	107796476	107796537	107847267	107847337	167,233,203	272,295,253	105,107,104	370,331,333	199	200	2.19811183144e-12	0.382,0.443,0.446	0.222,0.245,0.239	0.188
ENSMUSG00000069094	Pde7a	chr3	-	19236443	19236539	19241145	19241209	19235912	19236013	19243049	19243201	122,127,171	385,412,355	49,50,29	410,379,250	189	221	2.32163682533e-12	0.27,0.265,0.36	0.123,0.134,0.119	0.173
ENSMUSG00000052632	Asap2	chr12	+	21185097	21185243	21199543	21199618	21168203	21168276	21200879	21200929	119,141,116	80,82,86	67,54,65	118,158,116	271	200	2.39440696393e-12	0.523,0.559,0.499	0.295,0.201,0.293	0.264
ENSMUSG00000002949	Timm44	chr8	-	4268299	4268380	4269854	4270025	4267863	4268013	4274136	4274232	397,418,419	332,405,373	310,317,354	656,573,632	296	206	2.49388849763e-12	0.454,0.418,0.439	0.247,0.278,0.28	0.169
ENSMUSG00000027962	Vcam1	chr3	-	116125954	116126275	116128532	116128808	116124382	116124649	116129303	116129457	324,284,308	403,462,469	265,231,142	173,124,102	401	446	2.49612023358e-12	0.472,0.406,0.422	0.63,0.674,0.608	-0.204
ENSMUSG00000034377	Tulp4	chr17	+	6185136	6185298	6198671	6198852	6176828	6176957	6201699	6201834	144,143,94	199,251,154	91,66,29	355,312,125	287	306	2.50821313276e-12	0.436,0.378,0.394	0.215,0.184,0.198	0.204
ENSMUSG00000006010	BC003331	chr1	-	150382267	150382408	150384428	150384535	150381498	150381594	150386357	150386453	87,105,81	135,134,139	75,54,41	298,220,207	232	266	2.55468836707e-12	0.425,0.473,0.401	0.224,0.22,0.185	0.223
ENSMUSG00000022336	Eif3e	chr15	-	43266133	43266259	43270878	43270983	43265500	43265625	43272275	43272318	2040,1820,1868	4628,3985,4224	1094,957,665	4264,3913,3274	230	251	2.58615825232e-12	0.325,0.333,0.326	0.219,0.211,0.181	0.124
ENSMUSG00000002825	Qtrt1	chr9	+	21419290	21419366	21419438	21419548	21418283	21418422	21419624	21419712	125,132,146	238,260,217	71,71,71	325,281,368	201	235	2.77888620591e-12	0.38,0.372,0.44	0.203,0.228,0.184	0.192
ENSMUSG00000030849	Fgfr2	chr7	-	130218997	130219121	130228622	130228792	130200982	130201173	130241199	130241277	209,218,194	400,445,369	607,561,365	471,448,393	295	249	2.80460839737e-12	0.306,0.293,0.307	0.521,0.514,0.439	-0.189
ENSMUSG00000051306	Usp42	chr5	-	143722286	143722354	143723108	143723211	143721632	143721703	143723894	143724005	132,181,129	102,158,114	174,199,177	58,65,44	228	193	3.29677383117e-12	0.523,0.492,0.489	0.717,0.722,0.773	-0.236
ENSMUSG00000029422	Rsrc2	chr5	-	123733555	123733635	123736558	123736681	123731036	123731269	123739491	123739695	1375,1226,1148	589,439,431	1690,1678,1591	342,325,284	248	205	3.33520998606e-12	0.659,0.698,0.688	0.803,0.81,0.822	-0.13
ENSMUSG00000025817	Nudt5	chr2	+	5861026	5861076	5862300	5862408	5855979	5856047	5863578	5863674	344,302,337	835,771,816	408,341,333	466,419,388	175	233	3.41678847557e-12	0.354,0.343,0.355	0.538,0.52,0.533	-0.18
ENSMUSG00000005469	Prkaca	chr8	+	83990427	83990554	83990641	83990737	83988282	83988365	83990862	83990985	1466,1546,1444	952,976,894	1711,1546,1502	578,468,496	252	221	3.50184101293e-12	0.575,0.581,0.586	0.722,0.743,0.726	-0.15
ENSMUSG00000028070	Apoa1bp	chr3	-	88057723	88057837	88057920	88058031	88056985	88057133	88058129	88058238	866,770,814	846,882,897	1137,1089,1321	668,553,712	236	239	3.50184101293e-12	0.509,0.469,0.479	0.633,0.666,0.653	-0.165
ENSMUSG00000031591	Asah1	chr8	-	41354013	41354100	41354826	41354917	41351893	41351972	41360252	41360299	255,220,225	205,173,165	713,691,536	277,224,168	216	212	3.56787003502e-12	0.55,0.555,0.572	0.716,0.752,0.758	-0.183
ENSMUSG00000020680	Taf15	chr11	+	83487222	83487413	83497261	83497296	83484976	83485079	83497893	83497926	1252,1294,1253	266,273,281	905,849,843	342,397,417	316	160	3.59541127968e-12	0.704,0.706,0.693	0.573,0.52,0.506	0.168
ENSMUSG00000030060	Hmces	chr6	+	87925631	87925810	87933241	87933434	87921525	87921651	87936089	87936629	426,379,422	374,369,398	551,586,686	268,253,278	304	318	3.66552281809e-12	0.544,0.518,0.526	0.683,0.708,0.721	-0.175
ENSMUSG00000071547	Nt5dc2	chr14	+	31135337	31135393	31135493	31135587	31135029	31135104	31135685	31135814	1203,1140,1133	1845,1705,1815	846,816,958	720,638,716	181	219	3.79507178371e-12	0.441,0.447,0.43	0.587,0.607,0.618	-0.165
ENSMUSG00000020078	Vps26a	chr10	-	62471059	62471135	62480557	62480707	62469900	62470057	62486657	62486805	226,246,214	206,172,210	383,347,290	150,116,70	275	201	3.81987023807e-12	0.445,0.511,0.427	0.651,0.686,0.752	-0.235
ENSMUSG00000062762	Ei24	chr9	-	36788192	36788253	36789779	36789925	36786482	36786549	36793239	36793349	614,679,692	410,403,368	922,795,748	265,228,209	271	186	3.81987023807e-12	0.507,0.536,0.563	0.705,0.705,0.711	-0.172
ENSMUSG00000026608	Kctd3	chr1	-	188987515	188987631	188995741	188995832	188983206	188983294	188996399	188996540	233,212,199	271,242,260	140,160,106	394,386,344	216	241	3.95849632143e-12	0.49,0.494,0.461	0.284,0.316,0.256	0.196
ENSMUSG00000061559	Wdr61	chr9	-	54720259	54720352	54722833	54722927	54719250	54719329	54724050	54724144	879,826,917	967,885,1074	548,519,510	1178,1032,1260	219	218	4.07299121966e-12	0.475,0.482,0.459	0.317,0.334,0.287	0.159
ENSMUSG00000037643	Prkci	chr3	+	31025129	31025219	31026252	31026303	31018549	31018671	31029485	31029571	143,182,150	92,95,72	134,113,91	220,160,115	215	176	4.23799659462e-12	0.56,0.611,0.63	0.333,0.366,0.393	0.236
ENSMUSG00000048234	Rnf149	chr1	-	39555477	39555670	39558314	39558411	39551295	39552515	39560692	39560775	172,162,184	458,440,362	135,122,90	712,659,607	222	318	4.24897645088e-12	0.35,0.345,0.421	0.214,0.21,0.175	0.172
ENSMUSG00000025451	Paip1	chr13	+	119440758	119440871	119451791	119451846	119437968	119438154	119455695	119455789	1610,1597,1451	509,467,486	1181,1051,1001	661,602,743	238	180	4.64841766612e-12	0.705,0.721,0.693	0.575,0.569,0.505	0.157
ENSMUSG00000026134	Prim2	chr1	-	33464052	33464121	33480457	33480540	33453809	33454304	33484681	33484808	252,244,250	244,285,241	122,114,134	300,274,313	208	194	4.65354657071e-12	0.491,0.444,0.492	0.275,0.28,0.285	0.196
ENSMUSG00000003423	Pih1d1	chr7	+	45156305	45156399	45156731	45156798	45154302	45154420	45157602	45157782	170,132,195	565,486,492	100,89,175	804,819,928	219	192	4.77361769161e-12	0.209,0.192,0.258	0.098,0.087,0.142	0.111
ENSMUSG00000032763	Ilvbl	chr10	+	78583629	78583701	78583877	78583983	78583463	78583534	78584069	78584498	70,62,56	189,159,166	40,50,53	341,373,448	197	231	4.86549009377e-12	0.303,0.314,0.283	0.121,0.136,0.122	0.174
ENSMUSG00000022403	St13	chr15	-	81366346	81366489	81369393	81369442	81365449	81365578	81371457	81371574	932,923,948	2179,1870,1888	517,465,498	2031,2019,2022	174	268	4.94769503144e-12	0.397,0.432,0.436	0.282,0.262,0.275	0.149
ENSMUSG00000014601	Strip1	chr3	-	107616507	107616608	107616811	107616938	107615760	107615827	107618057	107618155	516,510,505	557,571,502	688,657,684	369,319,368	252	226	5.20164953169e-12	0.454,0.445,0.474	0.626,0.649,0.625	-0.176
ENSMUSG00000022477	Aco2	chr15	+	81889297	81889434	81899128	81899221	81872308	81872548	81903475	81903634	416,419,410	619,660,675	678,654,630	520,525,473	262	218	5.29128102836e-12	0.359,0.346,0.336	0.52,0.509,0.526	-0.171
ENSMUSG00000021266	Wars	chr12	-	108875665	108875785	108881042	108881151	108875113	108875296	108882694	108882908	409,458,429	593,603,523	358,417,425	268,219,249	234	245	5.52961359599e-12	0.419,0.443,0.462	0.583,0.666,0.641	-0.189
ENSMUSG00000024165	Hn1l	chr17	-	24948637	24948780	24956017	24956166	24945579	24945628	24960567	24960636	875,857,771	1316,1386,1265	1531,1445,1717	1394,1259,1145	274	268	5.62011641445e-12	0.394,0.377,0.373	0.518,0.529,0.595	-0.166
ENSMUSG00000020776	Fbf1	chr11	-	116144432	116144542	116145424	116145542	116142285	116143466	116145622	116145760	162,129,159	233,206,175	67,49,78	205,243,269	243	235	5.62011641445e-12	0.402,0.377,0.468	0.24,0.163,0.219	0.208
ENSMUSG00000029203	Ube2k	chr5	+	65571531	65571590	65591875	65591975	65565988	65566082	65594419	65594548	433,432,391	1334,1048,1161	665,652,699	952,962,944	184	225	5.81967281545e-12	0.284,0.335,0.292	0.461,0.453,0.475	-0.159
ENSMUSG00000022677	Fopnl	chr16	-	14304453	14304587	14313815	14314013	14299243	14300209	14317293	14317375	263,307,235	889,814,910	546,507,389	905,710,675	323	259	6.067302833e-12	0.192,0.232,0.172	0.326,0.364,0.316	-0.137
ENSMUSG00000097195	Snhg5	chr9	-	88522306	88522381	88522483	88522586	88521917	88521975	88522850	88522929	35,25,26	299,213,232	143,103,103	346,357,322	228	200	6.28680856219e-12	0.093,0.093,0.09	0.266,0.202,0.219	-0.137
ENSMUSG00000033581	Igf2bp2	chr16	-	22068142	22068259	22076016	22076145	22065092	22065167	22078615	22078751	1398,1445,1316	1052,1275,1031	1492,1373,1174	630,558,492	254	242	7.31434863568e-12	0.559,0.519,0.549	0.693,0.701,0.695	-0.154
ENSMUSG00000003500	Impdh1	chr6	-	29206305	29206512	29206922	29206997	29206065	29206153	29207094	29207196	180,175,187	194,143,156	283,292,282	98,107,114	200	332	7.40505300175e-12	0.606,0.67,0.666	0.827,0.819,0.804	-0.169
ENSMUSG00000031012	Cask	chrX	-	13682970	13683048	13714665	13714771	13677584	13677657	13785936	13786030	134,203,171	175,183,169	93,117,71	340,263,187	231	203	7.59696457148e-12	0.402,0.494,0.471	0.194,0.281,0.25	0.214
ENSMUSG00000032737	Inppl1	chr7	-	101828948	101829048	101829153	101829292	101828760	101828849	101829575	101829672	547,589,531	555,564,534	395,310,366	686,807,710	264	225	8.73594590882e-12	0.457,0.471,0.459	0.329,0.247,0.305	0.169
ENSMUSG00000029191	Rfc1	chr5	-	65291086	65291194	65293657	65293935	65287889	65288069	65295953	65296044	396,507,419	614,699,569	335,330,250	987,960,714	403	233	8.83081828671e-12	0.272,0.295,0.299	0.164,0.166,0.168	0.123
ENSMUSG00000010097	Nxf1	chr19	+	8762311	8762495	8762682	8762836	8757072	8757259	8763532	8763616	961,917,902	955,847,757	913,797,693	1514,1440,1290	309	279	9.14885121946e-12	0.476,0.494,0.518	0.353,0.333,0.327	0.158
ENSMUSG00000023150	Ivns1abp	chr1	+	151350980	151351109	151351553	151351723	151349375	151349603	151351829	151351905	2106,1822,1974	2198,2111,2024	1405,1182,768	2606,2368,1720	254	295	9.52201662929e-12	0.527,0.501,0.531	0.385,0.367,0.341	0.155
ENSMUSG00000020069	Hnrnph3	chr10	-	63017523	63017610	63018040	63018225	63017221	63017337	63019392	63019527	142,184,163	856,819,801	267,270,313	685,589,752	310	212	9.86698708284e-12	0.102,0.133,0.122	0.21,0.239,0.222	-0.105
ENSMUSG00000022789	Dnm1l	chr16	-	16332000	16332132	16333828	16333949	16329802	16330009	16336852	16337015	502,545,463	423,438,397	351,308,230	582,552,397	246	257	1.09626902151e-11	0.554,0.565,0.549	0.387,0.368,0.377	0.179
ENSMUSG00000020460	Rps27a	chr11	-	29546290	29546422	29546702	29547260	29545898	29546029	29547680	29547745	679,589,795	274,210,234	852,759,916	147,136,120	683	257	1.12411780992e-11	0.483,0.513,0.561	0.686,0.677,0.742	-0.183
ENSMUSG00000022477	Aco2	chr15	+	81904762	81904867	81905851	81905943	81903855	81904006	81907425	81907531	887,977,949	834,899,850	1148,1087,1054	535,516,502	230	217	1.26831421183e-11	0.501,0.506,0.513	0.669,0.665,0.665	-0.16
ENSMUSG00000022255	Mtdh	chr15	+	34123667	34123766	34131163	34131288	34117879	34118110	34134290	34134398	791,765,813	803,770,779	603,519,280	1032,1045,714	224	250	1.28768107288e-11	0.524,0.526,0.538	0.395,0.357,0.304	0.177
ENSMUSG00000027002	Nckap1	chr2	-	80544989	80545146	80547900	80547949	80541462	80541519	80548829	80548967	171,188,157	615,651,569	91,64,55	643,630,488	174	282	1.35215051652e-11	0.311,0.319,0.309	0.187,0.141,0.154	0.152
ENSMUSG00000017843	Ppp2r5c	chr12	+	110522490	110522690	110544074	110544185	110485738	110485952	110545594	110545687	466,519,425	517,513,466	274,292,257	583,545,670	325	236	1.39711693126e-11	0.396,0.424,0.398	0.254,0.28,0.218	0.155
ENSMUSG00000029922	Mkrn1	chr6	-	39400394	39400505	39401209	39401424	39399797	39399936	39404647	39404874	249,226,177	200,190,211	164,141,117	327,296,351	340	236	1.47964408243e-11	0.464,0.452,0.368	0.258,0.248,0.188	0.197
ENSMUSG00000024151	Msh2	chr17	+	87678207	87678362	87679799	87680078	87672560	87672806	87682530	87682677	269,293,242	751,939,851	121,119,132	871,891,773	280	404	1.49735282652e-11	0.341,0.31,0.291	0.167,0.162,0.198	0.138
ENSMUSG00000036893	Ehmt1	chr2	-	24856605	24856726	24858172	24858250	24852664	24852802	24863222	24863411	353,460,397	310,344,312	533,579,402	200,216,153	203	246	1.65468703312e-11	0.58,0.618,0.607	0.764,0.765,0.761	-0.162
ENSMUSG00000057113	Npm1	chr11	-	33153985	33154060	33156663	33156747	33152286	33152852	33156990	33157048	12007,12611,12370	8414,7322,7771	13560,12385,11956	4397,4177,4629	209	200	1.66465559063e-11	0.577,0.622,0.604	0.747,0.739,0.712	-0.132
ENSMUSG00000060261	Gtf2i	chr5	-	134274538	134274595	134279436	134279514	134272523	134272586	134282786	134282830	497,511,438	330,426,305	356,340,370	516,556,523	203	182	1.68756640606e-11	0.575,0.518,0.563	0.382,0.354,0.388	0.177
ENSMUSG00000022477	Aco2	chr15	+	81889297	81889434	81895169	81895428	81872308	81872548	81899128	81899221	420,422,410	523,509,490	680,657,632	435,376,375	262	384	1.70968018096e-11	0.541,0.549,0.551	0.696,0.719,0.712	-0.162
ENSMUSG00000021589	Rhobtb3	chr13	-	75892905	75893026	75902177	75902290	75878796	75878970	75910629	75910995	456,638,421	541,604,447	592,556,391	276,291,222	238	246	1.70968018096e-11	0.466,0.522,0.493	0.689,0.664,0.645	-0.172
ENSMUSG00000024736	Tmem132a	chr19	-	10859563	10859755	10860123	10860397	10857821	10859151	10861529	10861732	590,492,581	1216,1407,1359	297,262,322	1392,1296,1477	399	317	1.70983749697e-11	0.278,0.217,0.254	0.145,0.138,0.148	0.106
ENSMUSG00000067148	Polr1c	chr17	-	46246106	46246214	46247728	46247800	46245615	46245748	46247894	46247968	442,352,417	809,770,775	432,351,393	394,345,387	197	233	1.77553962369e-11	0.393,0.351,0.389	0.565,0.546,0.546	-0.175
ENSMUSG00000058355	Abce1	chr8	-	79703003	79703101	79708422	79708552	79701773	79701891	79711542	79711740	610,648,517	638,670,601	796,860,503	505,397,271	255	223	1.86655826471e-11	0.455,0.458,0.429	0.58,0.655,0.619	-0.171
ENSMUSG00000029550	Sppl3	chr5	+	115095050	115095250	115095845	115095955	115088822	115088986	115097125	115098790	731,738,710	716,822,617	294,245,299	552,541,559	325	235	1.97279343858e-11	0.425,0.394,0.454	0.278,0.247,0.279	0.156
ENSMUSG00000037669	Ldah	chr12	+	8220599	8220755	8227219	8227363	8208126	8208204	8238442	8238615	195,153,140	226,242,187	212,217,173	141,113,86	281	269	2.04143556279e-11	0.452,0.377,0.417	0.59,0.648,0.658	-0.217
ENSMUSG00000063801	Ap3s2	chr7	-	79882465	79882573	79909834	79909906	79875324	79880612	79915146	79915258	257,246,307	553,443,506	118,96,97	461,456,367	197	233	2.1060319588e-11	0.355,0.396,0.418	0.232,0.199,0.238	0.167
ENSMUSG00000032527	Pccb	chr9	-	100995559	100995680	100999164	100999273	100994567	100994649	101012704	101012815	278,224,207	348,267,307	198,200,150	532,498,513	234	246	2.18702035384e-11	0.456,0.469,0.415	0.281,0.297,0.235	0.176
ENSMUSG00000024392	Bag6	chr17	+	35142925	35143010	35143332	35143682	35142726	35142839	35144150	35144442	563,537,630	291,231,256	521,474,581	447,518,478	210	475	2.18702035384e-11	0.814,0.84,0.848	0.725,0.674,0.733	0.123
ENSMUSG00000026429	Ube2t	chr1	+	134969240	134969310	134971249	134971355	134967726	134967898	134971900	134971999	105,104,82	211,237,212	47,45,60	328,298,296	195	231	2.18702035384e-11	0.371,0.342,0.314	0.145,0.152,0.194	0.179
ENSMUSG00000001120	Pcbp3	chr10	-	76785139	76785214	76788390	76788519	76781831	76781873	76789737	76789869	153,165,124	101,119,97	87,80,72	174,144,134	254	200	2.24897076271e-11	0.544,0.522,0.502	0.282,0.304,0.297	0.228
ENSMUSG00000030374	Strn4	chr7	+	16822495	16822599	16824138	16824217	16816316	16816634	16826463	16826661	395,434,483	419,383,359	524,536,607	233,234,219	229	204	2.29804040337e-11	0.456,0.502,0.545	0.667,0.671,0.712	-0.182
ENSMUSG00000071847	Apcdd1	chr18	+	62936905	62937437	62949874	62950196	62933874	62934058	62951829	62953195	1822,1846,1854	1945,1880,2065	3349,3260,3063	1873,1858,1841	657	447	2.30439910593e-11	0.389,0.401,0.379	0.549,0.544,0.531	-0.152
ENSMUSG00000020076	Ddx50	chr10	-	62633976	62634126	62639860	62640006	62627520	62627682	62640446	62640632	773,797,793	700,660,673	928,865,753	447,336,335	271	275	2.35227704761e-11	0.528,0.551,0.545	0.678,0.723,0.695	-0.157
ENSMUSG00000062980	Cped1	chr6	+	22016902	22017086	22051292	22051399	21986595	21987059	22059876	22059952	321,458,345	215,238,257	563,480,306	177,115,82	309	232	2.39226999321e-11	0.529,0.591,0.502	0.705,0.758,0.737	-0.193
ENSMUSG00000006673	Qrich1	chr9	+	108544862	108544977	108555961	108556070	108542431	108542586	108556407	108556559	654,555,592	954,956,872	363,305,312	992,1032,957	240	234	2.39955032846e-11	0.401,0.361,0.398	0.263,0.224,0.241	0.144
ENSMUSG00000015714	Cers2	chr3	+	95321574	95321667	95321830	95321959	95321335	95321386	95322126	95322233	357,388,313	713,826,667	216,218,239	995,941,925	218	254	2.51330040251e-11	0.368,0.354,0.353	0.202,0.213,0.231	0.143
ENSMUSG00000037572	Wdhd1	chr14	-	47263438	47263623	47265673	47265858	47261339	47261581	47266980	47267173	243,268,236	222,246,250	413,419,311	160,185,151	310	310	2.58734428974e-11	0.523,0.521,0.486	0.721,0.694,0.673	-0.186
ENSMUSG00000021716	Srek1ip1	chr13	+	104827054	104827102	104832853	104832997	104817176	104817366	104834247	104834320	100,136,108	88,125,136	85,49,70	217,141,214	173	269	2.62675783215e-11	0.639,0.628,0.553	0.379,0.351,0.337	0.251
ENSMUSG00000024966	Stip1	chr19	-	7022271	7022308	7025314	7025439	7022026	7022130	7026291	7026388	2583,2384,2607	515,504,527	2651,2589,2415	257,271,270	250	162	2.67114336137e-11	0.765,0.754,0.762	0.87,0.861,0.853	-0.101
ENSMUSG00000026361	Cdc73	chr1	-	143609369	143609511	143615302	143615403	143606160	143608557	143617278	143617440	264,272,258	358,466,367	107,114,94	362,361,329	226	267	2.69667692664e-11	0.466,0.408,0.454	0.259,0.272,0.252	0.182
ENSMUSG00000007041	Clic1	chr17	+	35053032	35053139	35055226	35055408	35052780	35052906	35058329	35058749	2067,1608,2002	2023,1786,2192	3039,2852,3280	1787,1684,1788	232	307	2.80038994996e-11	0.575,0.544,0.547	0.692,0.691,0.708	-0.142
ENSMUSG00000028245	Nsmaf	chr4	-	6424878	6424987	6426401	6426473	6423321	6423498	6428391	6428521	91,99,101	116,150,114	68,72,45	232,244,173	197	234	2.82271999892e-11	0.482,0.439,0.513	0.258,0.26,0.236	0.227
ENSMUSG00000003269	Cyth2	chr7	-	45812179	45812298	45812846	45812913	45811528	45811609	45813008	45813156	460,443,442	856,856,790	612,604,732	613,597,632	192	244	2.85399240236e-11	0.406,0.397,0.416	0.559,0.563,0.595	-0.166
ENSMUSG00000068184	Ndufaf2	chr13	-	108081352	108081393	108091533	108091623	108052589	108052954	108158442	108158625	739,642,738	294,210,222	1262,1022,1345	197,195,200	215	166	2.99542883722e-11	0.66,0.702,0.72	0.832,0.802,0.839	-0.13
ENSMUSG00000009927	Rps25	chr9	+	44407987	44408083	44408685	44408869	44407713	44407757	44409953	44410052	3794,3653,4048	3352,2753,3258	4747,4405,5011	2172,1905,2227	221	309	3.01868786793e-11	0.613,0.65,0.635	0.753,0.764,0.759	-0.126
ENSMUSG00000038668	Lpar1	chr4	-	58486476	58487224	58504621	58504781	58435254	58437634	58553133	58553357	444,411,352	963,1078,1010	546,533,374	699,646,512	285	873	3.08910626313e-11	0.585,0.539,0.516	0.705,0.717,0.691	-0.158
ENSMUSG00000012535	Tnpo3	chr6	-	29578462	29578601	29579520	29579696	29575005	29575152	29582165	29582309	574,592,531	759,726,682	314,254,145	757,611,597	301	264	3.09136993647e-11	0.399,0.417,0.406	0.267,0.267,0.176	0.171
ENSMUSG00000039328	Rnf122	chr8	+	31118430	31118587	31124851	31124897	31111819	31112172	31125165	31125207	1088,1221,1129	174,213,195	873,813,835	58,60,66	282	171	3.20131822286e-11	0.791,0.777,0.778	0.901,0.891,0.885	-0.11
ENSMUSG00000023832	Acat2	chr17	-	12944399	12944510	12946260	12946415	12943442	12944032	12947356	12947479	1375,1254,1374	1741,1574,1696	606,548,557	1380,1289,1374	280	236	3.32974156948e-11	0.4,0.402,0.406	0.27,0.264,0.255	0.14
ENSMUSG00000020166	Cnot2	chr10	-	116501191	116501317	116517316	116517383	116499341	116499466	116549032	116549175	106,86,69	998,961,949	138,154,126	725,701,616	192	251	3.66184305102e-11	0.122,0.105,0.087	0.199,0.223,0.211	-0.106
ENSMUSG00000017299	Dnttip1	chr2	+	164747462	164747559	164754109	164754208	164746706	164746777	164757389	164757458	218,231,232	249,228,265	96,76,153	289,254,314	222	224	3.75766644019e-11	0.469,0.506,0.469	0.251,0.232,0.33	0.21
ENSMUSG00000079614	Seh1l	chr18	+	67779204	67779255	67783914	67784061	67774875	67775120	67784886	67785098	330,347,329	893,851,819	449,449,330	655,527,394	176	272	3.90501607657e-11	0.364,0.387,0.383	0.514,0.568,0.564	-0.171
ENSMUSG00000014956	Ppp1cb	chr5	+	32478065	32478197	32485258	32485330	32458842	32459407	32485880	32486032	1579,1466,1591	1674,1711,1755	1656,1411,1047	964,817,650	257	197	3.95139842353e-11	0.42,0.396,0.41	0.568,0.57,0.553	-0.155
ENSMUSG00000020903	Stx8	chr11	+	68020905	68020998	68109276	68109378	68011314	68011439	68203705	68207148	227,197,202	214,239,217	534,545,515	253,260,281	218	227	3.98721246496e-11	0.525,0.462,0.492	0.687,0.686,0.656	-0.183
ENSMUSG00000026280	Atg4b	chr1	+	93768252	93768324	93773769	93773868	93768052	93768154	93775132	93775234	303,285,334	517,457,488	408,358,334	331,261,253	197	224	4.05803055451e-11	0.4,0.415,0.438	0.584,0.609,0.6	-0.18
ENSMUSG00000034349	Smc4	chr3	+	69029400	69029527	69030242	69030432	69028444	69028597	69031407	69031552	1379,1267,1224	1280,1241,1192	885,960,785	1535,1540,1767	252	315	4.21242587943e-11	0.574,0.561,0.562	0.419,0.438,0.357	0.161
ENSMUSG00000052707	Tnrc6a	chr7	+	123162493	123162877	123169535	123172118	123152163	123152185	123173232	123173409	125,189,148	215,237,203	271,225,115	93,87,126	509	2708	4.30064169199e-11	0.756,0.809,0.795	0.939,0.932,0.829	-0.113
ENSMUSG00000018819	Lsp1	chr7	+	142484478	142484625	142486346	142486505	142472150	142472364	142488418	142488515	140,128,136	211,249,210	279,252,263	156,199,202	272	284	4.47734283635e-11	0.409,0.349,0.403	0.651,0.569,0.576	-0.212
ENSMUSG00000014355	Anapc1	chr2	-	128637107	128637199	128641341	128641576	128634637	128634772	128642445	128642717	422,656,455	371,484,450	479,558,381	177,251,164	360	217	4.49554853438e-11	0.407,0.45,0.379	0.62,0.573,0.583	-0.18
ENSMUSG00000023008	Fmnl3	chr15	-	99319561	99319654	99319984	99320086	99319130	99319254	99320352	99320513	382,314,365	451,439,397	277,291,361	700,717,862	227	218	4.61016964912e-11	0.449,0.407,0.469	0.275,0.28,0.287	0.161
ENSMUSG00000027282	Mtch2	chr2	+	90861381	90861449	90863589	90863665	90860462	90860510	90865183	90866640	257,232,273	780,795,827	141,127,138	901,825,977	193	201	4.79053378162e-11	0.255,0.233,0.256	0.14,0.138,0.128	0.113
ENSMUSG00000022680	Pdxdc1	chr16	-	13843770	13843876	13845334	13845423	13840286	13840458	13847725	13847789	349,344,353	730,802,693	209,191,175	876,840,773	214	231	4.82131750545e-11	0.34,0.316,0.355	0.205,0.197,0.196	0.138
ENSMUSG00000029673	Auts2	chr5	-	131461281	131461353	131466031	131466127	131460126	131460156	131470413	131470458	36,57,31	120,146,108	112,115,91	124,113,97	221	197	5.15669960972e-11	0.211,0.258,0.204	0.446,0.476,0.455	-0.235
ENSMUSG00000019188	H13	chr2	+	152686097	152686186	152688662	152688748	152681050	152681133	152688836	152688962	494,387,424	619,533,561	722,743,834	499,479,565	214	211	5.33627555724e-11	0.44,0.417,0.427	0.588,0.605,0.593	-0.167
ENSMUSG00000040565	Btaf1	chr19	+	36969913	36970038	36972897	36973018	36969055	36969196	36978314	36978419	297,369,246	81,111,82	404,344,231	58,35,16	250	246	5.85924626752e-11	0.783,0.766,0.747	0.873,0.906,0.934	-0.139
ENSMUSG00000037286	Stag1	chr9	+	100908636	100908717	100928022	100928115	100891048	100891136	100929840	100930015	289,286,320	341,392,339	174,171,116	442,418,317	206	218	5.93623941607e-11	0.473,0.436,0.5	0.294,0.302,0.279	0.178
ENSMUSG00000034620	Tmem5	chr10	-	122088878	122089049	122094589	122094692	122081259	122081689	122095938	122096094	249,267,281	331,288,382	582,524,511	363,305,315	228	296	5.97069591726e-11	0.494,0.546,0.488	0.675,0.69,0.678	-0.172
ENSMUSG00000032480	Dhx30	chr9	-	110086119	110086326	110086530	110086706	110085949	110086031	110086931	110087036	590,704,501	524,513,458	661,675,620	287,287,249	301	332	6.04708026773e-11	0.554,0.602,0.547	0.718,0.722,0.733	-0.157
ENSMUSG00000032435	Dync1li1	chr9	+	114705053	114705170	114706006	114706237	114689208	114689282	114709144	114709314	312,355,324	461,449,403	542,532,572	339,409,335	242	356	6.17615452805e-11	0.499,0.538,0.542	0.702,0.657,0.715	-0.165
ENSMUSG00000021051	Ppp2r5e	chr12	-	75485131	75485224	75493413	75493515	75469731	75469862	75515601	75515798	335,436,351	253,263,279	486,573,400	167,174,145	227	218	6.25319096351e-11	0.56,0.614,0.547	0.736,0.76,0.726	-0.167
ENSMUSG00000025871	4833439L19Rik	chr13	-	54556526	54556651	54561692	54561871	54553197	54553304	54564184	54564272	377,405,339	735,799,733	264,201,219	993,927,851	304	250	6.38487420362e-11	0.297,0.294,0.276	0.179,0.151,0.175	0.121
ENSMUSG00000013662	Atad1	chr19	-	32684001	32684052	32687232	32687322	32676716	32676850	32695791	32695898	493,483,472	209,182,175	923,910,696	159,166,136	215	176	6.78945868857e-11	0.659,0.685,0.688	0.826,0.818,0.807	-0.14
ENSMUSG00000006800	Sulf2	chr2	-	166075494	166075548	166075771	166075805	166073088	166074818	166077517	166077641	785,851,782	472,542,500	1032,1096,1413	332,370,437	159	179	6.78945868857e-11	0.652,0.639,0.638	0.778,0.769,0.784	-0.134
ENSMUSG00000035351	Nup37	chr10	+	88171994	88172085	88174385	88174567	88160875	88160970	88174882	88174933	353,352,434	626,633,622	386,358,482	371,287,315	216	307	6.78945868857e-11	0.445,0.441,0.498	0.597,0.639,0.685	-0.179
ENSMUSG00000029415	Sdad1	chr5	-	92296010	92296068	92297119	92297223	92293962	92294021	92298191	92298258	120,143,116	114,112,90	76,72,38	161,167,88	229	183	7.11349324065e-11	0.457,0.505,0.507	0.274,0.256,0.257	0.227
ENSMUSG00000031565	Fgfr1	chr8	+	25572718	25572789	25573122	25573260	25572337	25572460	25573545	25573651	899,985,874	1479,1582,1253	1451,1597,2236	1356,1467,1569	196	263	7.49769705781e-11	0.449,0.455,0.483	0.589,0.594,0.657	-0.151
ENSMUSG00000030611	Mrps11	chr7	+	78788674	78788773	78790636	78790766	78783572	78783680	78791873	78791939	566,507,529	617,470,608	798,703,804	402,431,409	224	255	7.7271715618e-11	0.511,0.551,0.498	0.693,0.65,0.691	-0.158
ENSMUSG00000020571	Pdia6	chr12	+	17273944	17274002	17274383	17274510	17270395	17270537	17277197	17277304	1598,1591,1574	2777,2315,2495	1743,1507,1402	4550,4423,4431	183	252	7.88993374871e-11	0.442,0.486,0.465	0.345,0.319,0.303	0.142
ENSMUSG00000008855	Hdac5	chr11	-	102197338	102197436	102197665	102197785	102197058	102197177	102198796	102198884	570,487,434	325,356,320	642,639,742	240,179,255	245	223	8.54565078904e-11	0.615,0.555,0.552	0.709,0.765,0.726	-0.159
ENSMUSG00000060279	Ap2a1	chr7	-	44903740	44903901	44903988	44904156	44903143	44903200	44904236	44904468	615,552,590	389,329,370	759,768,835	246,198,289	293	286	8.74969229015e-11	0.607,0.621,0.609	0.751,0.791,0.738	-0.148
ENSMUSG00000025234	Arih1	chr9	-	59436770	59436915	59454401	59454469	59426613	59426706	59485978	59486618	222,211,214	615,713,643	155,144,88	949,935,607	193	270	8.84958100366e-11	0.336,0.293,0.318	0.186,0.177,0.169	0.138
ENSMUSG00000029550	Sppl3	chr5	+	115061561	115061639	115074814	115074903	115011136	115011615	115082220	115082340	189,207,225	760,831,669	46,44,95	622,591,483	203	214	9.04059419919e-11	0.208,0.208,0.262	0.072,0.073,0.172	0.12
ENSMUSG00000030061	Uba3	chr6	-	97199238	97199321	97201916	97201997	97196836	97196917	97203473	97203594	490,476,536	355,246,291	394,373,277	427,470,442	206	208	9.28725729555e-11	0.582,0.661,0.65	0.482,0.445,0.388	0.193
ENSMUSG00000028060	2810403A07Rik	chr3	+	88696564	88696776	88698848	88698909	88693420	88693584	88699950	88700008	459,462,410	229,199,209	299,322,283	282,332,289	337	186	1.03277422915e-10	0.525,0.562,0.52	0.369,0.349,0.351	0.179
ENSMUSG00000028706	Nsun4	chr4	-	116040068	116040229	116044684	116044839	116035751	116035876	116048329	116048664	116,96,107	98,103,99	42,33,53	145,123,112	280	286	1.05574248316e-10	0.547,0.488,0.525	0.228,0.215,0.326	0.264
ENSMUSG00000028975	Pex14	chr4	-	148984036	148984165	149041720	149041805	148970549	148970635	149076019	149076067	166,159,135	272,258,302	196,184,190	166,141,137	210	254	1.07224212415e-10	0.425,0.427,0.351	0.588,0.612,0.627	-0.208
ENSMUSG00000006369	Fbln1	chr15	+	85242010	85242142	85244182	85244306	85240619	85240739	85263258	85263401	1606,1750,1500	565,624,468	1478,1542,1888	897,1086,1123	257	249	1.07356173658e-10	0.734,0.731,0.756	0.615,0.579,0.62	0.136
ENSMUSG00000024539	Ptpn2	chr18	-	67695623	67695724	67711836	67711927	67688890	67688989	67724441	67724573	316,383,301	352,319,343	432,477,467	222,231,207	216	226	1.16342125819e-10	0.484,0.557,0.479	0.671,0.684,0.702	-0.179
ENSMUSG00000053768	Chchd3	chr6	-	32892291	32892375	32968200	32968318	32852144	32852215	33008482	33008564	924,883,949	488,491,515	1213,1042,1118	365,299,284	243	209	1.20365144828e-10	0.62,0.607,0.613	0.741,0.75,0.772	-0.141
ENSMUSG00000026309	Ilkap	chr1	-	91381850	91381972	91383303	91383391	91378465	91378585	91384564	91384658	596,488,501	893,924,885	696,691,838	715,569,716	213	247	1.23700843807e-10	0.436,0.38,0.396	0.53,0.585,0.576	-0.16
ENSMUSG00000024997	Prdx3	chr19	-	60871419	60871561	60873127	60873263	60870003	60870139	60874431	60874556	483,438,381	675,590,587	503,529,411	359,339,340	261	267	1.26136759009e-10	0.423,0.432,0.399	0.589,0.615,0.553	-0.168
ENSMUSG00000059119	Nap1l4	chr7	-	143538216	143538316	143540187	143540246	143535897	143536039	143541747	143541778	190,235,174	1597,1640,1570	356,312,327	1408,1336,1298	184	225	1.28803022718e-10	0.127,0.149,0.119	0.236,0.222,0.236	-0.1
ENSMUSG00000020808	Fam64a	chr11	+	72045678	72045774	72046339	72046393	72044980	72045258	72046686	72047370	1298,1285,1404	757,645,761	632,615,588	612,584,686	221	179	1.31464712132e-10	0.581,0.617,0.599	0.455,0.46,0.41	0.157
ENSMUSG00000002068	Ccne1	chr7	-	38103045	38103194	38106278	38106347	38102785	38102921	38106595	38106683	335,339,349	743,764,743	365,318,350	361,394,385	194	274	1.35331665241e-10	0.389,0.385,0.399	0.588,0.533,0.562	-0.17
ENSMUSG00000013160	Atp6v0d1	chr8	-	105529173	105529253	105539320	105539492	105525623	105525701	105565782	105566047	490,415,404	436,345,312	309,343,353	548,573,543	297	205	1.36458810248e-10	0.437,0.454,0.472	0.28,0.292,0.31	0.16
ENSMUSG00000024498	Tcerg1	chr18	+	42571014	42571194	42571823	42571907	42568427	42568610	42573259	42573360	554,623,557	439,464,379	473,537,578	782,705,775	305	209	1.48266783319e-10	0.464,0.479,0.502	0.293,0.343,0.338	0.157
ENSMUSG00000039844	Rapgef1	chr2	+	29732826	29732919	29733576	29733762	29730527	29730612	29734199	29734284	210,264,192	598,572,531	92,68,68	497,418,387	218	311	1.52487275548e-10	0.334,0.397,0.34	0.209,0.188,0.2	0.158
ENSMUSG00000032527	Pccb	chr9	-	100994567	100994649	100999164	100999273	100987780	100987904	101012704	101012815	278,224,209	151,160,160	198,201,144	283,271,272	234	207	1.57368689576e-10	0.62,0.553,0.536	0.382,0.396,0.319	0.204
ENSMUSG00000021012	Zc3h14	chr12	+	98783581	98783702	98784915	98785052	98780047	98780280	98785317	98785406	664,688,608	1037,1092,980	560,471,445	1454,1396,1546	246	262	1.60620367516e-10	0.405,0.402,0.398	0.291,0.264,0.235	0.138
ENSMUSG00000001467	Cyp51	chr5	-	4086459	4086628	4091844	4092040	4081144	4083303	4092387	4092507	791,718,746	1060,982,1019	757,748,732	574,536,500	321	294	1.60620367516e-10	0.406,0.401,0.401	0.547,0.561,0.573	-0.158
ENSMUSG00000021901	Bap1	chr14	+	31252927	31253060	31253455	31253575	31251899	31251954	31254032	31254094	347,394,390	863,895,866	226,185,195	1043,928,823	258	245	1.67843748356e-10	0.276,0.295,0.3	0.171,0.159,0.184	0.119
ENSMUSG00000030204	Ddx47	chr6	+	135015194	135015383	135015575	135015647	135012301	135012395	135015821	135015940	851,855,826	469,472,425	552,456,446	531,507,472	314	197	1.69372257821e-10	0.532,0.532,0.549	0.395,0.361,0.372	0.162
ENSMUSG00000086841	2410006H16Rik	chr11	+	62603234	62603282	62603596	62603646	62602876	62603023	62604402	62604466	503,530,679	495,335,534	1206,910,1189	393,386,428	173	175	1.69372257821e-10	0.507,0.615,0.563	0.756,0.705,0.738	-0.171
ENSMUSG00000030774	Pak1	chr7	+	97893964	97894013	97898524	97898637	97888956	97889020	97900339	97900457	106,113,97	440,450,421	117,113,121	196,241,189	174	238	1.69372257821e-10	0.248,0.256,0.24	0.449,0.391,0.467	-0.188
ENSMUSG00000041420	Meis3	chr7	+	16177960	16178011	16179001	16179100	16177708	16177868	16182040	16182152	86,64,97	129,120,142	78,66,75	280,270,346	176	224	1.78309191603e-10	0.459,0.404,0.465	0.262,0.237,0.216	0.204
ENSMUSG00000032324	Tspan3	chr9	-	56145774	56145927	56146513	56146615	56145488	56145572	56147085	56147160	1996,2019,2023	1614,1328,1554	2306,2178,2308	880,901,993	227	278	1.82281421769e-10	0.602,0.651,0.615	0.762,0.748,0.74	-0.127
ENSMUSG00000032737	Inppl1	chr7	-	101826192	101826271	101826505	101826661	101825960	101826101	101826753	101826841	474,531,443	471,409,374	317,312,366	571,547,574	281	204	1.93158923963e-10	0.422,0.485,0.462	0.287,0.293,0.316	0.158
ENSMUSG00000030614	Tmem126b	chr7	-	90470764	90470958	90472597	90472719	90469569	90469681	90475894	90476001	226,194,189	310,313,313	303,341,254	253,195,187	247	319	1.98844818086e-10	0.485,0.445,0.438	0.607,0.693,0.637	-0.19
ENSMUSG00000041890	Git2	chr5	-	114739032	114739281	114743775	114743880	114733860	114733943	114745428	114745571	87,113,92	247,287,266	153,165,152	184,217,157	230	374	1.99068624439e-10	0.364,0.39,0.36	0.575,0.553,0.612	-0.209
ENSMUSG00000028961	Pgd	chr4	-	149161628	149161694	149165049	149165229	149160834	149160953	149166006	149166082	519,451,449	499,595,551	365,306,346	733,747,809	305	191	2.01838631635e-10	0.394,0.322,0.338	0.238,0.204,0.211	0.134
ENSMUSG00000025495	Ptdss2	chr7	+	141143092	141143175	141154352	141154467	141135308	141135410	141154556	141154702	158,201,184	376,310,430	329,299,383	303,273,304	208	240	2.02725935576e-10	0.327,0.428,0.331	0.556,0.558,0.592	-0.207
ENSMUSG00000033712	Ccar2	chr14	-	70140464	70140547	70140867	70141012	70139986	70140133	70141610	70141847	723,734,722	590,589,554	704,781,823	301,315,335	270	208	2.03027282673e-10	0.486,0.49,0.501	0.643,0.656,0.654	-0.159
ENSMUSG00000039660	D2Wsu81e	chr2	-	30174921	30175069	30175186	30175289	30173470	30174185	30175713	30175812	458,352,377	517,474,451	208,196,224	489,462,593	228	273	2.0497371435e-10	0.515,0.471,0.5	0.337,0.337,0.311	0.167
ENSMUSG00000030374	Strn4	chr7	+	16831485	16831580	16832925	16833101	16831024	16831138	16833177	16833225	581,629,526	910,985,898	769,599,651	614,513,587	220	301	2.07232007032e-10	0.466,0.466,0.445	0.631,0.615,0.603	-0.157
ENSMUSG00000004872	Pax3	chr1	-	78122590	78122756	78132227	78132433	78121577	78121792	78192441	78192576	373,421,391	682,662,723	454,477,318	1476,1590,1107	331	291	2.15077990771e-10	0.325,0.359,0.322	0.213,0.209,0.202	0.127
ENSMUSG00000060301	2610008E11Rik	chr10	-	79092411	79092504	79094430	79094557	79088286	79088379	79097457	79097600	188,260,207	152,161,150	318,300,184	111,80,54	252	218	2.66430506523e-10	0.517,0.583,0.544	0.713,0.764,0.747	-0.193
ENSMUSG00000015488	Cacfd1	chr2	+	27015483	27015609	27018372	27018480	27014092	27014165	27018887	27021089	312,340,315	667,706,606	218,188,148	783,774,700	251	233	2.68121164959e-10	0.303,0.309,0.325	0.205,0.184,0.164	0.128
ENSMUSG00000019942	Cdk1	chr10	-	69345060	69345184	69346074	69346231	69342539	69342710	69350095	69350158	1792,1881,1920	3461,3341,3363	2972,2872,3265	3129,2977,3182	282	249	2.73536379037e-10	0.314,0.332,0.335	0.456,0.46,0.475	-0.137
ENSMUSG00000005823	Gpr108	chr17	-	57237205	57237323	57237423	57237497	57236870	57237001	57237850	57237926	82,99,65	123,126,141	121,138,135	60,70,78	199	243	2.84803784836e-10	0.449,0.49,0.36	0.711,0.707,0.679	-0.266
ENSMUSG00000078652	Psme3	chr11	+	101319911	101320024	101320210	101320279	101319455	101319504	101320396	101320464	1533,1722,1649	552,570,529	1434,1276,997	808,804,684	238	194	2.90011320571e-10	0.694,0.711,0.718	0.591,0.564,0.543	0.142
ENSMUSG00000015126	Tsr3	chr17	+	25241687	25241861	25242158	25242222	25241063	25241257	25242453	25242798	341,315,322	387,331,358	209,161,219	421,405,493	299	189	2.93279219051e-10	0.358,0.376,0.362	0.239,0.201,0.219	0.146
ENSMUSG00000031328	Flna	chrX	-	74239651	74239845	74239945	74240082	74239333	74239447	74240204	74240328	1605,2438,1795	1295,1954,1504	2622,2769,1429	1103,1167,748	262	319	3.06394663432e-10	0.601,0.603,0.592	0.743,0.743,0.699	-0.13
ENSMUSG00000040383	Aqr	chr2	-	114134651	114134819	114136869	114137048	114132966	114133136	114140868	114141010	350,382,323	341,444,352	211,210,169	406,468,413	304	293	3.0989078828e-10	0.497,0.453,0.469	0.334,0.302,0.283	0.167
ENSMUSG00000029814	Igf2bp3	chr6	-	49134846	49134898	49168469	49168518	49134694	49134758	49213266	49213327	155,244,151	165,202,165	239,246,243	116,109,76	174	177	3.13953884301e-10	0.489,0.551,0.482	0.677,0.697,0.765	-0.206
ENSMUSG00000027940	Tpm3	chr3	+	90088400	90088476	90089047	90089123	90087673	90087744	90089796	90089859	107,121,72	16,12,11	89,73,64	37,46,46	201	201	3.216074712e-10	0.87,0.91,0.867	0.706,0.613,0.582	0.249
ENSMUSG00000007739	Cct4	chr11	+	23000857	23000954	23001361	23001472	22999032	22999172	23001559	23001690	1916,2012,1939	4182,4173,3945	928,809,932	3428,3076,3524	222	236	3.23533121281e-10	0.328,0.339,0.343	0.223,0.218,0.219	0.117
ENSMUSG00000004980	Hnrnpa2b1	chr6	-	51464427	51464547	51465178	51465241	51464088	51464211	51466141	51466222	9304,11094,9549	10616,10725,10232	7147,5995,6312	11798,11530,12640	188	245	3.25175167708e-10	0.533,0.574,0.549	0.441,0.404,0.394	0.139
ENSMUSG00000010277	2610507B11Rik	chr11	+	78277039	78277334	78279046	78279204	78275006	78275209	78279708	78279915	698,824,646	531,605,505	972,920,673	376,354,284	420	283	3.36089931433e-10	0.47,0.479,0.463	0.635,0.637,0.615	-0.158
ENSMUSG00000027422	Rrbp1	chr2	-	143949671	143949755	143952191	143952275	143949269	143949368	143953233	143953329	448,538,450	454,428,383	366,459,559	631,652,1105	209	209	3.36089931433e-10	0.497,0.557,0.54	0.367,0.413,0.336	0.159
ENSMUSG00000107283	Mpv17	chr5	-	31144699	31144752	31145494	31145590	31141515	31141850	31145683	31145776	279,237,281	141,126,130	318,290,297	72,60,58	221	178	3.40274239425e-10	0.614,0.602,0.635	0.781,0.796,0.805	-0.177
ENSMUSG00000034761	Map4k5	chr12	-	69818021	69818080	69818383	69818501	69816289	69816393	69822802	69822863	207,211,197	99,82,63	477,433,306	74,56,55	243	184	3.58506506702e-10	0.613,0.661,0.703	0.83,0.854,0.808	-0.172
ENSMUSG00000035666	Gtf3c4	chr2	-	28827477	28827566	28833549	28835373	28822304	28826797	28839882	28840286	198,237,251	202,235,174	282,252,112	95,64,54	1949	214	3.60714552041e-10	0.097,0.1,0.137	0.246,0.302,0.185	-0.133
ENSMUSG00000025980	Hspd1	chr1	-	55080101	55080347	55081072	55081172	55079055	55079230	55081659	55081828	2275,2381,2341	3939,4422,4124	1084,1021,800	3241,3011,2945	225	371	3.61304199043e-10	0.488,0.47,0.483	0.355,0.359,0.309	0.139
ENSMUSG00000062300	Nectin2	chr7	-	19719195	19719282	19719432	19719496	19716643	19717787	19721352	19721506	114,98,79	148,145,105	230,234,237	129,149,126	189	212	3.62073901675e-10	0.464,0.431,0.458	0.667,0.638,0.678	-0.21
ENSMUSG00000028809	Srrm1	chr4	-	135327091	135327223	135329003	135329045	135324818	135325280	135329372	135329517	159,181,172	604,635,546	74,97,93	710,684,607	167	257	3.81673524355e-10	0.288,0.305,0.327	0.138,0.179,0.191	0.137
ENSMUSG00000028822	Tmem50a	chr4	-	134900699	134900760	134903649	134903742	134897848	134898476	134905343	134905411	381,307,355	335,355,346	239,266,324	530,537,569	218	186	3.86756922637e-10	0.492,0.425,0.467	0.278,0.297,0.327	0.161
ENSMUSG00000039275	Foxk2	chr11	+	121298558	121298855	121299583	121299793	121296913	121297089	121306767	121309896	936,956,859	455,407,413	1361,1124,871	322,242,241	422	335	3.8846424145e-10	0.62,0.651,0.623	0.77,0.787,0.742	-0.135
ENSMUSG00000015749	Anp32e	chr3	+	95937023	95937195	95944306	95944361	95934775	95934898	95945179	95947390	3483,3397,3263	957,1137,1038	2698,2504,2145	449,362,424	297	180	3.89304466377e-10	0.688,0.644,0.656	0.785,0.807,0.754	-0.119
ENSMUSG00000032178	Ilf3	chr9	+	21394830	21394942	21395370	21395468	21394194	21394290	21396019	21396131	943,1004,1065	1007,1051,946	745,660,609	1205,1285,1193	237	223	3.92200912604e-10	0.468,0.473,0.514	0.368,0.326,0.324	0.146
ENSMUSG00000004980	Hnrnpa2b1	chr6	-	51466141	51466222	51466302	51466404	51465178	51465241	51466494	51466705	16109,17318,16011	7793,9098,7898	16486,14943,15141	4828,4051,4479	227	206	4.10801823059e-10	0.652,0.633,0.648	0.756,0.77,0.754	-0.116
ENSMUSG00000062980	Cped1	chr6	+	22016902	22017086	22059876	22059952	21986595	21987059	22085029	22085162	294,431,327	171,211,199	543,472,301	144,123,73	309	201	4.10801823059e-10	0.528,0.571,0.517	0.71,0.714,0.728	-0.179
ENSMUSG00000035683	Melk	chr4	+	44332879	44332966	44344912	44345023	44325640	44325739	44347123	44347355	349,353,320	516,529,447	266,236,234	657,684,776	212	236	4.31133766651e-10	0.43,0.426,0.443	0.311,0.278,0.251	0.153
ENSMUSG00000041958	Pigs	chr11	+	78333666	78333758	78335426	78335634	78332949	78333039	78336687	78336830	196,166,144	345,277,280	123,113,122	453,466,464	217	333	4.5478297541e-10	0.466,0.479,0.441	0.294,0.271,0.287	0.178
ENSMUSG00000078773	Rad54b	chr4	+	11569820	11569932	11593620	11593815	11563326	11563477	11595666	11595939	215,222,202	119,147,89	165,169,90	227,202,176	237	320	4.58326153078e-10	0.709,0.671,0.754	0.495,0.53,0.408	0.234
ENSMUSG00000022013	Dnajc15	chr14	-	77840167	77840238	77844395	77844472	77826216	77826470	77852897	77852971	408,404,457	455,431,495	271,244,334	581,522,700	202	196	4.66034283441e-10	0.465,0.476,0.473	0.312,0.312,0.316	0.158
ENSMUSG00000031095	Cul4b	chrX	-	38542050	38542158	38543331	38543417	38540936	38541050	38544748	38544859	411,401,368	553,536,590	185,144,142	465,458,424	211	233	4.67854337097e-10	0.451,0.452,0.408	0.305,0.258,0.27	0.159
ENSMUSG00000048232	Fbxo10	chr4	-	45044715	45044868	45046343	45046414	45043639	45043903	45048439	45048576	56,59,62	91,101,75	110,132,113	67,63,54	196	278	4.82285752706e-10	0.466,0.453,0.54	0.7,0.748,0.748	-0.246
ENSMUSG00000032228	Tcf12	chr9	-	71917004	71917057	71943953	71944018	71885182	71885288	72000415	72000518	419,467,384	499,738,478	302,212,136	671,642,378	190	178	4.84312885377e-10	0.44,0.372,0.429	0.297,0.236,0.252	0.152
ENSMUSG00000052504	Epha3	chr16	-	63772909	63773570	63844102	63844167	63653422	63653578	63863959	63864158	84,68,68	266,222,195	69,53,32	491,492,244	190	786	5.2618486918e-10	0.566,0.559,0.591	0.368,0.308,0.352	0.229
ENSMUSG00000052139	Bre	chr5	+	31820477	31820672	31831084	31831159	31785577	31785672	31901054	31901164	90,88,70	113,134,106	59,57,45	191,216,198	320	200	5.2729244853e-10	0.332,0.291,0.292	0.162,0.142,0.124	0.162
ENSMUSG00000038256	Bcl9	chr3	-	97221778	97221861	97223841	97223977	97216312	97216625	97227217	97227364	63,94,74	262,324,224	34,17,34	328,283,222	261	208	5.2729244853e-10	0.161,0.188,0.208	0.076,0.046,0.109	0.109
ENSMUSG00000056851	Pcbp2	chr15	+	102485947	102486040	102487087	102487129	102484165	102484240	102488204	102488277	3105,2925,3081	3374,3329,3418	3270,3106,3188	1997,1965,2062	218	167	5.29998942546e-10	0.413,0.402,0.408	0.556,0.548,0.542	-0.141
ENSMUSG00000007850	Hnrnph1	chr11	+	50379467	50379623	50379820	50379964	50378290	50378427	50381458	50381597	5894,5009,5317	7241,7618,6858	9049,7767,6043	6873,5794,4835	281	269	5.30977993551e-10	0.438,0.386,0.426	0.558,0.562,0.545	-0.138
ENSMUSG00000024360	Etf1	chr18	-	34908041	34908197	34909142	34909272	34907614	34907679	34909744	34909935	1190,1144,1152	1317,1324,1268	816,695,552	1539,1445,1198	255	281	5.32293630548e-10	0.499,0.488,0.5	0.369,0.346,0.337	0.145
ENSMUSG00000032349	Elovl5	chr9	+	77976747	77976919	77979824	77979949	77975784	77975862	77981473	77981608	497,505,497	545,479,423	728,625,470	321,305,272	297	250	5.37010132601e-10	0.434,0.47,0.497	0.656,0.633,0.593	-0.16
ENSMUSG00000029864	Gstk1	chr6	+	42247483	42247584	42247733	42247769	42246810	42246939	42249378	42249495	185,184,188	89,78,72	101,92,116	114,97,119	226	161	5.39057627125e-10	0.597,0.627,0.65	0.387,0.403,0.41	0.225
ENSMUSG00000098374	Gm28043	chr17	+	29698637	29698729	29699219	29699288	29697948	29698071	29700233	29700281	300,336,253	181,178,133	200,164,192	225,273,218	217	194	5.59607781409e-10	0.597,0.628,0.63	0.443,0.349,0.441	0.207
ENSMUSG00000027933	Ints3	chr3	-	90404513	90404601	90406173	90406365	90403984	90404064	90408501	90408599	516,546,472	305,314,344	411,381,368	473,456,489	317	213	5.64890959886e-10	0.532,0.539,0.48	0.369,0.36,0.336	0.162
ENSMUSG00000042079	Hnrnpf	chr6	+	117917469	117917598	117919098	117919159	117906794	117906839	117923707	117925619	325,287,280	58,53,35	401,392,307	18,21,17	254	186	5.79362336304e-10	0.804,0.799,0.854	0.942,0.932,0.93	-0.116
ENSMUSG00000032737	Inppl1	chr7	-	101832474	101832615	101832849	101832970	101832220	101832314	101833535	101833686	453,467,473	574,688,561	695,586,435	429,394,337	246	266	5.81487429875e-10	0.46,0.423,0.477	0.637,0.617,0.583	-0.159
ENSMUSG00000022817	Itgb5	chr16	+	33865447	33865652	33884952	33885121	33844985	33845071	33899240	33899402	965,1074,1030	1277,1388,1368	941,745,675	639,520,523	330	294	5.86622681639e-10	0.402,0.408,0.401	0.567,0.561,0.535	-0.151
ENSMUSG00000024507	Hsd17b4	chr18	+	50166883	50166935	50170719	50170791	50164614	50164851	50172027	50172131	373,396,423	552,494,518	520,504,496	1282,1259,1232	177	197	5.86622681639e-10	0.429,0.472,0.476	0.311,0.308,0.309	0.15
ENSMUSG00000007850	Hnrnph1	chr11	+	50379820	50379964	50381458	50381597	50379467	50379623	50382536	50382715	7442,7887,6538	6288,5687,5347	6057,4831,3667	7441,6866,5558	269	264	5.86995083835e-10	0.537,0.576,0.545	0.444,0.408,0.393	0.138
ENSMUSG00000026494	Kif26b	chr1	+	178883914	178884074	178913688	178913851	178873971	178874155	178914761	178918176	235,394,272	305,390,302	201,262,190	475,555,437	285	288	6.21679184143e-10	0.438,0.505,0.476	0.3,0.323,0.305	0.164
ENSMUSG00000074578	Zfas1	chr2	+	167063635	167063727	167065158	167065217	167062933	167063297	167065433	167065480	640,657,661	356,315,330	1030,842,984	222,222,312	217	184	6.31005767537e-10	0.604,0.639,0.629	0.797,0.763,0.728	-0.139
ENSMUSG00000028975	Pex14	chr4	-	148970549	148970635	148984036	148984165	148967523	148967626	149041720	149041805	301,231,269	183,195,179	337,448,360	107,132,125	254	211	6.63589567022e-10	0.577,0.496,0.555	0.723,0.738,0.705	-0.179
ENSMUSG00000024811	Tnks2	chr19	+	36884065	36884163	36885482	36885557	36881676	36881797	36887065	36887171	743,777,651	584,633,537	396,349,234	631,549,340	223	200	6.66559761297e-10	0.533,0.524,0.521	0.36,0.363,0.382	0.158
ENSMUSG00000055932	Fto	chr8	+	91474308	91474452	91485158	91485278	91468316	91468396	91522771	91522896	678,694,615	704,709,621	476,393,397	911,771,745	269	245	6.66559761297e-10	0.467,0.471,0.474	0.322,0.317,0.327	0.149
ENSMUSG00000001847	Rac1	chr5	-	143508095	143508158	143514668	143514786	143507326	143507486	143517157	143517229	1899,2220,1959	1938,2277,1927	2506,2288,2124	1401,1259,1274	243	188	7.08783933988e-10	0.431,0.43,0.44	0.581,0.584,0.563	-0.142
ENSMUSG00000005506	Celf1	chr2	+	91008171	91008300	91009201	91009315	91006619	91006695	91010392	91010578	940,1200,977	661,731,596	976,877,544	339,276,193	254	239	7.17968320711e-10	0.572,0.607,0.607	0.73,0.749,0.726	-0.14
ENSMUSG00000056394	Lig1	chr7	+	13300930	13301046	13301383	13301479	13300261	13300347	13303183	13303294	926,978,972	1165,1203,1093	656,654,737	1366,1435,1678	241	221	7.19373228471e-10	0.422,0.427,0.449	0.306,0.295,0.287	0.137
ENSMUSG00000032582	Rbm6	chr9	-	107847267	107847337	107860348	107860459	107833433	107833507	107872648	107872821	183,288,230	186,225,170	362,396,450	167,148,139	236	195	7.27214335318e-10	0.448,0.514,0.528	0.642,0.689,0.728	-0.19
ENSMUSG00000028991	Mtor	chr4	+	148514825	148514965	148521291	148521392	148511770	148511846	148524458	148524574	92,109,78	58,48,35	131,132,109	24,13,15	265	226	7.32796068432e-10	0.575,0.659,0.655	0.823,0.896,0.861	-0.23
ENSMUSG00000027306	Nusap1	chr2	+	119643783	119643900	119647089	119647198	119639576	119639734	119648892	119651244	1523,1355,1289	943,959,927	2366,2099,2075	871,694,914	242	234	7.32796068432e-10	0.61,0.577,0.573	0.724,0.745,0.687	-0.132
ENSMUSG00000041763	Tpp2	chr1	+	43980307	43980404	43981729	43981867	43978734	43978835	43983071	43983316	316,332,264	343,335,283	297,303,353	170,161,156	222	263	7.4686089673e-10	0.522,0.54,0.525	0.674,0.69,0.728	-0.168
ENSMUSG00000020628	Trappc12	chr12	-	28703525	28703598	28721051	28721190	28701535	28701609	28722362	28722476	201,164,151	79,98,80	213,220,248	42,23,51	264	198	7.47378874345e-10	0.656,0.557,0.586	0.792,0.878,0.785	-0.219
ENSMUSG00000021629	Slc30a5	chr13	-	100806533	100806760	100809083	100809279	100803861	100803990	100811305	100811435	299,254,269	374,365,421	264,282,236	668,693,824	321	352	7.47378874345e-10	0.467,0.433,0.412	0.302,0.309,0.239	0.154
ENSMUSG00000033557	Fam20b	chr1	-	156690476	156690648	156698726	156698836	156687355	156687547	156702398	156702485	238,212,183	300,290,293	134,119,67	403,365,200	235	297	8.05285595818e-10	0.501,0.48,0.441	0.296,0.292,0.297	0.179
ENSMUSG00000004056	Akt2	chr7	+	27636263	27636478	27636922	27637010	27636038	27636167	27637091	27637194	244,225,253	402,475,400	188,134,144	547,572,551	340	213	8.11265319415e-10	0.275,0.229,0.284	0.177,0.128,0.141	0.114
ENSMUSG00000000441	Raf1	chr6	-	115623463	115623548	115626290	115626408	115622876	115623053	115626711	115627029	1160,991,1027	834,869,833	1313,1145,1116	597,484,483	243	210	8.17843389555e-10	0.546,0.496,0.516	0.655,0.672,0.666	-0.145
ENSMUSG00000001472	Tcf25	chr8	+	123381399	123381561	123382526	123382601	123373855	123374064	123383324	123383443	808,823,679	524,427,459	1171,1313,1311	450,437,349	287	200	8.59930969191e-10	0.518,0.573,0.508	0.645,0.677,0.724	-0.149
ENSMUSG00000096255	Dynlt1b	chr17	+	6435007	6435131	6435469	6435547	6431879	6431921	6435896	6436293	225,226,208	48,24,37	293,259,311	13,13,11	249	203	8.6411274299e-10	0.793,0.885,0.821	0.948,0.942,0.958	-0.116
ENSMUSG00000009470	Tnpo1	chr13	-	98846420	98846563	98847327	98847402	98839018	98844620	98849154	98849254	350,372,300	320,361,327	162,139,113	293,331,226	200	268	8.6411274299e-10	0.594,0.58,0.551	0.426,0.36,0.401	0.179
ENSMUSG00000043909	Trp53bp1	chr2	-	121243893	121244096	121247500	121247595	121235572	121236869	121248163	121248290	191,274,197	275,366,321	264,294,182	178,209,128	220	328	8.69918725525e-10	0.509,0.527,0.478	0.689,0.677,0.679	-0.177
ENSMUSG00000029202	Pds5a	chr5	-	65627998	65628122	65629918	65630055	65627559	65627764	65631712	65631781	609,762,562	477,581,409	649,606,460	256,216,198	262	249	8.78461566332e-10	0.548,0.555,0.566	0.707,0.727,0.688	-0.151
ENSMUSG00000018565	Elp5	chr11	-	69970560	69970742	69975039	69975260	69969492	69969588	69979829	69979910	702,743,730	1205,1238,1239	503,375,437	1333,1330,1404	346	307	8.86346126686e-10	0.341,0.347,0.343	0.251,0.2,0.216	0.121
ENSMUSG00000020076	Ddx50	chr10	-	62640744	62640862	62642775	62642954	62640446	62640632	62643296	62643372	887,933,879	612,559,554	1700,1516,1099	582,521,389	304	243	8.92199149085e-10	0.537,0.572,0.559	0.7,0.699,0.693	-0.141
ENSMUSG00000068823	Csde1	chr3	+	103046784	103046925	103047013	103047178	103044628	103044841	103049620	103049728	2238,2109,2023	2500,2532,2454	1025,876,817	1943,1817,1892	266	290	9.23429150141e-10	0.494,0.476,0.473	0.365,0.345,0.32	0.138
ENSMUSG00000025474	Tubgcp2	chr7	-	140029826	140029986	140031010	140031187	140007886	140008094	140032118	140032247	361,415,358	365,373,373	551,459,390	265,257,176	302	285	9.25844409836e-10	0.483,0.512,0.475	0.662,0.628,0.676	-0.165
ENSMUSG00000032763	Ilvbl	chr10	+	78583463	78583534	78583877	78583983	78583219	78583389	78584069	78584498	52,46,45	189,157,165	36,31,47	340,374,447	196	231	9.32701191301e-10	0.245,0.257,0.243	0.111,0.089,0.11	0.145
ENSMUSG00000020706	Ftsj3	chr11	-	106253288	106253404	106253481	106253676	106253080	106253185	106253761	106253861	337,399,402	437,494,417	244,201,156	491,480,426	320	241	9.32701191301e-10	0.367,0.378,0.421	0.272,0.24,0.216	0.146
ENSMUSG00000042520	Ubap2l	chr3	-	90012685	90012739	90015129	90015218	90010432	90010514	90015301	90015497	945,1032,920	275,221,242	756,861,869	396,393,417	214	179	9.68643842816e-10	0.742,0.796,0.761	0.615,0.647,0.635	0.134
ENSMUSG00000005470	Asf1b	chr8	+	83965030	83965146	83967833	83968010	83955506	83955937	83969133	83970197	249,317,277	625,584,568	247,217,216	956,897,946	241	302	9.80025398878e-10	0.333,0.405,0.379	0.245,0.233,0.222	0.139
ENSMUSG00000015165	Hnrnpl	chr7	+	28815279	28815352	28818460	28818532	28815098	28815195	28818643	28818924	2982,2923,2912	1331,1202,1364	3210,3313,3675	878,853,804	198	197	1.02316708036e-09	0.69,0.708,0.68	0.784,0.794,0.82	-0.107
ENSMUSG00000024381	Bin1	chr18	+	32426223	32426352	32431670	32431742	32424819	32424967	32431982	32432093	285,295,267	362,280,319	425,448,480	213,258,302	254	197	1.033043841e-09	0.379,0.45,0.394	0.607,0.574,0.552	-0.17
ENSMUSG00000033712	Ccar2	chr14	-	70152372	70152464	70152663	70152757	70151879	70151971	70153626	70153811	305,316,268	519,503,560	379,343,335	359,314,290	219	217	1.07864223158e-09	0.368,0.384,0.322	0.511,0.52,0.534	-0.164
ENSMUSG00000015461	Atf6b	chr17	+	34647659	34647739	34648218	34648297	34647200	34647316	34648576	34648668	375,385,378	384,385,381	443,339,268	731,705,583	205	204	1.12067787409e-09	0.493,0.499,0.497	0.376,0.324,0.314	0.158
ENSMUSG00000029346	Srrd	chr5	-	112339896	112340123	112341095	112341136	112339718	112339817	112342874	112343018	17,13,40	189,166,202	0,1,5	141,139,167	166	352	1.25360037198e-09	0.16,0.142,0.296	0.0,0.015,0.06	0.174
ENSMUSG00000000194	Gpr107	chr2	+	31185488	31185606	31188682	31188813	31184797	31184871	31191846	31192113	153,161,136	148,176,158	199,166,172	100,83,65	243	256	1.25772335282e-09	0.521,0.491,0.476	0.677,0.678,0.736	-0.201
ENSMUSG00000031023	Akip1	chr7	+	109703945	109704170	109704950	109705031	109703689	109703776	109707397	109707511	43,26,27	135,131,155	84,72,109	142,125,152	350	206	1.26516350857e-09	0.158,0.105,0.093	0.258,0.253,0.297	-0.151
ENSMUSG00000027002	Nckap1	chr2	-	80525558	80525678	80528534	80528667	80524537	80524677	80530157	80530303	850,1026,759	966,1228,964	797,777,559	1600,1641,1340	258	245	1.34633898378e-09	0.455,0.442,0.428	0.321,0.31,0.284	0.137
ENSMUSG00000039218	Srrm2	chr17	+	23822412	23822700	23823790	23823904	23815121	23821690	23824015	23824120	533,861,663	857,1043,911	488,635,1109	394,430,860	413	239	1.3597632199e-09	0.265,0.323,0.296	0.418,0.461,0.427	-0.141
ENSMUSG00000019978	Epb41l2	chr10	+	25473075	25473163	25479008	25479161	25471418	25471637	25479667	25479765	491,560,455	682,682,568	570,536,468	1339,1329,1067	213	278	1.38887078497e-09	0.484,0.517,0.511	0.357,0.345,0.364	0.149
ENSMUSG00000000194	Gpr107	chr2	+	31184797	31184871	31185488	31185606	31183579	31183655	31188682	31188813	89,71,92	240,207,174	125,141,143	126,154,123	199	243	1.41306539087e-09	0.312,0.295,0.392	0.548,0.528,0.587	-0.221
ENSMUSG00000071172	Srsf3	chr17	+	29036240	29036448	29038489	29038624	29032672	29032786	29040774	29040813	6030,5629,5672	4789,4181,4574	8054,7467,7562	4184,3336,3008	333	260	1.41742942182e-09	0.496,0.512,0.492	0.6,0.636,0.662	-0.133
ENSMUSG00000031328	Flna	chrX	-	74228759	74228921	74229018	74229192	74228320	74228524	74229380	74229509	1894,2506,1948	2386,3053,2557	1216,1332,1521	2653,2927,3429	299	287	1.43145544621e-09	0.432,0.441,0.422	0.306,0.304,0.299	0.129
ENSMUSG00000020964	Sel1l	chr12	-	91830686	91830849	91831568	91831674	91826651	91826705	91833054	91833222	151,181,144	195,248,176	415,380,174	258,208,121	231	288	1.46503138892e-09	0.491,0.476,0.505	0.667,0.695,0.642	-0.177
ENSMUSG00000058440	Nrf1	chr6	+	30116095	30116293	30118948	30119106	30115012	30115171	30126234	30126359	484,441,523	378,407,451	721,718,574	322,271,305	323	283	1.49187089524e-09	0.529,0.487,0.504	0.662,0.699,0.622	-0.154
ENSMUSG00000017466	Timp2	chr11	-	118317418	118317527	118320108	118320209	118310575	118310700	118354960	118355506	239,294,287	753,759,576	462,405,405	591,567,459	226	234	1.54719132684e-09	0.247,0.286,0.34	0.447,0.425,0.477	-0.159
ENSMUSG00000022687	Boc	chr16	-	44488509	44488731	44490139	44490262	44487616	44487852	44490576	44490682	321,288,286	281,290,275	671,690,731	314,317,387	248	347	1.55654788868e-09	0.615,0.582,0.593	0.749,0.753,0.725	-0.146
ENSMUSG00000037013	Ss18	chr18	-	14670308	14670393	14679386	14679463	14655026	14655180	14682666	14682766	240,320,268	114,91,68	473,491,585	76,61,52	202	210	1.56049611865e-09	0.686,0.785,0.804	0.866,0.893,0.921	-0.135
ENSMUSG00000021067	Sav1	chr12	-	69969069	69969213	69975967	69976238	69965011	69966347	69984208	69984652	580,598,549	783,752,783	787,865,833	677,571,575	396	269	1.61871783743e-09	0.335,0.351,0.323	0.441,0.507,0.496	-0.145
ENSMUSG00000025224	Gbf1	chr19	+	46284249	46284430	46284704	46284833	46284004	46284118	46285659	46286509	235,303,210	245,231,213	135,189,291	270,398,514	306	254	1.62717807806e-09	0.443,0.521,0.45	0.293,0.283,0.32	0.173
ENSMUSG00000003992	Ssbp2	chr13	+	91524584	91524657	91539334	91539396	91461049	91461248	91564609	91564694	178,184,163	236,248,209	237,244,294	158,152,124	198	187	1.65626061807e-09	0.416,0.412,0.424	0.586,0.603,0.691	-0.209
ENSMUSG00000031174	Rpgr	chrX	-	10181954	10182052	10198910	10199035	10178270	10178336	10202009	10202165	148,135,133	149,143,169	72,51,51	163,217,133	250	223	1.67325574524e-09	0.47,0.457,0.412	0.283,0.173,0.255	0.209
ENSMUSG00000010277	2610507B11Rik	chr11	+	78279708	78279915	78283058	78283158	78279046	78279204	78284099	78284282	537,607,509	443,463,399	386,365,294	528,512,518	332	225	1.70050835108e-09	0.451,0.47,0.464	0.331,0.326,0.278	0.15
ENSMUSG00000030615	Tmem126a	chr7	-	90451542	90451657	90452706	90452900	90450699	90450935	90455423	90455519	402,400,468	381,346,407	539,502,550	243,182,292	319	240	1.72008917055e-09	0.443,0.465,0.464	0.625,0.675,0.586	-0.171
ENSMUSG00000041491	Cep78	chr19	-	15959531	15959700	15974355	15974467	15955773	15956403	15974887	15974952	215,259,238	372,354,444	329,315,274	229,187,260	237	294	1.72345688554e-09	0.418,0.476,0.399	0.641,0.676,0.567	-0.197
ENSMUSG00000001157	Gmcl1	chr6	-	86714174	86714259	86726072	86726196	86711588	86711679	86732910	86733383	166,167,146	240,219,211	217,194,177	139,138,100	249	210	1.72345688554e-09	0.368,0.391,0.369	0.568,0.542,0.599	-0.194
ENSMUSG00000057113	Npm1	chr11	-	33160827	33160921	33161105	33161225	33160333	33160440	33161547	33161627	14587,15611,14648	10749,10495,10469	19190,17118,15872	8450,6586,6630	245	219	1.84315341179e-09	0.548,0.571,0.556	0.67,0.699,0.682	-0.125
ENSMUSG00000092203	1110038B12Rik	chr17	-	34950697	34950847	34952135	34952173	34950242	34950475	34952351	34952468	781,646,831	1285,1093,1235	1147,1075,1334	1092,950,1145	163	275	1.89052952676e-09	0.506,0.499,0.532	0.639,0.656,0.663	-0.14
ENSMUSG00000027942	4933434E20Rik	chr3	+	90056206	90056324	90056528	90056582	90053507	90053609	90058484	90058651	263,226,217	170,149,154	381,328,285	108,97,101	243	179	2.09326763939e-09	0.533,0.528,0.509	0.722,0.714,0.675	-0.18
ENSMUSG00000020078	Vps26a	chr10	-	62469900	62470057	62480557	62480707	62468289	62468454	62486657	62486805	223,240,214	447,447,364	377,343,288	336,333,278	275	282	2.10229842431e-09	0.338,0.355,0.376	0.535,0.514,0.515	-0.165
ENSMUSG00000020290	Xpo1	chr11	+	23282528	23282726	23284241	23284380	23281305	23281464	23284547	23284729	1797,1766,1593	1211,1283,1098	758,734,417	906,845,600	323	264	2.1128117082e-09	0.548,0.529,0.543	0.406,0.415,0.362	0.146
ENSMUSG00000025613	Cct8	chr16	-	87484803	87484923	87485579	87485744	87483987	87484065	87485833	87485905	3522,3501,3249	3524,3290,3381	3700,3734,4248	2101,2027,2615	290	245	2.16900755653e-09	0.458,0.473,0.448	0.598,0.609,0.578	-0.135
ENSMUSG00000018501	Ncor1	chr11	-	62327105	62327249	62329440	62329652	62325511	62325629	62329975	62330168	483,578,415	481,563,473	809,838,944	464,491,485	337	269	2.16900755653e-09	0.445,0.45,0.412	0.582,0.577,0.608	-0.153
ENSMUSG00000002949	Timm44	chr8	-	4267254	4267340	4267863	4268013	4266769	4266862	4268299	4268380	442,533,504	288,281,266	780,678,746	226,182,235	275	211	2.16968100908e-09	0.541,0.593,0.592	0.726,0.741,0.709	-0.15
ENSMUSG00000039703	Nploc4	chr11	-	120409611	120409683	120411657	120411744	120408772	120408899	120413559	120413739	306,385,332	425,477,450	209,186,157	544,497,395	212	197	2.23056521795e-09	0.401,0.429,0.407	0.263,0.258,0.27	0.149
ENSMUSG00000034485	Uaca	chr9	+	60874032	60874185	60876361	60876427	60869574	60872283	60880173	60880370	165,171,149	69,85,63	162,205,218	25,26,45	278	191	2.23117972964e-09	0.622,0.58,0.619	0.817,0.844,0.769	-0.203
ENSMUSG00000026341	Actr3	chr1	-	125411263	125411374	125416255	125416380	125408519	125408615	125418248	125418304	379,411,430	637,532,573	742,594,509	583,468,364	250	236	2.2761468501e-09	0.36,0.422,0.415	0.546,0.545,0.569	-0.154
ENSMUSG00000041645	Ddx24	chr12	-	103409927	103410057	103416195	103416271	103407975	103408477	103417277	103417793	204,250,240	565,531,563	91,107,114	413,473,661	201	255	2.2957251736e-09	0.314,0.374,0.351	0.218,0.223,0.18	0.139
ENSMUSG00000027900	Dram2	chr3	+	106555163	106555308	106561748	106561816	106552155	106552280	106566044	106566184	195,157,182	106,106,92	301,248,227	68,64,53	270	193	2.29811761113e-09	0.568,0.514,0.586	0.76,0.735,0.754	-0.194
ENSMUSG00000018501	Ncor1	chr11	-	62327105	62327246	62329440	62329652	62325486	62325629	62329975	62330139	483,578,415	478,562,475	809,838,944	464,491,485	337	266	2.34871595758e-09	0.444,0.448,0.408	0.579,0.574,0.606	-0.153
ENSMUSG00000087687	Pet100	chr8	+	3622341	3622428	3622592	3622625	3621596	3621611	3623223	3623508	61,66,69	88,84,102	138,124,140	84,63,69	212	158	2.4065737367e-09	0.341,0.369,0.335	0.55,0.595,0.602	-0.234
ENSMUSG00000022884	Eif4a2	chr16	+	23108718	23108851	23109984	23110153	23108587	23108633	23110233	23110343	867,697,669	1808,1508,1406	575,497,516	2154,2081,1789	258	294	2.46930524954e-09	0.353,0.345,0.352	0.233,0.214,0.247	0.119
ENSMUSG00000020739	Nup85	chr11	+	115581938	115582039	115583325	115583427	115581741	115581859	115583720	115583985	902,964,883	887,896,1025	525,529,566	958,868,1172	226	227	2.48176554012e-09	0.505,0.519,0.464	0.355,0.38,0.327	0.142
ENSMUSG00000029125	Stx18	chr5	+	38106563	38106641	38106825	38106892	38104877	38104993	38116084	38116197	373,389,335	210,179,189	502,452,465	108,120,134	203	192	2.48419611425e-09	0.627,0.673,0.626	0.815,0.781,0.766	-0.145
ENSMUSG00000041936	Agrn	chr4	-	156167281	156167506	156168732	156168820	156166910	156167014	156168902	156169095	339,386,308	516,657,422	575,625,855	418,583,690	213	350	2.50777201833e-09	0.519,0.491,0.545	0.693,0.638,0.671	-0.149
ENSMUSG00000037935	Smarce1	chr11	-	99225037	99225142	99228274	99228318	99220654	99220735	99228496	99228548	636,785,656	720,675,624	764,702,932	393,412,465	169	230	2.71988809288e-09	0.546,0.613,0.589	0.726,0.699,0.732	-0.136
ENSMUSG00000073639	Rab18	chr18	+	6770053	6770109	6778494	6778556	6765204	6765332	6783119	6783192	394,368,375	646,596,598	549,468,446	514,412,344	181	187	2.80419990007e-09	0.387,0.389,0.393	0.525,0.54,0.573	-0.156
ENSMUSG00000034269	Setd5	chr6	+	113143612	113144083	113147439	113147738	113137952	113138200	113149554	113149688	836,1037,836	629,623,530	866,876,721	275,267,312	596	424	2.89314753857e-09	0.486,0.542,0.529	0.691,0.7,0.622	-0.152
ENSMUSG00000011877	Git1	chr11	+	77500646	77500741	77501071	77501114	77500347	77500565	77503017	77503066	339,316,312	204,244,200	236,224,251	381,337,278	220	168	2.95925467015e-09	0.559,0.497,0.544	0.321,0.337,0.408	0.178
ENSMUSG00000005514	Por	chr5	+	135733501	135733683	135733772	135733922	135732685	135732804	135734026	135734297	706,697,630	556,601,598	908,858,867	409,367,468	307	275	2.99268574776e-09	0.532,0.51,0.486	0.665,0.677,0.624	-0.146
ENSMUSG00000058761	Rnf169	chr7	-	99935161	99935280	99942958	99943105	99927092	99927192	99955466	99955540	56,80,60	112,130,106	143,144,87	104,109,53	272	244	3.06452518559e-09	0.31,0.356,0.337	0.552,0.542,0.596	-0.229
ENSMUSG00000034789	Rab24	chr13	-	55320502	55320553	55321101	55321180	55320311	55320374	55321389	55321458	321,271,314	219,178,173	461,437,490	151,108,169	204	176	3.0846441572e-09	0.558,0.568,0.61	0.725,0.777,0.714	-0.16
ENSMUSG00000026927	Sdccag3	chr2	-	26385497	26386063	26386903	26387311	26385082	26385145	26387555	26387581	468,459,431	300,335,256	645,594,559	247,166,196	533	691	3.10227886002e-09	0.669,0.64,0.686	0.772,0.823,0.787	-0.129
ENSMUSG00000052296	Ppp6r1	chr7	-	4636215	4636273	4639513	4639611	4635964	4636137	4639690	4639780	605,667,584	483,486,502	507,440,479	688,624,774	223	183	3.31831071984e-09	0.507,0.53,0.488	0.377,0.367,0.337	0.148
ENSMUSG00000031161	Hdac6	chrX	-	7934171	7934321	7936069	7936262	7932062	7932237	7936381	7936450	187,145,161	270,205,216	116,112,107	344,321,336	318	275	3.33970094669e-09	0.375,0.38,0.392	0.226,0.232,0.216	0.158
ENSMUSG00000043909	Trp53bp1	chr2	-	121208354	121208504	121209080	121209352	121207698	121208129	121211269	121211422	415,488,436	364,433,377	267,296,273	458,451,487	397	275	3.45425590297e-09	0.441,0.438,0.445	0.288,0.313,0.28	0.148
ENSMUSG00000066037	Hnrnpr	chr4	+	136329365	136329501	136332397	136332603	136327235	136327412	136336297	136336447	1956,1902,1836	2104,2070,1841	1294,1169,886	2160,2122,2172	261	331	3.50857152299e-09	0.541,0.538,0.558	0.432,0.411,0.341	0.151
ENSMUSG00000038252	Ncapd2	chr6	-	125174224	125174358	125176142	125176227	125173779	125173912	125176651	125176738	1038,988,1000	1328,1429,1370	396,423,475	934,1075,1155	210	259	3.62320750086e-09	0.491,0.46,0.474	0.343,0.327,0.337	0.139
ENSMUSG00000004665	Cnn2	chr10	+	79991359	79991481	79992272	79992339	79988583	79988740	79992442	79992580	2048,1564,1739	1721,1454,1385	3213,2987,3542	1689,1400,1717	247	192	3.71547087981e-09	0.481,0.455,0.494	0.597,0.624,0.616	-0.136
ENSMUSG00000031634	Ufsp2	chr8	+	45980572	45980639	45983522	45983680	45980314	45980492	45984040	45984233	164,110,126	310,237,300	275,255,241	276,268,251	192	283	3.85386517486e-09	0.438,0.406,0.382	0.595,0.584,0.586	-0.18
ENSMUSG00000022974	Paxbp1	chr16	-	91019162	91019309	91022050	91022117	91016845	91017000	91022668	91022745	182,203,145	362,342,376	359,337,442	322,323,458	192	272	3.92439878066e-09	0.416,0.457,0.353	0.612,0.596,0.578	-0.187
ENSMUSG00000036138	Acaa1a	chr9	+	119348920	119349100	119349353	119349409	119348580	119348771	119349491	119349637	224,215,212	205,192,230	70,61,94	163,125,196	305	181	3.93155790539e-09	0.393,0.399,0.354	0.203,0.225,0.222	0.165
ENSMUSG00000061887	Ssbp3	chr4	+	107028192	107028252	107030861	107030928	107027216	107027297	107031014	107031091	810,836,773	1612,1669,1478	634,603,626	2222,2135,2120	185	192	4.00529648992e-09	0.343,0.342,0.352	0.228,0.227,0.235	0.116
ENSMUSG00000027667	Zfp639	chr3	+	32514383	32514454	32515283	32515352	32513000	32513192	32517028	32517139	157,193,165	145,160,136	113,130,86	204,217,197	196	194	4.05261680049e-09	0.517,0.544,0.546	0.354,0.372,0.302	0.193
ENSMUSG00000018363	Smurf2	chr11	-	106859711	106859796	106864711	106864777	106856180	106856264	106868534	106868668	211,279,223	299,322,288	393,342,172	247,213,114	191	210	4.19376583652e-09	0.437,0.488,0.46	0.636,0.638,0.624	-0.171
ENSMUSG00000025060	Slk	chr19	+	47608904	47609069	47611574	47611623	47579677	47580343	47611901	47612051	134,154,115	75,112,95	166,135,75	248,256,126	290	174	4.34684051439e-09	0.517,0.452,0.421	0.287,0.24,0.263	0.2
ENSMUSG00000020817	Rabep1	chr11	+	70887010	70887171	70893568	70893688	70884764	70884968	70900471	70900607	235,248,210	258,213,211	355,307,206	163,139,108	286	245	4.46637964634e-09	0.438,0.499,0.46	0.651,0.654,0.62	-0.176
ENSMUSG00000007850	Hnrnph1	chr11	+	50379820	50379964	50382536	50382715	50379467	50379623	50382799	50382871	7242,7678,6335	6329,6151,5923	5571,4405,3311	7283,6574,6292	269	304	4.77624878451e-09	0.564,0.585,0.547	0.464,0.431,0.373	0.143
ENSMUSG00000026240	Cops7b	chr1	+	86589163	86589341	86592290	86592366	86587015	86587235	86596750	86596839	490,397,480	296,288,279	531,515,434	157,156,164	303	201	4.92577061357e-09	0.523,0.478,0.533	0.692,0.687,0.637	-0.161
ENSMUSG00000014601	Strip1	chr3	-	107615760	107615827	107616507	107616608	107615314	107615419	107616811	107616938	463,417,397	341,347,347	578,652,579	267,248,258	226	192	5.27716547513e-09	0.536,0.505,0.493	0.648,0.691,0.656	-0.154
ENSMUSG00000028926	Cdk14	chr5	-	4894027	4894167	4922126	4922175	4888836	4888980	4949531	4949595	126,159,106	382,363,305	98,69,60	546,491,301	174	265	5.56496242242e-09	0.334,0.4,0.346	0.215,0.176,0.233	0.152
ENSMUSG00000020642	Rnf144a	chr12	-	26339305	26339451	26389393	26389575	26327502	26327607	26415100	26415256	176,204,179	403,480,369	106,90,93	565,436,348	307	271	5.77268967403e-09	0.278,0.273,0.3	0.142,0.154,0.191	0.121
ENSMUSG00000041769	Ppp2r2d	chr7	+	138868409	138868507	138870389	138870502	138846594	138846704	138872873	138873051	144,121,159	441,405,450	135,155,188	214,203,173	223	238	5.77842658735e-09	0.258,0.242,0.274	0.402,0.449,0.537	-0.205
ENSMUSG00000022312	Eif3h	chr15	-	51789992	51790113	51796387	51796537	51787905	51788038	51797612	51797712	5062,4496,5877	5185,4253,5190	3782,3343,3492	5653,5288,6141	275	246	5.98423737306e-09	0.466,0.486,0.503	0.374,0.361,0.337	0.128
ENSMUSG00000023348	Trip6	chr5	-	137310652	137310831	137313580	137313708	137310284	137310405	137313959	137314404	799,628,772	960,768,879	1139,1063,1237	708,730,867	253	304	5.99053255308e-09	0.5,0.496,0.513	0.659,0.636,0.632	-0.139
ENSMUSG00000027673	Ndufb5	chr3	+	32744853	32744942	32746447	32746514	32736989	32737205	32747727	32747789	1283,1094,1180	1105,969,1069	1086,885,953	1496,1446,1565	214	192	6.17506865098e-09	0.51,0.503,0.498	0.394,0.354,0.353	0.137
ENSMUSG00000022177	Haus4	chr14	-	54545725	54545822	54548865	54549000	54544204	54544350	54549668	54549800	339,366,308	275,237,287	341,309,339	146,101,127	260	222	6.26492885176e-09	0.513,0.569,0.478	0.666,0.723,0.695	-0.175
ENSMUSG00000005981	Trap1	chr16	-	4055796	4055870	4060756	4060917	4054753	4054909	4062329	4062401	545,624,580	343,403,339	393,331,278	425,377,359	286	199	6.27417919389e-09	0.525,0.519,0.543	0.392,0.379,0.35	0.155
ENSMUSG00000031987	Egln1	chr8	-	124911740	124911808	124914016	124914153	124908586	124910763	124915660	124915780	479,478,422	354,282,348	716,762,894	286,276,318	262	193	6.39921870912e-09	0.499,0.555,0.472	0.648,0.67,0.674	-0.155
ENSMUSG00000028790	Khdrbs1	chr4	-	129727554	129727671	129730200	129730325	129725575	129725722	129741778	129742296	2475,2413,2478	3439,3547,3351	2781,2687,2546	2361,2257,1985	250	242	6.44719796532e-09	0.411,0.397,0.417	0.533,0.535,0.554	-0.132
ENSMUSG00000057236	Rbbp4	chr4	-	129328587	129328733	129334496	129334644	129322695	129322869	129335217	129335370	3168,3100,3212	6203,5895,5905	4021,3669,3608	4818,4076,3813	273	271	6.5688223316e-09	0.336,0.343,0.351	0.453,0.472,0.484	-0.126
ENSMUSG00000027248	Pdia3	chr2	+	121424524	121424642	121426594	121426702	121422448	121422527	121429453	121429583	3883,3842,3443	4576,4709,4319	4425,4063,3139	8915,8664,6408	243	233	6.68306721818e-09	0.449,0.439,0.433	0.322,0.31,0.32	0.123
ENSMUSG00000031913	Vps4a	chr8	+	107036842	107036990	107038927	107038989	107036636	107036748	107039089	107039209	699,691,631	322,275,273	956,820,787	223,196,163	273	187	6.79331022911e-09	0.598,0.633,0.613	0.746,0.741,0.768	-0.137
ENSMUSG00000054693	Adam10	chr9	+	70754161	70754325	70761582	70761766	70748082	70748266	70765951	70766102	560,605,488	712,873,721	556,429,247	1177,1128,736	289	309	6.82747458569e-09	0.457,0.426,0.42	0.336,0.289,0.264	0.138
ENSMUSG00000021024	Psma6	chr12	+	55410126	55410282	55412186	55412365	55408001	55408083	55414403	55414498	3945,3511,3731	2508,2256,2378	3480,3218,2813	1235,1156,1148	281	304	6.90914192122e-09	0.63,0.627,0.629	0.753,0.751,0.726	-0.115
ENSMUSG00000039270	Megf9	chr4	-	70455860	70456000	70488130	70488332	70448662	70448806	70534227	70534928	112,119,85	137,157,133	83,66,35	250,230,113	327	265	6.90914192122e-09	0.399,0.381,0.341	0.212,0.189,0.201	0.173
ENSMUSG00000032030	Cul5	chr9	-	53622781	53622943	53623634	53623810	53621857	53621976	53624157	53624281	219,279,248	421,456,415	174,150,104	518,532,407	301	287	7.10219571808e-09	0.332,0.368,0.363	0.243,0.212,0.196	0.137
ENSMUSG00000028657	Ppt1	chr4	+	122854379	122854478	122855805	122855877	122853590	122853681	122857509	122859078	230,200,217	147,120,141	204,234,193	278,295,248	224	197	7.14463976971e-09	0.579,0.594,0.575	0.392,0.411,0.406	0.18
ENSMUSG00000027823	Gmps	chr3	+	63980135	63980317	63982410	63982525	63976105	63976310	63985599	63985697	946,930,1055	1029,1097,1104	593,436,370	1039,989,706	307	240	7.20492172757e-09	0.418,0.399,0.428	0.309,0.256,0.291	0.13
ENSMUSG00000038146	Notch3	chr17	-	32150602	32150716	32151285	32151437	32149974	32150130	32151515	32151708	233,326,250	309,345,266	116,124,86	273,285,206	277	239	7.31192660075e-09	0.394,0.449,0.448	0.268,0.273,0.265	0.162
ENSMUSG00000042472	Zfp410	chr12	+	84322883	84323019	84325570	84325789	84321811	84321991	84327278	84327470	531,477,456	472,487,461	523,505,430	297,249,212	261	344	7.31192660075e-09	0.597,0.563,0.566	0.699,0.728,0.728	-0.143
ENSMUSG00000075703	Ept1	chr5	+	30248411	30248520	30252709	30252784	30247462	30247531	30256077	30256340	142,179,174	89,106,81	222,198,90	42,54,16	234	200	7.40477579352e-09	0.577,0.591,0.647	0.819,0.758,0.828	-0.197
ENSMUSG00000020873	Slc35b1	chr11	+	95389079	95389206	95390277	95390384	95387769	95387927	95390524	95390678	826,890,808	832,823,837	706,591,673	1109,1133,1195	252	232	7.48792799431e-09	0.478,0.499,0.471	0.37,0.324,0.341	0.138
ENSMUSG00000015711	Prune	chr3	-	95258026	95258185	95259239	95259334	95253673	95255427	95262210	95262369	267,284,243	407,478,420	226,169,164	625,557,582	220	284	7.60263241683e-09	0.459,0.434,0.428	0.318,0.281,0.267	0.152
ENSMUSG00000064090	Vrk2	chr11	-	26498916	26499049	26534210	26534303	26489772	26489893	26535536	26535642	117,99,89	130,152,138	158,147,142	109,76,72	218	258	7.60822571792e-09	0.516,0.435,0.433	0.632,0.696,0.7	-0.215
ENSMUSG00000036427	Gpi1	chr7	-	34219030	34219102	34220613	34220760	34218297	34218342	34220842	34220926	1352,1374,1403	431,390,399	1187,1122,996	182,184,158	272	197	7.65706280359e-09	0.694,0.718,0.718	0.825,0.815,0.82	-0.11
ENSMUSG00000035247	Hectd1	chr12	-	51794738	51794877	51797836	51798011	51794413	51794584	51798653	51798768	123,172,146	180,304,180	296,199,125	151,146,93	300	264	7.82540338423e-09	0.376,0.332,0.416	0.633,0.545,0.542	-0.199
ENSMUSG00000045576	St7l	chr3	+	104868023	104868106	104870845	104871011	104864502	104865308	104873521	104873576	67,54,58	137,141,112	142,152,145	150,142,110	208	291	7.8896138139e-09	0.406,0.349,0.42	0.57,0.6,0.648	-0.214
ENSMUSG00000017548	Suz12	chr11	+	80010557	80010643	80013363	80013595	80007512	80007562	80015142	80015236	263,277,258	518,588,534	181,146,113	666,620,465	211	357	8.35405001848e-09	0.462,0.444,0.45	0.315,0.285,0.291	0.155
ENSMUSG00000006998	Psmd2	chr16	+	20660342	20660426	20661564	20661733	20659678	20660102	20661815	20661910	1662,1748,1632	2023,2159,2202	1913,1967,2337	1516,1483,1581	209	294	8.6461507312e-09	0.536,0.532,0.51	0.64,0.651,0.675	-0.129
ENSMUSG00000032254	Kif23	chr9	-	61927036	61927163	61927347	61927467	61926359	61926518	61927553	61927633	460,568,455	586,530,448	430,391,378	808,820,713	245	252	8.82455151299e-09	0.447,0.524,0.511	0.354,0.329,0.353	0.149
ENSMUSG00000001870	Ltbp1	chr17	+	75273866	75274034	75276554	75276623	75266487	75266610	75278951	75278974	134,155,118	87,121,87	229,278,157	313,419,292	293	194	8.92780769736e-09	0.505,0.459,0.473	0.326,0.305,0.263	0.181
ENSMUSG00000043154	Ppp2r3a	chr9	-	101148581	101148738	101153787	101153874	101145474	101145523	101175327	101175402	101,122,107	123,123,133	72,64,47	180,162,174	212	282	8.92780769736e-09	0.522,0.569,0.517	0.347,0.344,0.264	0.218
ENSMUSG00000019467	Arhgef25	chr10	-	127185082	127185172	127185286	127185356	127184886	127184979	127185574	127185678	323,266,252	276,245,227	258,233,237	414,409,436	195	215	9.09509610421e-09	0.563,0.545,0.55	0.407,0.386,0.375	0.163
ENSMUSG00000031402	Mpp1	chrX	-	75111926	75112001	75112198	75112401	75109732	75110843	75113585	75113666	276,288,222	85,94,88	393,446,495	65,68,67	328	200	9.27627885616e-09	0.664,0.651,0.606	0.787,0.8,0.818	-0.161
ENSMUSG00000024645	Timm21	chr18	-	84949193	84949291	84949389	84949452	84947833	84947939	84951002	84951524	186,168,220	22,24,26	117,105,108	43,44,39	188	223	9.48822990959e-09	0.909,0.893,0.909	0.763,0.739,0.767	0.147
ENSMUSG00000026657	Frmd4a	chr2	+	4566051	4566190	4597337	4597394	4560213	4560290	4601114	4601355	287,310,280	233,254,224	291,259,187	406,410,338	264	182	9.51991418217e-09	0.459,0.457,0.463	0.331,0.303,0.276	0.156
ENSMUSG00000018286	Psmb6	chr11	+	70526543	70526673	70527178	70527323	70526293	70526425	70527436	70527649	6399,5634,6408	4234,4281,4585	7587,7235,8421	3267,2954,3622	255	270	9.6191867451e-09	0.615,0.582,0.597	0.711,0.722,0.711	-0.117
ENSMUSG00000039001	Rps21	chr2	+	180257787	180257851	180257985	180258057	180257620	180257683	180258229	180258442	3099,2585,2999	2151,1878,2484	2100,1839,2215	2467,2777,4473	189	197	9.8260131735e-09	0.6,0.589,0.557	0.47,0.408,0.34	0.176
ENSMUSG00000029192	Tbc1d14	chr5	-	36507577	36508431	36512453	36512548	36505024	36505134	36514038	36514119	202,205,189	332,302,230	282,241,216	255,149,134	220	979	1.04197952831e-08	0.73,0.751,0.785	0.831,0.878,0.878	-0.107
ENSMUSG00000022035	Ccdc25	chr14	+	65840447	65840495	65846295	65846335	65837301	65837484	65851616	65851668	128,106,78	136,108,124	201,216,137	95,102,62	173	165	1.05022908015e-08	0.473,0.483,0.375	0.669,0.669,0.678	-0.228
ENSMUSG00000021796	Bmpr1a	chr14	-	34429655	34429800	34434378	34434478	34424945	34425138	34434637	34434734	598,631,549	769,931,778	454,393,203	1077,973,558	225	270	1.05771662945e-08	0.483,0.449,0.459	0.336,0.326,0.304	0.142
ENSMUSG00000030007	Cct7	chr6	+	85459941	85460048	85461086	85461170	85459114	85459268	85461507	85461560	3390,3524,3475	1600,1469,1767	3433,2729,2645	871,710,798	232	209	1.05901216155e-08	0.656,0.684,0.639	0.78,0.776,0.749	-0.109
ENSMUSG00000031148	Gpkow	chrX	+	7698492	7698653	7702062	7702172	7697130	7697395	7703369	7703583	226,249,209	224,220,201	358,300,205	154,132,109	286	235	1.06835846887e-08	0.453,0.482,0.461	0.656,0.651,0.607	-0.173
ENSMUSG00000003437	Paf1	chr7	+	28395042	28395135	28395417	28395539	28393668	28393698	28395628	28395695	364,321,350	420,505,453	477,414,569	339,339,314	218	247	1.15683790378e-08	0.495,0.419,0.467	0.615,0.58,0.672	-0.162
ENSMUSG00000030079	Ruvbl1	chr6	+	88473076	88473209	88479126	88479278	88467565	88467652	88482117	88482187	342,346,318	1006,951,866	318,280,308	485,440,448	258	277	1.20331639302e-08	0.267,0.281,0.283	0.413,0.406,0.425	-0.138
ENSMUSG00000025487	Psmd13	chr7	+	140886387	140886422	140886510	140886566	140883499	140883578	140886801	140886845	317,299,318	1012,979,1156	163,143,150	1047,913,931	160	181	1.2204965445e-08	0.262,0.257,0.237	0.15,0.151,0.154	0.1
ENSMUSG00000055762	Eef1d	chr15	-	75896639	75896740	75896819	75896919	75896242	75896464	75900690	75900762	2094,1861,2164	3393,3359,3493	1224,991,1306	3335,3053,3603	225	226	1.23592799574e-08	0.383,0.358,0.384	0.269,0.246,0.267	0.114
ENSMUSG00000034269	Setd5	chr6	+	113104934	113105121	113109884	113109990	113077364	113077712	113110373	113110525	389,401,301	274,315,221	427,460,317	180,162,115	312	231	1.26886767368e-08	0.512,0.485,0.502	0.637,0.678,0.671	-0.162
ENSMUSG00000026355	Mcm6	chr1	-	128351432	128351682	128353459	128353570	128349303	128349469	128355512	128355659	1807,1907,1792	1722,1590,1582	2005,1920,1389	966,977,790	236	375	1.27855454104e-08	0.625,0.656,0.643	0.767,0.757,0.736	-0.112
ENSMUSG00000037287	Tbcel	chr9	-	42444406	42444588	42451612	42451762	42442818	42443075	42472065	42472258	28,9,41	79,90,100	7,3,4	158,101,96	275	307	1.28796960371e-08	0.283,0.1,0.314	0.047,0.032,0.044	0.191
ENSMUSG00000027642	Rpn2	chr2	+	157320120	157320196	157321742	157321872	157317946	157318042	157325710	157326056	894,834,796	1577,1611,1726	742,699,874	2176,2484,3190	201	255	1.30490725638e-08	0.418,0.396,0.369	0.302,0.263,0.258	0.12
ENSMUSG00000025508	Rplp2	chr7	+	141448725	141448774	141451003	141451102	141447907	141448031	141451231	141451585	6497,5475,6835	4287,3252,3759	2784,2432,3984	2981,2513,3688	174	224	1.30839923679e-08	0.661,0.684,0.701	0.546,0.555,0.582	0.121
ENSMUSG00000055681	Cope	chr8	+	70304633	70304696	70305634	70305735	70302517	70302932	70306498	70306651	553,468,607	892,865,942	449,435,513	1324,1277,1525	188	226	1.32593967113e-08	0.427,0.394,0.436	0.29,0.291,0.288	0.129
ENSMUSG00000009470	Tnpo1	chr13	-	98859762	98859988	98860640	98860793	98858385	98858557	98863707	98863876	780,844,753	742,801,665	543,358,203	784,768,451	278	351	1.32593967113e-08	0.57,0.571,0.588	0.467,0.37,0.362	0.177
ENSMUSG00000017221	Psmd3	chr11	+	98693382	98693497	98693578	98693698	98690462	98691019	98693804	98695049	1868,1852,1830	1552,1625,1539	2290,2164,2220	1066,1036,1224	240	245	1.33827879958e-08	0.551,0.538,0.548	0.687,0.681,0.649	-0.127
ENSMUSG00000031660	Brd7	chr8	-	88334104	88334216	88337080	88337137	88333737	88333881	88339408	88339520	561,502,519	1281,1224,1155	724,749,841	1069,908,1073	182	237	1.34751303695e-08	0.363,0.348,0.369	0.469,0.518,0.505	-0.137
ENSMUSG00000041215	Yeats2	chr16	+	20150441	20150560	20152908	20153006	20141062	20141235	20154136	20154229	128,171,148	142,194,165	220,187,181	108,100,96	244	223	1.40567374275e-08	0.452,0.446,0.45	0.651,0.631,0.633	-0.189
ENSMUSG00000028550	Atg4c	chr4	+	99228555	99228634	99235066	99235186	99224413	99224550	99258396	99259787	73,56,56	111,129,91	35,33,31	144,187,174	204	245	1.41945597011e-08	0.441,0.343,0.425	0.226,0.175,0.176	0.211
ENSMUSG00000005846	Rsl1d1	chr16	-	11199384	11199486	11199570	11199719	11196472	11196566	11201294	11201430	1517,1479,1366	1497,1637,1502	1450,1412,1499	1037,856,816	274	227	1.44583054296e-08	0.456,0.428,0.43	0.537,0.577,0.603	-0.134
ENSMUSG00000020697	Lig3	chr11	+	82796027	82796151	82797305	82797448	82795708	82795786	82797773	82797848	309,359,291	330,298,308	427,436,398	227,205,213	249	268	1.45156709445e-08	0.502,0.565,0.504	0.669,0.696,0.668	-0.154
ENSMUSG00000061887	Ssbp3	chr4	+	107009678	107009768	107027216	107027297	106915644	106915729	107028192	107028252	1911,1705,1648	1298,1290,1191	2399,2517,2510	1189,969,975	215	206	1.48980800816e-08	0.585,0.559,0.57	0.659,0.713,0.712	-0.123
ENSMUSG00000028790	Khdrbs1	chr4	-	129720651	129720853	129722644	129722778	129720038	129720106	129725575	129725722	2657,2666,2632	4814,4649,4550	1839,1612,1426	4710,4637,5050	259	327	1.49738496136e-08	0.411,0.42,0.422	0.33,0.305,0.263	0.118
ENSMUSG00000026683	Nuf2	chr1	-	169513444	169513541	169514911	169514985	169512166	169512229	169516560	169516658	355,331,399	411,423,423	229,174,180	475,416,389	199	222	1.54624332366e-08	0.491,0.466,0.513	0.35,0.318,0.34	0.154
ENSMUSG00000038116	Phf20	chr2	+	156254225	156254310	156267154	156267542	156251775	156251947	156272541	156272655	108,148,103	259,265,245	89,86,54	436,419,232	210	513	1.59800589928e-08	0.505,0.577,0.507	0.333,0.334,0.362	0.187
ENSMUSG00000032400	Zwilch	chr9	-	64156012	64156106	64158694	64158766	64155163	64155219	64160820	64160976	148,139,120	64,112,62	75,44,47	111,78,133	197	219	1.61279465509e-08	0.72,0.58,0.683	0.429,0.385,0.282	0.296
ENSMUSG00000026353	Ubxn4	chr1	+	128272820	128272952	128274801	128275004	128269868	128269971	128276956	128279378	327,325,302	538,491,506	303,275,310	881,869,877	257	328	1.6225006323e-08	0.437,0.458,0.432	0.305,0.288,0.311	0.141
ENSMUSG00000062270	Morf4l1	chr9	-	90095120	90095209	90096502	90096604	90094354	90094527	90097371	90097460	1399,1270,1515	646,472,570	1425,1392,1250	291,308,318	227	214	1.62396293611e-08	0.671,0.717,0.715	0.822,0.81,0.787	-0.105
ENSMUSG00000028411	Aptx	chr4	-	40695376	40695423	40697216	40697353	40694851	40695136	40703136	40703194	51,52,72	74,65,77	102,106,74	42,48,36	262	172	1.68499726487e-08	0.312,0.344,0.38	0.615,0.592,0.574	-0.248
ENSMUSG00000028578	Caap1	chr4	-	94521061	94521135	94549118	94549194	94500080	94501416	94550421	94550506	127,167,150	126,127,95	122,77,73	192,162,186	201	199	1.7068340225e-08	0.499,0.566,0.61	0.386,0.32,0.28	0.23
ENSMUSG00000001127	Araf	chrX	+	20858741	20858873	20859684	20859819	20858393	20858512	20859978	20860519	221,198,151	174,136,156	121,90,149	224,198,234	257	260	1.81837220075e-08	0.562,0.596,0.495	0.353,0.315,0.392	0.198
ENSMUSG00000004798	Ulk2	chr11	-	61803641	61803787	61808061	61808199	61801482	61801563	61812717	61812778	291,286,219	287,327,282	448,399,300	280,249,152	263	271	1.83912115488e-08	0.511,0.474,0.445	0.622,0.623,0.67	-0.162
ENSMUSG00000003135	Cnot11	chr1	+	39537415	39537580	39538270	39538423	39535553	39536337	39539872	39540075	212,232,292	762,871,795	93,83,179	917,773,743	290	278	1.84100828657e-08	0.211,0.203,0.26	0.089,0.093,0.188	0.101
ENSMUSG00000008999	Bmp7	chr2	-	172872871	172872982	172875214	172875291	172868011	172870286	172879325	172879523	258,227,269	534,427,459	187,174,194	652,670,657	202	236	1.88860134568e-08	0.361,0.383,0.406	0.251,0.233,0.256	0.137
ENSMUSG00000059923	Grb2	chr11	-	115655357	115655455	115699151	115699356	115649770	115649893	115708393	115708597	142,167,146	274,264,236	64,61,92	258,258,273	330	223	1.91792843756e-08	0.259,0.299,0.295	0.144,0.138,0.185	0.129
ENSMUSG00000029064	Gnb1	chr4	+	155527412	155527509	155533696	155533735	155491363	155491580	155535357	155535464	651,1018,1002	1109,1007,1186	245,197,692	1385,1389,1232	222	164	1.92857310228e-08	0.302,0.428,0.384	0.116,0.095,0.293	0.203
ENSMUSG00000025393	Atp5b	chr10	+	128084296	128084471	128085090	128085212	128083891	128084074	128085441	128085626	11101,11083,10956	10956,11310,11339	12649,11628,10246	7856,6793,6484	300	247	1.98176961481e-08	0.455,0.447,0.443	0.57,0.585,0.565	-0.125
ENSMUSG00000030007	Cct7	chr6	+	85459941	85460048	85461044	85461170	85459114	85459268	85461507	85461560	3390,3524,3475	2879,2610,3029	3433,2729,2645	1515,1350,1400	232	251	1.98728405688e-08	0.56,0.594,0.554	0.71,0.686,0.671	-0.12
ENSMUSG00000024259	Slc25a46	chr18	-	31597038	31597095	31600131	31600232	31594576	31594634	31602722	31602800	241,213,232	204,227,250	395,334,228	213,171,98	226	182	1.99017860463e-08	0.488,0.43,0.428	0.599,0.611,0.652	-0.172
ENSMUSG00000063884	Ptcd3	chr6	-	71905097	71905143	71907652	71907689	71903425	71903494	71907793	71907846	47,47,49	124,141,124	65,71,43	72,50,43	162	171	2.04685997598e-08	0.286,0.26,0.294	0.488,0.6,0.514	-0.254
ENSMUSG00000024222	Fkbp5	chr17	-	28406084	28406270	28410509	28410593	28402608	28402848	28412033	28412124	341,429,370	434,457,411	421,399,318	282,207,208	209	311	2.07671971133e-08	0.539,0.583,0.573	0.69,0.741,0.695	-0.144
ENSMUSG00000044783	Hjurp	chr1	-	88270201	88270299	88275041	88275097	88269320	88269413	88277218	88277285	272,385,298	536,695,549	680,636,440	661,583,545	181	223	2.115618175e-08	0.385,0.406,0.401	0.559,0.573,0.499	-0.146
ENSMUSG00000033014	Trim33	chr3	+	103331609	103331807	103337398	103337531	103330079	103330244	103339279	103339343	390,438,331	398,431,393	543,521,351	303,300,203	323	258	2.14926152422e-08	0.439,0.448,0.402	0.589,0.581,0.58	-0.154
ENSMUSG00000022246	Rai14	chr15	-	10587837	10587924	10591586	10591615	10583781	10583836	10592071	10592250	294,412,370	351,396,353	469,436,298	249,237,168	154	212	2.19659062714e-08	0.536,0.589,0.591	0.722,0.717,0.709	-0.144
ENSMUSG00000062480	Acat3	chr17	-	12928494	12928638	12929553	12929671	12927359	12927460	12934820	12935002	518,544,548	416,396,391	152,124,123	210,186,188	243	269	2.21444306911e-08	0.58,0.603,0.608	0.445,0.425,0.42	0.167
ENSMUSG00000031660	Brd7	chr8	-	88334104	88334219	88337080	88337137	88333737	88333881	88339408	88339520	561,502,519	1287,1229,1159	724,749,841	1086,914,1088	182	240	2.21597933202e-08	0.365,0.35,0.371	0.468,0.519,0.505	-0.135
ENSMUSG00000029141	Slc4a1ap	chr5	+	31536137	31536324	31540385	31540497	31534857	31534927	31543669	31543913	313,305,300	188,187,229	334,369,324	119,100,116	312	237	2.22470831847e-08	0.558,0.553,0.499	0.681,0.737,0.68	-0.163
ENSMUSG00000022807	Osbpl11	chr16	+	33228961	33229148	33234422	33234605	33226856	33227355	33236254	33236408	247,272,222	199,222,206	170,177,154	287,274,281	312	308	2.22679222295e-08	0.551,0.547,0.515	0.369,0.389,0.351	0.168
ENSMUSG00000038671	Arfrp1	chr2	-	181359638	181359739	181361000	181361071	181359099	181359561	181361390	181361472	191,169,186	548,478,462	83,80,92	532,439,439	196	226	2.28248129839e-08	0.287,0.29,0.317	0.152,0.174,0.195	0.124
ENSMUSG00000029290	Zfp326	chr5	+	105878748	105878793	105886186	105886222	105876567	105876698	105886316	105886428	185,209,200	90,113,90	264,197,313	70,43,53	170	161	2.32840532305e-08	0.661,0.637,0.678	0.781,0.813,0.848	-0.155
ENSMUSG00000046707	Csnk2a2	chr8	-	95465650	95465710	95473370	95473421	95461545	95461629	95477211	95477313	156,144,105	251,234,237	106,105,78	380,365,361	176	185	2.47728917931e-08	0.395,0.393,0.318	0.227,0.232,0.185	0.154
ENSMUSG00000063160	Numbl	chr7	+	27268778	27268919	27273954	27274144	27266726	27266801	27276626	27276932	252,266,211	160,120,128	387,351,383	401,340,505	266	315	2.52899028731e-08	0.651,0.724,0.661	0.533,0.55,0.473	0.16
ENSMUSG00000079184	Mphosph8	chr14	+	56695620	56695748	56696658	56696742	56693423	56693578	56697130	56697430	245,199,247	196,168,155	194,202,192	61,66,77	253	209	2.57705276586e-08	0.508,0.495,0.568	0.724,0.717,0.673	-0.181
ENSMUSG00000038416	Cdc16	chr8	+	13773340	13773404	13777471	13777607	13771297	13771450	13779227	13779318	912,738,833	1806,1813,1874	720,659,776	2673,2539,2963	189	261	2.66891764147e-08	0.411,0.36,0.38	0.271,0.264,0.266	0.117
ENSMUSG00000029202	Pds5a	chr5	-	65654788	65654904	65656267	65656408	65654004	65654099	65658346	65658427	458,570,434	436,563,518	290,259,124	588,461,246	266	241	2.71930971777e-08	0.488,0.478,0.432	0.309,0.337,0.314	0.146
ENSMUSG00000014313	Cox6c	chr15	-	35935284	35935413	35937154	35937284	35931975	35932097	35938124	35938246	2898,2955,3360	4552,4020,4656	2553,2056,2548	5714,5148,6196	255	254	2.72199511103e-08	0.388,0.423,0.418	0.308,0.285,0.291	0.115
ENSMUSG00000029513	Prkab1	chr5	-	116017947	116018081	116020003	116020118	116014913	116014982	116020373	116020467	369,352,309	518,446,436	365,301,317	787,767,874	240	259	2.74063549844e-08	0.435,0.46,0.433	0.334,0.298,0.281	0.138
ENSMUSG00000032898	Fbxo21	chr5	+	117990802	117990939	117994481	117994661	117989123	117989260	117995369	117995502	622,568,578	485,526,406	681,686,553	286,325,238	262	305	2.74063549844e-08	0.599,0.557,0.624	0.735,0.711,0.73	-0.132
ENSMUSG00000037149	Ddx1	chr12	-	13223941	13224014	13225398	13225490	13223792	13223865	13227304	13227451	1201,1154,1187	714,726,749	1107,1012,1185	401,300,479	217	198	2.77618488964e-08	0.605,0.592,0.591	0.716,0.755,0.693	-0.125
ENSMUSG00000038160	Atg5	chr10	+	44289862	44289990	44294595	44294674	44286031	44286197	44303566	44303729	436,509,416	287,292,308	549,467,429	188,177,135	253	204	2.91717900529e-08	0.551,0.584,0.521	0.702,0.68,0.719	-0.148
ENSMUSG00000033126	Ybey	chr10	-	76466236	76466365	76468156	76468386	76464256	76464325	76468773	76469114	28,32,33	57,64,74	60,42,42	25,31,25	355	254	2.9355036327e-08	0.26,0.263,0.242	0.632,0.492,0.546	-0.302
ENSMUSG00000057751	Megf6	chr4	+	154270401	154270530	154270724	154270751	154269892	154270021	154271610	154271739	236,227,241	42,64,51	212,247,324	114,127,158	254	152	2.95989229146e-08	0.771,0.68,0.739	0.527,0.538,0.551	0.191
ENSMUSG00000023150	Ivns1abp	chr1	+	151360931	151361058	151361142	151361274	151360717	151360839	151361461	151361635	4119,4212,3662	2780,2448,2300	3394,3195,2303	3272,3143,2764	252	257	3.00241401397e-08	0.602,0.637,0.619	0.514,0.509,0.459	0.125
ENSMUSG00000006276	Eps15l1	chr8	-	72384766	72384924	72386860	72387088	72382679	72382836	72389407	72389467	223,224,183	505,545,478	158,155,72	590,655,604	353	283	3.0581974369e-08	0.261,0.248,0.235	0.177,0.159,0.087	0.107
ENSMUSG00000000881	Dlg3	chrX	+	100808052	100808152	100812725	100812776	100807179	100807255	100813336	100813438	307,305,332	145,143,121	429,396,393	88,88,78	225	176	3.0581974369e-08	0.624,0.625,0.682	0.792,0.779,0.798	-0.146
ENSMUSG00000026457	Adipor1	chr1	+	134428081	134428269	134431056	134431250	134425908	134426095	134431529	134433348	904,902,827	647,597,684	971,871,802	388,352,356	313	319	3.0618202625e-08	0.587,0.606,0.552	0.718,0.716,0.697	-0.129
ENSMUSG00000062054	Iah1	chr12	+	21319769	21319931	21321333	21321455	21317897	21318046	21323288	21323605	844,770,869	630,560,632	936,846,864	350,365,384	287	247	3.0650884234e-08	0.536,0.542,0.542	0.697,0.666,0.659	-0.134
ENSMUSG00000022139	Mbnl2	chr14	+	120385390	120385591	120388899	120389163	120379149	120379314	120396450	120396604	186,186,136	33,48,25	391,358,226	163,174,151	326	389	3.12452626884e-08	0.871,0.822,0.867	0.741,0.711,0.641	0.156
ENSMUSG00000051768	Xrcc1	chr7	+	24570871	24570926	24571014	24571151	24570448	24570578	24572208	24572299	384,446,446	850,871,867	794,720,934	931,849,1061	180	262	3.14330082633e-08	0.397,0.427,0.428	0.554,0.552,0.562	-0.139
ENSMUSG00000020053	Igf1	chr10	+	87864730	87864887	87913618	87913800	87859067	87859412	87930674	87937042	643,681,736	595,556,572	964,815,507	1301,1112,939	282	307	3.14330082633e-08	0.541,0.571,0.583	0.446,0.444,0.37	0.145
ENSMUSG00000020329	Polrmt	chr10	-	79740143	79740365	79740578	79740749	79739142	79739931	79740832	79740997	129,200,151	121,112,115	109,106,137	206,205,202	296	347	3.16555883008e-08	0.556,0.677,0.606	0.383,0.377,0.443	0.212
ENSMUSG00000002963	Pnkp	chr7	+	44858452	44858749	44859722	44859802	44858162	44858209	44859887	44859945	118,76,101	136,124,150	61,73,47	174,174,256	422	205	3.18158333988e-08	0.297,0.229,0.246	0.146,0.169,0.082	0.125
ENSMUSG00000026039	Sgol2a	chr1	+	58001217	58001295	58002893	58002979	57999963	58000139	58013506	58013742	92,99,102	199,237,173	60,57,28	259,252,181	203	211	3.23201976163e-08	0.325,0.303,0.38	0.194,0.19,0.139	0.162
ENSMUSG00000038212	Mfsd14b	chr13	-	65075483	65075702	65078353	65078468	65074985	65075099	65081399	65081527	308,232,241	363,319,344	169,147,113	463,371,269	240	344	3.29361559739e-08	0.549,0.51,0.501	0.343,0.362,0.376	0.16
ENSMUSG00000017176	Nt5c3b	chr11	-	100434694	100434784	100436154	100436240	100432917	100433080	100440039	100440086	485,455,549	1194,1110,1142	1025,1043,986	1424,1341,1344	211	215	3.33906808655e-08	0.293,0.295,0.329	0.423,0.442,0.428	-0.125
ENSMUSG00000026743	Mllt10	chr2	+	18146776	18146872	18162316	18162886	18126133	18126229	18170253	18170298	74,95,76	176,196,150	120,103,75	103,103,69	221	695	3.39828375824e-08	0.569,0.604,0.614	0.786,0.759,0.774	-0.177
ENSMUSG00000021670	Hmgcr	chr13	-	96651009	96651164	96651855	96652014	96650275	96650633	96652095	96652236	603,574,513	675,662,680	396,333,373	726,681,943	284	280	3.42382091013e-08	0.468,0.461,0.427	0.35,0.325,0.281	0.133
ENSMUSG00000021192	Golga5	chr12	+	102489418	102489517	102492012	102492238	102487119	102487248	102493753	102493859	248,249,217	211,204,203	348,346,369	138,160,171	224	351	3.49992339485e-08	0.648,0.657,0.626	0.798,0.772,0.772	-0.137
ENSMUSG00000041491	Cep78	chr19	-	15962371	15962449	15969071	15969200	15960942	15961109	15970532	15970578	267,296,287	141,116,116	292,281,300	67,51,58	254	203	3.54428773819e-08	0.602,0.671,0.664	0.777,0.815,0.805	-0.153
ENSMUSG00000019854	Reps1	chr10	+	18121032	18121218	18122434	18122530	18120164	18120229	18123024	18123173	520,493,472	371,316,317	598,607,607	195,225,246	311	221	3.58828302518e-08	0.499,0.526,0.514	0.685,0.657,0.637	-0.147
ENSMUSG00000030689	Ino80e	chr7	-	126857225	126857291	126857873	126857952	126852681	126852991	126861239	126861292	465,467,435	489,369,421	440,410,395	749,655,676	204	191	3.62661329007e-08	0.471,0.542,0.492	0.355,0.37,0.354	0.142
ENSMUSG00000003235	Eif2b5	chr16	+	20504644	20504790	20505198	20505340	20502529	20502842	20505461	20505563	961,844,956	839,957,849	627,634,674	976,1082,1141	271	267	3.66123065769e-08	0.53,0.465,0.526	0.388,0.366,0.368	0.133
ENSMUSG00000032477	Cdc25a	chr9	+	109887247	109887346	109889031	109889130	109884342	109884510	109889710	109889841	472,456,429	473,534,464	385,370,352	251,204,196	224	224	3.66574473291e-08	0.499,0.461,0.48	0.605,0.645,0.642	-0.151
ENSMUSG00000021810	Ecd	chr14	-	20336068	20336197	20336881	20337074	20333328	20333457	20338128	20338307	413,352,370	442,447,453	455,446,452	343,263,274	318	254	3.79697279805e-08	0.427,0.386,0.395	0.514,0.575,0.569	-0.15
ENSMUSG00000024875	Yif1a	chr19	+	5091540	5091696	5092128	5092222	5091367	5091425	5092301	5092879	182,232,210	201,176,179	110,122,146	233,201,281	281	219	3.87478609512e-08	0.414,0.507,0.478	0.269,0.321,0.288	0.174
ENSMUSG00000021495	Fam193b	chr13	-	55541623	55541721	55542581	55542657	55539318	55539712	55542783	55543789	328,263,286	524,493,409	161,186,269	597,572,669	201	223	3.95297320989e-08	0.41,0.372,0.437	0.23,0.265,0.308	0.139
ENSMUSG00000026516	Nvl	chr1	-	181126937	181127039	181129508	181129643	181123866	181123984	181130393	181130470	376,418,348	368,313,330	346,334,244	507,566,423	260	227	4.07782118559e-08	0.471,0.538,0.479	0.373,0.34,0.335	0.147
ENSMUSG00000026020	Nop58	chr1	+	59690485	59690562	59692336	59692389	59684976	59685226	59695977	59696099	497,491,504	597,548,561	598,513,591	1227,1169,1017	202	178	4.09205027599e-08	0.423,0.441,0.442	0.3,0.279,0.339	0.129
ENSMUSG00000037572	Wdhd1	chr14	-	47261339	47261581	47263438	47263623	47258522	47258658	47265673	47265858	361,335,288	216,224,220	418,406,307	101,107,139	310	367	4.1108564159e-08	0.664,0.639,0.608	0.83,0.818,0.723	-0.153
ENSMUSG00000022200	Golph3	chr15	+	12339627	12339759	12343036	12343151	12321495	12321956	12349367	12351265	348,388,421	799,724,674	340,329,375	1290,1334,983	257	240	4.13922746342e-08	0.289,0.334,0.368	0.198,0.187,0.263	0.114
ENSMUSG00000039000	Ube3c	chr5	+	29598858	29599016	29600640	29600794	29597068	29597184	29601131	29601352	212,259,211	285,364,325	167,116,48	404,349,193	283	279	4.14943179291e-08	0.423,0.412,0.39	0.29,0.247,0.197	0.164
ENSMUSG00000025534	Gusb	chr5	-	129993417	129993594	129995446	129995531	129990016	129990152	129997779	129997926	166,132,108	118,131,115	191,205,179	61,77,85	210	302	4.14966215147e-08	0.669,0.592,0.575	0.818,0.793,0.752	-0.176
ENSMUSG00000027378	Nphp1	chr2	-	127745895	127745969	127747999	127748112	127743071	127743116	127753972	127754072	225,228,256	126,123,113	238,218,259	49,64,52	238	199	4.19893009359e-08	0.599,0.608,0.654	0.802,0.74,0.806	-0.162
ENSMUSG00000038502	Ptov1	chr7	-	44864382	44864487	44864761	44864835	44863534	44863732	44864912	44865002	2267,1891,2019	3285,3063,2998	2091,2230,2758	2054,1949,2437	199	230	4.2688292179e-08	0.444,0.416,0.438	0.541,0.569,0.567	-0.126
ENSMUSG00000089872	Rps6kc1	chr1	-	190871591	190871951	190885333	190885427	190844486	190844602	190888648	190888764	110,100,84	95,98,76	96,69,57	175,177,126	219	485	4.30786822038e-08	0.719,0.693,0.71	0.549,0.463,0.5	0.203
ENSMUSG00000028797	Tmem234	chr4	+	129601406	129601625	129602221	129602261	129600982	129601134	129607086	129607179	132,134,145	91,119,105	64,59,69	122,98,121	344	165	4.30786822038e-08	0.41,0.351,0.398	0.201,0.224,0.215	0.173
ENSMUSG00000061887	Ssbp3	chr4	+	107046315	107046394	107047363	107047465	107039962	107040033	107048023	107048498	1326,1307,1236	2342,2151,2003	1391,1380,1650	1391,1393,1627	204	227	4.30786822038e-08	0.387,0.403,0.407	0.527,0.524,0.53	-0.128
ENSMUSG00000032245	Cln6	chr9	+	62846965	62847154	62847584	62847640	62845953	62846052	62849108	62849231	126,103,109	56,55,57	187,188,199	41,35,34	314	181	4.37021339718e-08	0.565,0.519,0.524	0.724,0.756,0.771	-0.214
ENSMUSG00000003779	Kif20a	chr18	+	34631520	34631612	34631925	34632063	34631145	34631341	34632300	34633265	1099,1201,1103	1430,1549,1351	1293,1252,1356	995,959,975	217	263	4.44135678326e-08	0.482,0.484,0.497	0.612,0.613,0.628	-0.13
ENSMUSG00000041420	Meis3	chr7	+	16177960	16178011	16178950	16179100	16177708	16177868	16182040	16182152	86,64,97	160,159,171	78,66,75	325,292,386	176	275	4.46071327079e-08	0.456,0.386,0.47	0.273,0.261,0.233	0.182
ENSMUSG00000032431	Crtap	chr9	-	114379909	114380055	114381585	114381714	114378039	114378123	114384695	114384867	381,329,321	455,422,453	757,823,888	547,610,635	254	271	4.50120416178e-08	0.472,0.454,0.431	0.596,0.59,0.599	-0.143
ENSMUSG00000032883	Acsl3	chr1	+	78681592	78682010	78688236	78688414	78663140	78663280	78690268	78690378	148,138,124	450,488,420	159,163,84	237,217,179	543	303	4.53337771258e-08	0.155,0.136,0.141	0.272,0.295,0.208	-0.114
ENSMUSG00000030967	Zranb1	chr7	+	132971185	132971339	132972689	132972761	132966506	132966694	132973424	132973623	252,284,246	186,201,203	332,312,306	112,135,114	279	197	4.54108697878e-08	0.489,0.499,0.461	0.677,0.62,0.655	-0.168
ENSMUSG00000026020	Nop58	chr1	+	59700884	59700949	59702812	59702947	59698322	59698459	59704062	59704209	841,721,779	1217,1160,1195	1076,885,811	935,817,719	190	260	4.55041513198e-08	0.486,0.46,0.471	0.612,0.597,0.607	-0.133
ENSMUSG00000032612	Usp4	chr9	+	108350909	108351037	108356410	108356541	108347873	108348018	108360094	108360221	506,513,486	540,628,581	629,614,493	453,408,282	253	256	4.61118110522e-08	0.487,0.453,0.458	0.584,0.604,0.639	-0.143
ENSMUSG00000025920	Stau2	chr1	-	16394050	16394210	16440322	16440458	16392516	16392624	16463034	16463194	184,225,175	281,247,274	428,360,252	254,256,192	261	285	4.61607566236e-08	0.417,0.499,0.411	0.648,0.606,0.589	-0.172
ENSMUSG00000022477	Aco2	chr15	+	81895169	81895428	81899128	81899221	81889297	81889434	81903475	81903634	1008,1014,1024	622,664,674	1474,1385,1233	521,528,474	384	218	4.67799058381e-08	0.479,0.464,0.463	0.616,0.598,0.596	-0.135
ENSMUSG00000060261	Gtf2i	chr5	-	134272523	134272586	134279436	134279514	134266542	134266656	134282786	134282830	515,559,458	171,232,199	404,363,412	290,283,288	203	188	4.69510873636e-08	0.736,0.691,0.681	0.563,0.543,0.57	0.144
ENSMUSG00000029775	Klhdc10	chr6	+	30447940	30447988	30449490	30449630	30447410	30447477	30450486	30453288	118,119,113	521,608,516	116,110,95	278,257,200	173	265	4.73279989052e-08	0.258,0.231,0.251	0.39,0.396,0.421	-0.156
ENSMUSG00000026074	Map4k4	chr1	+	40021083	40021184	40022704	40022854	40019543	40019678	40023359	40023519	920,960,819	1841,1966,1689	809,836,814	2798,2888,2770	226	275	4.85385244813e-08	0.378,0.373,0.371	0.26,0.26,0.263	0.113
ENSMUSG00000027635	Dsn1	chr2	-	157005167	157005491	157005847	157006362	157002688	157002762	157006974	157007154	26,17,24	253,271,235	31,34,34	157,95,118	640	449	4.89459593097e-08	0.067,0.042,0.067	0.122,0.201,0.168	-0.105
ENSMUSG00000031948	Kars	chr8	-	111998521	111998695	111998799	111998962	111998289	111998375	112000069	112000189	1932,1967,1859	1895,1558,1518	1393,1396,1483	1995,2050,2085	288	299	5.058939352e-08	0.514,0.567,0.56	0.42,0.414,0.425	0.127
ENSMUSG00000038383	Pigu	chr2	-	155314501	155314599	155328580	155328681	155301200	155301355	155331148	155331258	366,415,379	231,223,283	488,541,518	196,154,170	226	223	5.06786308359e-08	0.61,0.647,0.569	0.711,0.776,0.75	-0.137
ENSMUSG00000021111	Papola	chr12	+	105826943	105827086	105828280	105828381	105823555	105823677	105829056	105829277	1321,1499,1194	1585,1460,1308	1171,1016,786	2178,1814,1442	268	226	5.20394534461e-08	0.413,0.464,0.435	0.312,0.321,0.315	0.121
ENSMUSG00000021555	Naa35	chr13	+	59608760	59608844	59609478	59609593	59608144	59608195	59612636	59612815	230,227,214	586,557,517	149,144,116	728,695,502	209	240	5.2074659975e-08	0.311,0.319,0.322	0.19,0.192,0.21	0.12
ENSMUSG00000027699	Ect2	chr3	-	27146836	27147019	27148794	27148887	27145955	27146045	27148992	27149072	99,94,72	476,503,410	123,107,75	291,281,188	218	308	5.24428133515e-08	0.227,0.209,0.199	0.374,0.35,0.36	-0.15
ENSMUSG00000018417	Myo1b	chr1	-	51834448	51834543	51863318	51863434	51824096	51824201	51883082	51883226	485,486,378	291,349,275	544,448,238	191,145,100	241	220	5.24428133515e-08	0.603,0.56,0.556	0.722,0.738,0.685	-0.142
ENSMUSG00000028364	Tnc	chr4	-	63982650	63982923	64000697	64000970	63976445	63976568	64006245	64006509	78,87,40	123,162,105	87,109,97	331,436,736	398	398	5.2899614978e-08	0.388,0.349,0.276	0.208,0.2,0.116	0.163
ENSMUSG00000020739	Nup85	chr11	+	115582876	115583028	115583325	115583427	115581938	115582039	115583720	115583985	931,1052,968	888,896,1026	578,560,697	959,868,1171	277	227	5.40670023443e-08	0.462,0.49,0.436	0.331,0.346,0.328	0.128
ENSMUSG00000062762	Ei24	chr9	-	36782340	36782415	36782732	36782844	36779158	36780269	36784467	36784579	975,935,913	768,714,782	800,715,751	1051,1025,1031	237	200	5.4323778304e-08	0.517,0.525,0.496	0.391,0.371,0.381	0.132
ENSMUSG00000031388	Naa10	chrX	-	73917842	73917927	73919501	73919546	73916874	73917286	73919753	73919869	384,318,361	401,360,464	544,495,556	291,330,398	170	210	5.58310105011e-08	0.542,0.522,0.49	0.698,0.649,0.633	-0.142
ENSMUSG00000025133	Ints4	chr7	+	97509590	97509796	97513526	97513669	97507715	97507890	97516225	97516341	258,256,186	416,407,352	144,126,79	399,378,377	331	268	5.58832241768e-08	0.334,0.337,0.3	0.226,0.213,0.145	0.129
ENSMUSG00000071454	Dtnb	chr12	+	3632809	3632964	3648222	3648389	3617605	3617691	3686737	3686862	141,165,139	323,301,222	102,114,87	367,387,416	280	292	5.71687545369e-08	0.313,0.364,0.395	0.225,0.235,0.179	0.144
ENSMUSG00000026193	Fn1	chr1	-	71593070	71593235	71595663	71595802	71590766	71590892	71597280	71597747	1421,2217,1588	1308,1772,1401	1261,1653,3266	1542,2489,5236	264	290	5.72483080327e-08	0.544,0.579,0.555	0.473,0.422,0.407	0.125
ENSMUSG00000036225	Kctd1	chr18	-	14973979	14974285	14986335	14986480	14968684	14969695	15007695	15007874	271,269,207	196,173,186	402,401,453	158,150,174	270	431	6.09466358448e-08	0.688,0.713,0.64	0.802,0.81,0.806	-0.126
ENSMUSG00000028861	Mrps15	chr4	+	126050479	126050528	126053499	126053558	126048634	126048713	126054960	126055152	240,236,245	552,481,548	330,311,432	427,393,461	174	184	6.11621988221e-08	0.315,0.342,0.321	0.45,0.456,0.498	-0.142
ENSMUSG00000013593	Ndufs2	chr1	-	171238286	171238372	171238514	171238592	171237944	171238064	171238709	171238897	931,843,900	1394,1277,1409	956,950,993	948,796,868	203	211	6.16789696973e-08	0.41,0.407,0.399	0.512,0.554,0.543	-0.131
ENSMUSG00000041720	Pi4ka	chr16	-	17299441	17299569	17300992	17301100	17297583	17297670	17302990	17303142	125,154,111	172,174,177	115,128,112	293,356,351	233	253	6.17010579031e-08	0.441,0.49,0.405	0.299,0.281,0.257	0.166
ENSMUSG00000070544	Top1	chr2	+	160670099	160670202	160682650	160682774	160646607	160646632	160684447	160684503	800,994,731	1261,1531,1214	1154,1138,973	1245,1017,720	228	249	6.17010579031e-08	0.409,0.415,0.397	0.503,0.55,0.596	-0.143
ENSMUSG00000040331	Nsmce4a	chr7	-	130535523	130535572	130536982	130537077	130533769	130533861	130538161	130538252	1238,1299,1185	574,558,659	876,775,820	691,625,724	220	174	6.17934914317e-08	0.63,0.648,0.587	0.501,0.495,0.473	0.132
ENSMUSG00000041740	Rnf10	chr5	-	115256973	115257173	115260118	115260315	115255349	115255440	115272256	115272898	1158,1234,1142	1740,1764,1547	1554,1659,1840	1450,1294,1064	322	325	6.22949325003e-08	0.402,0.414,0.427	0.52,0.564,0.636	-0.159
ENSMUSG00000036054	Sugp2	chr8	+	70260468	70260589	70261230	70261317	70259751	70259819	70262870	70263105	279,259,258	103,125,97	280,332,354	59,56,67	246	212	6.45561766437e-08	0.7,0.641,0.696	0.804,0.836,0.82	-0.141
ENSMUSG00000058290	Espl1	chr15	+	102317049	102317211	102319411	102319625	102316518	102316891	102319702	102319893	294,381,306	276,327,290	269,230,279	123,111,132	287	339	6.69504606936e-08	0.557,0.579,0.555	0.721,0.71,0.714	-0.151
ENSMUSG00000005610	Eif4g2	chr7	-	111075586	111075712	111076279	111076393	111075336	111075441	111076695	111076856	9589,9527,9196	12454,11489,11524	8841,7642,6237	17263,16349,12592	239	251	6.72196410989e-08	0.447,0.465,0.456	0.35,0.329,0.342	0.116
ENSMUSG00000027304	Rtf1	chr2	+	119692115	119692226	119701117	119701265	119675067	119675280	119705438	119705643	422,553,461	457,485,402	615,526,534	308,278,290	236	273	6.76441394301e-08	0.516,0.569,0.57	0.698,0.686,0.681	-0.137
ENSMUSG00000039599	Fam149b	chr14	+	20352703	20352839	20356354	20356497	20351311	20351416	20358023	20358140	417,395,412	245,206,235	487,497,432	163,147,109	261	268	6.92731975255e-08	0.636,0.663,0.643	0.754,0.776,0.803	-0.13
ENSMUSG00000034194	R3hcc1	chr14	-	69698583	69698679	69699959	69700030	69697306	69697602	69703953	69704126	403,367,344	484,387,500	269,206,218	517,489,547	196	221	6.95601493247e-08	0.484,0.517,0.437	0.37,0.322,0.31	0.145
ENSMUSG00000039753	Fbxl5	chr5	-	43758221	43758944	43759742	43759825	43750861	43751010	43760706	43760852	183,185,202	296,313,291	87,60,61	241,219,222	208	848	6.98843223393e-08	0.716,0.707,0.739	0.595,0.528,0.528	0.17
ENSMUSG00000069045	Ddx3y	chrY	-	1280309	1280439	1282900	1282948	1279422	1279578	1284321	1284382	45,62,52	142,233,138	73,124,87	88,200,100	173	255	7.11216168311e-08	0.318,0.282,0.357	0.55,0.477,0.562	-0.211
ENSMUSG00000028013	Ppa2	chr3	+	133373622	133373692	133376548	133376588	133370379	133370465	133377846	133378078	243,241,274	110,96,80	179,173,228	25,36,25	195	165	7.30801593439e-08	0.651,0.68,0.743	0.858,0.803,0.885	-0.157
ENSMUSG00000024177	Nme4	chr17	-	26093616	26093729	26093858	26093960	26091733	26092152	26094136	26094270	657,670,799	1092,950,1216	679,622,700	608,560,614	227	238	7.36190476682e-08	0.387,0.425,0.408	0.539,0.538,0.544	-0.134
ENSMUSG00000109378	U2af1l4	chr7	+	30564081	30564131	30564202	30564301	30563929	30563996	30564473	30564607	83,74,82	320,344,354	24,30,56	358,332,392	175	224	7.41062710503e-08	0.249,0.216,0.229	0.079,0.104,0.155	0.119
ENSMUSG00000029416	Slc15a4	chr5	-	127604110	127604188	127604537	127604648	127603806	127603861	127608771	127609061	39,28,29	75,58,67	60,65,54	46,49,30	236	203	7.44727285311e-08	0.309,0.293,0.271	0.529,0.533,0.608	-0.266
ENSMUSG00000021391	Cenpp	chr13	-	49627254	49627351	49641225	49641314	49465678	49465758	49647565	49647654	305,242,282	241,260,294	298,284,275	153,114,154	214	222	7.44727285311e-08	0.568,0.491,0.499	0.669,0.721,0.649	-0.16
ENSMUSG00000046364	Rpl27a	chr7	+	109519917	109519993	109520467	109520642	109519584	109519648	109521600	109522367	165,109,174	143,110,146	166,155,292	81,74,97	201	300	7.44727285311e-08	0.633,0.597,0.64	0.754,0.758,0.818	-0.153
ENSMUSG00000069089	Cdk7	chr13	-	100720585	100720653	100722679	100722713	100719301	100719370	100730457	100730517	296,259,284	257,256,219	414,341,263	162,151,146	159	193	7.55897979246e-08	0.583,0.551,0.612	0.756,0.733,0.686	-0.143
ENSMUSG00000032185	Carm1	chr9	+	21586444	21586534	21586900	21587038	21586166	21586252	21587124	21587214	915,953,774	1430,1383,1304	565,593,488	1405,1453,1496	215	263	7.64157023325e-08	0.439,0.457,0.421	0.33,0.333,0.285	0.123
ENSMUSG00000020022	Ndufa12	chr10	+	94199949	94200032	94203287	94203375	94199003	94199130	94220680	94220948	702,849,719	786,586,599	1192,1098,1938	523,557,557	208	213	7.64157023325e-08	0.478,0.597,0.551	0.7,0.669,0.781	-0.175
ENSMUSG00000001017	Chtop	chr3	-	90506107	90506261	90507544	90507626	90503095	90503279	90509190	90509462	847,923,760	629,607,560	530,460,621	717,631,640	207	279	7.65425087626e-08	0.645,0.672,0.647	0.499,0.496,0.567	0.134
ENSMUSG00000029192	Tbc1d14	chr5	-	36512453	36512548	36514038	36514119	36508359	36508431	36519272	36519379	245,290,247	189,171,209	409,347,241	127,104,111	206	220	7.72311434241e-08	0.581,0.644,0.558	0.775,0.781,0.699	-0.157
ENSMUSG00000021266	Wars	chr12	-	108867676	108867777	108875113	108875296	108866012	108866299	108875665	108875785	596,607,525	751,859,794	268,223,250	608,592,623	308	226	7.72311434241e-08	0.368,0.341,0.327	0.244,0.217,0.227	0.116
ENSMUSG00000026585	Kifap3	chr1	+	163829132	163829295	163848660	163848761	163825687	163825866	163856035	163856144	511,543,550	407,480,349	486,400,336	189,195,115	288	226	7.7383331825e-08	0.496,0.47,0.553	0.669,0.617,0.696	-0.154
ENSMUSG00000022677	Fopnl	chr16	-	14311046	14311131	14313815	14314013	14304453	14304587	14317293	14317375	261,303,233	275,216,241	529,495,381	240,207,187	323	210	7.82072421095e-08	0.382,0.477,0.386	0.589,0.609,0.57	-0.174
ENSMUSG00000036112	Metap2	chr10	-	93879539	93879642	93880072	93880138	93871487	93871649	93886993	93887101	708,699,827	1363,1339,1337	935,840,675	959,887,760	191	228	7.85598276806e-08	0.383,0.384,0.425	0.538,0.531,0.515	-0.131
ENSMUSG00000021114	Atp6v1d	chr12	-	78850471	78850539	78852264	78852344	78849739	78849784	78857226	78857344	484,361,413	342,368,354	739,704,700	351,277,357	205	193	7.85598276806e-08	0.571,0.48,0.523	0.665,0.705,0.649	-0.148
ENSMUSG00000026626	Ppp2r5a	chr1	-	191368640	191368742	191372469	191372666	191362248	191362341	191396235	191397041	197,171,165	427,336,367	156,145,160	661,641,561	322	227	8.02230204745e-08	0.245,0.264,0.241	0.143,0.138,0.167	0.101
ENSMUSG00000038241	Cep250	chr2	+	155995318	155995420	155996271	155996334	155994844	155994991	155998167	155998900	191,229,201	67,77,81	249,274,358	46,51,40	227	188	8.03952022766e-08	0.702,0.711,0.673	0.818,0.816,0.881	-0.143
ENSMUSG00000025395	Prim1	chr10	+	128020129	128020266	128021672	128021731	128018147	128018221	128022862	128022972	779,835,752	349,303,347	414,335,335	346,220,267	262	184	8.07985903158e-08	0.611,0.659,0.603	0.457,0.517,0.468	0.144
ENSMUSG00000031703	Itfg1	chr8	-	85810544	85810639	85831182	85831257	85780515	85780577	85835020	85835078	209,289,258	277,278,327	391,291,224	210,206,129	200	220	8.30381717349e-08	0.454,0.533,0.465	0.672,0.608,0.656	-0.161
ENSMUSG00000023089	Ndufa5	chr6	-	24519191	24519257	24522658	24522775	24518665	24518824	24527272	24527317	774,780,767	870,784,857	1028,1077,1616	728,654,740	242	191	8.35484689294e-08	0.413,0.44,0.414	0.527,0.565,0.633	-0.153
ENSMUSG00000038902	Pogz	chr3	+	94856042	94856201	94860795	94860971	94853949	94854074	94862421	94862530	198,199,168	234,313,222	219,217,161	170,143,97	284	301	8.5059459252e-08	0.473,0.403,0.445	0.577,0.617,0.638	-0.17
ENSMUSG00000034377	Tulp4	chr17	+	6201699	6201834	6206890	6207057	6198671	6198852	6213383	6213608	201,250,157	191,217,136	351,311,126	148,134,64	260	292	8.71387889264e-08	0.542,0.564,0.565	0.727,0.723,0.689	-0.156
ENSMUSG00000052752	Traf7	chr17	-	24514124	24514217	24514712	24514829	24513898	24513932	24518741	24518799	71,78,84	496,519,491	89,76,58	247,195,218	242	218	8.71387889264e-08	0.114,0.119,0.134	0.245,0.26,0.193	-0.11
ENSMUSG00000033128	Gga1	chr15	+	78891913	78892086	78892452	78892640	78891436	78891501	78893166	78893336	380,359,378	361,328,311	477,411,494	219,213,243	298	313	8.91213045738e-08	0.525,0.535,0.561	0.696,0.67,0.681	-0.142
ENSMUSG00000001424	Snd1	chr6	+	28545484	28545598	28626099	28626189	28531408	28531499	28668557	28668658	657,684,683	603,565,546	577,624,578	732,869,1009	239	215	9.01072519694e-08	0.495,0.521,0.529	0.415,0.392,0.34	0.133
ENSMUSG00000032479	Map4	chr9	+	110071025	110071139	110072612	110072705	110068692	110068985	110078002	110078084	213,246,181	188,184,185	410,471,476	175,223,223	239	218	9.01506111161e-08	0.508,0.549,0.472	0.681,0.658,0.661	-0.157
ENSMUSG00000054400	Cklf	chr8	+	104261473	104261569	104262167	104262281	104257284	104257443	104263270	104263447	154,156,164	18,12,5	91,72,74	18,26,24	221	239	9.30020123726e-08	0.902,0.934,0.973	0.845,0.75,0.769	0.148
ENSMUSG00000002249	Tead3	chr17	-	28336510	28336573	28340153	28340218	28335484	28335496	28341348	28341600	179,175,168	118,144,102	159,130,145	218,192,206	190	188	9.36868368401e-08	0.6,0.546,0.62	0.419,0.401,0.411	0.178
ENSMUSG00000034484	Snx2	chr18	+	53203040	53203119	53209587	53209663	53199756	53199898	53210329	53210443	567,599,522	559,543,582	795,749,724	476,424,403	204	201	9.46656899389e-08	0.5,0.521,0.469	0.622,0.635,0.639	-0.135
ENSMUSG00000002963	Pnkp	chr7	+	44861146	44861239	44861317	44861414	44860988	44861059	44861499	44861561	73,80,86	152,157,166	141,116,136	142,104,113	218	222	9.56371347e-08	0.328,0.342,0.345	0.503,0.532,0.551	-0.19
ENSMUSG00000073889	Il11ra1	chr4	+	41768168	41768265	41768492	41768575	41767798	41768071	41769079	41769474	1128,964,1260	1157,1004,1179	765,656,755	1193,1117,1353	222	208	9.5987684816e-08	0.477,0.474,0.5	0.375,0.355,0.343	0.126
ENSMUSG00000055053	Nfic	chr10	-	81409610	81409682	81420266	81420798	81408334	81408409	81430785	81431005	27,27,28	41,67,37	36,20,43	185,191,180	657	197	9.67772365854e-08	0.165,0.108,0.185	0.055,0.03,0.067	0.102
ENSMUSG00000002052	Supt6	chr11	-	78222109	78222277	78222347	78222485	78221120	78221248	78222769	78222905	264,350,285	401,458,405	149,147,148	335,423,417	263	293	9.69796210885e-08	0.423,0.46,0.439	0.331,0.279,0.283	0.143
ENSMUSG00000034022	Cpsf1	chr15	-	76602508	76602648	76602790	76602937	76602320	76602431	76603033	76603185	228,341,238	374,452,350	185,195,147	524,482,427	272	265	9.72180641927e-08	0.373,0.424,0.398	0.256,0.283,0.251	0.135
ENSMUSG00000027778	Ift80	chr3	-	68985414	68985483	68987883	68987994	68967919	68967956	68990741	68990963	149,131,164	147,174,122	344,290,188	168,107,67	236	194	9.85771716062e-08	0.455,0.382,0.525	0.627,0.69,0.698	-0.218
ENSMUSG00000005981	Trap1	chr16	-	4049350	4049498	4052864	4052934	4045879	4046065	4053480	4053601	363,399,381	626,530,522	268,228,231	628,605,669	195	273	1.02372658208e-07	0.448,0.513,0.505	0.374,0.345,0.326	0.14
ENSMUSG00000039050	Osbpl2	chr2	+	180138212	180138357	180141104	180141180	180136978	180137112	180144831	180144966	171,157,165	151,171,121	435,349,339	179,154,150	270	201	1.04633227082e-07	0.457,0.406,0.504	0.644,0.628,0.627	-0.177
ENSMUSG00000042029	Ncapg2	chr12	+	116425778	116425904	116427655	116427808	116424621	116424714	116429653	116429876	127,147,119	189,252,187	38,53,20	189,151,94	251	278	1.0471789197e-07	0.427,0.392,0.413	0.182,0.28,0.191	0.193
ENSMUSG00000032228	Tcf12	chr9	-	71922651	71922787	72000415	72000518	71917004	71917057	72015637	72015711	957,1176,795	1160,1369,1099	947,732,396	1830,1542,916	228	261	1.04959688142e-07	0.486,0.496,0.453	0.372,0.352,0.331	0.127
ENSMUSG00000031229	Atrx	chrX	-	105890916	105890972	105899880	105899993	105888992	105889045	105911469	105911654	33,40,27	86,101,90	23,24,8	198,195,83	238	181	1.07574924256e-07	0.226,0.231,0.186	0.081,0.086,0.068	0.136
ENSMUSG00000038502	Ptov1	chr7	-	44866809	44866917	44867192	44867275	44865471	44865627	44867374	44867512	2143,2014,2148	3585,3338,3110	1731,1375,1835	4004,4216,4566	208	233	1.07615372481e-07	0.401,0.403,0.436	0.326,0.268,0.31	0.112
ENSMUSG00000022814	Umps	chr16	-	33959052	33959167	33960176	33960352	33954793	33956935	33961568	33962240	702,694,801	852,947,971	379,427,467	802,927,1025	301	240	1.07949342281e-07	0.396,0.369,0.397	0.274,0.269,0.266	0.118
ENSMUSG00000053119	Chmp3	chr6	+	71552398	71552459	71574114	71574236	71543928	71544033	71577730	71577792	243,182,254	498,452,463	473,537,440	575,509,578	186	247	1.0873073785e-07	0.393,0.348,0.421	0.522,0.584,0.503	-0.149
ENSMUSG00000020706	Ftsj3	chr11	-	106253481	106253676	106253761	106253861	106253288	106253404	106254606	106254686	259,249,295	487,462,458	144,96,100	411,398,322	225	320	1.12366920697e-07	0.431,0.434,0.478	0.333,0.255,0.306	0.15
ENSMUSG00000048402	Gli2	chr1	-	118866571	118866757	119002039	119002206	118855435	118855637	119053301	119053339	114,200,176	244,280,251	161,153,109	544,491,400	292	311	1.13951844366e-07	0.332,0.432,0.428	0.24,0.249,0.225	0.159
ENSMUSG00000016619	Nup50	chr15	+	84937486	84937568	84938357	84938476	84934863	84935523	84939645	84942955	320,418,285	703,783,602	227,215,221	870,834,728	207	244	1.14578223755e-07	0.349,0.386,0.358	0.235,0.233,0.264	0.12
ENSMUSG00000027472	Pdrg1	chr2	-	153010257	153010338	153012380	153012455	153008889	153009736	153014009	153014085	220,177,237	278,297,237	349,377,452	254,201,226	200	206	1.14578223755e-07	0.449,0.38,0.507	0.586,0.659,0.673	-0.194
ENSMUSG00000021981	Cab39l	chr14	+	59528841	59528907	59539061	59539205	59526755	59526815	59546985	59548903	153,112,145	361,366,369	100,91,66	468,432,482	191	269	1.14578223755e-07	0.374,0.301,0.356	0.231,0.229,0.162	0.136
ENSMUSG00000032512	Wdr48	chr9	+	119919648	119919754	119920556	119920644	119918461	119918557	119922617	119922694	413,404,413	273,261,296	339,242,212	359,322,335	231	213	1.16598246057e-07	0.582,0.588,0.563	0.465,0.409,0.368	0.164
ENSMUSG00000006390	Elovl1	chr4	+	118430714	118430905	118431062	118431143	118430495	118430555	118431265	118431322	216,157,163	102,88,96	288,292,297	87,61,71	316	206	1.17249113855e-07	0.58,0.538,0.525	0.683,0.757,0.732	-0.176
ENSMUSG00000040225	Prrc2c	chr1	-	162688115	162688217	162691140	162691233	162684054	162684256	162692372	162692624	401,684,462	360,608,414	582,687,706	271,322,418	218	227	1.17926047986e-07	0.537,0.539,0.537	0.691,0.69,0.638	-0.135
ENSMUSG00000029207	Apbb2	chr5	-	66400075	66400281	66451467	66452283	66391771	66391857	66462097	66462166	96,81,61	74,71,43	130,144,102	41,18,23	941	331	1.19666963463e-07	0.313,0.286,0.333	0.527,0.738,0.609	-0.314
ENSMUSG00000040591	1110051M20Rik	chr2	-	91284234	91284320	91304748	91304833	91282464	91282660	91383728	91383859	214,176,178	216,172,240	110,91,121	273,223,229	210	211	1.19666963463e-07	0.499,0.507,0.427	0.288,0.291,0.347	0.169
ENSMUSG00000026482	Rgl1	chr1	-	152586406	152586615	152623817	152623928	152571597	152571675	152674859	152675023	13,24,30	216,221,223	54,44,54	200,181,174	236	334	1.19666963463e-07	0.078,0.133,0.16	0.276,0.256,0.305	-0.155
ENSMUSG00000036893	Ehmt1	chr2	-	24840635	24840779	24847943	24848089	24839529	24839756	24852664	24852802	438,430,430	366,442,401	525,437,338	258,212,195	271	269	1.22080687128e-07	0.543,0.491,0.516	0.669,0.672,0.632	-0.141
ENSMUSG00000024287	Thoc1	chr18	+	9959254	9959315	9960485	9960552	9959097	9959171	9962372	9962491	120,116,112	172,146,178	168,180,123	128,98,88	186	192	1.25033441376e-07	0.419,0.451,0.394	0.575,0.655,0.591	-0.186
ENSMUSG00000030435	U2af2	chr7	+	5066402	5066538	5067543	5067647	5062244	5062336	5068031	5068183	2493,2366,2425	3237,3356,2886	3476,3160,3681	2982,2728,2524	261	229	1.26443033695e-07	0.403,0.382,0.424	0.506,0.504,0.561	-0.121
ENSMUSG00000028601	Echdc2	chr4	+	108172088	108172175	108173794	108173851	108169860	108169948	108173986	108174174	123,121,136	92,82,92	156,107,169	201,179,256	212	182	1.30702362015e-07	0.534,0.559,0.559	0.4,0.339,0.362	0.184
ENSMUSG00000022555	Dgat1	chr15	-	76503153	76503198	76503273	76503315	76502958	76503071	76503389	76503428	46,60,47	68,51,64	67,75,89	32,23,27	167	170	1.31244860921e-07	0.408,0.545,0.428	0.681,0.768,0.77	-0.279
ENSMUSG00000026657	Frmd4a	chr2	+	4473120	4473215	4484039	4484132	4431198	4431264	4497988	4498073	199,213,183	307,379,283	303,305,190	275,279,126	220	218	1.31875344184e-07	0.391,0.358,0.391	0.522,0.52,0.599	-0.167
ENSMUSG00000031015	Swap70	chr7	+	110255734	110255908	110267781	110267890	110243383	110243524	110269899	110270081	87,72,81	104,111,87	65,63,37	185,159,147	299	234	1.34103879008e-07	0.396,0.337,0.422	0.216,0.237,0.165	0.179
ENSMUSG00000001017	Chtop	chr3	-	90506107	90506261	90507544	90507626	90503095	90503282	90509190	90509498	847,924,760	1032,966,918	531,460,620	1119,1102,1025	207	279	1.40661402017e-07	0.525,0.563,0.527	0.39,0.36,0.449	0.139
ENSMUSG00000031756	Cenpn	chr8	+	116928535	116928581	116931593	116931670	116926081	116926262	116933286	116933463	176,192,174	311,294,296	126,132,125	404,446,376	171	202	1.41009192701e-07	0.401,0.435,0.41	0.269,0.259,0.282	0.145
ENSMUSG00000020903	Stx8	chr11	+	68011314	68011439	68020905	68020998	67984562	67984673	68109276	68109378	304,264,271	139,141,138	505,499,570	143,113,149	250	218	1.42167160328e-07	0.656,0.62,0.631	0.755,0.794,0.769	-0.137
ENSMUSG00000021589	Rhobtb3	chr13	-	75910629	75910995	75913342	75913454	75902177	75902290	75917692	75917847	732,823,735	457,638,421	561,470,330	591,556,391	237	491	1.43132431449e-07	0.768,0.728,0.783	0.663,0.637,0.636	0.114
ENSMUSG00000025758	Plk4	chr3	+	40801784	40801880	40801957	40802072	40800999	40801095	40805007	40806065	329,354,270	474,463,467	228,263,155	600,645,465	221	240	1.44155550565e-07	0.43,0.454,0.386	0.292,0.307,0.266	0.135
ENSMUSG00000010205	Raver1	chr9	-	21080083	21080171	21080704	21080817	21079600	21079812	21080974	21081104	830,800,711	777,709,675	615,555,556	875,899,931	238	213	1.46094002291e-07	0.489,0.502,0.485	0.386,0.356,0.348	0.129
ENSMUSG00000023764	Sfi1	chr11	-	3170586	3170704	3177426	3177521	3165575	3165678	3179396	3179507	35,30,26	42,50,27	65,53,63	32,14,13	220	243	1.47328796395e-07	0.479,0.399,0.515	0.692,0.807,0.843	-0.316
ENSMUSG00000035299	Mid1	chrX	+	169984998	169985142	169985935	169986097	169983955	169984083	169987558	169987766	304,307,376	103,101,105	609,616,635	79,82,131	269	287	1.47660300139e-07	0.759,0.764,0.793	0.892,0.889,0.838	-0.101
ENSMUSG00000028032	Papss1	chr3	+	131619020	131619289	131631585	131631815	131607327	131607463	131642963	131643671	721,639,763	847,813,798	408,395,390	732,752,893	394	355	1.49484365626e-07	0.434,0.415,0.463	0.334,0.321,0.282	0.125
ENSMUSG00000002372	Ranbp3	chr17	+	56701022	56701088	56701448	56701541	56696717	56696789	56702762	56702890	398,353,331	623,588,562	590,482,458	504,485,442	191	218	1.51681283299e-07	0.422,0.407,0.402	0.572,0.531,0.542	-0.138
ENSMUSG00000012114	Med15	chr16	-	17663376	17663496	17671544	17671673	17655677	17655805	17673068	17673398	172,225,187	160,182,157	156,138,124	239,233,233	254	245	1.53883681025e-07	0.509,0.544,0.535	0.386,0.364,0.339	0.166
ENSMUSG00000018160	Med1	chr11	-	98183841	98183920	98189181	98189288	98180253	98180308	98193058	98193276	134,153,132	136,180,144	180,134,105	81,82,47	232	204	1.55492475645e-07	0.464,0.428,0.446	0.661,0.59,0.663	-0.192
ENSMUSG00000017264	Exosc10	chr4	+	148580358	148580530	148581101	148581163	148579380	148579457	148581757	148581834	590,588,538	169,210,196	736,768,1061	125,140,201	297	187	1.55799062631e-07	0.687,0.638,0.633	0.788,0.775,0.769	-0.125
ENSMUSG00000032290	Ptpn9	chr9	+	57027375	57027481	57033105	57033216	57022958	57023083	57036482	57036811	501,454,459	474,424,394	281,230,170	416,395,300	231	236	1.56264904328e-07	0.519,0.522,0.543	0.408,0.373,0.367	0.145
ENSMUSG00000019143	Hars2	chr18	+	36789156	36789284	36789366	36789609	36788576	36788670	36790133	36790250	335,327,289	296,252,250	318,280,239	413,448,437	253	368	1.57711796599e-07	0.622,0.654,0.627	0.528,0.476,0.443	0.152
ENSMUSG00000033543	Gtf2a2	chr9	+	70015291	70015410	70016818	70016923	70012549	70012661	70019388	70019515	717,679,749	1187,1072,1284	844,784,1215	866,760,806	244	230	1.65532879272e-07	0.363,0.374,0.355	0.479,0.493,0.587	-0.156
ENSMUSG00000024597	Slc12a2	chr18	+	57919455	57919567	57921745	57921886	57915408	57915508	57926406	57926513	248,254,198	284,289,235	210,202,105	440,423,252	237	266	1.66118447516e-07	0.495,0.497,0.486	0.349,0.349,0.319	0.154
ENSMUSG00000024789	Jak2	chr19	+	29288673	29288801	29291166	29291301	29287900	29288087	29294855	29294943	171,198,182	165,166,157	491,458,319	229,202,153	253	260	1.67248612142e-07	0.516,0.551,0.544	0.688,0.7,0.682	-0.153
ENSMUSG00000037965	Zc3h7a	chr16	-	11141662	11141771	11145241	11145285	11140714	11140850	11145645	11145779	76,66,56	248,221,205	57,42,37	326,386,351	169	234	1.6880544032e-07	0.298,0.293,0.274	0.195,0.131,0.127	0.137
ENSMUSG00000028552	Eps15	chr4	+	109305676	109305724	109309124	109309220	109304750	109304840	109312303	109312369	89,85,85	186,172,157	63,61,30	270,266,148	173	221	1.70847208241e-07	0.379,0.387,0.409	0.23,0.227,0.206	0.171
ENSMUSG00000015697	Setdb1	chr3	-	95324304	95324393	95324629	95324841	95323524	95324190	95325717	95325883	723,685,628	410,436,377	961,1072,1252	326,346,478	337	214	1.7713302935e-07	0.528,0.499,0.514	0.652,0.663,0.625	-0.133
ENSMUSG00000007411	Mark3	chr12	+	111615395	111615444	111618317	111618383	111604510	111604564	111623244	111623315	240,193,179	423,416,404	424,380,272	469,424,316	174	191	1.79274855169e-07	0.384,0.337,0.327	0.498,0.496,0.486	-0.144
ENSMUSG00000030613	Ccdc90b	chr7	+	92572538	92572640	92574621	92574663	92568471	92568575	92574743	92574815	434,492,564	272,260,256	410,341,322	389,340,296	227	167	1.79274855169e-07	0.54,0.582,0.618	0.437,0.425,0.445	0.144
ENSMUSG00000033295	Ptprf	chr4	-	118231485	118231791	118234958	118235103	118230694	118230888	118235548	118235685	275,368,284	241,370,254	477,482,220	249,202,133	270	431	1.8054441068e-07	0.646,0.614,0.641	0.754,0.792,0.725	-0.123
ENSMUSG00000042608	Stk40	chr4	+	126125082	126125168	126125674	126125818	126123715	126123835	126128818	126128968	303,302,259	292,281,267	381,334,267	215,173,128	211	269	1.84471765297e-07	0.57,0.578,0.553	0.693,0.711,0.727	-0.143
ENSMUSG00000031532	Saraf	chr8	+	34161194	34161373	34165140	34165540	34154575	34154836	34167718	34167857	403,364,350	438,433,486	503,488,494	338,329,356	304	525	1.84652677405e-07	0.614,0.592,0.554	0.72,0.719,0.706	-0.128
ENSMUSG00000028552	Eps15	chr4	+	109361162	109361324	109363178	109363379	109343058	109343356	109366123	109366240	172,178,167	434,420,418	333,237,236	407,375,294	287	326	2.08454218748e-07	0.31,0.325,0.312	0.482,0.418,0.477	-0.143
ENSMUSG00000060098	Prmt7	chr8	+	106219919	106220069	106227210	106227319	106217243	106217280	106234847	106235389	340,412,361	310,274,315	350,362,415	152,159,176	275	234	2.21563533864e-07	0.483,0.561,0.494	0.662,0.66,0.667	-0.15
ENSMUSG00000034610	Zcchc11	chr4	+	108491347	108491464	108495149	108495327	108486453	108486617	108496966	108497055	487,643,530	402,373,325	784,672,363	252,266,141	242	303	2.23788608124e-07	0.603,0.683,0.671	0.796,0.76,0.763	-0.121
ENSMUSG00000021496	Pcbd2	chr13	+	55732935	55733067	55775366	55775447	55727367	55727474	55776604	55776828	115,97,169	204,142,186	48,43,72	182,142,208	257	206	2.24630990828e-07	0.311,0.354,0.421	0.175,0.195,0.217	0.166
ENSMUSG00000024750	Zfand5	chr19	+	21276977	21277089	21277654	21277758	21276425	21276585	21279624	21279750	757,817,785	837,796,885	437,344,252	674,640,549	237	229	2.24725491479e-07	0.466,0.498,0.462	0.385,0.342,0.307	0.131
ENSMUSG00000027422	Rrbp1	chr2	-	143953233	143953329	143953941	143954013	143952191	143952275	143954115	143954208	356,433,370	513,613,546	638,669,915	510,597,761	197	221	2.25491184938e-07	0.438,0.442,0.432	0.584,0.557,0.574	-0.134
ENSMUSG00000020697	Lig3	chr11	+	82795708	82795786	82796027	82796151	82795364	82795452	82797305	82797448	162,179,171	267,294,205	180,175,145	132,110,123	203	249	2.29436242326e-07	0.427,0.428,0.506	0.626,0.661,0.591	-0.172
ENSMUSG00000029458	Brap	chr5	+	121663295	121663491	121665098	121665288	121661999	121662161	121672084	121672198	197,213,184	157,153,143	249,217,165	90,69,75	321	315	2.34090907769e-07	0.552,0.577,0.558	0.731,0.755,0.683	-0.161
ENSMUSG00000018583	G3bp1	chr11	+	55485625	55485738	55487478	55487560	55469684	55469801	55489018	55489192	1723,1938,1725	1019,996,1012	2868,2399,2078	951,838,720	238	207	2.35437994365e-07	0.595,0.629,0.597	0.724,0.713,0.715	-0.11
ENSMUSG00000026917	Wdr5	chr2	+	27525105	27525161	27528273	27528320	27520827	27520911	27531638	27531714	253,215,228	287,270,284	184,126,140	380,339,299	181	172	2.38747990111e-07	0.456,0.431,0.433	0.315,0.261,0.308	0.145
ENSMUSG00000021820	Camk2g	chr14	-	20737258	20737503	20738848	20738943	20734874	20736852	20739326	20739402	175,163,138	158,159,171	204,183,142	92,85,86	220	370	2.41477473019e-07	0.651,0.633,0.576	0.789,0.784,0.735	-0.149
ENSMUSG00000014601	Strip1	chr3	-	107625680	107625749	107626735	107626856	107624624	107624731	107626944	107627079	367,358,332	155,183,143	242,190,187	177,174,188	246	194	2.46494115561e-07	0.651,0.607,0.647	0.519,0.463,0.44	0.161
ENSMUSG00000035725	Prkx	chrX	-	77773115	77773235	77782037	77782301	77771246	77771342	77786127	77786296	113,96,77	68,77,70	68,46,30	112,95,68	389	245	2.4899183119e-07	0.511,0.44,0.409	0.277,0.234,0.217	0.211
ENSMUSG00000024620	Pdgfrb	chr18	+	61073240	61073345	61073627	61073738	61072629	61072762	61076518	61076678	344,462,346	512,549,432	276,321,283	649,688,662	230	236	2.56868137125e-07	0.408,0.463,0.451	0.304,0.324,0.305	0.13
ENSMUSG00000060038	Dhps	chr8	+	85072451	85072616	85073294	85073416	85071756	85072053	85073502	85073599	202,197,188	351,308,270	251,210,211	225,169,170	290	247	2.56878886458e-07	0.329,0.353,0.372	0.487,0.514,0.514	-0.154
ENSMUSG00000027677	Ttc14	chr3	+	33804420	33804540	33804639	33804762	33803999	33804071	33806815	33806933	201,184,160	156,106,108	284,250,192	92,80,65	245	248	2.58575924343e-07	0.566,0.637,0.6	0.758,0.76,0.749	-0.155
ENSMUSG00000020849	Ywhae	chr11	+	75751880	75752080	75755573	75755680	75732960	75733091	75756816	75757116	8471,7903,8703	7583,7206,6836	9213,9045,10273	4939,4887,5600	325	232	2.60349673128e-07	0.444,0.439,0.476	0.571,0.569,0.567	-0.116
ENSMUSG00000089872	Rps6kc1	chr1	-	190844486	190844602	190871591	190871951	190834005	190834098	190885333	190885427	104,128,98	88,90,89	73,56,60	115,111,121	485	241	2.61784526051e-07	0.37,0.414,0.354	0.24,0.2,0.198	0.167
ENSMUSG00000026082	Rev1	chr1	-	38055290	38055524	38056263	38056466	38054744	38054865	38056716	38056882	244,276,249	243,245,204	172,154,176	271,326,267	328	359	2.63308592781e-07	0.524,0.552,0.572	0.41,0.341,0.419	0.159
ENSMUSG00000032397	Tipin	chr9	+	64294322	64294386	64301041	64301248	64294009	64294132	64304306	64304792	638,552,600	1419,1323,1473	365,296,249	1272,1121,1266	189	332	2.663700206e-07	0.441,0.423,0.417	0.335,0.317,0.257	0.124
ENSMUSG00000001472	Tcf25	chr8	+	123398515	123398606	123399264	123399344	123397982	123398141	123400624	123400697	591,560,519	706,698,701	435,416,466	923,951,946	216	205	2.69402291233e-07	0.443,0.432,0.413	0.309,0.293,0.319	0.122
ENSMUSG00000059119	Nap1l4	chr7	-	143529417	143529557	143532308	143532380	143527165	143527311	143534285	143534417	1550,1552,1518	2077,2282,2371	1039,970,950	2450,2077,2504	197	265	2.69464144377e-07	0.501,0.478,0.463	0.363,0.386,0.338	0.118
ENSMUSG00000017548	Suz12	chr11	+	79999056	79999125	80015142	80015236	79995744	79995809	80019678	80019784	138,177,150	435,501,412	137,108,81	727,607,463	194	219	2.76058181649e-07	0.264,0.285,0.291	0.175,0.167,0.165	0.111
ENSMUSG00000021264	Yy1	chr12	+	108812918	108812979	108814605	108814764	108806478	108806641	108815472	108816632	530,495,458	967,909,852	577,590,554	653,672,549	186	284	2.91281994754e-07	0.456,0.454,0.451	0.574,0.573,0.606	-0.131
ENSMUSG00000032478	Nme6	chr9	+	109839607	109839710	109841475	109841515	109833195	109833295	109841926	109842087	168,136,140	96,93,118	88,90,79	154,123,118	228	165	2.91857300289e-07	0.559,0.514,0.462	0.293,0.346,0.326	0.19
ENSMUSG00000027550	Lrrcc1	chr3	+	14545495	14545692	14547246	14547394	14539910	14540114	14548107	14548256	134,140,136	189,173,155	205,157,117	120,113,61	322	273	2.91857300289e-07	0.375,0.407,0.427	0.592,0.541,0.619	-0.181
ENSMUSG00000023923	Tbc1d5	chr17	-	50984604	50984674	51025073	51025204	50968189	50968298	51143358	51143421	47,65,48	32,39,34	25,21,25	41,49,55	256	195	2.97957931439e-07	0.528,0.559,0.518	0.317,0.246,0.257	0.262
ENSMUSG00000021235	Coq6	chr12	+	84368585	84368709	84370255	84370386	84366884	84367019	84370923	84371031	29,26,23	279,276,271	32,29,26	122,114,83	249	256	2.98094114438e-07	0.097,0.088,0.08	0.212,0.207,0.244	-0.133
ENSMUSG00000032116	Stt3a	chr9	-	36743995	36744151	36746553	36746645	36743415	36743604	36747924	36748080	462,594,521	693,696,655	261,289,206	580,566,580	217	281	2.98094114438e-07	0.463,0.525,0.507	0.368,0.398,0.315	0.138
ENSMUSG00000039356	Exosc2	chr2	+	31678450	31678627	31679850	31679979	31676667	31676736	31680489	31680519	478,494,510	962,879,1079	355,278,279	1044,978,1025	302	254	3.02092838442e-07	0.295,0.321,0.284	0.222,0.193,0.186	0.1
ENSMUSG00000014850	Msh3	chr13	-	92256694	92256802	92263720	92263837	92249826	92249938	92265926	92266072	154,122,145	156,176,176	107,98,120	237,262,301	242	233	3.02210968342e-07	0.487,0.4,0.442	0.303,0.265,0.277	0.161
ENSMUSG00000031349	Nsdhl	chrX	+	72952842	72952971	72955071	72955214	72949164	72949311	72956336	72956439	482,394,442	345,358,343	427,381,422	192,173,179	254	268	3.02210968342e-07	0.596,0.537,0.576	0.701,0.699,0.713	-0.135
ENSMUSG00000018363	Smurf2	chr11	-	106856180	106856264	106859711	106859796	106852446	106852649	106864711	106864777	215,241,233	233,242,211	181,148,90	306,308,177	210	209	3.05813371785e-07	0.479,0.498,0.524	0.371,0.324,0.336	0.157
ENSMUSG00000020167	Tcf3	chr10	-	80419466	80419599	80420020	80420088	80418765	80418818	80421087	80421166	1952,1984,1983	860,883,880	1220,1035,1003	882,790,709	193	258	3.07943184966e-07	0.752,0.75,0.751	0.649,0.637,0.654	0.104
ENSMUSG00000025323	Sp4	chr12	-	118261726	118261955	118298637	118300192	118254409	118254609	118300698	118300808	54,54,44	115,148,116	73,70,26	73,68,23	1680	354	3.1048360615e-07	0.09,0.071,0.074	0.174,0.178,0.192	-0.103
ENSMUSG00000003190	Bcl2l12	chr7	-	44994362	44994449	44996543	44996686	44994179	44994271	44996877	44996992	627,577,551	186,178,184	760,626,664	120,100,124	268	212	3.10576433554e-07	0.727,0.719,0.703	0.834,0.832,0.809	-0.109
ENSMUSG00000000827	Tpd52l2	chr2	+	181499844	181499990	181508165	181508267	181497180	181497332	181513038	181513087	925,756,996	661,680,651	571,478,479	714,612,624	271	227	3.10868874048e-07	0.54,0.482,0.562	0.401,0.395,0.391	0.132
ENSMUSG00000040774	Cept1	chr3	-	106512802	106512870	106531136	106531278	106505720	106505852	106533354	106533502	334,341,289	148,170,152	308,293,309	90,74,59	267	193	3.12882951436e-07	0.62,0.592,0.579	0.712,0.741,0.791	-0.151
ENSMUSG00000024392	Bag6	chr17	+	35144945	35144999	35145136	35145239	35144598	35144768	35145328	35145453	949,849,956	1193,1150,1112	982,1092,1340	749,798,1057	179	228	3.17117602939e-07	0.503,0.485,0.523	0.625,0.635,0.618	-0.122
ENSMUSG00000067995	Gtf2f2	chr14	-	75995420	75995565	76007704	76007778	75949437	75949519	76010679	76010865	112,115,116	331,385,341	118,113,136	179,201,190	199	270	3.21909770463e-07	0.315,0.288,0.316	0.472,0.433,0.493	-0.16
ENSMUSG00000038369	Ncoa6	chr2	-	155399654	155399691	155402671	155402740	155395719	155395871	155405474	155408450	185,237,181	106,107,109	280,303,410	77,89,94	194	162	3.24080528962e-07	0.593,0.649,0.581	0.752,0.74,0.785	-0.151
ENSMUSG00000004415	Col26a1	chr5	-	136765301	136765363	136836653	136836751	136757631	136757788	136847483	136847606	1991,1854,1988	2328,2316,2289	3135,3078,3052	5886,6023,5777	223	187	3.30571717914e-07	0.418,0.402,0.421	0.309,0.3,0.307	0.108
ENSMUSG00000022109	Med4	chr14	+	73513804	73513975	73515289	73515347	73511154	73511221	73516635	73516722	642,635,651	134,143,154	1150,981,1001	119,127,128	296	183	3.30898406501e-07	0.748,0.733,0.723	0.857,0.827,0.829	-0.103
ENSMUSG00000039068	Zzz3	chr3	+	152422617	152422771	152446798	152446937	152420014	152420140	152448778	152448926	239,282,220	389,449,377	148,116,92	429,369,289	279	264	3.37096688386e-07	0.368,0.373,0.356	0.246,0.229,0.231	0.13
ENSMUSG00000025871	4833439L19Rik	chr13	-	54556526	54556651	54559197	54559324	54553197	54553304	54561692	54561871	470,528,438	734,798,730	401,325,309	995,929,851	252	250	3.43152154734e-07	0.388,0.396,0.373	0.286,0.258,0.265	0.116
ENSMUSG00000064138	Fam172a	chr13	+	77825322	77825388	77834509	77834701	77761837	77761938	77902653	77902875	72,61,64	121,165,138	43,47,26	243,229,156	191	317	3.47916280933e-07	0.497,0.38,0.435	0.227,0.254,0.217	0.205
ENSMUSG00000044906	4930503L19Rik	chr18	-	70467334	70467485	70468053	70468517	70463961	70464064	70469448	70469777	251,283,260	220,265,249	387,354,283	210,149,153	589	276	3.50855149191e-07	0.348,0.334,0.329	0.463,0.527,0.464	-0.148
ENSMUSG00000040043	Rbms2	chr10	-	128143394	128143552	128145672	128145764	128138117	128138197	128146601	128146660	321,324,259	555,582,542	205,210,183	706,659,608	217	283	3.51654683307e-07	0.43,0.421,0.384	0.275,0.294,0.282	0.128
ENSMUSG00000008305	Tle1	chr4	-	72197772	72197817	72197917	72197981	72170707	72170770	72199296	72199397	173,149,150	136,137,136	272,261,209	103,123,95	189	170	3.54226482246e-07	0.534,0.495,0.498	0.704,0.656,0.664	-0.166
ENSMUSG00000029310	Nudt9	chr5	+	104054271	104054367	104055489	104055576	104050577	104050817	104058106	104058182	372,333,352	210,231,252	572,520,615	213,182,225	221	212	3.5950257163e-07	0.63,0.58,0.573	0.72,0.733,0.724	-0.131
ENSMUSG00000022962	Gart	chr16	-	91638726	91638795	91639339	91639451	91637929	91638055	91641211	91641386	553,568,593	304,382,296	324,330,276	305,314,316	237	194	3.62090377482e-07	0.598,0.549,0.621	0.465,0.462,0.417	0.141
ENSMUSG00000019518	Ap4m1	chr5	+	138172786	138172893	138172971	138173068	138172348	138172437	138174749	138174860	150,129,165	131,159,139	186,180,174	83,78,78	232	222	3.62090377482e-07	0.523,0.437,0.532	0.682,0.688,0.681	-0.186
ENSMUSG00000024566	Atp9b	chr18	-	80847171	80847252	80858543	80858638	80844526	80844602	80869741	80869793	68,73,59	62,77,75	147,148,124	69,57,63	220	206	3.65241839706e-07	0.507,0.47,0.424	0.666,0.709,0.648	-0.207
ENSMUSG00000034192	Lsm3	chr6	+	91517047	91517158	91519548	91519644	91515927	91516078	91522240	91522625	787,840,965	1743,1455,1862	1110,1031,1245	1381,1173,1487	236	221	3.69558039237e-07	0.297,0.351,0.327	0.429,0.451,0.439	-0.115
ENSMUSG00000005882	Uqcc1	chr2	-	155887108	155887217	155901297	155901355	155858111	155858189	155909352	155909425	39,59,47	191,209,202	19,29,19	227,254,242	183	234	3.70237219744e-07	0.207,0.265,0.229	0.097,0.127,0.091	0.129
ENSMUSG00000039477	Tnrc18	chr5	-	142773618	142774045	142775208	142775399	142771304	142772303	142775828	142775975	280,360,248	376,461,296	305,273,266	688,660,551	316	552	3.70544279976e-07	0.565,0.577,0.594	0.436,0.419,0.457	0.141
ENSMUSG00000021938	Pspc1	chr14	-	56758629	56758714	56771704	56772006	56748834	56748943	56777790	56778316	891,699,882	681,752,749	748,646,631	942,939,1124	427	210	3.75545971134e-07	0.392,0.314,0.367	0.281,0.253,0.216	0.108
ENSMUSG00000022751	Nit2	chr16	-	57164197	57164318	57166097	57166216	57163517	57163606	57167280	57167332	342,290,279	507,467,473	359,382,325	370,269,286	244	246	3.77939733859e-07	0.405,0.385,0.373	0.494,0.589,0.534	-0.151
ENSMUSG00000020048	Hsp90b1	chr10	-	86695659	86695737	86695825	86695963	86695476	86695542	86696718	86696835	5394,5395,4646	2503,2964,2380	6527,5915,3887	1863,1678,1526	263	203	3.77983047429e-07	0.625,0.584,0.601	0.73,0.731,0.663	-0.105
ENSMUSG00000015377	Dennd6b	chr15	-	89187331	89187454	89188152	89188208	89187147	89187243	89188458	89188521	50,49,38	105,89,86	19,18,25	111,118,124	181	248	3.80786595577e-07	0.395,0.43,0.377	0.19,0.173,0.216	0.208
ENSMUSG00000089832	Shkbp1	chr7	-	27345172	27345328	27348331	27348448	27344639	27344736	27348533	27348621	474,349,353	404,404,391	533,420,490	290,227,321	242	281	3.87327344237e-07	0.577,0.501,0.512	0.681,0.682,0.639	-0.137
ENSMUSG00000038456	Dennd2a	chr6	-	39470198	39470376	39480200	39480349	39468772	39468814	39483012	39483153	247,220,243	190,203,217	211,200,201	97,92,79	274	303	4.04706600028e-07	0.59,0.545,0.553	0.706,0.706,0.738	-0.154
ENSMUSG00000091228	Gm20390	chr11	-	93951899	93952012	93952799	93952901	93949818	93950046	93955494	93955624	5600,4824,5778	8136,7383,8402	5101,4284,5386	4909,3986,4866	227	238	4.11749665348e-07	0.419,0.407,0.419	0.521,0.53,0.537	-0.114
ENSMUSG00000054611	Kdm2a	chr19	-	4320897	4321056	4322386	4322550	4320151	4320367	4324336	4325046	336,437,345	453,496,456	306,267,248	664,635,510	289	284	4.15489310379e-07	0.422,0.464,0.426	0.312,0.292,0.323	0.128
ENSMUSG00000031736	Crnde	chr8	-	92344852	92345039	92350690	92350754	92326386	92326462	92355687	92356120	91,88,110	208,216,249	62,53,69	63,57,68	189	312	4.18843112175e-07	0.419,0.402,0.422	0.619,0.606,0.626	-0.203
ENSMUSG00000024663	Rab3il1	chr19	+	10027559	10027637	10028284	10028503	10027383	10027479	10030149	10030278	285,351,245	186,175,211	202,199,164	61,51,57	203	344	4.18843112175e-07	0.722,0.773,0.663	0.849,0.869,0.83	-0.13
ENSMUSG00000015149	Sirt2	chr7	+	28778921	28778990	28782768	28782898	28777190	28777247	28785379	28785439	332,288,298	466,365,382	374,342,395	303,251,273	194	255	4.26726269116e-07	0.484,0.509,0.506	0.619,0.642,0.655	-0.139
ENSMUSG00000008604	Ubqln4	chr3	+	88559617	88559776	88563107	88563333	88556656	88556919	88564369	88564509	582,640,527	525,455,431	426,415,297	596,538,435	284	351	4.34375498656e-07	0.578,0.635,0.602	0.469,0.488,0.458	0.133
ENSMUSG00000040760	Appl1	chr14	-	26958452	26958511	26962805	26962877	26952977	26953124	26963646	26963706	125,154,152	71,90,80	194,171,95	51,42,18	197	184	4.36985317647e-07	0.622,0.615,0.64	0.78,0.792,0.831	-0.175
ENSMUSG00000027715	Ccna2	chr3	-	36568587	36568811	36568979	36569089	36567723	36567931	36570735	36570979	2274,2657,2295	1979,2101,1877	1727,1651,1448	2347,2196,1871	235	349	4.3900756551e-07	0.631,0.653,0.645	0.522,0.528,0.535	0.115
ENSMUSG00000032301	Psma4	chr9	+	54954880	54954969	54956256	54956387	54954662	54954740	54956810	54956934	1828,1831,2072	2739,2608,2959	2572,2487,2759	2486,2260,2330	214	256	4.42260692157e-07	0.444,0.456,0.456	0.553,0.568,0.586	-0.117
ENSMUSG00000020454	Eif4enif1	chr11	+	3227705	3227885	3229868	3230101	3227394	3227530	3233987	3234059	711,642,630	401,393,383	1129,1021,960	423,351,315	305	358	4.5672124396e-07	0.675,0.657,0.659	0.758,0.773,0.782	-0.107
ENSMUSG00000022817	Itgb5	chr16	+	33900509	33900605	33902793	33902883	33899240	33899402	33910464	33910599	1428,1413,1345	1200,1104,1222	1327,1168,997	652,542,591	221	215	4.58699674097e-07	0.537,0.555,0.517	0.664,0.677,0.621	-0.118
ENSMUSG00000045983	Eif4g1	chr16	+	20686759	20686932	20687149	20687275	20686512	20686631	20687380	20687462	2414,2532,2260	2154,2359,2313	1182,1237,1228	1735,1864,1968	298	251	4.62410302826e-07	0.486,0.475,0.451	0.365,0.359,0.345	0.114
ENSMUSG00000000759	Tubgcp3	chr8	-	12621798	12621939	12624817	12625113	12616021	12616138	12632237	12632373	161,183,203	321,266,280	98,73,103	321,233,288	421	266	4.62500241671e-07	0.241,0.303,0.314	0.162,0.165,0.184	0.116
ENSMUSG00000020048	Hsp90b1	chr10	-	86695825	86695963	86696718	86696835	86695659	86695737	86698318	86698438	5017,5379,4373	4703,4563,3829	5696,4818,3358	7283,6955,5053	242	263	4.65467659052e-07	0.537,0.562,0.554	0.459,0.43,0.419	0.115
ENSMUSG00000040667	Nup88	chr11	-	70950145	70950236	70951259	70951358	70947701	70947803	70954500	70954648	669,616,559	479,376,468	431,446,474	557,548,542	224	216	4.72050331603e-07	0.574,0.612,0.535	0.427,0.44,0.457	0.132
ENSMUSG00000022185	Acin1	chr14	-	54644447	54644555	54644683	54644791	54644254	54644265	54645210	54645356	1538,1603,1382	825,783,825	924,905,1189	867,836,947	233	233	4.85925405119e-07	0.651,0.672,0.626	0.516,0.52,0.557	0.119
ENSMUSG00000021707	Dhfr	chr13	+	92355649	92355699	92357926	92358032	92354782	92355344	92365664	92365791	517,494,531	1026,971,1102	589,470,477	660,605,568	175	231	5.05260791243e-07	0.399,0.402,0.389	0.541,0.506,0.526	-0.128
ENSMUSG00000024968	Rcor2	chr19	+	7270100	7270181	7270553	7270606	7269763	7269821	7270697	7270859	496,467,526	295,298,339	413,377,386	147,126,134	206	178	5.05470352352e-07	0.592,0.575,0.573	0.708,0.721,0.713	-0.134
ENSMUSG00000039994	Timeless	chr10	+	128241274	128241376	128241583	128241739	128240589	128240652	128242309	128242443	200,278,249	392,435,385	145,140,97	410,398,361	227	281	5.08447553911e-07	0.387,0.442,0.445	0.304,0.303,0.25	0.139
ENSMUSG00000024909	Efemp2	chr19	+	5477561	5477684	5478200	5478320	5476065	5476272	5480029	5480149	910,719,814	818,786,637	1593,1640,1601	937,846,871	248	245	5.1140380817e-07	0.524,0.475,0.558	0.627,0.657,0.645	-0.124
ENSMUSG00000061613	U2af1	chr17	-	31652501	31652568	31654978	31655066	31648844	31648894	31658652	31658754	360,361,363	268,245,290	621,564,566	256,231,245	213	192	5.16572051538e-07	0.548,0.57,0.53	0.686,0.688,0.676	-0.134
ENSMUSG00000030126	Tmcc1	chr6	-	116133766	116134457	116138194	116138250	116024801	116024937	116193257	116193486	21,16,14	0,3,0	9,7,12	8,8,8	181	816	5.19937789639e-07	1.0,0.96,1.0	0.835,0.798,0.871	0.152
ENSMUSG00000018363	Smurf2	chr11	-	106836069	106836184	106839187	106839291	106833744	106833923	106841599	106841795	249,276,281	424,483,414	298,342,174	251,298,186	229	240	5.2341483304e-07	0.381,0.375,0.416	0.554,0.546,0.495	-0.141
ENSMUSG00000038456	Dennd2a	chr6	-	39483012	39483153	39485558	39485636	39480200	39480349	39487819	39487889	133,156,161	247,217,244	75,52,65	211,200,202	203	266	5.35821976972e-07	0.414,0.485,0.464	0.318,0.254,0.297	0.165
ENSMUSG00000040990	Sh3kbp1	chrX	+	159816576	159816706	159828373	159828579	159803719	159803823	159865324	159865400	105,126,112	169,173,137	115,121,103	324,337,279	255	331	5.36024265677e-07	0.446,0.486,0.515	0.315,0.318,0.324	0.163
ENSMUSG00000035107	Dcbld2	chr16	+	58424560	58424788	58433325	58433463	58408442	58408951	58445340	58445392	85,98,94	120,118,129	150,113,67	49,72,37	353	263	5.43809438109e-07	0.345,0.382,0.352	0.695,0.539,0.574	-0.243
ENSMUSG00000041319	Thoc6	chr17	-	23668975	23669110	23669195	23669306	23668796	23668886	23669390	23669453	450,405,441	464,375,456	631,577,697	378,318,414	236	260	5.52823638443e-07	0.517,0.543,0.516	0.648,0.667,0.65	-0.13
ENSMUSG00000046020	Pofut1	chr2	+	153248448	153248631	153249680	153249793	153243637	153243759	153259599	153259792	197,255,225	193,203,148	266,252,144	99,92,65	308	238	5.70413772068e-07	0.441,0.493,0.54	0.675,0.679,0.631	-0.17
ENSMUSG00000028693	Nasp	chr4	-	116604740	116604814	116604908	116604994	116604162	116604351	116605683	116605763	3049,3264,2825	2725,2628,2839	3298,2925,3059	1868,1685,1677	211	199	5.79017839967e-07	0.513,0.539,0.484	0.625,0.621,0.632	-0.114
ENSMUSG00000092558	Med20	chr17	+	47612962	47613117	47618808	47619062	47611581	47611692	47622884	47624418	302,345,289	205,214,253	521,497,412	179,211,172	280	379	5.99718727667e-07	0.666,0.686,0.607	0.798,0.761,0.764	-0.121
ENSMUSG00000026883	Dab2ip	chr2	+	35661491	35661625	35707647	35707801	35643887	35643991	35708813	35708912	142,127,113	266,302,287	296,241,203	342,304,245	259	279	6.20496119971e-07	0.365,0.312,0.298	0.482,0.461,0.472	-0.147
ENSMUSG00000022475	Hdac7	chr15	-	97799556	97799644	97800694	97800802	97798223	97798343	97802075	97802125	211,221,230	408,418,390	186,178,181	593,537,668	233	213	6.23240490613e-07	0.321,0.326,0.35	0.223,0.233,0.199	0.114
ENSMUSG00000024259	Slc25a46	chr18	-	31594576	31594634	31600131	31600232	31580167	31583769	31602722	31602800	242,211,237	124,142,146	395,335,228	114,101,77	226	183	6.31266656406e-07	0.612,0.546,0.568	0.737,0.729,0.706	-0.149
ENSMUSG00000042699	Dhx9	chr1	-	153459557	153459719	153460277	153460389	153459337	153459465	153460981	153461142	2363,2767,2134	2588,3272,2607	2334,2432,1952	1668,1730,1499	237	287	6.34119185702e-07	0.525,0.506,0.498	0.629,0.63,0.612	-0.114
ENSMUSG00000030654	Arl6ip1	chr7	-	118121160	118121245	118127133	118127267	118118890	118120410	118129468	118129662	1503,1495,1336	1358,1492,1386	913,799,652	1328,1207,1190	259	210	6.38656188506e-07	0.473,0.448,0.439	0.358,0.349,0.308	0.115
ENSMUSG00000033808	Tmem87a	chr2	-	120362878	120362940	120363361	120363435	120360038	120360094	120369243	120369347	105,113,76	31,57,31	87,73,67	76,80,77	199	187	6.45909577688e-07	0.761,0.651,0.697	0.518,0.462,0.45	0.226
ENSMUSG00000042831	Alkbh6	chr7	+	30312236	30312388	30312590	30312707	30311839	30311900	30313918	30314154	478,406,449	495,383,511	330,276,375	584,526,629	277	242	6.46917568999e-07	0.458,0.481,0.434	0.331,0.314,0.342	0.129
ENSMUSG00000028986	Klhl7	chr5	+	24127979	24128104	24134963	24135139	24127668	24127762	24138305	24138480	409,490,425	429,435,353	163,122,116	278,233,165	250	301	6.52673794028e-07	0.534,0.576,0.592	0.414,0.387,0.458	0.148
ENSMUSG00000025240	Sacm1l	chr9	+	123546983	123547058	123548861	123548989	123542343	123542441	123552667	123552817	164,163,154	316,274,272	262,219,134	250,207,130	200	253	6.66929253199e-07	0.396,0.429,0.417	0.57,0.572,0.566	-0.155
ENSMUSG00000058594	Fbxo18	chr2	-	11747059	11747166	11748363	11748489	11743625	11743757	11748936	11749134	601,547,515	470,471,460	374,298,355	507,466,502	251	232	6.83834433428e-07	0.542,0.518,0.509	0.405,0.371,0.395	0.133
ENSMUSG00000021671	Poc5	chr13	+	96393226	96393344	96394491	96394569	96391587	96391675	96396639	96396830	147,154,102	123,125,95	113,119,104	173,238,171	243	203	6.93239500129e-07	0.5,0.507,0.473	0.353,0.295,0.337	0.165
ENSMUSG00000022394	L3mbtl2	chr15	+	81671067	81671147	81675514	81675632	81670126	81670250	81676257	81676392	71,80,94	139,144,149	39,32,24	156,140,99	205	243	6.95720591928e-07	0.377,0.397,0.428	0.229,0.213,0.223	0.179
ENSMUSG00000022324	Matn2	chr15	+	34422341	34422464	34426162	34426285	34410113	34410236	34428433	34428847	66,55,74	99,91,68	306,353,324	183,194,124	248	248	6.97550660091e-07	0.4,0.377,0.521	0.626,0.645,0.723	-0.232
ENSMUSG00000024764	Naa40	chr19	-	7229947	7230106	7230187	7230283	7229721	7229805	7234103	7234156	337,364,331	473,563,439	396,354,332	315,324,249	221	284	6.99141483895e-07	0.478,0.454,0.492	0.618,0.584,0.631	-0.136
ENSMUSG00000015165	Hnrnpl	chr7	+	28821215	28821273	28821391	28821487	28820544	28820746	28821847	28822240	3683,3643,3328	5145,5021,5177	2829,3162,3609	2520,2843,3419	183	221	7.0975048909e-07	0.464,0.467,0.437	0.576,0.573,0.56	-0.114
ENSMUSG00000027291	Vps39	chr2	-	120323582	120323700	120324190	120324289	120323032	120323161	120324630	120324704	138,132,123	164,234,214	73,69,75	265,215,244	224	243	7.11279363796e-07	0.477,0.38,0.384	0.23,0.258,0.25	0.168
ENSMUSG00000031922	Cep57	chr9	-	13809859	13810004	13812632	13812710	13807794	13808840	13813409	13813520	94,126,115	466,453,395	99,94,88	750,616,756	203	270	7.41850198482e-07	0.212,0.27,0.279	0.149,0.169,0.134	0.103
ENSMUSG00000029554	Mad1l1	chr5	-	140132768	140132825	140193913	140194058	140117236	140117325	140261497	140261584	367,271,287	154,145,143	401,434,497	97,111,132	270	182	7.66233606309e-07	0.616,0.557,0.575	0.736,0.725,0.717	-0.143
ENSMUSG00000000326	Comt	chr16	-	18411126	18411320	18411689	18411957	18410682	18410814	18424303	18424360	91,75,104	217,199,227	94,38,69	334,329,352	393	319	7.71605859044e-07	0.254,0.234,0.271	0.186,0.086,0.137	0.117
ENSMUSG00000035325	Sec31a	chr5	-	100405443	100405642	100407156	100407280	100404014	100404110	100408033	100408113	340,373,364	427,423,369	455,455,398	844,905,766	249	324	7.91692150255e-07	0.509,0.534,0.562	0.412,0.395,0.403	0.132
ENSMUSG00000020680	Taf15	chr11	+	83501114	83501244	83502759	83502852	83499072	83499182	83504245	83504327	1304,1339,1254	656,638,608	1653,1583,2035	451,506,616	255	218	8.03792706636e-07	0.63,0.642,0.638	0.758,0.728,0.739	-0.105
ENSMUSG00000025453	Nnt	chr13	-	119396746	119396976	119404551	119404754	119394610	119394828	119408902	119408997	107,99,121	300,256,251	66,65,50	345,338,228	328	355	8.04741780663e-07	0.279,0.295,0.343	0.172,0.172,0.192	0.127
ENSMUSG00000037058	Paip2	chr18	+	35610870	35611034	35613322	35613502	35598616	35598759	35616198	35617186	1924,1681,1871	3792,4081,4076	2530,2226,2483	3404,3227,3344	289	305	8.07546090182e-07	0.349,0.303,0.326	0.44,0.421,0.439	-0.107
ENSMUSG00000005481	Ddx39	chr8	+	83719811	83719939	83720548	83720641	83719386	83719598	83720956	83721140	745,809,818	625,615,630	365,290,319	478,383,438	253	218	8.12016345444e-07	0.507,0.531,0.528	0.397,0.395,0.386	0.129
ENSMUSG00000006127	Inpp5k	chr11	+	75645427	75645617	75646785	75646923	75639136	75639565	75647192	75647276	82,56,56	98,73,108	82,101,106	39,61,68	315	263	8.12075569863e-07	0.411,0.39,0.302	0.637,0.58,0.565	-0.226
ENSMUSG00000029165	Agbl5	chr5	+	30905108	30905155	30905630	30905761	30904702	30904815	30906115	30906666	58,57,43	235,230,166	31,34,46	286,272,477	172	256	8.15873098547e-07	0.269,0.269,0.278	0.139,0.157,0.126	0.131
ENSMUSG00000008090	Fgfrl1	chr5	+	108694894	108695118	108703285	108703558	108694501	108694532	108704666	108704747	46,66,84	230,233,223	17,13,48	231,279,245	349	398	8.22874372618e-07	0.186,0.244,0.3	0.077,0.05,0.183	0.14
ENSMUSG00000023883	Phf10	chr17	-	14946198	14946387	14946654	14946763	14945008	14945184	14950559	14950715	665,721,658	683,592,628	361,363,440	601,514,705	234	314	8.24427505765e-07	0.566,0.62,0.584	0.446,0.487,0.456	0.127
ENSMUSG00000065979	Cpped1	chr16	-	11828174	11828597	11887577	11887796	11803720	11805583	11909265	11909423	139,139,150	135,131,148	251,263,217	116,117,127	344	548	8.29310589641e-07	0.621,0.628,0.618	0.775,0.782,0.731	-0.14
ENSMUSG00000020290	Xpo1	chr11	+	23286744	23286928	23287344	23287451	23285800	23285935	23289757	23289952	1723,1737,1491	1765,1746,1561	685,685,560	997,1164,1035	309	232	8.31215195823e-07	0.423,0.428,0.418	0.34,0.306,0.289	0.111
ENSMUSG00000032492	Pth1r	chr9	-	110723709	110723851	110724398	110724493	110723585	110723627	110724726	110724793	1300,1202,1499	1592,1383,1542	2036,1944,2300	1408,1430,1600	220	267	8.36947460368e-07	0.498,0.513,0.541	0.637,0.623,0.636	-0.115
ENSMUSG00000032127	Vps11	chr9	-	44353214	44353354	44353836	44353998	44352908	44353111	44354102	44354291	168,158,170	142,119,142	214,252,226	82,87,113	287	265	8.68844283021e-07	0.522,0.551,0.525	0.707,0.728,0.649	-0.162
ENSMUSG00000068328	Aup1	chr6	+	83056066	83056140	83056367	83056434	83055897	83055970	83056541	83056644	274,289,278	330,321,308	232,228,244	452,437,528	199	192	8.72984157466e-07	0.445,0.465,0.465	0.331,0.335,0.308	0.134
ENSMUSG00000029056	Pank4	chr4	+	154972148	154972230	154972468	154972569	154971372	154971554	154974629	154974785	147,147,172	185,190,175	277,235,253	190,129,161	207	226	8.75280160313e-07	0.465,0.458,0.518	0.614,0.665,0.632	-0.157
ENSMUSG00000003037	Rab8a	chr8	+	72168426	72168487	72171239	72171300	72161358	72161482	72174525	72174603	582,610,546	515,560,587	1104,1095,1267	622,626,762	186	186	8.98151174194e-07	0.531,0.521,0.482	0.64,0.636,0.624	-0.122
ENSMUSG00000024542	Cep192	chr18	+	67868440	67868546	67869329	67869537	67866430	67866554	67870571	67870651	172,233,166	253,364,254	139,125,147	324,396,436	231	333	9.33123277779e-07	0.495,0.48,0.485	0.382,0.313,0.327	0.146
ENSMUSG00000068922	Msto1	chr3	-	88912236	88912300	88912702	88912778	88912025	88912113	88912857	88912923	87,101,105	104,133,131	143,156,166	94,105,83	201	189	9.45534731563e-07	0.44,0.417,0.43	0.589,0.583,0.653	-0.179
ENSMUSG00000060098	Prmt7	chr8	+	106217243	106217280	106219919	106220069	106212375	106212571	106227210	106227319	164,142,177	345,350,329	210,200,193	261,233,205	162	275	9.57631138606e-07	0.447,0.408,0.477	0.577,0.593,0.615	-0.151
ENSMUSG00000031753	Cog4	chr8	+	110874145	110874208	110879005	110879122	110868201	110868367	110879632	110879725	223,199,198	444,417,385	80,94,92	312,282,446	188	242	9.88789284767e-07	0.393,0.381,0.398	0.248,0.3,0.21	0.138
ENSMUSG00000022241	Tars	chr15	-	11388297	11388460	11389575	11389742	11388080	11388218	11390311	11390410	576,566,559	544,527,536	799,885,987	482,500,534	292	288	1.01307865063e-06	0.511,0.514,0.507	0.62,0.636,0.646	-0.123
ENSMUSG00000025626	Phf6	chrX	+	52916552	52916736	52917165	52917267	52912294	52912436	52931572	52931706	543,511,506	643,693,647	302,286,218	719,606,425	309	227	1.01712202674e-06	0.383,0.351,0.365	0.236,0.257,0.274	0.111
ENSMUSG00000022292	Rrm2b	chr15	-	37931601	37931706	37953680	37953754	37929037	37929151	37960843	37960891	12,21,14	19,26,18	26,23,15	5,8,2	199	230	1.01969684699e-06	0.422,0.483,0.473	0.857,0.769,0.897	-0.382
ENSMUSG00000021519	Mterf3	chr13	-	66917025	66917173	66922755	66922945	66916612	66916684	66928169	66928287	415,375,396	226,209,248	429,394,372	112,117,146	315	273	1.01987156737e-06	0.614,0.609,0.581	0.768,0.745,0.688	-0.132
ENSMUSG00000028975	Pex14	chr4	-	148963441	148963533	148966221	148966319	148960534	148961794	148967523	148967626	174,167,139	239,241,236	134,108,122	350,362,310	223	217	1.02292485452e-06	0.415,0.403,0.364	0.271,0.225,0.277	0.136
ENSMUSG00000014769	Psmb1	chr17	-	15477314	15477421	15490155	15490285	15475720	15476205	15493097	15493179	3585,3062,3471	3057,2254,2752	3299,2994,3771	1631,1594,1820	255	232	1.0367037515e-06	0.516,0.553,0.534	0.648,0.631,0.653	-0.11
ENSMUSG00000028232	Tmem68	chr4	-	3551751	3551891	3560498	3560692	3549040	3550579	3564092	3564257	94,73,72	108,121,84	67,65,73	205,175,218	319	265	1.04845130516e-06	0.42,0.334,0.416	0.214,0.236,0.218	0.167
ENSMUSG00000028416	Bag1	chr4	-	40939076	40939184	40941524	40941638	40937131	40937194	40943624	40943707	1717,1660,1980	2050,1911,2001	1380,1288,1489	2345,2356,2658	239	233	1.06121986901e-06	0.45,0.459,0.491	0.365,0.348,0.353	0.111
ENSMUSG00000029106	Add1	chr5	+	34601323	34601538	34605827	34605979	34573663	34573913	34610191	34610272	524,428,420	973,1046,871	660,589,652	811,838,782	340	277	1.06121986901e-06	0.305,0.25,0.282	0.399,0.364,0.405	-0.11
ENSMUSG00000057367	Birc2	chr9	-	7819020	7819062	7819306	7819561	7818235	7818943	7820973	7821219	194,189,198	77,61,64	248,226,256	42,35,36	380	167	1.06143171432e-06	0.525,0.577,0.576	0.722,0.739,0.758	-0.18
ENSMUSG00000048874	Phf3	chr1	-	30813016	30813152	30813959	30814091	30811771	30811967	30816467	30816584	166,231,164	235,338,238	310,263,298	251,220,224	257	261	1.08047264043e-06	0.418,0.41,0.412	0.556,0.548,0.575	-0.146
ENSMUSG00000056121	Fez2	chr17	-	78384743	78384819	78400629	78400898	78381607	78381673	78402739	78402881	248,223,212	174,173,185	176,135,161	226,221,237	394	201	1.09467763382e-06	0.421,0.397,0.369	0.284,0.238,0.257	0.136
ENSMUSG00000020385	Clk4	chr11	+	51268164	51268231	51270536	51270595	51267170	51267331	51271799	51272022	25,34,26	72,121,77	99,105,69	121,81,100	192	184	1.10761994518e-06	0.25,0.212,0.244	0.439,0.554,0.398	-0.228
ENSMUSG00000057637	Prdm2	chr4	-	143142123	143142234	143162055	143162182	143131709	143136099	143170035	143170188	77,69,55	149,132,139	99,89,74	83,99,51	252	236	1.11521053272e-06	0.326,0.329,0.27	0.528,0.457,0.576	-0.212
ENSMUSG00000007850	Hnrnph1	chr11	+	50379467	50379623	50379868	50379964	50378290	50378427	50381458	50381597	5894,5009,5317	5793,6100,5441	9049,7767,6043	6134,5110,4366	281	221	1.11724452312e-06	0.445,0.392,0.435	0.537,0.545,0.521	-0.11
ENSMUSG00000056167	Cnot10	chr9	-	114601341	114601455	114610644	114610725	114598704	114598835	114613623	114613800	189,181,191	470,508,438	118,155,145	591,662,637	206	239	1.12379011127e-06	0.318,0.292,0.336	0.188,0.214,0.209	0.112
ENSMUSG00000041303	Gtf3c3	chr1	-	54423500	54423573	54424008	54424156	54420395	54420499	54427399	54427565	220,229,150	137,166,119	167,131,89	201,204,122	273	198	1.15832374176e-06	0.538,0.5,0.478	0.376,0.318,0.346	0.159
ENSMUSG00000026965	Anapc2	chr2	+	25278323	25278505	25280126	25280202	25277635	25277753	25280282	25280486	1155,1360,1226	358,350,408	1058,1038,1261	206,178,206	307	201	1.16069990231e-06	0.679,0.718,0.663	0.771,0.792,0.8	-0.101
ENSMUSG00000004642	Slbp	chr5	-	33646009	33646069	33649742	33649847	33645499	33645637	33651962	33652079	1304,1144,1256	916,909,1009	1779,1629,1809	828,800,854	230	185	1.17284973386e-06	0.534,0.503,0.5	0.633,0.621,0.63	-0.116
ENSMUSG00000024603	Dctn4	chr18	+	60538263	60538442	60541571	60541615	60534592	60534663	60544038	60544146	365,365,316	122,127,125	402,353,243	76,50,53	304	169	1.25070266757e-06	0.625,0.615,0.584	0.746,0.797,0.718	-0.146
ENSMUSG00000022702	Hira	chr16	+	18925647	18925863	18927437	18927523	18922853	18922959	18932867	18933062	457,498,474	357,400,337	290,246,225	368,351,287	341	211	1.26767433127e-06	0.442,0.435,0.465	0.328,0.302,0.327	0.128
ENSMUSG00000021235	Coq6	chr12	+	84371107	84371170	84371450	84371558	84370923	84371031	84372138	84372341	117,79,108	320,338,338	51,47,47	349,309,341	188	233	1.27348584584e-06	0.312,0.225,0.284	0.153,0.159,0.146	0.121
ENSMUSG00000000753	Serpinf1	chr11	-	75414920	75415124	75415574	75415730	75413906	75414049	75416229	75416428	1562,1585,1587	1460,1595,1468	1572,1532,1542	937,903,941	281	329	1.27899866514e-06	0.556,0.538,0.559	0.663,0.665,0.657	-0.111
ENSMUSG00000023307	March5	chr19	+	37217182	37217313	37220302	37220486	37210670	37210873	37220638	37221076	1146,1137,1027	1643,1395,1598	725,644,533	1456,1429,1369	256	309	1.28487002471e-06	0.457,0.496,0.437	0.375,0.352,0.32	0.114
ENSMUSG00000055809	Dnaaf3	chr7	-	4531737	4531880	4532186	4532275	4530773	4530867	4532377	4532453	3,5,2	2,5,10	0,0,0	1,2,1	214	268	1.28787824397e-06	0.653,0.556,0.2	0.0,0.0,0.0	0.47
ENSMUSG00000063550	Nup98	chr7	-	102157051	102157168	102160540	102160728	102153794	102154093	102163688	102163822	298,349,279	308,339,313	464,486,327	287,226,218	313	242	1.2950535154e-06	0.428,0.443,0.408	0.556,0.624,0.537	-0.146
ENSMUSG00000033047	Eif3l	chr15	+	79086433	79086604	79089463	79089961	79085556	79085711	79093336	79093417	1988,1861,1915	2340,2072,2339	1150,1223,1244	2078,2079,2567	296	623	1.29633688736e-06	0.641,0.654,0.633	0.538,0.553,0.505	0.111
ENSMUSG00000036768	Kif15	chr9	+	122959806	122959990	122963479	122963556	122959116	122959159	122965948	122965986	279,326,264	137,130,137	380,343,199	83,88,49	309	202	1.29837066988e-06	0.571,0.621,0.557	0.75,0.718,0.726	-0.148
ENSMUSG00000031575	Ash2l	chr8	-	25817603	25817663	25818545	25818644	25815995	25817508	25819625	25819718	710,629,672	439,524,473	639,637,803	262,281,341	224	185	1.3038301439e-06	0.572,0.498,0.54	0.668,0.652,0.66	-0.123
ENSMUSG00000034154	Ino80	chr2	-	119454055	119454217	119456384	119456452	119451329	119451450	119456571	119456741	56,70,48	80,81,61	34,40,20	120,105,85	193	287	1.31175090711e-06	0.51,0.562,0.539	0.296,0.362,0.259	0.231
ENSMUSG00000042439	Zfp532	chr18	+	65638749	65638931	65644192	65644369	65622983	65625334	65651559	65651722	192,208,186	212,230,186	344,345,287	212,204,159	307	302	1.31175090711e-06	0.471,0.471,0.496	0.615,0.625,0.64	-0.147
ENSMUSG00000007411	Mark3	chr12	+	111604510	111604564	111647470	111647728	111574509	111575101	111653389	111653434	9,2,8	56,37,74	15,14,23	20,34,21	179	383	1.3151896166e-06	0.256,0.104,0.188	0.616,0.468,0.701	-0.412
ENSMUSG00000027109	Sp3	chr2	-	72970154	72971514	72978897	72979029	72946545	72946738	72979486	72979632	54,104,95	1019,962,998	28,14,54	1188,1138,1034	257	1485	1.3415838323e-06	0.234,0.384,0.355	0.12,0.066,0.232	0.185
ENSMUSG00000019916	P4ha1	chr10	+	59343656	59343794	59348180	59348420	59342683	59342835	59350403	59350600	361,420,327	216,294,218	381,360,299	379,399,412	263	365	1.37025335318e-06	0.699,0.665,0.676	0.582,0.556,0.502	0.133
ENSMUSG00000037234	Hook3	chr8	-	26044239	26044274	26048251	26048339	26039668	26039751	26059239	26059380	101,74,72	18,17,18	50,40,29	36,31,16	213	160	1.37294201026e-06	0.808,0.766,0.75	0.511,0.492,0.577	0.248
ENSMUSG00000031711	Zfp330	chr8	-	82770800	82770871	82771338	82771358	82769319	82769399	82772879	82773011	64,73,93	128,141,124	98,108,99	78,81,70	145	196	1.38373501473e-06	0.403,0.412,0.503	0.629,0.643,0.657	-0.204
ENSMUSG00000039205	Ciz1	chr2	+	32370241	32370344	32370863	32371101	32370031	32370125	32371248	32371408	262,325,270	104,133,101	201,228,182	137,165,154	228	363	1.39454093211e-06	0.8,0.796,0.81	0.7,0.688,0.653	0.122
ENSMUSG00000025041	Nt5c2	chr19	-	46892234	46892301	46892504	46892612	46891508	46891679	46893518	46893560	299,283,262	222,227,241	211,245,250	315,304,409	233	192	1.4208516514e-06	0.526,0.507,0.473	0.356,0.399,0.335	0.139
ENSMUSG00000061887	Ssbp3	chr4	+	107009678	107009768	107028192	107028252	106915644	106915729	107030861	107030928	1432,1321,1214	953,1000,925	1586,1601,1640	708,683,799	215	185	1.42626001169e-06	0.564,0.532,0.53	0.658,0.669,0.638	-0.113
ENSMUSG00000020536	Llgl1	chr11	+	60708543	60708697	60708788	60708893	60707580	60707648	60709434	60709727	1078,1119,1020	425,514,533	782,757,772	212,226,190	279	230	1.47164547668e-06	0.676,0.642,0.612	0.753,0.734,0.77	-0.109
ENSMUSG00000032002	Dcun1d5	chr9	+	7188745	7188816	7189161	7189253	7186767	7186859	7203262	7203371	536,475,603	841,794,889	580,533,589	577,516,527	196	217	1.48261056416e-06	0.414,0.398,0.429	0.527,0.533,0.553	-0.124
ENSMUSG00000021115	Vrk1	chr12	+	106050934	106051004	106070524	106070615	106042836	106042892	106075006	106077410	262,237,246	268,309,241	151,136,149	246,296,354	195	216	1.48397476186e-06	0.52,0.459,0.531	0.405,0.337,0.318	0.15
ENSMUSG00000020454	Eif4enif1	chr11	+	3236213	3236353	3239400	3239485	3235580	3235660	3240894	3241027	597,591,588	410,407,379	671,601,671	264,269,240	265	210	1.48397476186e-06	0.536,0.535,0.551	0.668,0.639,0.689	-0.125
ENSMUSG00000028759	Hp1bp3	chr4	+	138239536	138239648	138240620	138240737	138237147	138237307	138241445	138243170	1606,1313,1336	1816,1837,1730	1235,1190,1067	2506,2375,2137	237	242	1.53351346553e-06	0.475,0.422,0.441	0.335,0.338,0.338	0.109
ENSMUSG00000036620	Mgat4b	chr11	+	50232944	50233075	50233275	50233383	50232563	50232678	50233463	50233657	459,471,449	388,332,313	390,309,356	412,449,519	256	233	1.54742779386e-06	0.518,0.564,0.566	0.463,0.385,0.384	0.139
ENSMUSG00000025626	Phf6	chrX	+	52917165	52917267	52931572	52931706	52916552	52916736	52931980	52932024	426,400,331	733,857,778	206,162,132	706,652,412	227	259	1.59912518341e-06	0.399,0.347,0.327	0.25,0.221,0.268	0.111
ENSMUSG00000022151	Ttc33	chr15	+	5189581	5189803	5208368	5208450	5185559	5185768	5211998	5212130	74,69,48	187,156,114	91,74,70	83,93,80	347	207	1.60194607287e-06	0.191,0.209,0.201	0.395,0.322,0.343	-0.153
ENSMUSG00000020454	Eif4enif1	chr11	+	3215591	3215719	3221092	3221294	3213259	3213333	3224631	3224807	363,431,442	581,611,578	364,289,211	784,691,588	253	327	1.60529989316e-06	0.447,0.477,0.497	0.375,0.351,0.317	0.126
ENSMUSG00000004056	Akt2	chr7	+	27608622	27608753	27616240	27616369	27591745	27591879	27618207	27618319	431,449,363	715,755,704	374,295,350	1029,1017,918	256	254	1.60993034333e-06	0.374,0.371,0.338	0.265,0.223,0.274	0.107
ENSMUSG00000078970	Wdr92	chr11	+	17219013	17219114	17222196	17222327	17211959	17212146	17224548	17224650	132,134,101	235,186,223	91,74,73	324,261,288	226	256	1.6204300493e-06	0.389,0.449,0.339	0.241,0.243,0.223	0.157
ENSMUSG00000024785	Rcl1	chr19	+	29130649	29130806	29134399	29134503	29127998	29128124	29143141	29143843	357,424,348	402,392,398	262,246,243	419,442,504	282	229	1.63647906578e-06	0.419,0.468,0.415	0.337,0.311,0.281	0.124
ENSMUSG00000032624	Eml4	chr17	+	83425257	83425431	83427222	83427351	83421605	83421735	83427999	83428025	243,284,296	538,630,520	550,518,327	685,572,431	299	254	1.63958509363e-06	0.277,0.277,0.326	0.405,0.435,0.392	-0.117
ENSMUSG00000029621	Arpc1a	chr5	+	145092457	145092562	145096051	145096274	145091152	145091246	145097215	145097228	1249,1171,1224	1303,1185,1254	1232,1095,1185	850,699,709	230	348	1.64949361336e-06	0.592,0.599,0.596	0.687,0.703,0.717	-0.107
ENSMUSG00000031753	Cog4	chr8	+	110880874	110880976	110881370	110881499	110880594	110880678	110881730	110881865	451,397,372	500,357,426	422,379,508	250,227,329	227	254	1.6616735386e-06	0.502,0.554,0.494	0.654,0.651,0.633	-0.129
ENSMUSG00000062234	Gak	chr5	-	108613512	108613638	108616908	108617051	108609390	108609480	108623259	108623374	159,160,147	287,318,312	161,160,112	556,520,465	268	251	1.70573240612e-06	0.342,0.32,0.306	0.213,0.224,0.184	0.116
ENSMUSG00000045100	Slc25a26	chr6	+	94507513	94507670	94510751	94510861	94500330	94500457	94534143	94534248	46,55,39	67,66,63	72,73,78	37,49,39	282	235	1.70804381116e-06	0.364,0.41,0.34	0.619,0.554,0.625	-0.228
ENSMUSG00000010277	2610507B11Rik	chr11	+	78273681	78273902	78274464	78274655	78273440	78273559	78274787	78274887	485,645,543	609,648,610	508,381,264	789,740,575	346	316	1.71386889738e-06	0.421,0.476,0.448	0.37,0.32,0.295	0.12
ENSMUSG00000002052	Supt6	chr11	-	78228628	78228771	78228953	78229043	78226890	78227039	78229396	78229513	227,299,201	328,339,264	136,137,123	284,355,284	215	268	1.74840373397e-06	0.463,0.524,0.487	0.374,0.325,0.351	0.141
ENSMUSG00000026260	Ndufa10	chr1	-	92467380	92467467	92469862	92470078	92464360	92464482	92470816	92470862	1220,1241,1099	838,641,692	1106,1081,1290	396,426,480	341	212	1.81174523619e-06	0.475,0.546,0.497	0.635,0.612,0.626	-0.118
ENSMUSG00000029063	Nadk	chr4	+	155587356	155587496	155588609	155588692	155586728	155586831	155589327	155590997	529,500,506	406,432,368	729,579,494	269,287,258	265	208	1.81703000307e-06	0.506,0.476,0.519	0.68,0.613,0.6	-0.131
ENSMUSG00000015932	Dstn	chr2	+	143938384	143938692	143939951	143940028	143915319	143915647	143942126	143943324	2269,1971,2332	1690,1576,1567	3746,3558,3731	1812,1669,1706	433	202	1.82827572514e-06	0.385,0.368,0.41	0.491,0.499,0.505	-0.111
ENSMUSG00000036646	Man1b1	chr2	+	25349169	25349367	25349450	25349582	25348570	25348691	25350361	25352212	446,431,351	654,576,604	375,255,243	778,744,645	323	257	1.83970071524e-06	0.352,0.373,0.316	0.277,0.214,0.231	0.106
ENSMUSG00000025203	Scd2	chr19	+	44294903	44295186	44298039	44298170	44293675	44294411	44299608	44299814	2403,2576,2274	1401,1290,1289	2901,2425,1790	994,867,610	408	256	1.83970071524e-06	0.518,0.556,0.525	0.647,0.637,0.648	-0.111
ENSMUSG00000019907	Ppp1r12a	chr10	+	108253324	108253495	108259755	108259846	108252756	108252924	108260835	108261036	168,151,154	132,172,135	142,128,93	259,217,185	296	216	1.84562161599e-06	0.482,0.39,0.454	0.286,0.301,0.268	0.157
ENSMUSG00000039599	Fam149b	chr14	+	20358023	20358140	20381748	20381821	20356354	20356497	20382916	20383489	230,195,232	121,95,91	146,139,108	138,112,139	242	198	1.85477925797e-06	0.609,0.627,0.676	0.464,0.504,0.389	0.185
ENSMUSG00000032582	Rbm6	chr9	-	107796476	107796537	107800698	107800773	107791751	107792018	107833433	107833507	202,241,190	330,390,338	154,158,141	479,447,424	200	186	1.8782573356e-06	0.363,0.365,0.343	0.23,0.247,0.236	0.119
ENSMUSG00000058793	Cds2	chr2	+	132301231	132301300	132302079	132302232	132300553	132300641	132304358	132304478	72,92,86	268,302,236	71,45,40	416,340,273	194	278	1.89636421728e-06	0.278,0.304,0.343	0.197,0.159,0.174	0.132
ENSMUSG00000032384	Csnk1g1	chr9	+	66012746	66012854	66019801	66019912	66010421	66010570	66032238	66032345	67,88,65	70,76,49	135,112,62	46,48,20	233	236	1.91838465008e-06	0.492,0.54,0.573	0.748,0.703,0.758	-0.201
ENSMUSG00000020946	Gosr2	chr11	-	103683791	103683932	103687524	103687633	103676848	103679397	103689254	103689319	551,486,459	723,738,666	694,586,450	582,489,417	234	266	1.92343227332e-06	0.464,0.428,0.439	0.575,0.577,0.551	-0.124
ENSMUSG00000003190	Bcl2l12	chr7	-	44992743	44993031	44994362	44994449	44991221	44991454	44996543	44996686	355,328,355	715,719,721	300,295,275	984,894,1158	212	413	1.93108761311e-06	0.492,0.471,0.49	0.373,0.391,0.316	0.124
ENSMUSG00000021666	Gfm2	chr13	+	97155420	97155600	97160086	97160167	97155189	97155250	97161018	97161167	151,164,182	87,60,111	127,90,84	123,115,131	305	206	1.93265423814e-06	0.54,0.649,0.525	0.411,0.346,0.302	0.218
ENSMUSG00000066839	Ecsit	chr9	-	22072981	22073087	22073425	22073574	22072245	22072580	22073682	22073740	190,170,194	165,141,150	258,254,326	97,124,147	274	231	1.94390597054e-06	0.493,0.504,0.522	0.692,0.633,0.652	-0.153
ENSMUSG00000021458	2010111I01Rik	chr13	+	63282141	63282258	63296857	63296944	63240256	63240331	63298711	63298856	243,288,282	373,365,408	117,86,121	290,263,272	242	212	1.95492401321e-06	0.363,0.409,0.377	0.261,0.223,0.28	0.128
ENSMUSG00000040506	Ambra1	chr2	+	91900497	91900637	91910296	91910389	91886823	91886978	91911413	91911607	251,235,243	168,198,159	118,135,154	154,164,230	265	218	1.95899297609e-06	0.551,0.494,0.557	0.387,0.404,0.355	0.152
ENSMUSG00000004535	Tax1bp1	chr6	+	52729280	52729468	52733190	52733349	52727198	52727301	52736849	52736998	531,662,579	681,618,550	371,322,202	604,541,433	313	284	1.96491273544e-06	0.414,0.493,0.489	0.358,0.351,0.297	0.13
ENSMUSG00000061458	Nol10	chr12	+	17369465	17369615	17379247	17379300	17368308	17368387	17402072	17402199	178,163,167	131,125,133	86,105,79	132,159,119	275	178	1.97074857269e-06	0.468,0.458,0.448	0.297,0.299,0.301	0.159
ENSMUSG00000026753	Ppp6c	chr2	-	39204832	39204974	39206651	39206717	39200041	39200121	39210957	39211053	217,208,199	501,529,550	236,192,165	371,262,223	191	267	1.97074857269e-06	0.377,0.355,0.336	0.471,0.506,0.508	-0.139
ENSMUSG00000062729	Ppox	chr1	-	171279429	171279574	171280673	171280768	171279122	171279313	171280872	171281186	195,198,162	285,218,241	121,73,102	262,286,275	220	270	1.99725810957e-06	0.456,0.527,0.452	0.362,0.239,0.313	0.174
ENSMUSG00000027342	Pcna	chr2	-	132249773	132249897	132251243	132251438	132249161	132249695	132251690	132251758	4470,4470,4689	5277,5569,5886	3419,3183,3434	2751,2571,2611	320	249	2.00223940449e-06	0.397,0.384,0.383	0.492,0.491,0.506	-0.108
ENSMUSG00000021103	Mnat1	chr12	+	73188139	73188265	73219020	73219142	73181783	73181924	73272413	73272851	584,540,501	354,325,353	636,563,615	219,217,243	251	247	2.02028415474e-06	0.619,0.621,0.583	0.741,0.719,0.714	-0.117
ENSMUSG00000048402	Gli2	chr1	-	118890295	118890401	119002039	119002206	118867978	118868181	119053301	119053339	122,207,191	135,187,158	171,168,117	285,286,216	292	231	2.05372726117e-06	0.417,0.467,0.489	0.322,0.317,0.3	0.145
ENSMUSG00000020952	Scfd1	chr12	+	51390305	51390428	51392182	51392270	51389281	51389372	51393820	51393910	248,189,222	220,200,219	142,121,98	230,218,200	248	213	2.05372726117e-06	0.492,0.448,0.465	0.347,0.323,0.296	0.146
ENSMUSG00000064080	Fbln2	chr6	+	91263338	91263473	91265717	91265861	91257724	91257826	91265955	91266084	555,616,555	562,643,560	958,1239,1298	644,768,780	260	269	2.05467535061e-06	0.505,0.498,0.506	0.606,0.625,0.633	-0.118
ENSMUSG00000004535	Tax1bp1	chr6	+	52758212	52758355	52765020	52765103	52757553	52757728	52765872	52766780	796,748,670	666,719,724	617,572,598	877,890,998	268	208	2.05998758803e-06	0.481,0.447,0.418	0.353,0.333,0.317	0.114
ENSMUSG00000036940	Kdm1a	chr4	-	136557641	136557753	136558497	136558571	136555206	136555305	136559172	136559307	616,661,551	1233,1355,1329	629,652,599	765,811,927	199	237	2.06464482587e-06	0.373,0.367,0.331	0.495,0.489,0.435	-0.116
ENSMUSG00000024054	Smchd1	chr17	-	71448731	71448846	71455604	71455735	71448512	71448632	71456417	71456500	276,311,208	175,270,189	256,233,99	356,372,147	256	240	2.06517968276e-06	0.597,0.519,0.508	0.403,0.37,0.387	0.155
ENSMUSG00000030374	Strn4	chr7	+	16831464	16831580	16832925	16833101	16831024	16831138	16833177	16833225	293,258,272	910,985,898	346,298,240	614,513,587	241	301	2.0777670662e-06	0.287,0.246,0.274	0.413,0.42,0.338	-0.121
ENSMUSG00000030619	Eed	chr7	-	89971539	89971605	89972230	89972323	89970365	89970431	89976896	89977049	602,579,602	263,274,215	534,540,533	151,123,112	218	191	2.1276230511e-06	0.667,0.649,0.71	0.756,0.794,0.807	-0.11
ENSMUSG00000028292	Rars2	chr4	+	34633657	34633713	34639244	34639321	34630476	34630570	34645696	34645855	79,74,65	166,162,147	47,63,46	252,221,255	181	202	2.13803657863e-06	0.347,0.338,0.33	0.172,0.241,0.168	0.145
ENSMUSG00000040407	Akap9	chr5	+	4013849	4014079	4028373	4028536	4008343	4008549	4029839	4030052	53,129,57	41,65,42	54,44,41	81,77,69	355	288	2.15135324606e-06	0.512,0.617,0.524	0.351,0.317,0.325	0.22
ENSMUSG00000022425	Enpp2	chr15	-	54906826	54906952	54910034	54910190	54901352	54901413	54919598	54919698	257,306,295	378,370,396	111,95,64	254,237,170	281	251	2.15135324606e-06	0.378,0.425,0.4	0.281,0.264,0.252	0.135
ENSMUSG00000036093	Arl5a	chr2	-	52404905	52405057	52412061	52412145	52397950	52402432	52416063	52416211	456,576,459	614,684,554	398,362,251	302,263,179	209	277	2.15251845489e-06	0.496,0.527,0.523	0.636,0.646,0.65	-0.129
ENSMUSG00000035765	Dym	chr18	+	75229989	75230172	75243284	75243398	75199162	75199265	75286619	75286966	212,219,194	224,202,197	261,300,398	158,168,201	308	239	2.15744635686e-06	0.423,0.457,0.433	0.562,0.581,0.606	-0.145
ENSMUSG00000041974	Spidr	chr16	-	15895142	15895196	15895525	15895640	15889226	15889785	15897223	15897317	224,227,218	90,85,92	104,110,121	73,92,107	240	179	2.23276979048e-06	0.65,0.666,0.639	0.515,0.471,0.458	0.17
ENSMUSG00000020719	Ddx5	chr11	-	106786225	106786359	106786447	106786544	106786066	106786132	106786908	106787074	4669,4247,4386	6389,6072,6102	6234,6012,4632	5938,5522,3916	222	259	2.26915160146e-06	0.46,0.449,0.456	0.551,0.56,0.58	-0.109
ENSMUSG00000028608	0610037L13Rik	chr4	+	107891464	107891521	107891954	107892036	107890118	107890202	107892221	107892253	326,268,315	344,276,268	508,488,525	289,261,317	182	207	2.28207366555e-06	0.519,0.525,0.572	0.667,0.68,0.653	-0.128
ENSMUSG00000026496	Parp1	chr1	+	180588649	180588782	180589397	180589593	180588358	180588427	180591217	180591346	1070,1139,1028	1343,1490,1497	949,1015,1034	818,824,878	258	321	2.28495702931e-06	0.498,0.487,0.461	0.591,0.605,0.594	-0.115
ENSMUSG00000020898	Ctc1	chr11	+	69022708	69022920	69024161	69024306	69022392	69022614	69026073	69026352	208,288,155	319,320,286	136,130,143	360,401,409	337	270	2.30841736088e-06	0.343,0.419,0.303	0.232,0.206,0.219	0.136
ENSMUSG00000000378	Ccm2	chr11	+	6585033	6585217	6589431	6589568	6584519	6584603	6590752	6590888	326,323,318	497,499,537	204,201,163	548,533,459	309	262	2.32384056973e-06	0.357,0.354,0.334	0.24,0.242,0.231	0.111
ENSMUSG00000014195	Dnajc7	chr11	-	100591411	100591565	100592854	100592973	100591018	100591051	100596165	100596708	1365,1224,1160	1692,1545,1662	1150,1068,1035	2209,2124,2369	244	279	2.33553266863e-06	0.48,0.475,0.444	0.373,0.365,0.333	0.109
ENSMUSG00000034324	Tmem132c	chr5	+	127462903	127463050	127504861	127505045	127359554	127360440	127536357	127536501	813,907,905	1026,1215,1180	1147,1066,928	1024,791,759	272	309	2.33901316055e-06	0.474,0.459,0.466	0.56,0.605,0.581	-0.116
ENSMUSG00000021368	Tbc1d7	chr13	-	43153069	43153199	43154688	43154834	43151743	43151980	43159262	43159400	268,229,241	320,223,217	99,98,116	199,178,215	271	255	2.36944263235e-06	0.441,0.491,0.511	0.319,0.341,0.337	0.149
ENSMUSG00000032555	Topbp1	chr9	+	103315053	103315230	103317986	103318153	103312771	103312968	103320168	103320332	597,594,561	589,719,651	482,443,233	827,773,492	302	292	2.40608829239e-06	0.495,0.444,0.455	0.36,0.357,0.314	0.121
ENSMUSG00000021692	Dimt1	chr13	+	106953433	106953498	106954675	106954739	106952315	106952408	106957093	106957200	105,122,107	112,114,117	134,106,127	228,229,279	190	189	2.46474930104e-06	0.483,0.516,0.476	0.369,0.315,0.312	0.16
ENSMUSG00000022884	Eif4a2	chr16	+	23111125	23111263	23111502	23111592	23110579	23110723	23111816	23111896	1291,1067,1053	954,833,717	1135,1018,1318	1208,1335,1485	263	215	2.50998070118e-06	0.525,0.512,0.546	0.434,0.384,0.42	0.115
ENSMUSG00000006471	Ndor1	chr2	-	25250095	25250197	25251720	25251818	25249793	25250003	25254863	25254941	36,46,31	71,80,75	31,25,22	151,142,115	223	227	2.51247492135e-06	0.34,0.369,0.296	0.173,0.152,0.163	0.172
ENSMUSG00000022957	Itsn1	chr16	+	91858208	91858375	91863256	91863378	91854572	91854655	91868019	91868137	377,411,356	460,542,455	259,246,359	607,591,629	292	247	2.52720238636e-06	0.409,0.391,0.398	0.265,0.26,0.326	0.116
ENSMUSG00000020680	Taf15	chr11	+	83488924	83489045	83497261	83497296	83487222	83487413	83497893	83497926	925,991,894	266,272,281	761,784,843	341,397,418	246	160	2.64705582309e-06	0.693,0.703,0.674	0.592,0.562,0.567	0.116
ENSMUSG00000064061	Dzip3	chr16	-	48928295	48928416	48929615	48929755	48927729	48927855	48931167	48931293	330,411,323	344,299,302	395,265,233	550,481,358	265	246	2.64705582309e-06	0.471,0.561,0.498	0.4,0.338,0.377	0.138
ENSMUSG00000059409	Ppp2r5d	chr17	-	46686558	46686689	46687033	46687126	46686262	46686431	46687249	46687360	722,697,716	946,1007,969	763,680,692	614,594,603	218	256	2.65339579408e-06	0.473,0.448,0.465	0.593,0.573,0.574	-0.118
ENSMUSG00000068040	Tm9sf4	chr2	+	153202337	153202401	153204534	153204624	153200642	153200818	153208606	153210466	118,132,124	309,262,260	72,77,63	315,274,317	189	215	2.68579639658e-06	0.303,0.364,0.352	0.206,0.242,0.184	0.129
ENSMUSG00000020390	Ube2b	chr11	-	51995373	51995399	51997817	51997898	51991393	51991483	52000292	52000361	382,433,417	169,177,165	499,394,428	109,112,73	206	151	2.70025065545e-06	0.624,0.642,0.649	0.77,0.721,0.811	-0.129
ENSMUSG00000007041	Clic1	chr17	+	35052780	35052906	35053032	35053139	35052434	35052544	35055226	35055408	1918,1755,2040	2014,1949,2153	2189,2084,2150	3516,3561,3618	251	232	2.74215596938e-06	0.468,0.454,0.467	0.365,0.351,0.355	0.106
ENSMUSG00000078786	BC024978	chr7	+	27196905	27197366	27200553	27200622	27195780	27196107	27201019	27201144	29,33,31	12,16,19	51,58,54	6,5,7	586	194	2.74215596938e-06	0.444,0.406,0.351	0.738,0.793,0.719	-0.35
ENSMUSG00000025173	Wdr45b	chr11	-	121335383	121335574	121341113	121341215	121330146	121330232	121349231	121349306	323,293,347	569,465,582	323,331,331	901,992,857	227	316	2.7534511503e-06	0.441,0.467,0.454	0.333,0.317,0.35	0.121
ENSMUSG00000020166	Cnot2	chr10	-	116501191	116501317	116549032	116549175	116499341	116499466	116581452	116581500	383,383,356	994,953,946	504,447,344	721,689,611	268	251	2.75356581898e-06	0.265,0.273,0.261	0.396,0.378,0.345	-0.107
ENSMUSG00000028070	Apoa1bp	chr3	-	88056985	88057133	88057723	88057837	88056519	88056776	88057920	88058031	1130,971,1081	1119,1173,1103	1787,1659,1922	1093,1250,1298	239	273	2.75682180164e-06	0.536,0.486,0.528	0.651,0.603,0.628	-0.111
ENSMUSG00000042605	Atxn2	chr5	+	121781332	121781542	121783856	121784039	121779417	121779596	121785214	121785412	207,227,200	171,248,187	312,356,329	186,158,185	335	308	2.82188691844e-06	0.527,0.457,0.496	0.607,0.674,0.621	-0.141
ENSMUSG00000054823	Whsc1l1	chr8	+	25649540	25649703	25659740	25659895	25648440	25648512	25662740	25663599	245,210,190	405,455,349	118,104,101	378,367,341	288	280	2.85123167757e-06	0.37,0.31,0.346	0.233,0.216,0.224	0.118
ENSMUSG00000026585	Kifap3	chr1	+	163795984	163796040	163797251	163797393	163793948	163794103	163814368	163814468	232,274,214	516,576,507	341,366,277	479,475,342	181	267	2.85627195777e-06	0.399,0.412,0.384	0.512,0.532,0.544	-0.131
ENSMUSG00000024480	Ap3s1	chr18	+	46754370	46754462	46779187	46779259	46741916	46742081	46780660	46780768	565,504,587	627,567,685	578,502,656	1230,980,992	217	197	2.85952496161e-06	0.45,0.447,0.438	0.299,0.317,0.375	0.115
ENSMUSG00000032058	Ppp2r1b	chr9	+	50867325	50867396	50867662	50867797	50866827	50866942	50870062	50870236	328,333,268	433,528,465	275,250,219	216,256,190	196	260	2.90320094038e-06	0.501,0.456,0.433	0.628,0.564,0.605	-0.136
ENSMUSG00000039599	Fam149b	chr14	+	20363262	20363450	20381748	20381821	20358023	20358140	20382916	20383489	115,121,93	119,95,90	74,67,62	138,111,141	313	198	2.90320094038e-06	0.379,0.446,0.395	0.253,0.276,0.218	0.158
ENSMUSG00000042197	Zfp451	chr1	-	33782067	33782194	33783040	33783191	33779895	33780049	33783852	33783964	118,112,111	134,135,110	132,143,92	66,82,50	276	252	3.02307535037e-06	0.446,0.431,0.48	0.646,0.614,0.627	-0.177
ENSMUSG00000027167	Elp4	chr2	-	105865958	105866080	105896901	105896937	105842231	105842360	105904268	105904564	81,75,83	381,344,299	38,32,47	395,306,342	161	247	3.06412060594e-06	0.246,0.251,0.299	0.129,0.138,0.174	0.118
ENSMUSG00000027454	Gins1	chr2	+	150912780	150912845	150916135	150916234	150909616	150909793	150917868	150917959	302,241,287	457,446,510	230,241,295	256,232,211	190	224	3.10367751125e-06	0.438,0.389,0.399	0.514,0.55,0.622	-0.153
ENSMUSG00000041135	Ripk2	chr4	-	16139204	16139254	16151916	16152074	16138073	16138235	16155034	16155190	113,69,65	34,35,24	138,97,111	16,13,13	283	175	3.12717444757e-06	0.673,0.549,0.626	0.842,0.822,0.841	-0.219
ENSMUSG00000005233	Spc25	chr2	-	69202571	69202718	69204855	69204921	69199984	69200089	69205025	69205178	581,539,598	1099,918,1090	656,610,675	758,690,730	191	272	3.17101046534e-06	0.43,0.455,0.439	0.552,0.557,0.568	-0.118
ENSMUSG00000038429	Usp5	chr6	-	124816983	124817068	124817317	124817471	124815018	124815659	124817666	124817812	1229,1114,1162	1110,1065,1098	725,748,884	1063,1095,1331	279	210	3.17204824242e-06	0.455,0.441,0.443	0.339,0.34,0.333	0.109
ENSMUSG00000055013	Agap1	chr1	+	89634159	89634294	89663660	89663788	89630387	89630529	89665033	89665189	110,159,127	130,184,121	109,103,50	224,213,121	260	253	3.21111954747e-06	0.452,0.457,0.505	0.321,0.32,0.287	0.162
ENSMUSG00000020740	Gga3	chr11	-	115591629	115591753	115592431	115592530	115591262	115591366	115594705	115594781	89,57,79	137,110,87	50,59,33	167,202,140	224	249	3.22511839775e-06	0.419,0.365,0.502	0.25,0.245,0.208	0.194
ENSMUSG00000021807	2700060E02Rik	chr14	-	19816184	19816273	19817060	19817147	19814536	19814605	19819906	19820006	2029,1933,2052	1593,1507,1542	2601,2180,2233	2884,2585,2921	212	214	3.24181123595e-06	0.562,0.564,0.573	0.477,0.46,0.436	0.109
ENSMUSG00000033813	Tcea1	chr1	+	4867469	4867532	4878026	4878132	4857813	4857976	4886743	4886831	370,314,317	454,470,466	416,412,302	1104,918,617	188	231	3.25183199484e-06	0.5,0.451,0.455	0.316,0.355,0.376	0.12
ENSMUSG00000021177	Tdp1	chr12	+	99935004	99935107	99945239	99945348	99915449	99915557	99954962	99955219	375,393,416	455,424,463	281,281,367	552,505,700	228	234	3.25490981699e-06	0.458,0.488,0.48	0.343,0.363,0.35	0.123
ENSMUSG00000089872	Rps6kc1	chr1	-	190885333	190885427	190888648	190888764	190871591	190871951	190899450	190899571	122,157,134	88,120,88	210,155,148	62,59,57	241	219	3.31896079196e-06	0.557,0.543,0.58	0.755,0.705,0.702	-0.161
ENSMUSG00000042408	Zmym6	chr4	+	127088328	127088554	127092911	127093083	127086974	127087041	127100609	127100760	26,63,44	73,69,56	68,59,44	21,30,21	351	297	3.32056735764e-06	0.232,0.436,0.399	0.733,0.625,0.639	-0.31
ENSMUSG00000022000	Zc3h13	chr14	+	75327543	75328144	75329673	75329777	75324412	75324604	75330068	75331259	261,364,231	130,198,116	403,409,430	118,98,137	726	229	3.32056735764e-06	0.388,0.367,0.386	0.519,0.568,0.497	-0.148
ENSMUSG00000022307	Oxr1	chr15	+	41813573	41813726	41817081	41817266	41801581	41801695	41819838	41820578	148,145,112	139,139,117	292,218,166	131,110,101	278	310	3.32429700384e-06	0.543,0.538,0.516	0.713,0.688,0.647	-0.15
ENSMUSG00000068329	Htra2	chr6	-	83053037	83053070	83053328	83053523	83052697	83052803	83053612	83053817	363,356,361	48,55,70	378,307,365	111,88,129	320	158	3.34986654289e-06	0.789,0.762,0.718	0.627,0.633,0.583	0.142
ENSMUSG00000032883	Acsl3	chr1	+	78681592	78682010	78688236	78688414	78657882	78658103	78690268	78690378	150,182,176	451,487,420	159,134,134	235,218,179	543	303	3.42554631999e-06	0.157,0.173,0.19	0.274,0.255,0.295	-0.101
ENSMUSG00000003865	Gys1	chr7	+	45436531	45436713	45438101	45438293	45434843	45435170	45439478	45439664	250,326,266	164,250,225	325,326,301	163,115,126	307	317	3.4273601048e-06	0.612,0.574,0.55	0.673,0.745,0.712	-0.131
ENSMUSG00000022231	Sema5a	chr15	+	32568711	32568847	32574815	32575020	32562490	32562776	32609222	32609430	311,481,358	233,355,264	521,483,230	251,200,85	261	330	3.43877422551e-06	0.628,0.631,0.632	0.724,0.753,0.774	-0.12
ENSMUSG00000028402	Mpdz	chr4	-	81361315	81361501	81363025	81363190	81360003	81360213	81363993	81364140	281,251,245	254,308,216	279,260,149	163,127,79	290	311	3.43961139711e-06	0.543,0.466,0.549	0.647,0.687,0.669	-0.148
ENSMUSG00000023072	Cep89	chr7	+	35424656	35424772	35427599	35427780	35423299	35423403	35428199	35428367	169,205,178	165,177,163	223,227,259	122,108,120	241	306	3.56429232295e-06	0.565,0.595,0.581	0.699,0.727,0.733	-0.139
ENSMUSG00000062729	Ppox	chr1	-	171279429	171280522	171280673	171280768	171278134	171279313	171280872	171281186	195,198,162	283,218,243	121,73,102	262,286,277	220	1218	3.60065572585e-06	0.792,0.834,0.787	0.719,0.586,0.671	0.146
ENSMUSG00000030689	Ino80e	chr7	-	126857225	126857342	126857873	126857952	126851579	126852991	126861239	126861463	465,467,435	767,599,680	440,410,395	1073,974,971	204	242	3.61830471256e-06	0.418,0.48,0.431	0.327,0.333,0.325	0.115
ENSMUSG00000029029	Wrap73	chr4	+	154154534	154154640	154155240	154155366	154152792	154152870	154156100	154156292	241,207,262	273,278,281	245,218,273	161,146,180	231	251	3.65028825141e-06	0.49,0.447,0.503	0.623,0.619,0.622	-0.141
ENSMUSG00000002477	Snrpd1	chr18	+	10623630	10623707	10626825	10627017	10617795	10617926	10627793	10628230	2934,2681,3281	3642,3817,4181	2755,2394,2697	5240,4403,6295	202	317	3.65225585758e-06	0.558,0.524,0.552	0.452,0.46,0.402	0.107
ENSMUSG00000031921	Terf2	chr8	-	107082982	107083069	107094821	107094952	107081092	107081239	107095928	107096024	298,241,240	281,261,202	152,130,135	251,222,238	256	212	3.65510025086e-06	0.468,0.433,0.496	0.334,0.327,0.32	0.139
ENSMUSG00000025323	Sp4	chr12	-	118298637	118300192	118300698	118300808	118261726	118261955	118301226	118301440	14,21,15	105,109,100	26,20,10	43,40,22	235	1680	3.66342783437e-06	0.488,0.579,0.517	0.812,0.781,0.765	-0.258
ENSMUSG00000032316	Clk3	chr9	-	57758283	57758350	57760823	57761040	57755251	57755368	57761715	57761867	468,515,455	199,182,181	541,516,517	125,119,104	342	192	3.70419193523e-06	0.569,0.614,0.585	0.708,0.709,0.736	-0.128
ENSMUSG00000021012	Zc3h14	chr12	+	98784915	98785052	98785317	98785406	98783581	98783702	98785634	98785741	1035,941,842	1028,1171,927	805,758,684	1292,1302,1337	262	214	3.74647787733e-06	0.451,0.396,0.426	0.337,0.322,0.295	0.106
ENSMUSG00000024382	Ercc3	chr18	+	32244798	32244848	32245488	32245624	32242963	32243200	32245751	32245919	116,127,132	180,218,239	84,109,105	264,302,385	175	261	3.74647787733e-06	0.49,0.465,0.452	0.322,0.35,0.289	0.149
ENSMUSG00000024068	Spast	chr17	+	74374122	74374202	74375082	74375125	74373662	74373754	74377040	74377120	215,260,207	175,237,177	240,217,244	121,106,76	205	168	3.94352452758e-06	0.502,0.473,0.489	0.619,0.627,0.725	-0.169
ENSMUSG00000061306	Slc38a10	chr11	-	120129200	120129312	120132676	120132859	120128422	120128529	120134779	120134882	454,543,393	375,372,342	438,464,348	558,570,493	308	237	3.97719709983e-06	0.482,0.529,0.469	0.377,0.385,0.352	0.122
ENSMUSG00000030849	Fgfr2	chr7	-	130228622	130228792	130261748	130262066	130218997	130219121	130265793	130266263	188,214,166	298,264,271	484,462,360	440,400,285	443	295	4.01953304335e-06	0.296,0.351,0.29	0.423,0.435,0.457	-0.126
ENSMUSG00000037148	Arhgap10	chr8	-	77358546	77358634	77365085	77365160	77351613	77351672	77382724	77382790	92,96,61	123,138,125	199,162,168	132,120,146	200	213	4.08053453027e-06	0.443,0.426,0.342	0.616,0.59,0.551	-0.182
ENSMUSG00000026385	Dbi	chr1	-	120116385	120116448	120119894	120120012	120113279	120113533	120120944	120121078	2772,2483,2663	2203,2035,2178	2551,2233,2472	2939,2780,3355	243	188	4.08669646831e-06	0.493,0.486,0.486	0.402,0.383,0.363	0.106
ENSMUSG00000086503	Xist	chrX	-	103468817	103468972	103469299	103469446	103460505	103468036	103469590	103469801	416,531,360	542,727,485	607,196,108	448,147,101	272	280	4.23619711775e-06	0.441,0.429,0.433	0.582,0.579,0.524	-0.127
ENSMUSG00000030881	Arfip2	chr7	-	105637120	105637278	105637818	105638040	105636810	105636985	105638208	105638327	361,300,344	569,517,521	407,337,337	970,911,957	347	283	4.32941643011e-06	0.341,0.321,0.35	0.255,0.232,0.223	0.101
ENSMUSG00000021610	Clptm1l	chr13	+	73611143	73611261	73611621	73611716	73608903	73608982	73612393	73612478	492,539,440	317,356,354	472,469,437	208,182,180	243	220	4.33309258367e-06	0.584,0.578,0.529	0.673,0.7,0.687	-0.123
ENSMUSG00000032216	Nedd4	chr9	+	72669951	72670116	72671229	72671303	72662481	72662613	72677314	72677393	4470,4981,4464	3428,3899,3199	4294,3962,2122	4822,4642,2491	290	199	4.41552991786e-06	0.472,0.467,0.489	0.379,0.369,0.369	0.104
ENSMUSG00000034032	Rpap1	chr2	-	119769886	119770082	119770319	119770429	119769579	119769732	119770889	119771091	160,195,165	152,238,218	82,79,108	180,208,205	235	321	4.4443711191e-06	0.59,0.528,0.508	0.384,0.342,0.418	0.161
ENSMUSG00000036707	Cab39	chr1	+	85844592	85844652	85847409	85847475	85842197	85842366	85848276	85848420	333,394,416	346,343,354	380,319,252	561,455,431	185	191	4.44521226294e-06	0.498,0.543,0.548	0.412,0.42,0.376	0.127
ENSMUSG00000039068	Zzz3	chr3	+	152451302	152451398	152451990	152452143	152450609	152450711	152455819	152455954	263,321,292	259,238,239	355,274,301	151,158,135	221	278	4.46320190047e-06	0.561,0.629,0.606	0.747,0.686,0.737	-0.125
ENSMUSG00000028416	Bag1	chr4	-	40937131	40937194	40939076	40939184	40936400	40936676	40941524	40941638	1694,1370,1524	928,915,867	1367,1326,1470	504,490,569	233	188	4.49538639906e-06	0.596,0.547,0.586	0.686,0.686,0.676	-0.106
ENSMUSG00000023791	Pigx	chr16	-	32087293	32087507	32092343	32092485	32085236	32085337	32096999	32097063	536,472,506	642,569,644	590,526,594	471,359,463	267	339	4.51963541681e-06	0.515,0.513,0.499	0.614,0.65,0.62	-0.119
ENSMUSG00000027200	Sema6d	chr2	+	124660704	124660761	124662203	124662371	124660282	124660344	124664020	124667769	6,9,2	75,97,55	17,21,11	49,64,44	182	293	4.52719166055e-06	0.114,0.13,0.055	0.358,0.346,0.287	-0.231
ENSMUSG00000030505	Prmt3	chr7	+	49806526	49806626	49818031	49818110	49798305	49798427	49826707	49826895	307,287,222	211,204,218	171,123,114	215,181,203	225	204	4.54324956205e-06	0.569,0.561,0.48	0.419,0.381,0.337	0.158
ENSMUSG00000022556	Hsf1	chr15	+	76496835	76496960	76497618	76497694	76496452	76496589	76497767	76497829	324,324,308	206,194,156	360,361,408	126,126,115	250	201	4.54586998045e-06	0.558,0.573,0.614	0.697,0.697,0.74	-0.13
ENSMUSG00000059482	2610301B20Rik	chr4	+	10882406	10882472	10893262	10893358	10881800	10881868	10897898	10899421	42,37,38	186,124,136	33,30,29	328,288,218	191	221	4.60342283847e-06	0.207,0.257,0.244	0.104,0.108,0.133	0.121
ENSMUSG00000035351	Nup37	chr10	+	88174385	88174567	88174882	88174933	88171994	88172085	88177072	88177166	684,687,692	171,200,201	825,716,847	136,107,139	307	176	4.65207545525e-06	0.696,0.663,0.664	0.777,0.793,0.777	-0.108
ENSMUSG00000025145	Lrrc45	chr11	+	120717479	120717538	120717824	120717902	120717055	120717168	120718036	120718172	105,155,129	132,167,155	309,252,264	191,159,175	184	203	4.68734906445e-06	0.467,0.506,0.479	0.641,0.636,0.625	-0.15
ENSMUSG00000027411	Vps16	chr2	+	130442586	130442683	130443295	130443399	130442334	130442504	130443513	130444269	402,341,379	271,314,277	345,355,500	156,150,231	222	229	4.70902409934e-06	0.605,0.528,0.585	0.695,0.709,0.691	-0.126
ENSMUSG00000033653	Vps8	chr16	+	21581532	21581698	21608167	21608221	21576624	21576794	21640678	21640759	73,73,86	16,19,16	79,118,196	6,7,10	291	179	4.70902409934e-06	0.737,0.703,0.768	0.89,0.912,0.923	-0.172
ENSMUSG00000027165	B230118H07Rik	chr2	-	101586311	101586469	101610523	101610675	101585243	101585315	101628880	101628942	252,239,248	359,372,354	221,174,151	474,439,556	277	283	4.72752918291e-06	0.418,0.396,0.417	0.323,0.288,0.217	0.134
ENSMUSG00000026174	Cnot9	chr1	+	74522317	74522427	74523503	74523613	74518900	74519016	74526991	74527090	762,809,689	643,663,565	786,685,485	344,313,303	235	235	4.73645833962e-06	0.542,0.55,0.549	0.696,0.686,0.615	-0.119
ENSMUSG00000032478	Nme6	chr9	+	109839607	109839710	109841475	109841515	109835317	109835414	109841926	109842087	331,334,329	103,101,122	258,193,231	161,125,125	228	165	4.75057095599e-06	0.699,0.705,0.661	0.537,0.528,0.572	0.143
ENSMUSG00000033373	Fntb	chr12	+	76897326	76897413	76906944	76907074	76887971	76888055	76910210	76910246	186,160,159	203,149,198	215,185,222	125,130,106	212	255	4.76997789455e-06	0.524,0.564,0.491	0.674,0.631,0.716	-0.147
ENSMUSG00000029101	Rgs12	chr5	+	34975216	34975333	34999207	34999229	34964772	34966755	35019342	35020094	180,223,171	78,80,57	194,149,167	36,22,28	242	147	4.80291046822e-06	0.584,0.629,0.646	0.766,0.804,0.784	-0.165
ENSMUSG00000031820	Babam1	chr8	+	71399525	71399646	71402745	71402875	71398391	71398450	71402975	71403062	908,988,925	781,600,795	948,828,907	418,405,400	246	255	4.83199055195e-06	0.547,0.631,0.547	0.702,0.679,0.702	-0.119
ENSMUSG00000026361	Cdc73	chr1	-	143677638	143677855	143685922	143686011	143671329	143671428	143691274	143691327	178,217,174	160,201,189	136,118,82	219,208,170	214	342	4.84663332106e-06	0.64,0.633,0.595	0.498,0.476,0.435	0.153
ENSMUSG00000020514	Mrpl22	chr11	+	58176131	58176209	58177216	58177286	58175276	58175342	58179277	58179565	147,121,191	194,139,203	314,260,425	232,181,225	203	195	4.87282056728e-06	0.421,0.455,0.475	0.565,0.58,0.645	-0.146
ENSMUSG00000033128	Gga1	chr15	+	78891436	78891501	78891913	78892086	78889715	78889868	78892452	78892640	179,191,185	368,288,349	134,117,153	434,403,451	190	298	4.96544205248e-06	0.433,0.51,0.454	0.326,0.313,0.347	0.137
ENSMUSG00000033295	Ptprf	chr4	-	118234958	118235103	118235548	118235685	118231485	118231791	118235912	118236494	216,303,222	303,383,406	211,197,98	484,539,294	262	270	4.97032286862e-06	0.424,0.449,0.36	0.31,0.274,0.256	0.131
ENSMUSG00000019947	Arid5b	chr10	-	68186025	68186256	68243003	68243229	68134993	68135106	68277929	68278184	72,102,56	160,152,118	63,72,55	277,286,197	351	356	4.97954421152e-06	0.313,0.405,0.325	0.187,0.203,0.221	0.144
ENSMUSG00000029458	Brap	chr5	+	121665098	121665288	121672084	121672198	121663241	121663491	121675229	121675381	250,258,215	173,165,141	368,414,320	143,138,125	315	239	5.09332215976e-06	0.523,0.543,0.536	0.661,0.695,0.66	-0.138
ENSMUSG00000021928	Ebpl	chr14	-	61342087	61342226	61347371	61347441	61339762	61341404	61360219	61360445	64,67,63	331,268,280	42,24,72	457,388,460	195	264	5.25057278598e-06	0.207,0.253,0.233	0.111,0.077,0.175	0.11
ENSMUSG00000064080	Fbln2	chr6	+	91263338	91263473	91264698	91264836	91257724	91257826	91265717	91265861	556,617,557	469,538,498	964,1243,1296	529,632,744	260	263	5.25307154427e-06	0.545,0.537,0.531	0.648,0.665,0.638	-0.113
ENSMUSG00000019139	Isyna1	chr8	+	70596495	70596609	70596693	70596911	70596247	70596412	70596996	70597288	851,830,773	866,700,704	504,547,588	723,705,1000	239	343	5.26205276027e-06	0.585,0.63,0.612	0.5,0.527,0.458	0.114
ENSMUSG00000027323	Rad51	chr2	+	119131503	119131617	119134073	119134203	119127062	119127157	119134386	119134508	648,578,625	551,650,577	607,564,522	345,362,294	239	255	5.51495118228e-06	0.556,0.487,0.536	0.652,0.624,0.655	-0.117
ENSMUSG00000032254	Kif23	chr9	-	61931800	61931922	61932074	61932187	61929663	61929766	61935379	61935550	322,279,198	532,536,449	282,241,244	843,846,759	238	247	5.52814073744e-06	0.386,0.351,0.314	0.258,0.228,0.25	0.105
ENSMUSG00000026116	Tmem131	chr1	-	36796161	36796324	36798941	36799091	36795294	36795416	36799278	36799403	469,548,516	344,377,271	975,983,1197	392,337,512	275	288	5.55811530846e-06	0.588,0.604,0.666	0.723,0.753,0.71	-0.109
ENSMUSG00000036503	Rnf13	chr3	+	57769039	57769120	57779382	57779508	57764256	57764382	57796197	57796285	74,74,90	212,164,131	53,54,57	325,260,246	206	251	5.62532673089e-06	0.298,0.355,0.456	0.166,0.202,0.22	0.174
ENSMUSG00000030254	Rad18	chr6	-	112672123	112672200	112675745	112675930	112665277	112665338	112679916	112680016	218,209,169	158,127,161	138,148,91	213,182,191	310	202	5.65002088654e-06	0.473,0.517,0.406	0.297,0.346,0.237	0.172
ENSMUSG00000022255	Mtdh	chr15	+	34117879	34118110	34123667	34123766	34116310	34116376	34131163	34131288	728,723,714	754,728,726	581,474,315	845,800,566	356	224	5.67167825382e-06	0.378,0.385,0.382	0.302,0.272,0.259	0.104
ENSMUSG00000018442	Derl2	chr11	-	71015726	71015800	71018311	71018377	71014549	71014643	71019143	71019242	61,61,64	88,112,96	84,66,78	53,56,54	191	199	5.69082501082e-06	0.419,0.362,0.41	0.623,0.551,0.601	-0.195
ENSMUSG00000020358	Hnrnpab	chr11	-	51605460	51605629	51606339	51606586	51604658	51604817	51606666	51606847	1406,4990,5708	9406,9310,10331	882,293,2473	7837,7045,7340	372	294	5.75893577668e-06	0.106,0.298,0.304	0.082,0.032,0.21	0.128
ENSMUSG00000022995	Enah	chr1	-	181913306	181913373	181917198	181917247	181908297	181908376	181918257	181918315	406,362,364	552,800,701	469,419,340	458,416,340	174	192	5.93461055009e-06	0.448,0.333,0.364	0.531,0.526,0.525	-0.146
ENSMUSG00000022391	Rangap1	chr15	-	81706400	81706503	81709486	81709606	81705659	81705748	81710360	81710553	1412,1290,1147	1102,1199,1083	924,819,796	1152,1142,1191	245	228	6.16563157796e-06	0.544,0.5,0.496	0.427,0.4,0.383	0.11
ENSMUSG00000000441	Raf1	chr6	-	115626290	115626408	115626711	115626839	115623463	115623548	115626938	115626966	1042,1259,1088	1215,1323,1190	1377,1176,1209	972,823,866	253	243	6.30278943616e-06	0.452,0.478,0.468	0.576,0.578,0.573	-0.11
ENSMUSG00000021156	Zmynd11	chr13	-	9693429	9693548	9694268	9694346	9690902	9691110	9695128	9695184	332,305,257	552,609,582	399,386,292	492,430,353	203	244	6.3104840609e-06	0.42,0.376,0.347	0.494,0.519,0.499	-0.123
ENSMUSG00000042590	Ipo11	chr13	-	106822955	106823051	106842088	106842210	106812207	106812292	106847345	106847430	407,407,383	347,382,368	286,307,275	492,414,415	247	221	6.66845155725e-06	0.512,0.488,0.482	0.342,0.399,0.372	0.123
ENSMUSG00000028163	Nfkb1	chr3	-	135655499	135655598	135659027	135659065	135626594	135626743	135662914	135662993	63,38,71	171,152,187	143,158,118	234,227,162	163	224	6.70375699286e-06	0.336,0.256,0.343	0.456,0.489,0.5	-0.17
ENSMUSG00000015755	Tab2	chr10	-	7919113	7920614	7924684	7924872	7911387	7911548	7955800	7956230	146,168,115	855,852,629	221,188,196	741,619,574	313	1626	6.74544921391e-06	0.47,0.506,0.487	0.608,0.612,0.639	-0.132
ENSMUSG00000031479	Vps36	chr8	+	22198897	22198966	22202273	22202344	22192808	22192966	22205666	22205781	184,199,164	306,269,281	341,333,270	344,258,260	194	196	6.76093552707e-06	0.378,0.428,0.371	0.5,0.566,0.512	-0.134
ENSMUSG00000032582	Rbm6	chr9	-	107782609	107782864	107783689	107783785	107779573	107779648	107787251	107787398	316,391,316	672,677,622	258,207,264	744,702,866	221	380	6.84331142311e-06	0.447,0.498,0.466	0.374,0.336,0.344	0.119
ENSMUSG00000108273	Zfand4	chr6	+	116287981	116288168	116305616	116305761	116285890	116285921	116313844	116315017	40,36,28	68,53,59	23,21,22	110,93,102	312	270	6.91823340122e-06	0.337,0.37,0.291	0.153,0.163,0.157	0.175
ENSMUSG00000031673	Cdh11	chr8	-	102679611	102680011	102720412	102720530	102673811	102674106	102784895	102785642	1156,1328,1112	2249,2254,1911	1193,1073,1019	3417,3294,2393	243	525	7.09149749805e-06	0.526,0.56,0.557	0.43,0.413,0.479	0.107
ENSMUSG00000019254	Ppp1r12c	chr7	-	4482790	4482893	4483102	4483185	4482583	4482688	4483340	4483401	250,228,246	291,379,318	267,237,301	219,184,217	208	228	7.11600875825e-06	0.485,0.397,0.459	0.572,0.585,0.603	-0.14
ENSMUSG00000020700	Map3k3	chr11	+	106096990	106097112	106110743	106110784	106084612	106084933	106114183	106114283	122,117,99	49,45,51	205,187,163	39,28,38	247	166	7.1521999242e-06	0.626,0.636,0.566	0.779,0.818,0.742	-0.17
ENSMUSG00000039530	Tusc3	chr8	+	39046514	39046684	39063190	39063308	39005844	39006200	39067621	39067762	320,309,327	701,652,810	581,469,483	802,687,653	295	243	7.18521758973e-06	0.273,0.281,0.25	0.374,0.36,0.379	-0.103
ENSMUSG00000001016	Ilf2	chr3	+	90486850	90486912	90486982	90487097	90486184	90486272	90487226	90487317	1881,1742,1747	3041,3016,3055	2186,2102,2055	2415,2222,2415	187	240	7.2116660319e-06	0.443,0.426,0.423	0.537,0.548,0.522	-0.105
ENSMUSG00000025495	Ptdss2	chr7	+	141151649	141151784	141152974	141153093	141147080	141147148	141154352	141154456	426,342,345	254,232,250	385,400,340	156,149,128	260	244	7.21553079345e-06	0.611,0.58,0.564	0.698,0.716,0.714	-0.124
ENSMUSG00000047045	Tmem164	chrX	+	142805989	142806068	142832500	142832601	142770966	142771033	142834184	142834393	275,302,242	472,546,518	172,99,68	458,355,277	204	226	7.27519049968e-06	0.392,0.38,0.341	0.294,0.236,0.214	0.123
ENSMUSG00000015745	Plekho1	chr3	-	95990800	95990902	95992137	95992278	95989394	95989633	95995521	95995722	1208,1122,1462	1358,1226,1554	953,905,949	709,583,678	266	227	7.3691458436e-06	0.432,0.439,0.445	0.534,0.57,0.544	-0.111
ENSMUSG00000031921	Terf2	chr8	-	107094821	107094952	107095928	107096024	107082982	107083069	107096121	107096514	210,235,231	356,260,254	164,164,151	364,394,413	221	256	7.54750300208e-06	0.406,0.511,0.513	0.343,0.325,0.298	0.155
ENSMUSG00000006095	Tbcb	chr7	-	30224472	30224545	30226843	30227035	30224130	30224347	30227603	30227700	1166,1185,1301	654,606,584	1249,1112,1398	404,350,446	317	198	7.59274790866e-06	0.527,0.55,0.582	0.659,0.665,0.662	-0.109
ENSMUSG00000030720	Cln3	chr7	-	126580332	126580412	126580792	126580864	126580143	126580229	126581645	126581742	47,34,45	73,56,57	45,51,57	28,28,32	197	205	7.65801513859e-06	0.401,0.387,0.451	0.626,0.655,0.65	-0.231
ENSMUSG00000042213	Zfand4	chr6	+	116285853	116285921	116305616	116305761	116284739	116284815	116313844	116315017	18,15,9	70,53,59	8,6,2	110,92,102	193	270	7.65801513859e-06	0.265,0.284,0.176	0.092,0.084,0.027	0.174
ENSMUSG00000059743	Fdps	chr3	-	89094230	89094365	89094451	89094529	89093587	89093843	89094859	89094932	1027,859,1035	1697,1462,1873	580,530,619	632,573,689	203	260	7.71104289898e-06	0.437,0.429,0.414	0.54,0.542,0.535	-0.112
ENSMUSG00000032135	Mcam	chr9	+	44139859	44140001	44140136	44140258	44139652	44139771	44140361	44140503	201,220,174	279,316,221	210,190,179	486,448,428	267	247	7.76472632203e-06	0.4,0.392,0.421	0.286,0.282,0.279	0.122
ENSMUSG00000024078	Ttc27	chr17	+	74829491	74829590	74835332	74835385	74799183	74799411	74840298	74840464	127,159,114	95,89,98	54,65,78	89,90,121	224	178	7.76472632203e-06	0.515,0.587,0.48	0.325,0.365,0.339	0.184
ENSMUSG00000063895	Nupl1	chr14	-	60221582	60221678	60223316	60223415	60219203	60220158	60228708	60228910	393,345,351	354,355,390	267,212,190	419,403,308	224	221	7.90650990753e-06	0.523,0.489,0.47	0.386,0.342,0.378	0.125
ENSMUSG00000037286	Stag1	chr9	+	100705152	100705254	100712437	100712540	100643635	100643796	100737977	100738142	181,196,151	292,267,344	128,91,78	499,410,192	227	228	7.91061349381e-06	0.384,0.424,0.306	0.205,0.182,0.29	0.146
ENSMUSG00000052296	Ppp6r1	chr7	-	4639513	4639611	4639690	4639780	4635965	4636273	4639892	4639978	410,375,356	635,806,735	338,319,302	948,993,1038	215	223	7.97114855725e-06	0.401,0.325,0.334	0.27,0.25,0.232	0.103
ENSMUSG00000032097	Ddx6	chr9	+	44626387	44626482	44627637	44627760	44624474	44624621	44628640	44628769	940,1222,865	1400,1764,1291	744,593,441	1632,1463,989	220	248	8.15731413621e-06	0.431,0.438,0.43	0.339,0.314,0.335	0.104
ENSMUSG00000032216	Nedd4	chr9	+	72741627	72741687	72742652	72742760	72740167	72740228	72743539	72743636	3179,3682,2974	6904,7822,6621	3613,3801,2673	5194,5148,4082	185	233	8.20951520507e-06	0.367,0.372,0.361	0.467,0.482,0.452	-0.1
ENSMUSG00000026116	Tmem131	chr1	-	36825428	36825539	36827010	36827181	36825211	36825346	36827261	36827415	321,386,260	199,278,198	582,666,449	249,261,190	296	236	8.28201757648e-06	0.563,0.525,0.511	0.651,0.67,0.653	-0.125
ENSMUSG00000025413	Ttc4	chr4	-	106671623	106671748	106674410	106674488	106670462	106670535	106676597	106676759	385,402,337	557,532,548	384,275,307	826,668,785	203	250	8.41610268204e-06	0.46,0.482,0.431	0.364,0.336,0.325	0.116
ENSMUSG00000034252	Senp6	chr9	+	80121863	80122058	80123719	80123946	80121326	80121360	80126142	80126252	579,570,536	426,432,394	543,508,448	568,617,602	320	352	8.65780382623e-06	0.599,0.592,0.599	0.513,0.475,0.45	0.117
ENSMUSG00000022422	Dscc1	chr15	-	55086752	55086843	55087601	55087736	55084048	55084187	55088954	55089123	193,157,191	129,120,119	200,201,221	86,69,68	260	216	8.67032618067e-06	0.554,0.521,0.571	0.659,0.708,0.73	-0.15
ENSMUSG00000085218	BB218582	chr2	-	106644058	106644169	106647352	106647462	106643700	106643875	106647874	106648061	5,0,5	2,3,3	5,3,7	0,0,0	235	236	8.76179837714e-06	0.715,0.0,0.626	1.0,1.0,1.0	-0.553
ENSMUSG00000055184	Fam72a	chr1	+	131530653	131530731	131533808	131533933	131527902	131528852	131538834	131539872	46,48,49	87,98,90	48,43,50	35,36,41	203	250	8.80988300228e-06	0.394,0.376,0.401	0.628,0.595,0.6	-0.217
ENSMUSG00000022710	Usp7	chr16	-	8696676	8696744	8696826	8696919	8695815	8695916	8697589	8697695	565,560,426	335,364,285	916,954,832	373,365,321	218	193	8.82843475975e-06	0.599,0.577,0.57	0.685,0.698,0.696	-0.111
ENSMUSG00000024816	Frmd8	chr19	-	5856584	5856789	5862250	5862394	5849701	5852742	5863223	5863347	239,314,277	294,283,286	227,172,163	346,307,343	269	330	8.83406821359e-06	0.499,0.576,0.543	0.446,0.407,0.368	0.132
ENSMUSG00000025474	Tubgcp2	chr7	-	140005269	140005450	140006014	140006160	140004798	140004979	140006851	140007041	501,481,482	471,499,466	541,540,486	346,313,288	271	306	8.94652400266e-06	0.546,0.521,0.539	0.638,0.661,0.656	-0.116
ENSMUSG00000055897	Ppp4r1l-ps	chr2	-	173592116	173592333	173592801	173593014	173589787	173590796	173597039	173597187	62,68,68	80,68,63	120,122,66	47,42,41	338	342	9.10345987196e-06	0.44,0.503,0.522	0.721,0.746,0.62	-0.207
ENSMUSG00000052748	Swt1	chr1	-	151384316	151384504	151388619	151388768	151379382	151379514	151391435	151391574	98,96,96	152,129,112	51,65,61	164,145,170	274	313	9.10528981566e-06	0.424,0.459,0.495	0.262,0.339,0.291	0.162
ENSMUSG00000025809	Itgb1	chr8	+	128707073	128707159	128710252	128710475	128705412	128705479	128713207	128713378	489,553,588	1193,1167,1062	1173,1147,1047	1560,1468,761	211	348	9.14734715527e-06	0.403,0.439,0.477	0.554,0.563,0.694	-0.164
ENSMUSG00000038248	Sobp	chr10	-	43074592	43074688	43127778	43127930	43020981	43022918	43157907	43158093	75,106,108	38,38,41	69,82,79	65,63,86	277	221	9.15427323575e-06	0.612,0.69,0.678	0.459,0.509,0.423	0.196
ENSMUSG00000042901	Aida	chr1	+	183318811	183318934	183322283	183322401	183316579	183316702	183322488	183325476	208,206,228	425,403,391	199,163,165	650,559,489	248	243	9.24313971655e-06	0.324,0.334,0.364	0.231,0.222,0.248	0.107
ENSMUSG00000020974	Pole2	chr12	-	69204090	69204267	69206409	69206518	69202906	69202974	69207858	69207936	278,205,237	244,272,266	189,205,224	96,131,136	234	302	9.26804443427e-06	0.595,0.493,0.535	0.718,0.669,0.68	-0.148
ENSMUSG00000068921	Dap3	chr3	-	88933564	88933666	88942774	88942828	88930911	88931020	88949867	88950414	194,163,199	615,516,554	168,152,180	330,281,271	179	227	9.26804443427e-06	0.286,0.286,0.313	0.392,0.407,0.457	-0.124
ENSMUSG00000034656	Cacna1a	chr8	+	84614694	84614791	84615573	84615670	84612284	84612412	84617791	84617897	0,1,0	6,4,3	3,5,8	5,5,5	222	222	9.30975675354e-06	0.0,0.2,0.0	0.375,0.5,0.615	-0.43
ENSMUSG00000040028	Elavl1	chr8	-	4295335	4295561	4304926	4305030	4285381	4289924	4311598	4311786	1045,1059,835	1175,1228,1109	470,437,363	826,768,794	229	351	9.37246748585e-06	0.577,0.569,0.536	0.466,0.466,0.412	0.113
ENSMUSG00000035392	Dennd1a	chr2	-	38039151	38039205	38043338	38043419	38021355	38021466	38048724	38048794	72,94,78	64,66,53	54,49,30	87,75,62	206	179	9.5357937775e-06	0.494,0.553,0.561	0.35,0.362,0.296	0.2
ENSMUSG00000025001	Hells	chr19	+	38942453	38942492	38943713	38943941	38940596	38940661	38945390	38945573	85,83,72	509,632,601	32,19,33	526,461,328	164	353	9.54955036481e-06	0.264,0.22,0.205	0.116,0.081,0.178	0.105
ENSMUSG00000039599	Fam149b	chr14	+	20356354	20356497	20381748	20381821	20352703	20352839	20382916	20383489	261,239,279	119,95,90	190,185,158	138,114,139	268	198	9.59353425028e-06	0.618,0.65,0.696	0.504,0.545,0.456	0.153
ENSMUSG00000030881	Arfip2	chr7	-	105637120	105637278	105637939	105638040	105636810	105636985	105638208	105638327	315,275,316	569,517,521	371,301,315	970,911,957	226	283	9.59355600446e-06	0.409,0.4,0.432	0.324,0.293,0.292	0.111
ENSMUSG00000025173	Wdr45b	chr11	-	121335383	121335574	121336975	121337070	121330146	121330232	121338556	121338644	588,590,643	568,466,581	741,724,525	901,995,862	220	316	1.00621577277e-05	0.598,0.645,0.614	0.542,0.511,0.467	0.112
ENSMUSG00000028458	Tesk1	chr4	+	43445040	43445123	43445283	43445374	43444572	43444719	43445522	43445606	304,348,361	456,417,350	219,211,240	487,490,455	208	216	1.01813552432e-05	0.409,0.464,0.517	0.318,0.309,0.354	0.136
ENSMUSG00000022685	Parn	chr16	-	13566569	13566738	13603027	13603102	13541054	13541248	13606147	13606234	108,91,104	227,226,235	188,159,197	228,225,231	200	294	1.02025569262e-05	0.412,0.372,0.394	0.548,0.51,0.556	-0.145
ENSMUSG00000041926	Rnpep	chr1	-	135272361	135272478	135277388	135277537	135271528	135271764	135278766	135278907	478,517,471	365,404,323	362,336,368	439,408,444	274	242	1.02025569262e-05	0.536,0.531,0.563	0.421,0.421,0.423	0.122
ENSMUSG00000089832	Shkbp1	chr7	-	27355213	27355287	27355400	27355446	27354725	27354784	27355572	27355626	135,146,122	204,188,173	249,186,170	151,148,152	171	199	1.02265654755e-05	0.435,0.475,0.451	0.657,0.594,0.566	-0.152
ENSMUSG00000045576	St7l	chr3	+	104894366	104894439	104895695	104895798	104892196	104892311	104919350	104919501	95,75,85	91,119,78	214,164,196	85,99,93	198	228	1.02623797383e-05	0.546,0.421,0.557	0.744,0.656,0.708	-0.195
ENSMUSG00000036606	Plxnb2	chr15	-	89163277	89163370	89164011	89164113	89162922	89163004	89164212	89164321	605,738,653	633,777,597	582,564,488	347,357,319	227	218	1.03641772969e-05	0.479,0.477,0.512	0.617,0.603,0.595	-0.116
ENSMUSG00000054405	Dnajc8	chr4	+	132538186	132538288	132541781	132541838	132535580	132535663	132544055	132544122	566,569,499	264,276,230	369,305,344	296,243,258	227	182	1.036498477e-05	0.632,0.623,0.635	0.5,0.502,0.517	0.124
ENSMUSG00000042590	Ipo11	chr13	-	106860860	106860937	106865864	106865980	106857228	106857308	106870674	106870788	273,289,242	158,171,155	103,83,64	104,93,90	241	202	1.052255411e-05	0.592,0.586,0.567	0.454,0.428,0.373	0.163
ENSMUSG00000030029	Lrig1	chr6	-	94607291	94607438	94608039	94608165	94606102	94606363	94608708	94609128	101,66,89	94,89,91	133,138,110	252,275,304	251	272	1.052255411e-05	0.538,0.446,0.515	0.364,0.352,0.282	0.167
ENSMUSG00000039046	Usp6nl	chr2	+	6391054	6391122	6394472	6394555	6336367	6336459	6400279	6400319	56,59,66	50,61,36	44,49,27	94,90,94	193	208	1.052255411e-05	0.547,0.51,0.664	0.335,0.37,0.236	0.26
ENSMUSG00000031545	Gpat4	chr8	-	23180859	23180949	23181772	23181847	23180621	23180726	23182662	23182963	607,601,533	509,460,463	859,837,767	428,432,410	200	215	1.05903565537e-05	0.562,0.584,0.553	0.683,0.676,0.668	-0.109
ENSMUSG00000035365	Parpbp	chr10	-	88111595	88111774	88114520	88114701	88110298	88110380	88124807	88124962	119,159,171	208,233,200	157,155,150	120,135,95	306	304	1.06898278746e-05	0.362,0.404,0.459	0.565,0.533,0.611	-0.161
ENSMUSG00000021820	Camk2g	chr14	-	20744603	20744648	20755658	20755702	20742704	20742753	20760143	20760186	117,130,112	109,95,102	124,103,81	191,173,138	169	170	1.08570273042e-05	0.519,0.579,0.525	0.395,0.375,0.371	0.161
ENSMUSG00000038696	Mapkap1	chr2	+	34444257	34444406	34497700	34497873	34435132	34435222	34518672	34518849	429,413,408	502,437,437	520,496,399	332,319,302	274	298	1.09034172865e-05	0.482,0.507,0.504	0.63,0.628,0.59	-0.118
ENSMUSG00000021504	B4galt7	chr13	+	55607196	55607422	55608341	55608425	55604119	55604382	55608697	55608802	131,138,135	120,136,110	138,107,94	194,203,174	351	209	1.09601848459e-05	0.394,0.377,0.422	0.298,0.239,0.243	0.138
ENSMUSG00000035620	Ric8b	chr10	+	84980047	84980192	84992119	84992264	84970728	84970824	85015075	85016446	273,286,254	247,180,194	198,207,176	264,277,237	270	270	1.10889648243e-05	0.525,0.614,0.567	0.429,0.428,0.426	0.141
ENSMUSG00000015341	Golga7	chr8	-	23245862	23245964	23250248	23250401	23244730	23244793	23256673	23257021	352,428,368	358,317,281	413,399,567	233,183,182	278	227	1.10920454476e-05	0.445,0.524,0.517	0.591,0.64,0.718	-0.154
ENSMUSG00000037669	Ldah	chr12	+	8227219	8227363	8238442	8238615	8220599	8220755	8268363	8268598	266,292,248	458,371,369	260,198,159	551,586,385	269	298	1.17610194567e-05	0.392,0.466,0.427	0.343,0.272,0.314	0.119
ENSMUSG00000028641	P3h1	chr4	+	119236776	119236966	119237864	119237996	119235245	119235398	119238645	119238785	230,203,184	280,248,240	290,331,317	617,724,617	315	257	1.18368607911e-05	0.401,0.4,0.385	0.277,0.272,0.295	0.114
ENSMUSG00000025157	Zdhhc16	chr19	+	41938363	41938452	41940649	41940735	41938022	41938217	41941515	41941639	412,322,407	349,294,342	434,415,411	215,203,240	214	211	1.18867043856e-05	0.538,0.519,0.54	0.666,0.668,0.628	-0.122
ENSMUSG00000031328	Flna	chrX	-	74226860	74226976	74227197	74227335	74226201	74226334	74227490	74227757	1834,2121,2016	1903,2298,2099	1071,1280,1910	1623,2052,3217	263	241	1.19747793346e-05	0.469,0.458,0.468	0.377,0.364,0.352	0.101
ENSMUSG00000056050	Mia3	chr1	-	183328203	183328345	183329922	183329991	183326826	183327653	183330796	183330934	178,163,196	411,401,427	137,145,189	516,588,750	194	267	1.21472976444e-05	0.373,0.359,0.387	0.268,0.253,0.258	0.113
ENSMUSG00000037474	Dtl	chr1	-	191558060	191558134	191561424	191561537	191556783	191556887	191563110	191563176	329,324,304	233,246,239	443,323,248	177,149,115	238	199	1.22302213048e-05	0.541,0.524,0.515	0.677,0.644,0.643	-0.128
ENSMUSG00000027285	Haus2	chr2	+	120612337	120612430	120615854	120615987	120609382	120609545	120617872	120617981	109,81,64	247,231,218	41,37,24	223,175,189	218	258	1.23742925427e-05	0.343,0.293,0.258	0.179,0.2,0.131	0.128
ENSMUSG00000022475	Hdac7	chr15	-	97799760	97799816	97800694	97800802	97799556	97799644	97802075	97802125	207,222,231	137,110,140	187,180,176	186,186,195	233	181	1.24591075143e-05	0.54,0.611,0.562	0.439,0.429,0.412	0.144
ENSMUSG00000042029	Ncapg2	chr12	+	116425778	116425904	116426575	116426755	116424621	116424714	116427655	116427808	137,165,133	215,270,198	43,65,20	162,167,70	251	305	1.2481369431e-05	0.436,0.426,0.449	0.244,0.321,0.258	0.163
ENSMUSG00000029673	Auts2	chr5	-	131443455	131443678	131445398	131445482	131437787	131440693	131446806	131446884	232,312,332	256,330,285	277,247,234	395,447,416	209	348	1.27503086178e-05	0.601,0.612,0.66	0.539,0.479,0.484	0.124
ENSMUSG00000028064	Sema4a	chr3	-	88440697	88440878	88447990	88448141	88438442	88438561	88449679	88450038	41,62,51	71,57,49	55,71,58	27,27,16	276	306	1.27652296664e-05	0.39,0.547,0.536	0.693,0.745,0.801	-0.255
ENSMUSG00000032740	Ccdc88a	chr11	+	29455369	29455516	29456457	29456602	29453118	29453277	29460848	29461033	114,173,95	154,200,134	191,173,86	143,109,58	272	270	1.28225261266e-05	0.424,0.462,0.413	0.57,0.612,0.595	-0.159
ENSMUSG00000062761	Zfp512	chr5	+	31473452	31473554	31475672	31475735	31472769	31472961	31476780	31476879	334,335,322	288,279,242	230,238,179	311,281,300	227	188	1.28252801337e-05	0.49,0.499,0.524	0.38,0.412,0.331	0.13
ENSMUSG00000027288	Zfp106	chr2	-	120513616	120513688	120514142	120514262	120512702	120512774	120515441	120515504	530,582,453	218,277,236	430,470,394	131,110,114	245	197	1.32518465328e-05	0.662,0.628,0.607	0.725,0.775,0.735	-0.113
ENSMUSG00000027187	Cat	chr2	-	103467693	103467885	103470298	103470424	103467076	103467229	103471765	103471870	737,728,734	818,847,690	522,501,501	903,826,820	251	317	1.32578357524e-05	0.532,0.521,0.573	0.422,0.434,0.436	0.111
ENSMUSG00000037286	Stag1	chr9	+	100855796	100855904	100866099	100866214	100848658	100848738	100880775	100880893	359,459,316	524,521,422	237,208,120	506,445,263	233	240	1.32957323039e-05	0.414,0.476,0.435	0.325,0.325,0.32	0.118
ENSMUSG00000022019	Tdrd3	chr14	+	87457033	87457118	87505758	87506606	87416638	87416848	87511644	87511770	102,111,84	419,421,386	44,40,40	321,322,359	210	973	1.329853848e-05	0.53,0.55,0.502	0.388,0.365,0.34	0.163
ENSMUSG00000034575	Papd7	chr13	-	69503634	69503735	69504605	69504732	69502905	69503078	69506915	69507129	187,229,169	171,184,165	186,209,160	304,291,266	252	226	1.33029838163e-05	0.495,0.527,0.479	0.354,0.392,0.35	0.135
ENSMUSG00000054770	Kctd18	chr1	-	57963067	57963261	57965350	57965540	57961900	57961995	57967496	57967723	79,90,62	128,134,131	49,47,59	190,187,165	315	319	1.33053850982e-05	0.385,0.405,0.324	0.207,0.203,0.266	0.146
ENSMUSG00000051154	Commd3	chr2	+	18674124	18674188	18674280	18674315	18673914	18674006	18674655	18674692	412,321,393	368,309,365	838,653,750	475,397,415	189	160	1.34238423333e-05	0.487,0.468,0.477	0.599,0.582,0.605	-0.118
ENSMUSG00000036309	Skp1a	chr11	+	52242586	52242660	52244980	52245121	52236836	52236933	52245984	52246858	2013,2014,2098	4281,3938,3927	1502,1319,1363	1840,1593,2068	199	266	1.36141343639e-05	0.386,0.406,0.417	0.522,0.525,0.468	-0.102
ENSMUSG00000055681	Cope	chr8	+	70311627	70311696	70312705	70312780	70310335	70310491	70312858	70312990	727,554,644	578,563,581	731,650,745	385,380,442	194	200	1.36766402633e-05	0.565,0.504,0.533	0.662,0.638,0.635	-0.111
ENSMUSG00000020745	Pafah1b1	chr11	-	74679457	74679614	74682234	74682336	74673949	74677742	74683458	74683687	1206,1306,1121	1238,1309,1138	1613,1549,1277	1051,1028,859	227	282	1.36845240554e-05	0.548,0.553,0.55	0.656,0.652,0.649	-0.102
ENSMUSG00000010110	Stx5a	chr19	+	8742253	8742497	8743079	8743135	8741487	8741575	8743352	8743423	216,187,180	191,207,177	174,164,141	292,271,262	369	181	1.36932103247e-05	0.357,0.307,0.333	0.226,0.229,0.209	0.111
ENSMUSG00000031613	Hpgd	chr8	+	56298355	56298462	56307593	56307690	56294938	56295062	56317749	56317826	975,826,902	762,543,612	2072,2009,1623	943,894,760	232	222	1.37310531464e-05	0.55,0.593,0.585	0.678,0.683,0.671	-0.101
ENSMUSG00000028657	Ppt1	chr4	+	122853590	122853681	122854379	122854478	122848432	122848535	122855805	122855877	218,217,212	207,208,207	176,192,133	289,285,256	216	224	1.38581422295e-05	0.522,0.52,0.515	0.387,0.411,0.35	0.136
ENSMUSG00000037349	Nudt22	chr19	-	6993432	6993526	6994670	6994769	6993017	6993202	6995241	6995735	85,94,77	98,76,73	46,38,60	103,81,114	224	219	1.39341914491e-05	0.459,0.547,0.508	0.304,0.314,0.34	0.185
ENSMUSG00000021629	Slc30a5	chr13	-	100806533	100806760	100811305	100811435	100803861	100803990	100812647	100812805	330,314,328	364,362,418	365,402,325	664,691,813	255	352	1.42288495815e-05	0.556,0.545,0.52	0.431,0.445,0.356	0.13
ENSMUSG00000079509	Zfx	chrX	-	94102290	94102380	94114195	94114263	94098671	94098852	94123604	94123702	5,4,3	88,98,100	13,13,6	66,49,40	193	215	1.43358338213e-05	0.06,0.043,0.032	0.18,0.228,0.143	-0.139
ENSMUSG00000018189	Uchl5	chr1	+	143786129	143786235	143794276	143794402	143783965	143784029	143794482	143794544	242,243,232	562,483,518	157,112,153	526,528,485	231	251	1.43898844867e-05	0.319,0.353,0.327	0.245,0.187,0.255	0.104
ENSMUSG00000056050	Mia3	chr1	-	183328203	183328345	183329745	183329819	183326826	183327653	183329922	183329991	179,177,160	415,413,429	130,148,175	528,593,760	199	267	1.44315933497e-05	0.367,0.365,0.334	0.248,0.251,0.236	0.11
ENSMUSG00000026134	Prim2	chr1	-	33533295	33533363	33628394	33628532	33514144	33514217	33630337	33630433	327,348,265	235,154,201	207,181,172	249,228,224	263	193	1.4440316563e-05	0.505,0.624,0.492	0.379,0.368,0.36	0.171
ENSMUSG00000029401	Rilpl2	chr5	-	124468586	124468691	124469697	124469849	124463264	124463811	124477779	124478366	153,152,153	201,231,251	186,164,166	130,143,157	277	230	1.45026083883e-05	0.387,0.353,0.336	0.543,0.488,0.467	-0.141
ENSMUSG00000021022	Ppp2r3c	chr12	-	55297777	55297890	55298410	55298515	55293781	55293879	55298893	55299021	329,343,342	277,254,361	473,353,322	206,188,188	230	238	1.47539372918e-05	0.551,0.583,0.495	0.704,0.66,0.639	-0.125
ENSMUSG00000025401	Myo1a	chr10	+	127719250	127719357	127719632	127719765	127718511	127718646	127719867	127720020	4,4,7	5,16,5	1,0,0	6,14,4	232	258	1.47539453719e-05	0.471,0.218,0.609	0.156,0.0,0.0	0.381
ENSMUSG00000036864	Proser3	chr7	-	30543690	30543773	30546124	30546228	30542469	30543614	30546302	30546427	17,14,18	94,64,79	7,2,4	91,86,76	229	208	1.50155673732e-05	0.141,0.166,0.171	0.065,0.021,0.046	0.115
ENSMUSG00000021686	Ap3b1	chr13	+	94493668	94493741	94528164	94528396	94483212	94483360	94531981	94532066	175,176,177	223,230,224	347,315,355	233,247,286	198	357	1.50155673732e-05	0.586,0.58,0.588	0.729,0.697,0.691	-0.121
ENSMUSG00000032803	Cdv3	chr9	-	103356279	103356439	103359875	103360018	103355949	103356026	103363974	103364051	101,93,101	135,152,127	91,61,55	221,188,150	268	285	1.51253364192e-05	0.443,0.394,0.458	0.305,0.257,0.281	0.151
ENSMUSG00000022191	Drosha	chr15	+	12890033	12890172	12890486	12890547	12889618	12889726	12901102	12901162	695,617,609	358,388,366	522,516,535	481,452,521	264	186	1.51280780931e-05	0.578,0.528,0.54	0.433,0.446,0.42	0.116
ENSMUSG00000018008	Cyth4	chr15	+	78602692	78602775	78604635	78604700	78597046	78597219	78605846	78605913	4,6,7	5,7,3	13,3,10	1,0,1	208	190	1.51616840137e-05	0.422,0.439,0.681	0.922,1.0,0.901	-0.427
ENSMUSG00000039176	Polg	chr7	-	79456434	79456512	79456707	79456828	79456040	79456148	79458173	79458410	200,170,173	164,121,171	175,151,116	261,210,191	246	203	1.5339178776e-05	0.502,0.537,0.455	0.356,0.372,0.334	0.144
ENSMUSG00000042439	Zfp532	chr18	+	65638749	65638931	65656350	65656632	65622983	65625334	65682894	65683007	192,204,187	200,215,185	341,344,281	212,171,194	307	407	1.54105642679e-05	0.56,0.557,0.573	0.681,0.727,0.658	-0.125
ENSMUSG00000034610	Zcchc11	chr4	+	108502965	108503035	108505823	108505950	108499346	108499398	108507906	108508026	159,183,181	553,729,572	63,56,37	439,355,218	195	252	1.55163180737e-05	0.271,0.245,0.29	0.156,0.169,0.18	0.1
ENSMUSG00000029433	Diablo	chr5	-	123517954	123518065	123520040	123520172	123517804	123517833	123523254	123523381	683,694,688	510,534,582	907,878,834	482,401,429	257	236	1.57041941007e-05	0.552,0.544,0.521	0.633,0.668,0.641	-0.108
ENSMUSG00000110423	RP23-62O7.9	chr19	+	8735986	8736093	8736175	8736297	8735840	8735905	8737653	8737729	249,177,270	259,221,242	308,260,311	167,190,175	232	247	1.59631944376e-05	0.506,0.46,0.543	0.663,0.593,0.654	-0.134
ENSMUSG00000004415	Col26a1	chr5	-	136748323	136748359	136749264	136749317	136747020	136747068	136751668	136751752	759,590,697	569,443,559	1082,1034,983	527,487,503	178	161	1.59657170888e-05	0.547,0.546,0.53	0.65,0.658,0.639	-0.108
ENSMUSG00000024220	Zfp523	chr17	+	28202434	28202598	28203085	28203250	28201260	28202348	28204454	28204568	397,308,316	498,585,509	498,509,528	511,430,488	289	290	1.61886487945e-05	0.444,0.346,0.384	0.494,0.543,0.521	-0.128
ENSMUSG00000020388	Pdlim4	chr11	-	54059937	54060016	54063634	54063786	54056142	54056324	54068839	54068932	847,770,843	670,676,692	667,518,626	904,645,796	277	204	1.62630803934e-05	0.482,0.456,0.473	0.352,0.372,0.367	0.107
ENSMUSG00000021311	Mtr	chr13	-	12190203	12190404	12193613	12193810	12189346	12189539	12195237	12195393	89,132,120	120,109,118	113,118,145	50,64,66	322	326	1.6499011968e-05	0.429,0.551,0.507	0.696,0.651,0.69	-0.183
ENSMUSG00000021470	Ercc6l2	chr13	+	63824808	63824928	63834595	63834789	63819630	63820055	63841423	63841585	100,106,92	109,115,100	150,140,89	92,67,50	245	319	1.6499011968e-05	0.544,0.545,0.545	0.68,0.731,0.699	-0.159
ENSMUSG00000038773	Kdm3b	chr18	+	34803449	34804049	34808240	34809489	34799284	34799359	34810258	34810460	252,317,278	246,338,268	332,315,300	166,231,171	725	1374	1.6825774257e-05	0.66,0.64,0.663	0.791,0.721,0.769	-0.106
ENSMUSG00000026035	Ppil3	chr1	-	58434330	58434449	58438343	58438411	58430993	58431330	58440842	58440936	353,325,371	557,588,650	489,366,404	516,404,423	193	244	1.7067035215e-05	0.445,0.411,0.419	0.545,0.534,0.547	-0.117
ENSMUSG00000022817	Itgb5	chr16	+	33910464	33910599	33919784	33920214	33902793	33902883	33940489	33940712	1512,1355,1536	1640,1626,1578	778,645,698	1247,1116,1201	260	555	1.71948912572e-05	0.663,0.64,0.675	0.571,0.552,0.554	0.1
ENSMUSG00000004070	Hmox2	chr16	+	4762558	4762677	4765762	4765889	4726362	4726471	4765977	4766742	460,443,420	542,534,504	590,564,608	387,411,537	244	252	1.73847764445e-05	0.467,0.461,0.463	0.612,0.586,0.539	-0.115
ENSMUSG00000019907	Ppp1r12a	chr10	+	108252756	108252924	108253324	108253495	108251839	108251944	108259755	108259846	212,194,184	248,278,234	313,257,188	198,221,148	293	296	1.73972407206e-05	0.463,0.413,0.443	0.615,0.54,0.562	-0.133
ENSMUSG00000038160	Atg5	chr10	+	44294595	44294674	44303566	44303729	44289862	44289990	44319459	44319554	262,275,262	399,430,436	153,133,149	417,395,345	204	288	1.74524758133e-05	0.481,0.474,0.459	0.341,0.322,0.379	0.124
ENSMUSG00000030534	Vps33b	chr7	+	80288399	80288473	80289981	80290083	80287777	80287910	80290267	80290343	60,84,63	59,77,59	133,118,95	49,41,54	199	227	1.74915060868e-05	0.537,0.554,0.549	0.756,0.767,0.667	-0.183
ENSMUSG00000041215	Yeats2	chr16	+	20213266	20213395	20214390	20214492	20211568	20211749	20218383	20218486	383,421,347	389,423,396	403,388,384	253,270,235	254	227	1.75316810947e-05	0.468,0.471,0.439	0.587,0.562,0.594	-0.122
ENSMUSG00000054115	Skp2	chr15	-	9123869	9124004	9139431	9139703	9122236	9122335	9140183	9140365	898,936,883	661,668,610	847,899,667	445,379,281	397	260	1.7688640101e-05	0.471,0.479,0.487	0.555,0.608,0.609	-0.112
ENSMUSG00000059939	9430015G10Rik	chr4	+	156121932	156122416	156123975	156124122	156119163	156119239	156125416	156127265	134,121,127	155,203,136	97,78,85	246,188,196	609	272	1.78454708582e-05	0.279,0.21,0.294	0.15,0.156,0.162	0.105
ENSMUSG00000022681	Ntan1	chr16	+	13829004	13829078	13831117	13831171	13827387	13827496	13831606	13831660	733,619,696	578,536,511	481,450,456	589,543,603	199	179	1.79254509218e-05	0.533,0.51,0.551	0.423,0.427,0.405	0.113
ENSMUSG00000058444	Map2k5	chr9	-	63303120	63303160	63329907	63329956	63293695	63293764	63338084	63338152	92,76,67	92,86,94	83,81,74	170,187,195	174	165	1.79763483904e-05	0.487,0.456,0.403	0.316,0.291,0.265	0.158
ENSMUSG00000022013	Dnajc15	chr14	-	77852897	77852971	77856938	77856990	77844395	77844472	77874797	77874917	196,193,211	426,449,501	118,103,151	429,446,569	177	199	1.8183179241e-05	0.341,0.326,0.321	0.236,0.206,0.23	0.105
ENSMUSG00000042688	Mapk6	chr9	-	75393364	75393529	75395509	75395654	75390166	75390368	75397578	75398751	818,807,840	981,1009,830	481,419,314	828,772,559	270	290	1.82580247528e-05	0.472,0.462,0.521	0.384,0.368,0.376	0.109
ENSMUSG00000055491	Pprc1	chr19	+	46067228	46067286	46068020	46068088	46065663	46065717	46069038	46069768	76,84,83	200,216,180	51,61,54	251,268,270	183	193	1.82604378144e-05	0.286,0.291,0.327	0.176,0.194,0.174	0.12
ENSMUSG00000027936	Crtc2	chr3	+	90257116	90257218	90259153	90259222	90254295	90254558	90259385	90259492	86,66,74	84,81,56	60,63,63	149,135,117	227	194	1.82604378144e-05	0.467,0.411,0.53	0.256,0.285,0.315	0.184
ENSMUSG00000003068	Stk11	chr10	+	80127044	80127102	80127957	80128100	80126681	80126781	80129904	80130111	345,379,375	683,544,536	416,439,451	402,373,492	183	268	1.82649303588e-05	0.425,0.505,0.506	0.602,0.633,0.573	-0.124
ENSMUSG00000031563	Wwc2	chr8	-	47887071	47887151	47899435	47899512	47883493	47883623	47900652	47900856	99,121,110	107,122,91	245,308,203	158,136,85	202	205	1.8298712471e-05	0.484,0.502,0.551	0.611,0.697,0.708	-0.16
ENSMUSG00000030980	Knop1	chr7	-	118848448	118848574	118850620	118850689	118842221	118846094	118852402	118853340	220,201,267	524,515,442	268,248,203	318,312,240	194	251	1.87469704559e-05	0.352,0.336,0.439	0.522,0.507,0.523	-0.142
ENSMUSG00000027751	Supt20	chr3	+	54722520	54722640	54725969	54726075	54720405	54720461	54727568	54727696	160,136,121	397,353,350	203,223,273	350,368,370	245	231	1.89178430335e-05	0.275,0.266,0.246	0.354,0.364,0.41	-0.114
ENSMUSG00000031921	Terf2	chr8	-	107076609	107076999	107094821	107094952	107072559	107072645	107095928	107096024	298,237,240	411,426,335	145,126,135	365,318,354	256	515	1.89437648666e-05	0.593,0.528,0.59	0.444,0.444,0.434	0.13
ENSMUSG00000064090	Vrk2	chr11	-	26476553	26476700	26483157	26483324	26471321	26471786	26486959	26487018	124,114,129	137,133,106	91,68,95	165,138,200	292	272	1.89437648666e-05	0.457,0.444,0.531	0.339,0.315,0.307	0.157
ENSMUSG00000027333	Smox	chr2	+	131520411	131520646	131521054	131521171	131520094	131520268	131522058	131522219	221,201,219	262,225,218	362,286,313	604,521,623	360	242	1.91645355376e-05	0.362,0.375,0.403	0.287,0.27,0.252	0.11
ENSMUSG00000015880	Ncapg	chr5	+	45693156	45693338	45693751	45693926	45691601	45691826	45695653	45695815	548,563,523	660,743,711	300,268,237	526,551,649	307	300	1.94576860525e-05	0.448,0.425,0.418	0.358,0.322,0.263	0.116
ENSMUSG00000039396	Neil3	chr8	-	53599098	53599519	53605632	53605799	53588924	53589099	53607327	53607402	303,291,322	256,200,260	171,138,143	195,187,223	292	546	1.94614846428e-05	0.689,0.731,0.698	0.621,0.58,0.545	0.124
ENSMUSG00000010110	Stx5a	chr19	+	8749665	8749772	8749905	8750027	8748806	8748888	8754908	8756069	607,459,501	581,694,542	820,799,850	606,482,579	232	247	1.94966952728e-05	0.527,0.413,0.496	0.59,0.638,0.61	-0.134
ENSMUSG00000074513	Arfip1	chr3	-	84519481	84519703	84527685	84527798	84515632	84515790	84534586	84534695	167,160,166	228,233,260	280,253,175	212,210,174	238	347	1.95098909636e-05	0.516,0.5,0.482	0.658,0.637,0.595	-0.131
ENSMUSG00000042508	Dmtf1	chr5	-	9137125	9137240	9140385	9140480	9136065	9136142	9148899	9149022	286,280,238	282,366,280	312,257,189	515,491,416	220	240	1.95536741705e-05	0.525,0.455,0.481	0.398,0.363,0.331	0.123
ENSMUSG00000039671	Zmynd8	chr2	-	165846020	165846164	165851999	165852148	165842763	165842877	165875704	165875775	158,172,136	248,335,230	238,241,268	265,264,232	274	269	1.95788838814e-05	0.385,0.335,0.367	0.469,0.473,0.531	-0.129
ENSMUSG00000052139	Bre	chr5	+	31901054	31901164	32001360	32001460	31831084	31831159	32004709	32004780	162,184,151	136,107,145	232,278,263	88,122,92	235	225	1.97536219092e-05	0.533,0.622,0.499	0.716,0.686,0.732	-0.16
ENSMUSG00000005198	Polr2a	chr11	-	69747375	69747512	69747980	69748113	69747104	69747278	69758130	69758637	209,381,261	469,746,474	363,375,267	461,452,325	258	262	1.98089210412e-05	0.312,0.342,0.359	0.444,0.457,0.455	-0.114
ENSMUSG00000032582	Rbm6	chr9	-	107833433	107833507	107860348	107860459	107800698	107800773	107872648	107872821	219,332,280	130,174,153	407,422,492	138,145,139	236	199	1.98234621245e-05	0.587,0.617,0.607	0.713,0.71,0.749	-0.12
ENSMUSG00000043962	Thrap3	chr4	-	126179911	126180814	126186434	126186588	126177861	126178557	126202569	126202589	350,327,343	1249,1592,1342	261,288,212	1692,1677,1548	279	1028	2.00071746527e-05	0.508,0.431,0.485	0.362,0.388,0.335	0.113
ENSMUSG00000019988	Nedd1	chr10	-	92692887	92692935	92694979	92695108	92691833	92692036	92698169	92698365	402,321,369	103,120,117	364,322,302	49,62,54	254	173	2.0138143636e-05	0.727,0.646,0.682	0.835,0.78,0.792	-0.117
ENSMUSG00000033706	Smyd5	chr6	+	85441737	85441808	85442110	85442217	85441559	85441622	85442598	85442655	133,197,185	277,324,240	95,88,87	253,297,293	196	232	2.02753570167e-05	0.362,0.419,0.477	0.308,0.26,0.26	0.143
ENSMUSG00000019857	Asf1a	chr10	+	53602347	53602463	53606108	53606285	53596960	53597298	53607664	53609213	931,897,1050	1257,1209,1277	623,573,549	1144,1154,1185	241	302	2.0384007067e-05	0.481,0.482,0.507	0.406,0.384,0.367	0.104
ENSMUSG00000025816	Sec61a2	chr2	-	5877854	5878008	5882580	5882690	5876840	5877001	5882817	5882949	337,353,308	317,308,294	574,544,359	269,275,251	235	279	2.08521455149e-05	0.558,0.576,0.554	0.717,0.701,0.629	-0.12
ENSMUSG00000021420	Fars2	chr13	+	36232121	36232281	36246362	36246494	36204508	36205141	36341936	36342097	138,130,125	112,108,126	59,50,52	115,78,90	285	257	2.1707281444e-05	0.526,0.52,0.472	0.316,0.366,0.343	0.164
ENSMUSG00000027333	Smox	chr2	+	131520411	131520646	131520921	131521171	131520094	131520268	131522058	131522219	221,201,219	259,224,221	362,286,313	603,517,619	360	375	2.18900572766e-05	0.471,0.483,0.508	0.385,0.366,0.345	0.122
ENSMUSG00000039671	Zmynd8	chr2	-	165846020	165846239	165851999	165852148	165842763	165842877	165875704	165875775	158,172,136	248,335,229	238,241,268	264,266,232	274	344	2.18904556647e-05	0.444,0.392,0.427	0.531,0.532,0.592	-0.131
ENSMUSG00000035683	Melk	chr4	+	44324199	44324268	44325640	44325739	44318023	44318122	44332879	44332966	134,141,143	446,429,401	48,69,53	326,316,301	194	224	2.19867379856e-05	0.258,0.275,0.292	0.145,0.201,0.169	0.103
ENSMUSG00000020716	Nf1	chr11	+	79564823	79564946	79565417	79565551	79559404	79559562	79565919	79566020	83,130,99	106,106,87	133,109,147	50,62,60	248	259	2.20403484833e-05	0.45,0.562,0.543	0.735,0.647,0.719	-0.182
ENSMUSG00000030850	Ate1	chr7	-	130504693	130504822	130507481	130507699	130481682	130481715	130509006	130509258	109,128,100	56,76,65	169,153,72	38,45,24	343	254	2.23704092259e-05	0.59,0.555,0.533	0.767,0.716,0.69	-0.165
ENSMUSG00000022110	Sucla2	chr14	+	73579355	73579484	73581678	73581817	73568861	73569024	73590756	73590918	925,966,887	625,627,579	918,786,720	899,796,761	254	264	2.25337080652e-05	0.606,0.616,0.614	0.515,0.506,0.496	0.106
ENSMUSG00000041936	Agrn	chr4	-	156185087	156185135	156195243	156195505	156179392	156179608	156197213	156197488	122,186,108	121,189,87	294,337,211	140,148,41	387	173	2.25435894639e-05	0.311,0.306,0.357	0.484,0.504,0.697	-0.237
ENSMUSG00000024477	Pggt1b	chr18	-	46248870	46249055	46254278	46254324	46246561	46246670	46258084	46258217	45,58,55	146,144,127	31,19,14	138,174,110	171	310	2.25626496371e-05	0.358,0.422,0.44	0.289,0.165,0.187	0.193
ENSMUSG00000026667	Uhmk1	chr1	-	170205114	170205203	170207113	170207212	170193419	170200013	170207345	170207422	105,104,96	81,130,81	53,42,12	113,87,45	224	214	2.26386666279e-05	0.553,0.433,0.531	0.309,0.316,0.203	0.23
ENSMUSG00000037995	Igsf9	chr1	+	172484781	172484970	172489512	172489665	172484280	172484546	172490288	172490443	238,203,185	300,284,345	111,91,71	297,251,184	314	278	2.26386666279e-05	0.413,0.388,0.322	0.249,0.243,0.255	0.125
ENSMUSG00000055065	Ddx17	chr15	-	79541033	79541167	79542486	79542586	79540412	79540478	79543705	79543856	1775,1834,1636	2662,2855,2369	2214,1737,1203	2372,1801,1077	225	259	2.30254088379e-05	0.434,0.425,0.443	0.518,0.526,0.563	-0.102
ENSMUSG00000032118	Fez1	chr9	+	36850346	36850446	36860811	36860898	36843661	36844017	36863496	36863665	499,435,415	371,438,396	392,397,337	569,501,541	225	212	2.31079158488e-05	0.559,0.483,0.497	0.394,0.427,0.37	0.116
ENSMUSG00000028411	Aptx	chr4	-	40695376	40695418	40697216	40697353	40694851	40695136	40703136	40703187	51,52,72	63,56,51	102,106,74	37,42,32	262	167	2.3127450921e-05	0.34,0.372,0.474	0.637,0.617,0.596	-0.221
ENSMUSG00000022246	Rai14	chr15	-	10599719	10599784	10610004	10610093	10595834	10595892	10633135	10633266	710,834,714	568,703,533	571,449,379	702,629,420	214	190	2.31745714348e-05	0.526,0.513,0.543	0.419,0.388,0.445	0.11
ENSMUSG00000035069	Oma1	chr4	+	103321639	103321868	103325018	103325192	103319021	103319528	103325292	103325400	104,104,86	127,89,101	58,59,46	158,105,103	354	299	2.31745714348e-05	0.409,0.497,0.418	0.237,0.322,0.274	0.164
ENSMUSG00000028098	Rnf115	chr3	+	96775629	96775841	96783647	96783719	96757976	96758034	96784992	96785065	484,429,523	242,203,219	475,433,388	114,124,117	337	197	2.33293235287e-05	0.539,0.553,0.583	0.709,0.671,0.66	-0.122
ENSMUSG00000022246	Rai14	chr15	-	10633135	10633266	10690370	10690452	10610004	10610093	10714522	10714631	197,241,192	791,937,803	238,202,240	649,534,452	207	256	2.37627978755e-05	0.235,0.241,0.228	0.312,0.319,0.396	-0.108
ENSMUSG00000048410	Zfp407	chr18	-	84432359	84432434	84552869	84552984	84354524	84354691	84558326	84563046	71,138,92	29,42,37	71,67,86	62,48,69	240	200	2.38711322256e-05	0.671,0.732,0.674	0.488,0.538,0.509	0.181
ENSMUSG00000020817	Rabep1	chr11	+	70874745	70874874	70884764	70884968	70844974	70845008	70893568	70893688	45,108,81	23,14,16	75,68,85	0,7,5	254	329	2.38711322256e-05	0.717,0.909,0.868	1.0,0.926,0.957	-0.13
ENSMUSG00000022561	Gpaa1	chr15	+	76332159	76332287	76332483	76332631	76331998	76332075	76332709	76332811	376,284,291	483,459,482	500,464,428	465,430,417	253	273	2.406723348e-05	0.457,0.4,0.394	0.537,0.538,0.526	-0.117
ENSMUSG00000027378	Nphp1	chr2	-	127745895	127745969	127759575	127759686	127743071	127743116	127761161	127761236	219,199,195	117,99,100	174,153,186	40,50,46	236	199	2.42508423877e-05	0.612,0.629,0.622	0.786,0.721,0.773	-0.139
ENSMUSG00000028433	Ubap2	chr4	-	41227198	41227276	41229694	41229848	41226279	41226334	41233603	41233714	412,585,408	181,236,178	670,816,842	200,194,206	279	203	2.44842426753e-05	0.624,0.643,0.625	0.709,0.754,0.748	-0.106
ENSMUSG00000022471	Xrcc6	chr15	+	82018980	82019093	82022444	82022583	82017109	82017198	82022806	82023061	226,226,204	283,325,237	144,125,175	283,318,362	238	264	2.45758181881e-05	0.47,0.435,0.488	0.361,0.304,0.349	0.126
ENSMUSG00000021810	Ecd	chr14	-	20343255	20343373	20346610	20346821	20338408	20338496	20347793	20348121	425,381,425	336,330,317	313,288,223	370,341,364	336	243	2.45758181881e-05	0.478,0.455,0.492	0.38,0.379,0.307	0.12
ENSMUSG00000048833	Slc39a9	chr12	+	80673225	80673294	80675848	80675934	80666534	80666735	80677131	80677266	121,147,95	65,68,60	215,205,104	51,50,34	194	211	2.45758181881e-05	0.669,0.702,0.633	0.821,0.817,0.769	-0.134
ENSMUSG00000021764	Ndufs4	chr13	-	114307816	114307890	114316856	114317029	114287794	114288866	114351447	114351526	1871,1570,2001	1125,1114,1324	1370,1165,1426	645,471,599	298	199	2.48384403899e-05	0.526,0.485,0.502	0.587,0.623,0.614	-0.104
ENSMUSG00000033423	Eri3	chr4	+	117615168	117615241	117649306	117649406	117593070	117593162	117673740	117674297	554,427,451	816,799,792	394,396,398	1022,941,1174	198	225	2.49331581843e-05	0.436,0.378,0.393	0.305,0.324,0.278	0.1
ENSMUSG00000005410	Mcm5	chr8	+	75114164	75114320	75115851	75116018	75112543	75112716	75117521	75117693	1512,1517,1489	1656,1482,1591	918,862,747	1398,1371,1219	281	292	2.50118627179e-05	0.487,0.515,0.493	0.406,0.395,0.389	0.102
ENSMUSG00000024527	Afg3l2	chr18	-	67428980	67429254	67431653	67431778	67425888	67426026	67434154	67434229	354,323,294	337,294,264	512,549,456	323,264,274	250	399	2.51131456967e-05	0.626,0.637,0.64	0.717,0.768,0.726	-0.103
ENSMUSG00000069094	Pde7a	chr3	-	19230255	19230352	19230956	19231101	19229687	19229768	19233099	19233191	496,584,463	267,274,273	382,330,265	320,263,255	270	222	2.52433561218e-05	0.604,0.637,0.582	0.495,0.508,0.461	0.12
ENSMUSG00000026201	Stk16	chr1	+	75213132	75213228	75213575	75213697	75212885	75213006	75213813	75213951	357,306,336	670,592,586	266,239,234	752,682,750	221	247	2.52433561218e-05	0.373,0.366,0.391	0.283,0.281,0.259	0.102
ENSMUSG00000057375	Yipf1	chr4	+	107318941	107319105	107336113	107336194	107315762	107315842	107336436	107336524	197,218,203	114,123,133	301,271,246	100,80,92	289	206	2.52720533818e-05	0.552,0.558,0.521	0.682,0.707,0.656	-0.138
ENSMUSG00000023118	Sympk	chr7	+	19052366	19052554	19053269	19053446	19049937	19050039	19053546	19053642	947,957,894	823,902,869	598,684,809	888,921,1155	313	302	2.54074733051e-05	0.526,0.506,0.498	0.394,0.417,0.403	0.105
ENSMUSG00000068922	Msto1	chr3	-	88912025	88912113	88912236	88912300	88911763	88911881	88912702	88912778	126,134,117	241,268,254	120,99,135	131,124,141	189	213	2.55216651341e-05	0.371,0.36,0.342	0.508,0.474,0.519	-0.143
ENSMUSG00000021635	Rad17	chr13	-	100622797	100622918	100624419	100624566	100619093	100619151	100627509	100627656	282,248,296	183,166,146	360,235,313	102,93,114	272	246	2.56648222843e-05	0.582,0.575,0.647	0.761,0.696,0.713	-0.122
ENSMUSG00000017548	Suz12	chr11	+	80013363	80013595	80015142	80015236	80010557	80010643	80019678	80019784	406,482,423	438,507,419	456,415,242	730,611,470	357	219	2.5782642401e-05	0.362,0.368,0.382	0.277,0.294,0.24	0.1
ENSMUSG00000026280	Atg4b	chr1	+	93775627	93775700	93778284	93778364	93775132	93775234	93780717	93780911	330,358,324	360,306,305	201,144,144	305,253,222	198	205	2.61293441223e-05	0.487,0.548,0.524	0.406,0.371,0.402	0.127
ENSMUSG00000039298	Cdk5rap2	chr4	-	70337340	70337559	70349143	70349245	70317426	70317597	70352668	70352788	159,182,154	144,173,140	155,158,86	67,70,55	227	344	2.62020172474e-05	0.626,0.615,0.625	0.778,0.774,0.703	-0.13
ENSMUSG00000017264	Exosc10	chr4	+	148579380	148579457	148580358	148580530	148578417	148578505	148581101	148581163	242,242,248	431,487,509	376,409,590	546,478,627	202	297	2.62543932786e-05	0.452,0.422,0.417	0.503,0.557,0.58	-0.116
ENSMUSG00000026098	Pms1	chr1	-	53216230	53216347	53256628	53256792	53207962	53208085	53267827	53267930	108,70,88	106,114,94	80,59,46	166,166,137	289	242	2.69778934358e-05	0.46,0.34,0.439	0.288,0.229,0.219	0.168
ENSMUSG00000021156	Zmynd11	chr13	-	9720772	9720932	9735331	9735466	9710145	9710307	9764727	9764956	90,130,124	463,588,431	145,121,179	397,291,262	260	285	2.69886333998e-05	0.176,0.195,0.24	0.286,0.313,0.428	-0.139
ENSMUSG00000029554	Mad1l1	chr5	-	140143919	140144060	140193913	140194058	140132768	140132825	140261497	140261584	382,297,293	307,330,350	412,462,510	263,242,318	270	266	2.72439701855e-05	0.551,0.47,0.452	0.607,0.653,0.612	-0.133
ENSMUSG00000020528	Prpsap2	chr11	-	61748911	61749084	61752866	61752933	61744944	61745060	61756194	61756345	50,71,42	439,336,364	106,96,90	387,297,356	192	298	2.75391755493e-05	0.15,0.247,0.152	0.298,0.334,0.282	-0.122
ENSMUSG00000051007	Pddc1	chr7	-	141410777	141410885	141410985	141411091	141409845	141409940	141411797	141411874	291,295,313	328,301,317	307,260,293	187,183,175	231	233	2.79977189789e-05	0.472,0.497,0.499	0.623,0.589,0.628	-0.124
ENSMUSG00000025173	Wdr45b	chr11	-	121330146	121330232	121349231	121349306	121329325	121329427	121354226	121354445	240,215,227	413,343,342	280,255,305	280,243,173	200	211	2.90429334097e-05	0.38,0.398,0.412	0.513,0.525,0.65	-0.166
ENSMUSG00000024588	Fech	chr18	-	64467727	64467834	64470681	64470816	64464085	64464184	64475056	64475205	410,375,345	218,214,174	542,432,458	149,166,144	260	232	2.90451738137e-05	0.627,0.61,0.639	0.764,0.699,0.739	-0.109
ENSMUSG00000004069	Dnaja3	chr16	+	4693211	4693412	4694363	4694516	4689980	4690064	4696388	4696536	291,294,260	313,267,280	235,222,223	372,408,356	326	278	2.94925428632e-05	0.442,0.484,0.442	0.35,0.317,0.348	0.118
ENSMUSG00000047248	C2cd3	chr7	+	100399667	100399815	100405957	100406106	100395798	100395844	100406861	100407071	115,163,118	172,267,155	81,44,40	199,136,125	273	274	2.9526599122e-05	0.402,0.38,0.433	0.29,0.245,0.243	0.146
ENSMUSG00000052928	Ctif	chr18	-	75437170	75437224	75471864	75472020	75431223	75435409	75519738	75520107	81,100,66	48,35,43	74,39,36	72,73,70	281	179	2.96604945832e-05	0.518,0.645,0.494	0.396,0.254,0.247	0.253
ENSMUSG00000024078	Ttc27	chr17	+	74829491	74829590	74840298	74840464	74799183	74799411	74856408	74856606	124,147,112	244,213,236	56,63,71	188,228,238	224	291	2.97623472424e-05	0.398,0.473,0.381	0.279,0.264,0.279	0.143
ENSMUSG00000022817	Itgb5	chr16	+	33844985	33845071	33865447	33865652	33829676	33830030	33875801	33876051	339,283,370	895,808,960	239,233,218	442,379,339	211	330	3.0154237773e-05	0.372,0.354,0.376	0.458,0.49,0.501	-0.116
ENSMUSG00000037544	Dlgap5	chr14	-	47389411	47389458	47390442	47390662	47387778	47388123	47391721	47391779	288,287,256	226,158,206	147,150,191	198,184,235	345	172	3.01610967668e-05	0.388,0.475,0.383	0.27,0.289,0.288	0.133
ENSMUSG00000041974	Spidr	chr16	-	15936552	15936693	15966601	15966852	15915299	15915387	15968527	15968717	181,169,186	210,186,173	325,271,321	200,191,180	376	266	3.02571683631e-05	0.379,0.391,0.432	0.535,0.501,0.558	-0.131
ENSMUSG00000043535	Setx	chr2	+	29126873	29127063	29130179	29130390	29125851	29125963	29133921	29134031	57,99,70	60,88,45	38,35,17	90,75,27	315	336	3.12166212761e-05	0.503,0.545,0.624	0.311,0.332,0.402	0.209
ENSMUSG00000032527	Pccb	chr9	-	100999164	100999273	101012704	101012815	100995559	100995680	101023135	101023249	203,198,167	322,271,277	213,145,112	441,420,374	236	234	3.15037745735e-05	0.385,0.42,0.374	0.324,0.255,0.229	0.124
ENSMUSG00000026662	Sephs1	chr2	+	4891586	4891694	4893184	4893339	4889182	4889286	4896688	4896779	882,864,800	894,838,832	546,447,418	745,720,711	233	280	3.16953935064e-05	0.542,0.553,0.536	0.468,0.427,0.414	0.107
ENSMUSG00000025529	Zfp711	chrX	+	112624738	112624876	112628103	112628148	112623951	112624107	112631825	112631969	127,101,95	16,20,20	84,67,50	40,25,38	263	170	3.16953935064e-05	0.837,0.765,0.754	0.576,0.634,0.46	0.229
ENSMUSG00000002055	Spag5	chr11	+	78315899	78316041	78319985	78320072	78315508	78315642	78320331	78320452	560,481,517	478,473,469	510,494,521	297,283,300	267	212	3.16953935064e-05	0.482,0.447,0.467	0.577,0.581,0.58	-0.114
ENSMUSG00000055491	Pprc1	chr19	+	46067228	46067286	46068017	46068088	46065663	46065717	46069038	46069768	76,84,83	204,219,184	51,61,54	251,269,269	183	196	3.18368007759e-05	0.285,0.291,0.326	0.179,0.195,0.177	0.117
ENSMUSG00000020453	Patz1	chr11	+	3293279	3293343	3299033	3299205	3290438	3291884	3307647	3309083	310,412,361	534,596,541	186,172,170	460,464,400	189	297	3.19397612811e-05	0.477,0.521,0.512	0.389,0.368,0.4	0.118
ENSMUSG00000030127	Cops7a	chr6	-	124962621	124962697	124964723	124964928	124962357	124962446	124965401	124965538	162,170,164	351,400,351	210,180,222	251,291,268	330	201	3.20712781213e-05	0.219,0.206,0.222	0.338,0.274,0.335	-0.1
ENSMUSG00000092203	1110038B12Rik	chr17	-	34950697	34950847	34951884	34951925	34950240	34950475	34952135	34952173	776,602,804	1427,1184,1345	916,820,1045	1155,1003,1176	166	275	3.24124091796e-05	0.474,0.457,0.498	0.568,0.575,0.595	-0.103
ENSMUSG00000022635	Zcrb1	chr15	-	93391050	93391158	93391453	93391565	93387746	93387859	93395586	93395615	390,398,433	885,805,882	510,448,535	671,593,765	237	233	3.25136305831e-05	0.302,0.327,0.326	0.428,0.426,0.407	-0.102
ENSMUSG00000003421	Nosip	chr7	+	45073981	45074087	45074605	45074687	45073489	45073564	45076068	45076228	431,398,433	299,244,248	592,626,692	247,218,278	231	207	3.2642371462e-05	0.564,0.594,0.61	0.682,0.72,0.69	-0.108
ENSMUSG00000028932	Psmc2	chr5	+	21803069	21803272	21803365	21803462	21802525	21802613	21803546	21803787	1265,1079,1206	1349,1321,1378	1285,1245,1457	962,903,1172	328	222	3.26954614801e-05	0.388,0.356,0.372	0.475,0.483,0.457	-0.1
ENSMUSG00000015189	Casd1	chr6	+	4619288	4619333	4624051	4624474	4614648	4614711	4625465	4625555	62,111,85	293,361,294	49,34,32	297,320,258	170	548	3.31065829362e-05	0.406,0.498,0.482	0.347,0.255,0.286	0.166
ENSMUSG00000022960	Donson	chr16	-	91683632	91683811	91684301	91684480	91682742	91682821	91686166	91686370	166,166,151	200,227,161	89,99,84	179,191,218	304	304	3.32254109841e-05	0.454,0.422,0.484	0.332,0.341,0.278	0.136
ENSMUSG00000037339	Fam53a	chr5	-	33607463	33608227	33610431	33610486	33600355	33600880	33614602	33614834	179,149,176	291,290,315	96,71,106	297,222,330	180	889	3.32954057183e-05	0.752,0.717,0.734	0.615,0.612,0.613	0.121
ENSMUSG00000002345	Borcs8	chr8	+	70141863	70141976	70142473	70142538	70139498	70139772	70145023	70145134	270,278,276	263,231,199	263,254,293	362,347,404	238	190	3.35320289758e-05	0.45,0.49,0.525	0.367,0.369,0.367	0.121
ENSMUSG00000026743	Mllt10	chr2	+	18146776	18146872	18159455	18159711	18123718	18123812	18162316	18162886	25,38,20	234,306,218	50,57,41	268,213,152	221	381	3.42463903386e-05	0.156,0.176,0.137	0.243,0.316,0.317	-0.136
ENSMUSG00000074358	Ccdc61	chr7	-	18900918	18901076	18903469	18903552	18899557	18899713	18903781	18903939	124,85,92	144,165,153	186,191,221	131,161,175	208	283	3.4501910667e-05	0.54,0.412,0.45	0.659,0.617,0.632	-0.169
ENSMUSG00000032590	Apeh	chr9	-	108093621	108093748	108094226	108094359	108092806	108093074	108094434	108094476	102,76,89	170,175,222	108,82,116	109,97,133	258	252	3.51530542759e-05	0.37,0.298,0.281	0.492,0.452,0.46	-0.152
ENSMUSG00000024268	Celf4	chr18	-	25491080	25491224	25496221	25496302	25486793	25486965	25497464	25497530	0,1,0	3,0,5	4,5,8	1,0,2	206	269	3.5188400048e-05	0.0,1.0,0.0	0.839,1.0,0.839	-0.559
ENSMUSG00000064302	Clasp1	chr1	+	118419439	118419918	118459800	118459879	118389057	118389521	118461186	118461290	144,148,130	120,146,113	179,210,116	94,94,57	604	204	3.59774598028e-05	0.288,0.255,0.28	0.391,0.43,0.407	-0.135
ENSMUSG00000029004	Kmt2e	chr5	+	23495985	23496240	23496403	23496500	23493198	23493507	23497538	23497595	183,218,209	52,56,37	302,232,279	30,32,26	380	222	3.5999948388e-05	0.673,0.695,0.767	0.855,0.809,0.862	-0.13
ENSMUSG00000024908	Ppp6r3	chr19	-	3459360	3459480	3464544	3464695	3454932	3457051	3466492	3466599	749,861,764	721,790,669	729,641,576	998,941,789	276	245	3.60113486834e-05	0.48,0.492,0.503	0.393,0.377,0.393	0.104
ENSMUSG00000026455	Klhl12	chr1	+	134463826	134463980	134472393	134472543	134458427	134458666	134475787	134475902	146,193,163	203,251,233	60,69,43	150,149,134	279	275	3.60609100435e-05	0.415,0.431,0.408	0.283,0.313,0.24	0.139
ENSMUSG00000003068	Stk11	chr10	+	80127903	80128100	80129904	80130111	80127044	80127102	80130255	80130469	777,754,644	525,421,448	1075,981,1054	382,305,544	322	332	3.60946526102e-05	0.604,0.649,0.597	0.744,0.768,0.666	-0.109
ENSMUSG00000031703	Itfg1	chr8	-	85766957	85767052	85776139	85776221	85764234	85764407	85780515	85780577	205,170,225	433,421,380	226,229,180	782,762,624	207	220	3.63672101346e-05	0.335,0.3,0.386	0.235,0.242,0.235	0.103
ENSMUSG00000014074	Rnf168	chr16	+	32282310	32282387	32285369	32285549	32277460	32278415	32289118	32289240	239,246,229	436,400,375	359,347,292	391,367,292	202	305	3.67315610408e-05	0.453,0.481,0.48	0.581,0.588,0.602	-0.119
ENSMUSG00000020523	Fam114a2	chr11	-	57490109	57490182	57499725	57499805	57487566	57487620	57505233	57505357	360,314,341	234,189,222	366,322,261	116,104,124	205	198	3.68236327964e-05	0.598,0.616,0.597	0.753,0.749,0.67	-0.12
ENSMUSG00000074088	Snrnp40	chr4	+	130368188	130368354	130378045	130378168	130365074	130365168	130383393	130383514	1204,1246,1242	1518,1504,1587	1389,1331,1407	1221,1097,1125	291	248	3.71307067128e-05	0.403,0.414,0.4	0.492,0.508,0.516	-0.1
ENSMUSG00000032560	Dnajc13	chr9	-	104238464	104238540	104246759	104246840	104237576	104237726	104262698	104262930	31,52,34	88,92,85	73,106,79	78,90,29	206	201	3.71307067128e-05	0.256,0.355,0.281	0.477,0.535,0.727	-0.282
ENSMUSG00000051169	Rpusd3	chr6	-	113416306	113416432	113416788	113416912	113415328	113415722	113417140	113417225	151,174,132	153,171,153	104,89,108	228,167,169	249	251	3.74186265774e-05	0.499,0.506,0.465	0.315,0.349,0.392	0.138
ENSMUSG00000039901	9130011E15Rik	chr19	-	45820273	45820390	45846107	45846186	45818143	45818978	45885951	45886027	88,63,60	171,151,185	117,129,153	164,169,169	204	242	3.74999404579e-05	0.379,0.331,0.278	0.458,0.475,0.518	-0.154
ENSMUSG00000059714	Flot1	chr17	+	35824278	35824369	35824565	35824709	35824126	35824202	35824832	35824952	170,124,166	304,235,328	260,201,245	272,227,295	216	269	3.77059353394e-05	0.411,0.397,0.387	0.543,0.524,0.508	-0.127
ENSMUSG00000041997	Tlk1	chr2	-	70757473	70757549	70770003	70770075	70754439	70754486	70786876	70786995	203,164,205	286,336,282	355,317,201	360,265,173	197	201	3.80105782936e-05	0.42,0.332,0.426	0.502,0.55,0.542	-0.139
ENSMUSG00000027131	Emc4	chr2	-	112363791	112363952	112367401	112367516	112363010	112363354	112367818	112368027	466,384,465	677,688,712	361,349,300	933,781,778	240	286	3.80195300883e-05	0.451,0.399,0.438	0.316,0.347,0.315	0.103
ENSMUSG00000005981	Trap1	chr16	-	4056329	4056439	4060756	4060917	4055796	4055870	4062329	4062401	544,623,580	517,419,466	386,329,274	461,429,375	286	235	3.82792520459e-05	0.464,0.55,0.506	0.408,0.387,0.375	0.117
ENSMUSG00000038990	Cables2	chr2	-	180261515	180261681	180263077	180263155	180261076	180261180	180264213	180264306	65,94,90	204,199,140	44,38,62	226,234,250	203	291	3.88539395296e-05	0.314,0.404,0.48	0.218,0.189,0.262	0.176
ENSMUSG00000021420	Fars2	chr13	+	36246362	36246494	36341936	36342097	36232121	36232281	36410078	36410230	109,132,146	176,187,160	77,85,104	229,187,253	257	286	3.91474964953e-05	0.408,0.44,0.504	0.272,0.336,0.314	0.143
ENSMUSG00000030298	Sec13	chr6	-	113730334	113730458	113730773	113730907	113729595	113729742	113734545	113734679	1687,1511,1528	1909,1694,1703	1500,1283,1390	1075,995,1063	259	249	3.917268973e-05	0.459,0.462,0.463	0.573,0.554,0.557	-0.1
ENSMUSG00000032316	Clk3	chr9	-	57758283	57758350	57758626	57758723	57755251	57755368	57760823	57761040	306,349,310	212,209,199	318,328,383	145,126,123	222	192	3.92506165289e-05	0.555,0.591,0.574	0.655,0.692,0.729	-0.119
ENSMUSG00000022680	Pdxdc1	chr16	-	13881877	13881958	13884565	13884631	13879425	13879572	13887696	13887770	126,137,129	317,272,306	338,286,265	427,449,348	191	206	3.94195067839e-05	0.3,0.352,0.313	0.461,0.407,0.451	-0.118
ENSMUSG00000037896	Rcor1	chr12	+	111093080	111093133	111097454	111097616	111081723	111081807	111099919	111100038	77,109,71	141,158,159	186,153,101	141,141,114	178	287	3.96208495081e-05	0.468,0.527,0.419	0.68,0.636,0.588	-0.163
ENSMUSG00000036646	Man1b1	chr2	+	25343223	25343409	25344967	25345116	25341606	25341716	25345405	25345594	503,442,465	627,654,660	819,731,651	728,694,552	311	274	3.9686142226e-05	0.414,0.373,0.383	0.498,0.481,0.51	-0.106
ENSMUSG00000078484	Klhl17	chr4	-	156230504	156230686	156230900	156230974	156229043	156230262	156231084	156231173	62,86,64	156,112,140	41,51,54	199,230,228	199	307	3.97990892915e-05	0.38,0.542,0.414	0.241,0.255,0.268	0.191
ENSMUSG00000037989	Wnk2	chr13	-	49044373	49044418	49051356	49051527	49042627	49042866	49052558	49052773	49,43,42	28,31,20	39,50,57	60,75,79	296	170	3.9905303502e-05	0.501,0.443,0.547	0.272,0.277,0.293	0.216
ENSMUSG00000003808	Farsa	chr8	+	84867749	84867918	84868008	84868086	84867548	84867648	84868223	84868338	594,488,514	486,458,467	500,472,594	273,285,323	294	203	3.9905303502e-05	0.458,0.424,0.432	0.558,0.533,0.559	-0.112
ENSMUSG00000028702	Rad54l	chr4	-	116109968	116110093	116111190	116111326	116105757	116105908	116112480	116112541	201,206,160	251,244,203	91,91,82	237,181,157	261	250	4.038035922e-05	0.434,0.447,0.43	0.269,0.325,0.333	0.128
ENSMUSG00000031398	Plxna3	chrX	+	74339774	74339878	74340064	74340161	74339465	74339625	74340430	74340621	73,76,77	149,131,139	76,70,64	237,212,292	229	222	4.07048058644e-05	0.322,0.36,0.349	0.237,0.242,0.175	0.126
ENSMUSG00000028309	Rnf20	chr4	+	49653064	49653277	49654190	49654316	49652521	49652671	49654446	49654587	521,611,488	487,481,463	568,554,429	303,281,286	338	251	4.08421631027e-05	0.443,0.485,0.439	0.582,0.594,0.527	-0.112
ENSMUSG00000022231	Sema5a	chr15	+	32417311	32417509	32460218	32460318	32347219	32347316	32474377	32474423	218,341,216	240,394,272	158,179,80	343,318,157	323	225	4.08421631027e-05	0.388,0.376,0.356	0.243,0.282,0.262	0.111
ENSMUSG00000001441	Npepps	chr11	-	97236064	97236221	97238093	97238258	97235054	97235115	97240928	97241043	333,454,351	319,314,234	219,226,179	281,286,242	290	282	4.18879920091e-05	0.504,0.584,0.593	0.431,0.435,0.418	0.132
ENSMUSG00000000028	Cdc45	chr16	-	18786929	18787068	18793177	18793339	18786768	18786852	18794761	18794860	531,543,544	635,756,616	385,330,336	686,635,692	287	264	4.22186692016e-05	0.435,0.398,0.448	0.34,0.323,0.309	0.103
ENSMUSG00000027952	Pmvk	chr3	+	89461881	89461945	89464295	89464448	89459117	89459464	89467546	89467676	166,187,210	497,471,486	175,130,104	638,553,542	189	278	4.30225907596e-05	0.329,0.369,0.389	0.287,0.257,0.22	0.108
ENSMUSG00000005958	Ephb3	chr16	+	21221284	21221500	21221626	21221776	21220419	21220894	21221864	21222058	664,710,567	553,441,386	966,1002,1222	943,1085,1444	341	275	4.32992268402e-05	0.492,0.565,0.542	0.452,0.427,0.406	0.105
ENSMUSG00000069255	Dusp22	chr13	+	30672392	30672475	30696235	30696285	30668804	30668838	30705625	30705700	37,34,27	43,23,24	60,54,47	23,14,11	208	175	4.34717182059e-05	0.42,0.554,0.486	0.687,0.764,0.782	-0.258
ENSMUSG00000021712	Trim23	chr13	+	104198593	104198704	104200068	104200193	104197989	104198119	104201230	104203372	220,249,199	246,278,280	126,128,87	333,220,179	236	250	4.3849919656e-05	0.486,0.487,0.43	0.286,0.381,0.34	0.132
ENSMUSG00000054611	Kdm2a	chr19	-	4328127	4328259	4328952	4329222	4326808	4326898	4331185	4331269	379,435,384	419,485,328	542,541,360	367,320,243	395	257	4.45916889823e-05	0.37,0.369,0.432	0.49,0.524,0.491	-0.111
ENSMUSG00000038212	Mfsd14b	chr13	-	65067862	65068005	65072004	65072117	65065050	65066861	65073555	65073627	215,227,224	241,206,205	173,118,128	236,235,253	238	268	4.49378053843e-05	0.501,0.554,0.552	0.452,0.361,0.363	0.144
ENSMUSG00000021597	Slf1	chr13	-	77103480	77103624	77104533	77104677	77100921	77101056	77105975	77106104	116,107,95	209,201,179	44,43,37	167,155,122	269	269	4.50691250157e-05	0.357,0.347,0.347	0.209,0.217,0.233	0.131
ENSMUSG00000032178	Ilf3	chr9	+	21399959	21400013	21403135	21403501	21399684	21399841	21404059	21404191	556,476,496	838,787,857	304,350,373	774,844,961	179	491	4.50691250157e-05	0.645,0.624,0.614	0.519,0.532,0.516	0.105
ENSMUSG00000029199	Lias	chr5	+	65395364	65395445	65397602	65397759	65393940	65394034	65397830	65397888	248,207,212	387,351,386	307,293,281	344,291,284	206	282	4.52963361127e-05	0.467,0.447,0.429	0.55,0.58,0.575	-0.121
ENSMUSG00000042203	Tbc1d22b	chr17	+	29564431	29564488	29568391	29568699	29549787	29549994	29570586	29570766	61,68,74	280,289,307	57,37,33	443,338,277	182	433	4.55758732453e-05	0.341,0.359,0.364	0.234,0.207,0.221	0.134
ENSMUSG00000036501	Fam13b	chr18	-	34465155	34465220	34473549	34473685	34462960	34463009	34486978	34487139	152,147,112	105,124,91	106,91,77	142,157,97	261	190	4.56041966831e-05	0.513,0.463,0.473	0.352,0.297,0.366	0.145
ENSMUSG00000020166	Cnot2	chr10	-	116501191	116501317	116527826	116527949	116499341	116499466	116549032	116549105	495,571,528	998,961,949	612,577,521	725,701,616	248	251	4.56797464702e-05	0.334,0.376,0.36	0.461,0.454,0.461	-0.102
ENSMUSG00000022255	Mtdh	chr15	+	34114023	34114108	34114798	34114975	34099444	34099585	34116310	34116376	564,491,518	654,627,675	516,492,284	384,370,263	210	302	4.59617553045e-05	0.554,0.53,0.525	0.659,0.657,0.608	-0.105
ENSMUSG00000026456	Cyb5r1	chr1	+	134406312	134406462	134406598	134406671	134405780	134406053	134407045	134407152	93,97,79	127,126,107	170,101,113	107,75,90	275	198	4.62008236306e-05	0.345,0.357,0.347	0.534,0.492,0.475	-0.151
ENSMUSG00000042303	Sgsm3	chr15	+	81011237	81011360	81011461	81011522	81010985	81011071	81011655	81012289	66,103,78	51,37,45	46,38,45	67,56,62	248	186	4.63880306705e-05	0.493,0.676,0.565	0.34,0.337,0.352	0.235
ENSMUSG00000026812	Tsc1	chr2	+	28678966	28679118	28680022	28680205	28678161	28678205	28681190	28681301	16,18,10	133,180,105	19,21,15	53,49,68	277	308	4.68348323318e-05	0.118,0.1,0.096	0.285,0.323,0.197	-0.164
ENSMUSG00000033808	Tmem87a	chr2	-	120394361	120394475	120397361	120397447	120392314	120392368	120402709	120402770	63,57,63	128,182,116	44,31,29	224,179,127	211	239	4.69931825945e-05	0.358,0.262,0.381	0.182,0.164,0.205	0.15
ENSMUSG00000022789	Dnm1l	chr16	-	16329802	16330009	16333828	16333949	16323974	16324095	16336852	16337015	502,543,462	654,595,545	351,308,230	676,569,412	246	332	4.84735275974e-05	0.509,0.552,0.534	0.412,0.422,0.43	0.11
ENSMUSG00000042726	Trafd1	chr5	-	121373137	121373474	121375015	121375872	121372602	121372675	121377737	121377944	198,203,166	114,102,126	142,122,122	151,117,166	982	462	4.85348608738e-05	0.45,0.484,0.383	0.307,0.329,0.257	0.141
ENSMUSG00000024539	Ptpn2	chr18	-	67688890	67688989	67711836	67711927	67681442	67681577	67724441	67724573	300,368,287	411,397,429	417,447,453	389,352,330	216	224	4.85650052955e-05	0.431,0.49,0.41	0.526,0.568,0.587	-0.117
ENSMUSG00000056486	Chn1	chr2	-	73631745	73631830	73659679	73659757	73624876	73625050	73679614	73679903	183,182,189	399,484,420	202,153,167	268,239,229	203	210	4.91356044177e-05	0.322,0.28,0.318	0.438,0.398,0.43	-0.115
ENSMUSG00000017485	Top2b	chr14	+	16395406	16395508	16395591	16395729	16393158	16393332	16397782	16397921	846,994,840	1167,1426,1123	433,350,214	867,776,461	227	263	4.94521195519e-05	0.456,0.447,0.464	0.367,0.343,0.35	0.102
ENSMUSG00000022231	Sema5a	chr15	+	32681465	32681621	32682306	32682354	32679094	32679265	32686636	32686848	233,272,210	127,179,110	174,178,112	152,201,113	281	173	5.04325877121e-05	0.53,0.483,0.54	0.413,0.353,0.379	0.136
ENSMUSG00000029103	Lrpap1	chr5	-	35098152	35098273	35099156	35099278	35097530	35097689	35102394	35102539	432,439,352	450,424,445	429,436,423	741,742,683	247	246	5.09318671754e-05	0.489,0.508,0.441	0.366,0.369,0.382	0.107
ENSMUSG00000045302	Preb	chr5	-	30957887	30958061	30958232	30958357	30956261	30956334	30958470	30958664	559,571,499	502,587,525	352,415,344	586,554,562	250	299	5.12210916939e-05	0.571,0.538,0.532	0.418,0.473,0.423	0.109
ENSMUSG00000003813	Rad23a	chr8	-	84837688	84837767	84838006	84838134	84837459	84837593	84838272	84838328	370,356,293	142,136,104	281,225,232	158,144,166	253	204	5.12632778443e-05	0.678,0.679,0.694	0.589,0.557,0.53	0.125
ENSMUSG00000010097	Nxf1	chr19	+	8766796	8766833	8767079	8767148	8764921	8765031	8767227	8767283	182,198,166	288,240,239	146,121,130	282,322,345	162	194	5.13237056444e-05	0.431,0.497,0.454	0.383,0.31,0.311	0.126
ENSMUSG00000039842	Mcph1	chr8	+	18641564	18641665	18668945	18668983	18631515	18632643	18671091	18671179	91,92,64	27,34,31	88,83,65	13,10,8	226	163	5.15045620063e-05	0.709,0.661,0.598	0.83,0.857,0.854	-0.191
ENSMUSG00000020740	Gga3	chr11	-	115590886	115590967	115591262	115591366	115590395	115590533	115591629	115591753	138,110,86	74,73,66	175,193,140	54,60,50	229	206	5.22175809971e-05	0.627,0.575,0.54	0.745,0.743,0.716	-0.154
ENSMUSG00000022770	Dlg1	chr16	+	31743105	31743270	31781781	31781835	31684127	31684294	31788081	31788132	284,306,261	204,205,151	316,271,152	321,295,178	290	179	5.22413021708e-05	0.462,0.48,0.516	0.378,0.362,0.345	0.124
ENSMUSG00000039607	Rbms3	chr9	-	117056736	117056795	117109960	117110118	116959467	116959559	117251726	117252126	105,112,82	66,61,43	410,359,189	114,110,58	283	184	5.22803719734e-05	0.508,0.544,0.554	0.7,0.68,0.679	-0.151
ENSMUSG00000022141	Nipbl	chr15	-	8306869	8307024	8307564	8307658	8305848	8305939	8307845	8307986	216,304,219	146,160,121	200,220,244	64,83,70	219	280	5.22803719734e-05	0.654,0.708,0.698	0.8,0.772,0.817	-0.11
ENSMUSG00000005262	Ufd1l	chr16	+	18815328	18815361	18817902	18818024	18814829	18814962	18821038	18821169	142,98,146	531,581,565	209,241,208	571,559,566	158	247	5.28228827314e-05	0.295,0.209,0.288	0.364,0.403,0.365	-0.113
ENSMUSG00000030629	Zfand6	chr7	-	84620867	84620912	84632655	84632756	84617849	84617963	84633884	84633993	590,529,560	302,338,351	480,358,386	414,334,382	226	170	5.39397272025e-05	0.595,0.541,0.545	0.466,0.446,0.432	0.112
ENSMUSG00000038535	Zfp280d	chr9	+	72298701	72298848	72301700	72301766	72295974	72296035	72301866	72302006	188,192,161	110,124,88	215,185,95	68,58,30	272	191	5.39397272025e-05	0.545,0.521,0.562	0.689,0.691,0.69	-0.147
ENSMUSG00000025899	Alkbh8	chr9	+	3338455	3338591	3343014	3343252	3335139	3335250	3344587	3344719	6,10,9	132,135,110	22,16,13	106,86,33	261	363	5.4080977057e-05	0.059,0.093,0.102	0.224,0.206,0.354	-0.177
ENSMUSG00000072258	Taf1a	chr1	+	183390920	183391044	183397779	183397893	183388980	183389090	183400602	183400801	57,48,48	111,92,125	127,108,98	143,120,106	249	239	5.43585322094e-05	0.33,0.334,0.269	0.46,0.463,0.47	-0.153
ENSMUSG00000001948	Spa17	chr9	-	37607616	37607687	37611835	37612018	37605792	37605870	37613555	37613720	37,33,40	32,33,53	69,69,90	29,35,35	308	196	5.5056708935e-05	0.424,0.389,0.324	0.602,0.556,0.621	-0.214
ENSMUSG00000020923	Ubtf	chr11	-	102311379	102311500	102311753	102311818	102310442	102310576	102313897	102314053	489,530,470	642,788,610	507,453,579	1163,1033,1004	190	246	5.52703882393e-05	0.497,0.465,0.499	0.361,0.362,0.427	0.104
ENSMUSG00000033706	Smyd5	chr6	+	85441559	85441622	85441737	85441808	85440639	85440744	85442110	85442217	74,97,73	162,200,144	37,25,36	156,125,127	188	196	5.53957844411e-05	0.323,0.336,0.346	0.198,0.173,0.228	0.135
ENSMUSG00000038685	Rtel1	chr2	+	181328602	181328678	181330792	181330877	181323683	181323744	181334911	181334977	137,126,103	105,81,112	152,142,115	68,51,40	201	210	5.53957844411e-05	0.577,0.619,0.49	0.7,0.744,0.75	-0.169
ENSMUSG00000025607	Copg2	chr6	-	30890600	30890672	30894846	30894927	30885579	30885659	30895541	30895594	188,182,170	190,180,182	204,224,132	117,117,93	206	197	5.56710584294e-05	0.486,0.492,0.472	0.625,0.647,0.576	-0.133
ENSMUSG00000078441	Scamp4	chr10	+	80609640	80609797	80611027	80611129	80609329	80609458	80612341	80612459	173,155,147	312,351,269	77,85,77	257,269,285	282	227	5.62311697343e-05	0.309,0.262,0.306	0.194,0.203,0.179	0.1
ENSMUSG00000001158	Snrnp27	chr6	-	86676221	86676286	86681590	86681703	86675150	86675580	86682855	86682976	993,1001,1072	653,685,737	1377,1062,1595	597,570,590	238	190	5.68248107039e-05	0.548,0.538,0.537	0.648,0.598,0.683	-0.102
ENSMUSG00000058571	Gpc6	chr14	+	117951137	117951274	117964698	117964874	117888521	117888665	117974883	117975406	163,210,133	298,376,239	301,301,278	340,366,271	262	301	5.69513285398e-05	0.386,0.391,0.39	0.504,0.486,0.541	-0.121
ENSMUSG00000040711	Sh3pxd2b	chr11	+	32414200	32414427	32415922	32415972	32411456	32411574	32417079	32417205	166,186,159	94,134,105	155,133,89	172,155,108	352	175	5.75502808074e-05	0.468,0.408,0.429	0.309,0.299,0.291	0.135
ENSMUSG00000029319	Coq2	chr5	-	100660171	100660305	100661836	100661922	100657942	100658006	100663579	100663701	173,163,165	225,214,195	164,170,99	71,86,90	211	259	5.7914609473e-05	0.486,0.483,0.509	0.739,0.708,0.575	-0.181
ENSMUSG00000020454	Eif4enif1	chr11	+	3235580	3235660	3236213	3236353	3234461	3234645	3239400	3239485	406,430,414	555,622,514	721,655,588	593,569,559	205	265	5.81416283332e-05	0.486,0.472,0.51	0.611,0.598,0.576	-0.106
ENSMUSG00000032307	Ube2q2	chr9	+	55162967	55163069	55176190	55176247	55148853	55149826	55180472	55180613	117,116,112	214,201,174	94,84,66	309,246,189	227	182	5.85665835613e-05	0.305,0.316,0.34	0.196,0.215,0.219	0.11
ENSMUSG00000073079	Srp54a	chr12	+	55102467	55102554	55105190	55105264	55101822	55101923	55105616	55105725	286,313,311	203,207,204	608,578,513	238,225,246	212	199	5.90630089875e-05	0.569,0.587,0.589	0.706,0.707,0.662	-0.11
ENSMUSG00000022791	Tnk2	chr16	+	32663738	32663919	32665885	32665956	32644642	32645108	32668220	32668442	224,222,161	131,136,126	279,259,248	120,83,91	306	196	5.95974298321e-05	0.523,0.511,0.45	0.598,0.667,0.636	-0.139
ENSMUSG00000068394	Cep152	chr2	-	125571668	125571833	125576713	125576855	125569554	125569651	125579373	125580024	83,84,73	42,40,43	100,57,56	87,86,81	267	290	6.03721973316e-05	0.682,0.695,0.648	0.555,0.419,0.429	0.207
ENSMUSG00000029086	Prom1	chr5	-	44000776	44000845	44001269	44001293	43995074	43995114	44001785	44001901	63,71,62	134,167,157	68,67,67	60,79,91	149	194	6.07446971897e-05	0.38,0.356,0.34	0.596,0.525,0.489	-0.178
ENSMUSG00000026878	Rab14	chr2	-	35183392	35183423	35183743	35183831	35180204	35182447	35186673	35186740	518,460,388	315,359,271	600,573,580	276,267,228	213	156	6.10236990925e-05	0.546,0.484,0.512	0.614,0.611,0.651	-0.111
ENSMUSG00000030199	Etv6	chr6	+	134261689	134261832	134263018	134263119	134248273	134248804	134266257	134270155	211,253,235	191,195,179	171,145,134	231,197,186	268	226	6.13198616015e-05	0.482,0.522,0.525	0.384,0.383,0.378	0.128
ENSMUSG00000032228	Tcf12	chr9	-	72000415	72000518	72015637	72015711	71943953	71944018	72109675	72109748	393,422,333	781,882,735	501,405,265	687,538,359	199	228	6.26050673293e-05	0.366,0.354,0.342	0.455,0.463,0.458	-0.105
ENSMUSG00000001576	Ergic1	chr17	+	26608592	26608654	26614355	26614428	26561488	26561632	26624589	26624684	257,305,288	477,462,448	467,385,644	465,394,342	187	198	6.53649512731e-05	0.363,0.411,0.405	0.515,0.509,0.666	-0.17
ENSMUSG00000001441	Npepps	chr11	-	97236064	97236169	97238093	97238258	97235054	97235115	97240928	97241043	333,454,351	321,313,234	219,226,179	281,284,240	290	230	6.5814282545e-05	0.451,0.535,0.543	0.382,0.387,0.372	0.129
ENSMUSG00000028082	Sh3d19	chr3	+	86040825	86040865	86075147	86075188	85971108	85971424	86080394	86080437	4,16,22	18,24,22	1,0,4	25,21,17	165	166	6.5941363306e-05	0.183,0.401,0.502	0.039,0.0,0.191	0.285
ENSMUSG00000002845	Tmem39a	chr16	+	38575742	38575826	38581969	38582124	38573053	38573276	38585175	38585518	214,221,202	376,392,382	287,259,204	281,236,275	209	280	6.73946112021e-05	0.433,0.43,0.415	0.578,0.595,0.498	-0.131
ENSMUSG00000030967	Zranb1	chr7	+	132972689	132972761	132973424	132973623	132971185	132971339	132981280	132981401	227,219,193	398,398,357	220,184,159	607,494,533	197	324	6.82416152595e-05	0.484,0.475,0.471	0.373,0.38,0.329	0.116
ENSMUSG00000023191	P3h3	chr6	-	124842071	124842212	124845015	124845091	124841088	124841839	124845201	124845319	291,234,240	449,323,327	285,266,417	640,649,879	201	266	6.88014920814e-05	0.462,0.489,0.493	0.371,0.352,0.386	0.112
ENSMUSG00000010663	Fads1	chr19	+	10191439	10191500	10192911	10192988	10186754	10186883	10193700	10193798	302,356,257	320,254,254	271,353,241	128,124,156	186	202	6.88014920814e-05	0.506,0.604,0.524	0.697,0.756,0.627	-0.149
ENSMUSG00000041720	Pi4ka	chr16	-	17318482	17318553	17323036	17323070	17318279	17318404	17325112	17325246	40,49,46	87,106,89	17,13,20	91,77,80	159	196	6.93021789097e-05	0.362,0.363,0.389	0.187,0.172,0.236	0.173
ENSMUSG00000012296	Tjap1	chr17	-	46264882	46264978	46282345	46282439	46263688	46263813	46282959	46283026	41,38,37	76,75,60	80,67,51	58,63,45	219	221	7.06760424533e-05	0.352,0.338,0.384	0.582,0.518,0.534	-0.187
ENSMUSG00000031816	Mthfsd	chr8	-	121101423	121101536	121102913	121103004	121101118	121101244	121104391	121104505	175,150,171	300,272,300	117,109,120	364,321,337	216	238	7.12543414516e-05	0.391,0.378,0.386	0.262,0.272,0.282	0.113
ENSMUSG00000059674	Cdh24	chr14	-	54638003	54638191	54638326	54638494	54637320	54637574	54638567	54638687	309,328,264	307,371,310	282,186,206	457,396,324	293	313	7.15995083994e-05	0.518,0.486,0.476	0.397,0.334,0.404	0.115
ENSMUSG00000021555	Naa35	chr13	+	59616743	59616803	59617919	59618026	59612636	59612815	59622865	59622932	293,300,274	539,529,563	163,164,141	505,502,404	185	232	7.15995083994e-05	0.405,0.416,0.379	0.288,0.291,0.304	0.106
ENSMUSG00000022721	Trmt2a	chr16	+	18251358	18251474	18251548	18251660	18251155	18251270	18252125	18252248	235,224,246	397,364,321	112,81,127	259,279,290	241	237	7.27128042528e-05	0.368,0.377,0.43	0.298,0.222,0.301	0.118
ENSMUSG00000038383	Pigu	chr2	-	155301200	155301355	155314501	155314599	155299045	155299189	155328580	155328681	260,346,275	292,334,336	314,404,334	245,248,226	223	280	7.31749615539e-05	0.528,0.565,0.507	0.617,0.672,0.65	-0.113
ENSMUSG00000024234	Mtpap	chr18	+	4379568	4379741	4380653	4380887	4375591	4375778	4383188	4383413	204,187,198	123,121,106	234,251,209	72,73,87	298	359	7.32978607107e-05	0.666,0.651,0.692	0.797,0.806,0.743	-0.112
ENSMUSG00000045934	Mtmr11	chr3	+	96169806	96169989	96170352	96170646	96169035	96169209	96171085	96171718	220,170,192	220,209,160	166,157,174	250,279,336	308	419	7.44090153788e-05	0.576,0.525,0.62	0.475,0.434,0.413	0.133
ENSMUSG00000021969	Zdhhc20	chr14	-	57865520	57865641	57873892	57873996	57858539	57858609	57878432	57878459	139,147,147	245,258,208	92,80,30	261,211,111	229	246	7.44090153788e-05	0.379,0.38,0.432	0.275,0.289,0.225	0.134
ENSMUSG00000056091	St3gal5	chr6	+	72147068	72147255	72149018	72149177	72142139	72142483	72153430	72154571	137,154,100	160,161,136	113,88,125	214,226,228	312	284	7.44090153788e-05	0.438,0.465,0.401	0.325,0.262,0.333	0.128
ENSMUSG00000024480	Ap3s1	chr18	+	46758002	46758114	46780660	46780768	46754370	46754462	46789896	46790826	287,344,282	486,400,421	434,408,427	385,323,423	237	233	7.49148238376e-05	0.367,0.458,0.397	0.526,0.554,0.498	-0.119
ENSMUSG00000056531	Ccdc18	chr5	+	108197756	108197970	108201324	108201424	108195995	108196159	108202064	108202181	76,40,50	42,30,36	31,23,23	46,35,43	339	225	7.56216015037e-05	0.546,0.469,0.48	0.309,0.304,0.262	0.207
ENSMUSG00000011960	Ccnt1	chr15	-	98546523	98546594	98546744	98546908	98543210	98544608	98548665	98548711	81,96,80	66,94,88	74,46,32	114,101,78	289	196	7.56599760715e-05	0.454,0.409,0.381	0.306,0.236,0.218	0.161
ENSMUSG00000002210	Smg9	chr7	+	24407520	24407633	24414938	24415050	24406034	24406132	24416498	24416594	99,113,102	171,158,134	99,97,111	258,282,258	238	237	7.5682457e-05	0.366,0.416,0.431	0.276,0.255,0.3	0.127
ENSMUSG00000002059	Rab34	chr11	+	78189570	78189662	78190129	78190195	78189177	78189390	78190288	78190390	533,539,478	405,382,386	669,605,926	362,315,393	217	191	7.58471330731e-05	0.537,0.554,0.522	0.619,0.628,0.675	-0.103
ENSMUSG00000022377	Asap1	chr15	-	64191483	64191629	64208483	64208556	64173217	64173292	64312348	64312639	143,162,124	197,221,209	221,207,225	184,215,166	198	271	7.59284869693e-05	0.498,0.501,0.448	0.622,0.569,0.65	-0.131
ENSMUSG00000038212	Mfsd14b	chr13	-	65087088	65087151	65095618	65095714	65081399	65081527	65112503	65112658	156,141,103	170,153,138	153,162,197	103,107,69	221	188	7.62706414334e-05	0.438,0.439,0.388	0.558,0.563,0.708	-0.188
ENSMUSG00000027411	Vps16	chr2	+	130439435	130439525	130439619	130439714	130439045	130439101	130439840	130439917	213,270,249	212,226,221	134,142,160	200,207,249	215	220	7.62980333703e-05	0.507,0.55,0.536	0.407,0.412,0.397	0.126
ENSMUSG00000034377	Tulp4	chr17	+	6206890	6207057	6213383	6213608	6201699	6201834	6214634	6214869	130,193,109	244,374,230	122,114,65	418,396,201	292	350	7.69846880724e-05	0.39,0.382,0.362	0.259,0.257,0.279	0.113
ENSMUSG00000028926	Cdk14	chr5	-	4949531	4949595	5010832	5010926	4922126	4922175	5036425	5036546	222,242,185	101,110,104	106,105,47	92,96,45	219	189	7.84671801456e-05	0.655,0.655,0.606	0.499,0.486,0.474	0.152
ENSMUSG00000051169	Rpusd3	chr6	-	113416306	113416446	113416788	113416912	113415318	113415722	113417140	113417225	151,174,132	157,174,159	104,89,108	231,167,170	249	265	7.93101175438e-05	0.506,0.516,0.469	0.324,0.362,0.403	0.134
ENSMUSG00000107283	Mpv17	chr5	-	31144699	31144752	31145683	31145776	31141515	31141850	31145972	31146088	276,220,280	140,127,130	230,220,203	72,59,58	218	178	7.9788667968e-05	0.617,0.586,0.638	0.723,0.753,0.741	-0.125
ENSMUSG00000024943	Smc5	chr19	-	23235873	23235968	23238884	23238998	23233962	23234095	23242635	23242790	202,222,172	305,338,254	155,159,109	398,385,265	239	220	8.13348125048e-05	0.379,0.377,0.384	0.264,0.275,0.275	0.109
ENSMUSG00000028152	Tspan5	chr3	+	138890734	138890881	138894347	138894518	138868345	138868396	138896852	138896914	126,120,105	26,35,19	116,86,72	53,40,43	272	296	8.35418967611e-05	0.841,0.789,0.857	0.704,0.701,0.646	0.145
ENSMUSG00000030471	Zdhhc13	chr7	+	48811324	48811425	48822569	48822727	48808792	48808926	48824633	48824717	118,108,72	191,144,163	99,82,71	282,258,287	226	283	8.44124234722e-05	0.436,0.484,0.356	0.305,0.285,0.237	0.15
ENSMUSG00000035933	Cog5	chr12	+	31833181	31833386	31837194	31837356	31820124	31820206	31839754	31839854	183,208,156	203,247,197	235,222,150	160,147,118	330	287	8.63408834098e-05	0.439,0.423,0.408	0.561,0.568,0.525	-0.128
ENSMUSG00000050812	AI314180	chr4	-	58811851	58811943	58812643	58812710	58811708	58811775	58813991	58814081	117,191,152	273,242,236	173,186,170	147,156,147	192	217	9.02864050167e-05	0.326,0.471,0.421	0.571,0.574,0.567	-0.165
ENSMUSG00000057335	Cep170	chr1	-	176761350	176761500	176769232	176769526	176758396	176758517	176769712	176769870	154,226,155	234,268,177	206,236,162	179,171,93	419	275	9.04158645695e-05	0.302,0.356,0.365	0.43,0.475,0.533	-0.138
ENSMUSG00000003948	Mmd	chr11	+	90264502	90264577	90267511	90267581	90259826	90259987	90276662	90278589	333,341,299	390,348,339	442,508,371	343,331,259	200	195	9.07818548007e-05	0.454,0.489,0.462	0.557,0.599,0.583	-0.111
ENSMUSG00000024816	Frmd8	chr19	-	5862250	5862394	5863223	5863347	5856584	5856789	5865068	5865293	283,312,283	201,226,223	174,168,182	204,230,203	249	269	9.16455899867e-05	0.603,0.599,0.578	0.48,0.441,0.492	0.122
ENSMUSG00000025878	Uimc1	chr13	-	55075257	55075994	55076301	55076407	55069721	55069807	55077402	55077527	173,131,149	135,121,129	110,108,65	171,161,98	231	862	9.22142464325e-05	0.827,0.802,0.812	0.706,0.715,0.712	0.103
ENSMUSG00000025495	Ptdss2	chr7	+	141143092	141143175	141147080	141147148	141135308	141135410	141151649	141151784	159,202,183	261,222,212	330,302,383	244,265,237	208	193	9.23926325966e-05	0.361,0.458,0.445	0.557,0.514,0.6	-0.136
ENSMUSG00000021115	Vrk1	chr12	+	106059617	106059676	106062629	106062808	106058575	106058696	106070524	106070615	314,313,289	664,727,797	194,173,202	670,666,786	184	304	9.30651062315e-05	0.439,0.416,0.375	0.324,0.3,0.298	0.103
ENSMUSG00000026017	Carf	chr1	+	60139199	60139343	60141334	60141568	60136263	60136384	60143993	60144156	20,33,25	20,32,28	35,39,35	16,8,12	269	359	9.33299955155e-05	0.572,0.579,0.544	0.745,0.867,0.796	-0.238
ENSMUSG00000010461	Eya4	chr10	-	23226801	23226851	23323047	23323146	23172998	23173123	23349761	23349895	184,194,153	103,95,63	98,103,43	27,18,10	224	175	9.49030616311e-05	0.583,0.615,0.655	0.739,0.817,0.771	-0.158
ENSMUSG00000041180	Hectd2	chr19	+	36595208	36595254	36597076	36597186	36587365	36587430	36598886	36599035	11,6,5	3,11,1	0,2,5	32,18,11	171	235	9.51566733818e-05	0.834,0.428,0.873	0.0,0.132,0.384	0.54
ENSMUSG00000030279	C2cd5	chr6	-	143029159	143029246	143029572	143029660	143017882	143018073	143030121	143030211	161,174,140	58,48,56	174,222,162	34,22,35	213	212	9.5318751799e-05	0.734,0.783,0.713	0.836,0.909,0.822	-0.112
ENSMUSG00000036550	Cnot1	chr8	-	95733978	95734148	95734240	95734349	95733091	95733323	95735685	95735828	498,583,489	837,1005,921	423,446,584	566,526,587	234	295	9.57190693969e-05	0.429,0.422,0.401	0.485,0.517,0.556	-0.102
ENSMUSG00000002981	Clptm1	chr7	-	19637468	19637713	19638931	19639017	19637077	19637171	19643051	19643169	511,429,452	671,678,675	633,655,576	606,625,563	211	370	9.77175019229e-05	0.572,0.526,0.54	0.647,0.648,0.642	-0.1
ENSMUSG00000029635	Cdk8	chr5	+	146259504	146259580	146268214	146268325	146231287	146231820	146271594	146271735	141,173,155	78,124,92	140,133,127	56,39,37	201	236	9.89581414175e-05	0.68,0.621,0.664	0.746,0.8,0.801	-0.127
ENSMUSG00000041263	Rusc1	chr3	-	89088999	89089105	89089176	89089351	89088799	89088846	89089484	89089561	101,77,97	64,68,85	75,108,134	161,168,168	300	231	9.9141539399e-05	0.549,0.466,0.468	0.264,0.331,0.38	0.169
ENSMUSG00000034724	Cnot6l	chr5	-	96094160	96094318	96098244	96098313	96091583	96091738	96106215	96106305	73,72,83	113,119,85	132,177,69	96,82,56	194	283	0.00010002046825	0.485,0.469,0.588	0.667,0.759,0.643	-0.176
ENSMUSG00000046707	Csnk2a2	chr8	-	95461545	95461629	95465650	95465710	95460677	95460788	95473370	95473421	309,317,286	358,442,376	283,319,276	239,253,221	185	209	0.000101159004943	0.494,0.448,0.462	0.572,0.588,0.585	-0.114
ENSMUSG00000034108	Ccs	chr19	-	4832832	4832893	4833340	4833518	4825943	4826021	4834172	4834310	455,348,317	153,115,130	335,318,365	210,180,203	303	186	0.000101573029095	0.646,0.65,0.599	0.495,0.52,0.525	0.118
ENSMUSG00000021686	Ap3b1	chr13	+	94501917	94502024	94547754	94547893	94493668	94493741	94565604	94566316	276,312,257	262,294,271	421,407,523	225,270,348	232	264	0.000101960207715	0.545,0.547,0.519	0.68,0.632,0.631	-0.111
ENSMUSG00000032316	Clk3	chr9	-	57752644	57752727	57753270	57753400	57752114	57752194	57753500	57753595	543,378,474	370,361,394	702,637,845	770,885,1081	255	208	0.000103088459476	0.545,0.461,0.495	0.426,0.37,0.389	0.105
ENSMUSG00000026806	Ddx31	chr2	+	28886890	28887002	28892378	28892541	28881142	28881224	28904588	28905571	72,88,65	120,148,105	107,74,112	85,78,95	237	288	0.000103206099051	0.422,0.419,0.429	0.605,0.536,0.589	-0.153
ENSMUSG00000047126	Cltc	chr11	-	86711846	86711989	86712580	86712706	86711340	86711575	86717897	86718061	573,694,532	734,867,676	433,414,305	762,798,635	251	268	0.000104611422999	0.455,0.461,0.457	0.378,0.356,0.339	0.1
ENSMUSG00000021712	Trim23	chr13	+	104187400	104187679	104188060	104188243	104184725	104184847	104189662	104189878	159,151,137	318,210,265	48,44,8	155,134,61	404	308	0.000104747788954	0.276,0.354,0.283	0.191,0.2,0.091	0.144
ENSMUSG00000035236	Scai	chr2	-	39102320	39102399	39103202	39103304	39099375	39099475	39103663	39103765	91,57,70	32,45,30	161,150,86	33,26,13	227	204	0.000106606166546	0.719,0.532,0.677	0.814,0.838,0.856	-0.193
ENSMUSG00000019802	Sec63	chr10	+	42783441	42783541	42789299	42789414	42761495	42761888	42791178	42791291	215,283,231	477,512,429	283,254,217	395,317,216	225	240	0.000106606166546	0.325,0.371,0.365	0.433,0.461,0.517	-0.117
ENSMUSG00000079109	Pms2	chr5	+	143928098	143928266	143928941	143929042	143925220	143926073	143929180	143929350	187,187,165	187,154,170	128,108,113	169,183,220	293	226	0.000106895020324	0.435,0.484,0.428	0.369,0.313,0.284	0.127
ENSMUSG00000027900	Dram2	chr3	+	106555166	106555308	106561748	106561816	106552155	106552280	106566044	106566414	39,24,35	106,106,92	44,42,45	68,64,53	267	193	0.000107350225959	0.21,0.141,0.216	0.319,0.322,0.38	-0.151
ENSMUSG00000026921	Egfl7	chr2	+	26589329	26589446	26590656	26590752	26589044	26589169	26590898	26590939	368,317,358	191,168,215	605,539,526	192,177,204	242	221	0.000108063711442	0.638,0.633,0.603	0.742,0.736,0.702	-0.102
ENSMUSG00000024560	Cxxc1	chr18	+	74218628	74218655	74218731	74218977	74218085	74218277	74219130	74219238	65,44,60	577,595,560	77,77,100	456,448,563	152	371	0.000108199611976	0.216,0.153,0.207	0.292,0.296,0.302	-0.105
ENSMUSG00000000402	Egfl6	chrX	-	166527313	166527579	166531971	166532073	166523006	166523971	166536199	166536280	91,68,39	90,89,40	811,1060,884	1565,1865,1925	227	391	0.000109011931365	0.635,0.568,0.627	0.472,0.495,0.442	0.14
ENSMUSG00000053119	Chmp3	chr6	+	71574114	71574236	71577730	71577845	71560896	71561076	71579640	71579836	511,434,471	484,520,476	733,614,590	507,406,420	247	240	0.000109174893338	0.506,0.448,0.49	0.584,0.595,0.577	-0.104
ENSMUSG00000030254	Rad18	chr6	-	112644587	112644747	112649594	112649837	112619849	112620904	112665277	112665338	225,229,226	88,104,90	232,232,210	144,160,195	368	285	0.000109587848812	0.664,0.63,0.66	0.555,0.529,0.455	0.138
ENSMUSG00000035898	Uba6	chr5	-	86136308	86136490	86137816	86137894	86134973	86135079	86140355	86140436	68,62,62	137,186,117	45,43,22	194,216,110	203	307	0.000111525711647	0.429,0.335,0.445	0.26,0.231,0.232	0.162
ENSMUSG00000031583	Wrn	chr8	-	33335996	33336146	33342976	33343125	33334175	33334245	33343546	33343692	40,46,32	36,43,24	68,59,27	21,21,10	274	275	0.000111787388875	0.527,0.518,0.572	0.765,0.738,0.73	-0.205
ENSMUSG00000027778	Ift80	chr3	-	68916091	68916263	68917956	68918104	68914893	68914983	68918489	68918625	149,173,129	209,202,193	123,73,87	237,219,207	273	297	0.000112632584156	0.437,0.482,0.421	0.361,0.266,0.314	0.133
ENSMUSG00000017548	Suz12	chr11	+	80022091	80022269	80024909	80025001	80019678	80019784	80025167	80025311	549,602,504	334,403,270	740,687,463	254,233,222	303	217	0.000113660522472	0.541,0.517,0.572	0.676,0.679,0.599	-0.108
ENSMUSG00000053644	Aldh7a1	chr18	-	56542224	56542322	56544964	56545042	56538700	56538742	56546903	56546948	433,450,398	498,457,462	297,319,299	452,522,589	203	223	0.000113708017326	0.489,0.52,0.486	0.419,0.402,0.358	0.105
ENSMUSG00000036890	Gtdc1	chr2	-	44752046	44752220	44756267	44756435	44635263	44635316	44825350	44825543	119,103,114	188,155,131	116,103,78	264,249,218	293	299	0.000113743218208	0.392,0.404,0.47	0.31,0.297,0.267	0.131
ENSMUSG00000006215	Zbtb17	chr4	+	141465523	141465640	141465721	141465842	141465348	141465436	141465976	141466107	327,295,349	533,500,504	206,155,186	466,407,485	242	246	0.000114466143176	0.384,0.375,0.413	0.31,0.279,0.28	0.101
ENSMUSG00000028789	Azin2	chr4	-	128950599	128950772	128962083	128962204	128949589	128949724	128962300	128962420	32,18,19	93,61,87	56,70,57	92,72,102	246	298	0.000115036273574	0.294,0.263,0.209	0.424,0.541,0.404	-0.201
ENSMUSG00000022324	Matn2	chr15	+	34422341	34422464	34423693	34423816	34410113	34410236	34426162	34426285	66,55,74	68,51,42	306,352,324	119,131,121	248	248	0.00011555570314	0.493,0.519,0.638	0.72,0.729,0.728	-0.176
ENSMUSG00000020952	Scfd1	chr12	+	51387049	51387138	51389281	51389372	51384104	51384175	51390305	51390428	277,271,251	159,122,140	296,266,231	85,91,68	214	216	0.000116805724561	0.637,0.692,0.644	0.779,0.747,0.774	-0.109
ENSMUSG00000031388	Naa10	chrX	-	73917842	73917927	73919501	73919546	73916872	73917195	73919753	73919869	383,316,361	314,290,296	545,495,556	277,228,370	170	210	0.000117045213195	0.601,0.574,0.601	0.708,0.728,0.65	-0.103
ENSMUSG00000053877	Srcap	chr7	+	127538948	127539236	127539756	127539921	127538502	127538768	127540655	127540922	206,350,231	129,160,133	316,281,229	105,91,67	413	290	0.000117393355767	0.529,0.606,0.549	0.679,0.684,0.706	-0.128
ENSMUSG00000036636	Clcn7	chr17	+	25151115	25151232	25151703	25151758	25150541	25150606	25152347	25152408	108,145,98	34,29,23	143,142,109	15,8,15	242	180	0.000118698285271	0.703,0.788,0.76	0.876,0.93,0.844	-0.133
ENSMUSG00000052906	Ubxn8	chr8	-	33629236	33629374	33633501	33633627	33626323	33626365	33635288	33635359	87,96,89	106,91,102	141,146,149	78,73,108	251	263	0.000119159568725	0.462,0.525,0.478	0.654,0.677,0.591	-0.152
ENSMUSG00000022772	Senp5	chr16	-	31965744	31965828	31968799	31968937	31964269	31964320	31977679	31977757	217,207,181	99,89,72	266,214,139	68,52,25	263	209	0.000120056592124	0.635,0.649,0.666	0.757,0.766,0.815	-0.129
ENSMUSG00000025255	Zfhx4	chr3	+	5329434	5329666	5382558	5382627	5245142	5245645	5390335	5390452	203,355,186	123,269,167	148,140,92	207,174,114	357	194	0.000120400561227	0.473,0.418,0.377	0.28,0.304,0.305	0.126
ENSMUSG00000002205	Vrk3	chr7	+	44764124	44764209	44764782	44764888	44762990	44763057	44767121	44767214	216,187,213	274,248,226	226,184,190	156,130,155	210	231	0.000120536275762	0.464,0.453,0.509	0.614,0.609,0.574	-0.124
ENSMUSG00000020530	Ggnbp2	chr11	-	84836598	84836724	84837840	84837988	84836364	84836513	84839980	84840175	528,466,460	430,444,342	405,379,395	233,189,210	273	251	0.000120621731667	0.53,0.491,0.553	0.615,0.648,0.634	-0.108
ENSMUSG00000038773	Kdm3b	chr18	+	34796787	34796912	34799284	34799359	34795674	34795780	34803449	34804049	209,356,235	153,203,183	217,223,160	239,229,202	250	200	0.000121132914718	0.522,0.584,0.507	0.421,0.438,0.388	0.122
ENSMUSG00000017119	Nbr1	chr11	+	101555809	101555875	101556174	101556291	101553987	101554098	101559518	101559581	170,154,161	220,238,185	139,133,111	294,328,225	191	242	0.000121747578188	0.495,0.45,0.524	0.375,0.339,0.385	0.123
ENSMUSG00000020955	Ap4s1	chr12	+	51720635	51720722	51722979	51723048	51716941	51717150	51730887	51730899	223,186,209	99,111,110	234,169,204	61,59,55	212	194	0.000121828242657	0.673,0.605,0.635	0.778,0.724,0.772	-0.12
ENSMUSG00000029003	Mad2l2	chr4	+	148144653	148144727	148145125	148145196	148144263	148144358	148145371	148145696	321,323,340	185,129,166	268,252,272	84,59,83	199	196	0.000122107392285	0.631,0.711,0.669	0.759,0.808,0.763	-0.106
ENSMUSG00000029836	Cbx3	chr6	+	51478437	51478600	51481723	51481818	51475230	51475373	51482479	51483704	27,39,20	30,30,25	19,5,6	37,35,30	288	220	0.000123197748656	0.407,0.498,0.379	0.282,0.098,0.133	0.257
ENSMUSG00000027706	Sec62	chr3	+	30812295	30812356	30814233	30814353	30810444	30810537	30818499	30821263	214,226,193	625,534,568	293,319,220	506,491,447	186	245	0.000125677104564	0.311,0.358,0.309	0.433,0.461,0.393	-0.103
ENSMUSG00000019841	Rev3l	chr10	+	39851866	39852073	39854698	39854808	39847974	39848083	39859106	39859221	125,170,126	115,175,116	107,101,106	54,58,51	332	235	0.000125932180384	0.435,0.407,0.435	0.584,0.552,0.595	-0.151
ENSMUSG00000051950	B3glct	chr5	+	149725410	149725487	149726753	149726865	149709319	149709429	149729923	149730060	83,79,103	189,190,243	89,83,62	357,336,273	202	237	0.000126233435342	0.34,0.328,0.332	0.226,0.225,0.21	0.113
ENSMUSG00000059288	Cdyl	chr13	+	35856662	35856919	35858075	35858248	35815908	35816575	35863198	35863409	142,155,116	83,91,71	269,244,208	102,67,70	382	298	0.00013351847094	0.572,0.571,0.56	0.673,0.74,0.699	-0.136
ENSMUSG00000070420	Zscan25	chr5	+	145287307	145287399	145288293	145288417	145286307	145286509	145290329	145291278	67,58,62	82,102,101	37,20,29	113,88,80	217	249	0.000134183056635	0.484,0.395,0.413	0.273,0.207,0.294	0.173
ENSMUSG00000034292	Traf3ip1	chr1	+	91501004	91501424	91505422	91505494	91499501	91499663	91507492	91507568	84,96,69	39,42,24	180,133,130	34,27,24	545	197	0.000135488615896	0.438,0.452,0.51	0.657,0.64,0.662	-0.186
ENSMUSG00000043241	Upf2	chr2	+	5988386	5988472	6003544	6003653	5982991	5983095	6010314	6010428	175,199,157	163,168,110	279,241,221	157,118,91	211	234	0.000136034675824	0.544,0.568,0.613	0.663,0.694,0.729	-0.12
ENSMUSG00000028718	Stil	chr4	+	115032642	115032871	115038337	115038530	115029868	115030037	115039067	115039177	150,177,122	199,233,188	136,113,106	276,300,247	354	318	0.000136202884647	0.404,0.406,0.368	0.307,0.253,0.278	0.113
ENSMUSG00000015112	Slc25a13	chr6	-	6180970	6181113	6191263	6191317	6152407	6152523	6216995	6217173	49,84,76	135,142,207	59,61,35	57,69,40	179	268	0.000136202884647	0.352,0.47,0.355	0.608,0.57,0.567	-0.189
ENSMUSG00000022607	Ptk2	chr15	-	73330848	73331015	73343132	73343359	73325748	73325836	73394647	73394744	204,255,195	474,466,387	374,242,147	397,331,218	352	292	0.000136354180731	0.263,0.312,0.295	0.439,0.378,0.359	-0.102
ENSMUSG00000037736	Limch1	chr5	+	67027487	67027568	67028757	67028850	67026071	67026112	67029701	67029806	240,291,263	296,373,290	425,390,389	365,314,255	206	218	0.000137289452654	0.462,0.452,0.49	0.552,0.568,0.617	-0.111
ENSMUSG00000029591	Ung	chr5	+	114135863	114135961	114136346	114136435	114132180	114132276	114137152	114137331	357,317,290	297,269,282	391,349,330	212,196,188	223	214	0.000139372231177	0.536,0.531,0.497	0.639,0.631,0.627	-0.111
ENSMUSG00000048799	Cep120	chr18	-	53735642	53735784	53738477	53738592	53731090	53731239	53740051	53740208	208,264,182	186,214,173	161,164,114	254,235,152	240	267	0.000140314576176	0.554,0.578,0.539	0.414,0.437,0.455	0.122
ENSMUSG00000000823	Zfp512b	chr2	-	181589078	181589287	181590469	181590612	181588905	181588977	181590859	181590985	165,176,134	391,293,282	235,197,140	642,666,557	268	334	0.000140878333357	0.345,0.428,0.372	0.313,0.269,0.239	0.108
ENSMUSG00000002055	Spag5	chr11	+	78319466	78319578	78319985	78320072	78315899	78316041	78320331	78320452	423,503,455	490,479,482	395,473,454	309,293,305	237	212	0.000141012403162	0.436,0.484,0.458	0.533,0.591,0.571	-0.106
ENSMUSG00000058835	Abi1	chr2	-	22971082	22971259	22994522	22994690	22962400	22962501	23039948	23040241	307,304,271	474,450,423	302,252,167	590,651,451	293	302	0.00014256930373	0.4,0.41,0.398	0.345,0.285,0.276	0.101
ENSMUSG00000041471	Fam35a	chr14	-	34249176	34249371	34259624	34259732	34248883	34249018	34267500	34268952	52,37,50	74,61,77	29,30,26	106,91,84	233	320	0.000142970350029	0.491,0.454,0.471	0.273,0.312,0.298	0.178
ENSMUSG00000039599	Fam149b	chr14	+	20359754	20359916	20374329	20374454	20358023	20358140	20375509	20375613	172,143,120	352,361,286	137,148,146	187,207,205	287	250	0.000142985041539	0.299,0.257,0.268	0.39,0.384,0.383	-0.111
ENSMUSG00000092470	Gm20518	chr16	-	17843971	17844208	17844982	17845135	17842561	17842777	17849590	17849794	560,468,479	781,810,738	332,279,224	741,684,530	278	362	0.000144314942749	0.483,0.429,0.458	0.368,0.347,0.355	0.1
ENSMUSG00000062822	4833420G17Rik	chr13	+	119479427	119479522	119480934	119481030	119477683	119477854	119484452	119484493	442,419,461	447,384,426	315,228,376	184,165,203	220	221	0.000147050630815	0.498,0.523,0.521	0.632,0.581,0.65	-0.107
ENSMUSG00000024007	Ppil1	chr17	-	29252249	29252318	29261736	29261891	29250802	29251725	29263871	29264158	973,930,877	622,556,570	520,515,509	493,452,509	280	194	0.00014723285195	0.52,0.537,0.516	0.422,0.441,0.409	0.1
ENSMUSG00000041328	Pcf11	chr7	-	92663966	92664155	92665739	92665865	92663461	92663656	92669428	92669934	99,111,114	198,200,171	108,80,71	327,251,209	251	314	0.000147493494527	0.385,0.41,0.455	0.292,0.285,0.298	0.125
ENSMUSG00000038241	Cep250	chr2	+	155976083	155976211	155976388	155976558	155975670	155975864	155979143	155979311	106,125,91	90,169,120	178,202,165	111,97,117	253	295	0.000149936574726	0.579,0.463,0.469	0.652,0.708,0.622	-0.157
ENSMUSG00000031889	D230025D16Rik	chr8	+	105239670	105239750	105240840	105240938	105238422	105238466	105241026	105241139	118,121,131	100,101,107	183,138,117	59,70,61	205	223	0.000149956215783	0.562,0.566,0.571	0.771,0.682,0.676	-0.143
ENSMUSG00000031511	Arhgef7	chr8	+	11785712	11785914	11791455	11791544	11782640	11782655	11800459	11800554	472,654,478	275,331,285	702,675,534	224,246,219	327	214	0.000151398041302	0.529,0.564,0.523	0.672,0.642,0.615	-0.104
ENSMUSG00000035093	Secisbp2l	chr2	-	125773175	125773500	125775552	125775731	125771408	125771544	125782598	125782870	58,90,70	103,116,79	45,39,30	122,136,72	304	450	0.00015147960542	0.455,0.535,0.567	0.353,0.298,0.381	0.175
ENSMUSG00000030726	Pold3	chr7	-	100100419	100100681	100106562	100106695	100099463	100099536	100108511	100108551	412,431,360	402,398,384	360,277,240	480,426,483	258	387	0.00015147960542	0.606,0.619,0.584	0.529,0.494,0.427	0.12
ENSMUSG00000024908	Ppp6r3	chr19	-	3521733	3521920	3526701	3526934	3518244	3518382	3544107	3544255	432,534,442	560,615,504	497,483,268	390,332,243	358	312	0.000151691501586	0.402,0.431,0.433	0.526,0.559,0.49	-0.103
ENSMUSG00000027454	Gins1	chr2	+	150925881	150925998	150928041	150928116	150917868	150917959	150930840	150931280	537,495,493	400,368,350	335,326,330	146,156,160	242	200	0.000151691501586	0.526,0.526,0.538	0.655,0.633,0.63	-0.109
ENSMUSG00000015750	Aph1a	chr3	+	95894820	95894991	95895142	95895216	95893968	95894283	95895447	95895570	5,8,2	8,10,4	2,0,0	9,1,12	296	199	0.000151691501586	0.296,0.35,0.252	0.13,0.0,0.0	0.256
ENSMUSG00000057363	Uxs1	chr1	-	43790463	43790644	43797244	43797305	43780064	43780169	43805352	43805396	36,21,32	38,26,28	52,51,43	19,24,15	186	306	0.000155200514775	0.609,0.571,0.653	0.818,0.778,0.825	-0.196
ENSMUSG00000039703	Nploc4	chr11	-	120384542	120384659	120385769	120385865	120383296	120383399	120389367	120389439	466,470,416	610,691,571	575,538,501	542,525,421	221	242	0.000155552172879	0.455,0.427,0.444	0.537,0.529,0.566	-0.102
ENSMUSG00000026349	Ccnt2	chr1	+	127795254	127795317	127797840	127797886	127793357	127793418	127799389	127799553	115,150,141	28,38,34	204,149,115	17,21,12	188	171	0.000155635569363	0.789,0.782,0.79	0.916,0.866,0.897	-0.106
ENSMUSG00000028672	Hmgcl	chr4	+	135950549	135950633	135953856	135953952	135946447	135946540	135955586	135955735	190,142,151	339,295,369	231,146,206	245,210,285	209	221	0.000157858043603	0.372,0.337,0.302	0.499,0.424,0.433	-0.115
ENSMUSG00000028622	Mrpl37	chr4	-	107060482	107060640	107061882	107062068	107057371	107057575	107064384	107064500	729,695,705	763,733,731	632,721,679	475,373,509	311	283	0.000157858043603	0.465,0.463,0.467	0.548,0.638,0.548	-0.113
ENSMUSG00000062373	Tmem65	chr15	-	58794341	58794409	58797200	58797245	58790154	58790209	58822842	58823530	78,81,64	69,74,81	153,116,98	63,52,64	170	193	0.00015893382533	0.562,0.554,0.473	0.734,0.717,0.635	-0.166
ENSMUSG00000020807	4933427D14Rik	chr11	-	72158791	72159016	72159399	72159520	72153928	72155438	72165516	72165598	88,86,88	91,83,77	89,117,101	58,51,32	246	350	0.000159609216593	0.579,0.596,0.619	0.686,0.765,0.818	-0.158
ENSMUSG00000030782	Tgfb1i1	chr7	+	128248577	128248720	128248886	128248974	128248419	128248472	128249089	128249195	165,151,151	165,124,111	205,242,225	337,283,328	268	213	0.000159609216593	0.443,0.492,0.52	0.326,0.405,0.353	0.124
ENSMUSG00000027288	Zfp106	chr2	-	120539294	120539492	120555230	120555315	120533510	120535679	120563686	120563807	122,185,124	228,308,215	113,97,70	400,324,162	210	323	0.000160566651393	0.451,0.48,0.47	0.303,0.315,0.399	0.128
ENSMUSG00000030374	Strn4	chr7	+	16824138	16824217	16826463	16826661	16823005	16823079	16828674	16828814	451,546,502	1030,887,924	434,372,354	1128,1116,1076	204	323	0.000161884152474	0.409,0.494,0.462	0.379,0.345,0.342	0.1
ENSMUSG00000020740	Gga3	chr11	-	115591262	115591366	115591629	115591753	115590886	115590967	115592431	115592530	124,91,86	118,95,113	64,72,50	166,117,105	249	229	0.00016368636946	0.491,0.468,0.412	0.262,0.361,0.305	0.148
ENSMUSG00000049470	Aff4	chr11	+	53375588	53375633	53380585	53380672	53372973	53373057	53389754	53389791	94,78,87	95,85,79	101,65,47	175,145,77	170	212	0.000164778930202	0.552,0.534,0.579	0.419,0.359,0.432	0.152
ENSMUSG00000036672	Cenpt	chr8	-	105848750	105848899	105849186	105849323	105846983	105847178	105849424	105849521	303,256,268	384,365,337	289,282,322	268,248,233	262	274	0.0001649143449	0.452,0.423,0.454	0.53,0.543,0.591	-0.112
ENSMUSG00000045672	Col27a1	chr4	+	63302367	63302421	63309521	63309629	63301557	63301611	63313425	63313479	24,20,20	114,104,73	15,17,20	237,162,192	179	233	0.000166544206361	0.215,0.2,0.263	0.076,0.12,0.119	0.121
ENSMUSG00000030774	Pak1	chr7	+	97883471	97883588	97886297	97886472	97871574	97871612	97888956	97889020	365,303,373	363,386,331	467,350,382	282,241,258	242	300	0.000166763393581	0.555,0.493,0.583	0.672,0.643,0.647	-0.11
ENSMUSG00000058388	Phtf1	chr3	+	103991037	103991211	103993680	103993902	103988614	103988774	103996601	103996730	402,476,400	493,452,449	715,714,631	499,515,480	299	347	0.000167737334026	0.486,0.55,0.508	0.624,0.617,0.604	-0.1
ENSMUSG00000027365	Trpm7	chr2	-	126844299	126844474	126846073	126846245	126842855	126842979	126848496	126848621	236,252,218	232,278,226	160,197,56	325,279,110	297	300	0.000169542374508	0.507,0.478,0.494	0.332,0.416,0.34	0.13
ENSMUSG00000042901	Aida	chr1	+	183306884	183306939	183313660	183313724	183306423	183306477	183313978	183314082	37,23,25	117,104,80	40,37,48	79,58,60	180	189	0.000171467376136	0.249,0.188,0.247	0.347,0.401,0.457	-0.174
ENSMUSG00000041164	Zmiz2	chr11	+	6396231	6396434	6396664	6396848	6395757	6395872	6397028	6397289	177,202,179	222,252,179	112,85,83	186,168,194	328	309	0.000171558962629	0.429,0.43,0.485	0.362,0.323,0.287	0.124
ENSMUSG00000029674	Limk1	chr5	-	134662102	134662162	134664184	134664316	134661792	134661858	134665206	134665293	340,336,293	189,195,168	552,567,559	208,211,186	257	185	0.000172989980915	0.564,0.554,0.557	0.656,0.659,0.684	-0.108
ENSMUSG00000036817	Sun1	chr5	+	139230772	139230838	139231126	139231237	139229752	139229944	139233470	139233569	62,87,56	118,148,121	114,106,89	115,107,99	191	236	0.000173126698207	0.394,0.421,0.364	0.551,0.55,0.526	-0.149
ENSMUSG00000048402	Gli2	chr1	-	118866571	118866757	118890295	118890401	118855435	118855637	119002039	119002206	111,140,145	244,280,252	159,144,143	544,491,400	231	311	0.000174513796259	0.38,0.402,0.437	0.282,0.283,0.325	0.11
ENSMUSG00000026925	Inpp5e	chr2	-	26400035	26400143	26400372	26400492	26399412	26399574	26400885	26401010	201,252,203	147,140,124	179,176,184	68,53,74	245	233	0.000174761486753	0.565,0.631,0.609	0.715,0.76,0.703	-0.124
ENSMUSG00000026499	Acbd3	chr1	+	180738462	180738637	180745070	180745257	180736691	180736850	180746793	180747078	220,149,147	250,242,235	301,284,192	254,230,175	300	312	0.000174761486753	0.478,0.39,0.394	0.552,0.562,0.533	-0.128
ENSMUSG00000032397	Tipin	chr9	+	64289709	64289782	64290373	64290449	64288107	64288243	64294009	64294132	634,477,641	786,709,773	575,541,533	527,467,447	198	201	0.000175078239152	0.45,0.406,0.457	0.526,0.54,0.548	-0.1
ENSMUSG00000052406	Rexo4	chr2	-	26958478	26958567	26960223	26960417	26955494	26955569	26960602	26960740	327,267,302	49,48,60	241,198,244	66,70,81	319	214	0.000175156584238	0.817,0.789,0.772	0.71,0.655,0.669	0.115
ENSMUSG00000071054	Safb	chr17	+	56597787	56597815	56598643	56599220	56595651	56595714	56599622	56599672	158,166,147	578,639,532	192,214,161	430,445,450	153	702	0.000176501571177	0.556,0.544,0.559	0.672,0.688,0.621	-0.107
ENSMUSG00000035620	Ric8b	chr10	+	84980047	84980192	84992119	84992264	84970728	84970824	85001781	85001901	269,283,254	54,59,53	198,203,168	83,58,81	270	270	0.000178380478448	0.833,0.827,0.827	0.705,0.778,0.675	0.11
ENSMUSG00000026404	Ddx59	chr1	+	136419409	136419577	136424794	136424884	136416581	136417396	136432311	136432563	159,141,133	83,84,68	238,239,236	76,75,65	293	215	0.000178488208695	0.584,0.552,0.589	0.697,0.7,0.727	-0.133
ENSMUSG00000040940	Arhgef1	chr7	+	24908310	24908424	24912056	24912155	24907853	24907934	24912309	24912352	187,198,125	209,200,208	239,212,265	177,153,158	239	224	0.000180719391269	0.456,0.481,0.36	0.559,0.565,0.611	-0.146
ENSMUSG00000017132	Cyth1	chr11	-	118177219	118177296	118182219	118182331	118170825	118170897	118182764	118182913	242,189,171	111,102,85	377,373,347	127,108,87	237	202	0.000182343950391	0.65,0.612,0.632	0.717,0.746,0.773	-0.114
ENSMUSG00000021945	Zmym2	chr14	+	56921501	56921617	56925840	56925957	56920586	56920737	56928186	56928337	413,480,404	271,310,318	370,379,234	152,194,90	241	242	0.000182774283342	0.605,0.609,0.561	0.71,0.662,0.723	-0.107
ENSMUSG00000040365	Trim41	chr11	-	48808464	48808487	48809049	48809280	48808124	48808252	48812299	48812395	333,341,322	33,26,26	298,291,331	51,50,53	356	148	0.000185352294244	0.808,0.845,0.837	0.708,0.708,0.722	0.117
ENSMUSG00000025239	Limd1	chr9	+	123500130	123500232	123510507	123510575	123478700	123480621	123511215	123511278	229,230,230	157,174,164	129,126,90	188,129,108	227	193	0.000185690453336	0.554,0.529,0.544	0.368,0.454,0.415	0.13
ENSMUSG00000020736	Nt5c	chr11	-	115490852	115490967	115491270	115491371	115490419	115490744	115491606	115491862	225,253,240	283,312,329	298,237,365	214,233,279	226	240	0.000185743702218	0.458,0.463,0.437	0.597,0.519,0.581	-0.113
ENSMUSG00000028580	Pum1	chr4	+	130668924	130669298	130701041	130701110	130663385	130663467	130718153	130718262	287,358,282	155,182,136	487,501,350	180,131,108	499	194	0.000185743702218	0.419,0.433,0.446	0.513,0.598,0.558	-0.124
ENSMUSG00000022074	Tnfrsf10b	chr14	+	69773376	69773487	69775085	69775194	69770780	69770877	69776071	69776268	70,60,68	43,64,66	102,136,101	39,54,40	236	234	0.000185743702218	0.617,0.482,0.505	0.722,0.714,0.715	-0.182
ENSMUSG00000027751	Supt20	chr3	+	54720405	54720461	54722556	54722640	54718233	54718391	54725969	54726075	154,137,133	225,196,188	157,186,272	165,143,165	181	209	0.000188819866221	0.441,0.447,0.45	0.524,0.6,0.656	-0.147
ENSMUSG00000032867	Fbxw8	chr5	-	118124935	118125024	118128808	118128973	118113611	118113769	118142667	118142772	551,453,511	397,396,386	411,358,319	181,202,164	290	214	0.000192569567631	0.506,0.458,0.494	0.626,0.567,0.589	-0.108
ENSMUSG00000028896	Rcc1	chr4	-	132337730	132337910	132338050	132338238	132335716	132335813	132339924	132340006	551,531,588	638,641,671	435,451,403	380,359,247	313	305	0.000192689224082	0.457,0.447,0.461	0.527,0.55,0.614	-0.109
ENSMUSG00000029469	Ift81	chr5	-	122594524	122594688	122600439	122600524	122593049	122593145	122602267	122602378	116,118,116	209,157,147	94,104,100	234,284,241	210	289	0.000192829102385	0.433,0.508,0.521	0.356,0.335,0.363	0.136
ENSMUSG00000061458	Nol10	chr12	+	17368308	17368387	17373561	17373628	17362594	17362680	17379247	17379300	172,190,190	156,176,174	227,169,151	113,107,77	204	192	0.000195427546388	0.509,0.504,0.507	0.654,0.598,0.649	-0.127
ENSMUSG00000020166	Cnot2	chr10	-	116504034	116504114	116517316	116517383	116501191	116501317	116527826	116527949	407,441,385	363,356,344	603,573,484	318,352,271	192	205	0.00019684984568	0.545,0.569,0.544	0.669,0.635,0.656	-0.101
ENSMUSG00000053414	Hunk	chr16	+	90453679	90453815	90464140	90464268	90447309	90447365	90472443	90472579	317,373,332	312,384,317	331,323,290	232,214,156	261	253	0.000198586282754	0.496,0.485,0.504	0.58,0.594,0.643	-0.111
ENSMUSG00000007783	Cpt1c	chr7	-	44963903	44964009	44965083	44965266	44962742	44962859	44965370	44965566	54,47,42	120,122,97	54,39,46	214,204,225	308	231	0.000198704486028	0.252,0.224,0.245	0.159,0.125,0.133	0.101
ENSMUSG00000021911	Parg	chr14	+	32271629	32271708	32274849	32274958	32262683	32262831	32284098	32284204	253,305,317	277,284,294	396,375,392	259,216,258	204	234	0.000199870392613	0.512,0.552,0.553	0.637,0.666,0.635	-0.107
ENSMUSG00000020166	Cnot2	chr10	-	116507040	116507188	116517316	116517383	116504034	116504114	116549032	116549175	118,100,77	44,38,30	143,162,130	27,31,19	192	273	0.000203289562242	0.792,0.789,0.785	0.883,0.881,0.907	-0.102
ENSMUSG00000036885	Arhgef26	chr3	+	62448092	62448302	62458372	62458440	62432487	62432642	62460203	62460212	73,76,43	2,0,0	70,69,69	2,9,5	335	193	0.000209588048046	0.955,1.0,1.0	0.953,0.815,0.888	0.1
ENSMUSG00000043987	Cep164	chr9	-	45803172	45803328	45809703	45809908	45802642	45802777	45817977	45818089	115,160,117	66,74,68	178,154,122	45,37,44	330	281	0.000216044168177	0.597,0.648,0.594	0.771,0.78,0.702	-0.138
ENSMUSG00000002006	Pdzd4	chrX	-	73798757	73798848	73799833	73800087	73798193	73798292	73824281	73824969	111,101,92	118,84,98	135,103,87	188,178,211	379	216	0.000216712236545	0.349,0.407,0.349	0.29,0.248,0.19	0.126
ENSMUSG00000016495	Plgrkt	chr19	-	29358316	29358403	29360816	29360927	29351043	29351174	29361796	29361970	233,155,212	258,188,193	443,433,430	296,289,301	236	212	0.000217751448987	0.448,0.425,0.497	0.573,0.574,0.562	-0.113
ENSMUSG00000029625	Cpsf4	chr5	+	145175556	145175652	145176110	145176204	145173306	145173459	145177229	145177302	466,490,434	469,473,432	314,266,281	455,431,405	221	219	0.0002201463488	0.496,0.507,0.499	0.406,0.379,0.407	0.103
ENSMUSG00000021501	Caml	chr13	+	55624710	55625171	55628576	55628642	55623004	55623256	55631808	55632411	299,309,290	137,120,104	534,489,532	107,111,156	586	191	0.000220222401208	0.416,0.456,0.476	0.619,0.589,0.526	-0.129
ENSMUSG00000024068	Spast	chr17	+	74373662	74373754	74374122	74374202	74373283	74373359	74375082	74375125	304,309,270	361,385,303	416,404,370	360,310,253	217	205	0.000222202818326	0.443,0.431,0.457	0.522,0.552,0.58	-0.108
ENSMUSG00000063382	Bcl9l	chr9	+	44505052	44505263	44505415	44505500	44501801	44501921	44505583	44507870	257,214,177	188,248,181	186,193,130	314,273,243	336	210	0.000224330335988	0.461,0.35,0.379	0.27,0.306,0.251	0.121
ENSMUSG00000038126	Mphosph9	chr5	-	124320844	124320998	124324873	124325137	124315372	124315896	124327785	124327972	36,22,30	10,14,12	40,42,18	5,3,1	389	279	0.000224650840286	0.721,0.53,0.642	0.852,0.909,0.928	-0.265
ENSMUSG00000030213	Atf7ip	chr6	+	136571472	136571538	136575244	136575318	136566647	136566785	136582377	136582466	127,184,132	129,184,136	86,81,58	140,144,113	191	199	0.000225255333877	0.506,0.51,0.503	0.39,0.37,0.348	0.137
ENSMUSG00000033813	Tcea1	chr1	+	4878026	4878132	4886743	4886831	4867469	4867532	4889456	4889602	423,407,384	240,242,276	522,462,326	206,177,139	231	213	0.000225440292928	0.619,0.608,0.562	0.7,0.706,0.684	-0.1
ENSMUSG00000039163	Cmc1	chr9	-	118075121	118075212	118115339	118115429	118064528	118065348	118150016	118150196	50,83,60	266,293,297	58,101,119	204,170,186	215	216	0.000225440292928	0.159,0.222,0.169	0.222,0.374,0.391	-0.146
ENSMUSG00000022515	Anks3	chr16	-	4943078	4943251	4943558	4943700	4942692	4942778	4946054	4946179	179,223,174	209,177,159	160,179,202	294,238,325	267	298	0.000225440292928	0.489,0.584,0.55	0.378,0.456,0.41	0.126
ENSMUSG00000023927	Satb1	chr17	-	51767891	51768047	51775205	51775418	51742645	51742849	51782611	51783066	160,177,150	145,109,121	140,103,99	64,35,42	338	281	0.000228644407706	0.478,0.574,0.508	0.645,0.71,0.662	-0.152
ENSMUSG00000024384	Iws1	chr18	+	32084652	32084750	32086272	32086423	32084178	32084236	32087069	32087152	395,374,332	322,341,383	520,479,396	318,300,235	223	276	0.000228824069791	0.603,0.576,0.518	0.669,0.664,0.676	-0.104
ENSMUSG00000026037	Orc2	chr1	-	58483642	58483703	58492856	58492888	58480959	58481153	58493660	58493750	59,57,75	219,235,291	97,80,62	206,170,147	157	186	0.000229186864911	0.242,0.223,0.234	0.358,0.358,0.333	-0.117
ENSMUSG00000028107	Tars2	chr3	-	95750866	95750984	95751505	95751630	95750700	95750765	95753006	95753130	201,211,207	145,135,161	198,158,175	68,73,80	250	243	0.000231397241435	0.574,0.603,0.555	0.739,0.678,0.68	-0.122
ENSMUSG00000026098	Pms1	chr1	-	53256628	53256792	53267827	53267930	53216230	53216347	53275069	53275252	117,113,107	90,90,97	58,56,47	81,99,69	228	289	0.00023286115484	0.622,0.614,0.583	0.476,0.418,0.463	0.154
ENSMUSG00000002835	Chaf1a	chr17	+	56044061	56044112	56046822	56047634	56040415	56040551	56056420	56056477	19,28,110	726,864,862	4,5,18	680,676,584	176	937	0.000234538858686	0.122,0.147,0.405	0.03,0.038,0.141	0.155
ENSMUSG00000022503	Nubp1	chr16	+	10419652	10419685	10420255	10420346	10417660	10417729	10420973	10421128	72,88,72	347,334,348	71,67,59	170,154,168	158	216	0.000234552767415	0.221,0.265,0.22	0.363,0.373,0.324	-0.118
ENSMUSG00000025932	Eya1	chr1	-	14283120	14283198	14302769	14302897	14274533	14274603	14304424	14304474	307,293,261	301,336,259	157,141,89	229,269,148	253	203	0.000234552767415	0.45,0.412,0.447	0.355,0.296,0.325	0.111
ENSMUSG00000019854	Reps1	chr10	+	18089447	18089571	18104153	18104275	18055860	18056115	18114398	18114486	146,130,134	115,102,120	66,78,86	140,135,100	249	247	0.000239053150379	0.557,0.558,0.526	0.319,0.364,0.46	0.166
ENSMUSG00000038383	Pigu	chr2	-	155336681	155336741	155345647	155345712	155332645	155335423	155357265	155357419	165,165,120	102,78,77	111,91,90	118,78,102	190	185	0.000240581362672	0.612,0.673,0.603	0.478,0.532,0.462	0.139
ENSMUSG00000060227	Casc4	chr2	+	121906697	121906778	121910798	121910897	121905929	121906071	121911870	121912041	212,183,188	308,329,304	223,268,142	674,549,396	206	224	0.0002433340672	0.428,0.377,0.402	0.265,0.347,0.281	0.105
ENSMUSG00000025026	Add3	chr19	+	53226590	53226729	53231179	53231331	53216800	53217015	53232123	53232204	617,569,525	435,482,413	412,442,288	487,509,337	264	277	0.000243441270368	0.598,0.553,0.572	0.47,0.477,0.473	0.101
ENSMUSG00000027074	Slc43a3	chr2	+	84938222	84938352	84940980	84941027	84936889	84937869	84944241	84944318	290,315,263	90,119,103	464,425,347	277,211,224	255	172	0.000243441270368	0.685,0.641,0.633	0.53,0.576,0.511	0.114
ENSMUSG00000107476	Zfp862-ps	chr6	+	48511814	48512512	48527444	48527549	48508271	48508383	48528350	48530440	89,80,73	77,79,50	62,62,40	90,101,76	823	230	0.00024530417834	0.244,0.221,0.29	0.161,0.146,0.128	0.107
ENSMUSG00000036054	Sugp2	chr8	+	70258942	70259004	70259682	70259819	70257201	70257614	70260468	70264296	116,101,89	239,228,219	60,87,99	266,322,346	187	262	0.000246090556574	0.405,0.383,0.363	0.24,0.275,0.286	0.117
ENSMUSG00000051331	Cacna1c	chr6	-	118637729	118637813	118638426	118638510	118627441	118627570	118651947	118652058	47,51,33	16,16,13	34,29,12	24,39,16	209	209	0.000250489565794	0.746,0.761,0.717	0.586,0.426,0.429	0.261
ENSMUSG00000027615	Hps3	chr3	-	20019802	20019957	20025730	20025920	20018810	20018919	20028959	20029318	54,44,52	10,26,22	50,34,27	51,46,28	315	280	0.000252253957474	0.828,0.601,0.678	0.466,0.397,0.462	0.261
ENSMUSG00000007833	Aldh16a1	chr7	-	45144866	45145034	45145475	45145606	45144512	45144714	45145684	45145790	253,196,275	284,223,276	220,183,226	128,143,153	256	293	0.000253010919453	0.505,0.501,0.533	0.663,0.594,0.628	-0.115
ENSMUSG00000021972	Hmbox1	chr14	-	64861515	64861626	64887574	64887660	64851884	64852038	64896649	64897126	144,176,143	150,254,189	112,105,73	253,230,141	211	236	0.00025417798189	0.518,0.437,0.458	0.331,0.338,0.367	0.126
ENSMUSG00000001909	Trmt1	chr8	+	84689631	84689908	84690516	84690572	84689268	84689349	84690772	84690947	104,89,106	2,0,3	111,82,68	8,9,5	402	181	0.000256468278324	0.959,1.0,0.941	0.862,0.804,0.86	0.125
ENSMUSG00000033943	Mga	chr2	+	119960339	119960451	119960725	119960959	119958156	119958363	119961793	119961970	116,174,133	158,199,151	219,202,178	181,147,111	237	359	0.000256517031096	0.527,0.57,0.572	0.647,0.675,0.708	-0.12
ENSMUSG00000049470	Aff4	chr11	+	53380585	53380672	53389754	53389791	53375588	53375633	53392770	53392816	152,147,116	73,79,61	173,191,89	184,143,86	212	162	0.000256641288109	0.614,0.587,0.592	0.418,0.505,0.442	0.143
ENSMUSG00000040479	Dgkz	chr2	-	91940757	91940874	91940964	91941036	91940604	91940676	91942289	91942358	172,170,125	265,262,258	139,117,109	388,344,276	197	242	0.000256790057468	0.444,0.444,0.373	0.306,0.295,0.327	0.111
ENSMUSG00000007646	Rad51c	chr11	-	87395265	87395397	87397623	87397757	87389833	87389900	87401389	87401556	74,64,59	110,79,82	40,44,37	101,111,111	259	257	0.000256999217632	0.4,0.446,0.417	0.282,0.282,0.249	0.15
ENSMUSG00000028127	Abcd3	chr3	-	121761414	121761471	121765000	121765105	121759755	121760309	121768621	121768741	305,309,263	190,116,123	353,342,303	94,99,79	230	182	0.00026099677892	0.56,0.678,0.629	0.748,0.732,0.752	-0.122
ENSMUSG00000031485	Prosc	chr8	+	27049173	27049308	27051258	27051401	27045923	27045999	27052235	27052334	388,366,306	257,273,295	229,200,179	292,225,247	260	268	0.000261550555274	0.609,0.58,0.517	0.447,0.478,0.428	0.118
ENSMUSG00000034602	Mon2	chr10	-	123023909	123024011	123026079	123026170	123022833	123022944	123026253	123026327	162,141,125	139,155,139	82,95,46	146,148,129	216	227	0.000261603027696	0.551,0.489,0.486	0.371,0.403,0.273	0.16
ENSMUSG00000027430	Dtd1	chr2	+	144617191	144617427	144635757	144635864	144603787	144603878	144746900	144747073	201,197,178	165,188,186	122,138,152	197,197,235	361	232	0.000266853811024	0.439,0.402,0.381	0.285,0.31,0.294	0.111
ENSMUSG00000028245	Nsmaf	chr4	-	6438042	6438121	6440899	6440989	6437853	6437921	6453984	6454255	54,62,51	81,106,79	69,59,37	228,166,108	215	204	0.000267689531857	0.387,0.357,0.38	0.223,0.252,0.245	0.135
ENSMUSG00000005899	Smpd4	chr16	+	17625719	17625862	17625943	17626019	17623904	17623991	17626429	17626538	380,463,384	346,310,293	369,310,296	406,387,354	268	201	0.000268094371924	0.452,0.528,0.496	0.405,0.375,0.385	0.104
ENSMUSG00000032024	Clmp	chr9	+	40774362	40774485	40781112	40781254	40772360	40772528	40782306	40785319	967,806,782	803,884,681	808,630,520	952,883,962	248	267	0.000268094371924	0.565,0.495,0.553	0.477,0.434,0.368	0.111
ENSMUSG00000046897	Zfp740	chr15	+	102205228	102205305	102208235	102208361	102204570	102204883	102209154	102209273	22,36,7	108,70,87	9,8,2	117,138,78	202	251	0.000268373464237	0.202,0.39,0.091	0.087,0.067,0.031	0.166
ENSMUSG00000039294	BC017643	chr11	-	121225803	121225900	121226768	121226842	121224596	121224693	121227242	121227284	91,65,80	207,188,168	63,46,49	242,230,203	199	222	0.00026877629429	0.329,0.278,0.347	0.225,0.182,0.212	0.112
ENSMUSG00000020700	Map3k3	chr11	+	106117489	106117603	106123785	106123906	106114183	106114283	106142424	106142558	232,270,216	327,263,277	218,189,140	417,374,276	239	246	0.000270784903817	0.422,0.514,0.445	0.35,0.342,0.343	0.115
ENSMUSG00000023809	Rps6ka2	chr17	+	7227912	7228029	7236045	7236127	7170114	7170443	7246701	7246782	109,103,115	93,132,89	99,84,53	41,46,18	242	207	0.000275446288013	0.501,0.4,0.525	0.674,0.61,0.716	-0.191
ENSMUSG00000035168	Tanc1	chr2	+	59724660	59724849	59758464	59758569	59699347	59699427	59771131	59771262	66,98,56	62,112,90	41,26,25	91,64,80	314	230	0.000279323962714	0.438,0.391,0.313	0.248,0.229,0.186	0.16
ENSMUSG00000031154	Otud5	chrX	+	7856303	7856397	7867514	7867579	7842597	7842710	7867666	7867823	346,281,305	337,335,260	429,446,477	286,303,284	219	190	0.00028018237743	0.471,0.421,0.504	0.565,0.561,0.593	-0.108
ENSMUSG00000022517	Mgrn1	chr16	+	4915752	4915819	4918865	4918913	4913689	4913807	4920312	4920381	343,369,334	216,201,207	240,234,207	235,228,178	192	173	0.000284764729993	0.589,0.623,0.592	0.479,0.48,0.512	0.111
ENSMUSG00000029036	Atad3a	chr4	-	155750131	155750256	155750472	155750598	155749156	155749208	155750867	155750924	170,140,149	326,234,257	150,127,176	384,412,486	251	250	0.000285093764027	0.342,0.373,0.366	0.28,0.235,0.265	0.1
ENSMUSG00000031657	Heatr3	chr8	+	88164887	88165031	88166995	88167172	88161517	88161966	88170858	88172027	406,390,397	437,432,425	296,268,274	458,409,510	269	302	0.000286531318345	0.511,0.503,0.512	0.42,0.424,0.376	0.102
ENSMUSG00000033365	Ipo13	chr4	-	117894743	117894925	117895211	117895301	117894485	117894657	117895419	117895478	165,158,131	300,307,230	105,123,107	305,317,380	215	307	0.000288739894505	0.44,0.424,0.449	0.33,0.357,0.287	0.113
ENSMUSG00000010830	Kdelr3	chr15	+	79524803	79524962	79525666	79525919	79522810	79522911	79527071	79527739	44,49,54	53,36,53	91,125,102	219,210,194	284	378	0.00028924217978	0.525,0.644,0.576	0.356,0.442,0.412	0.178
ENSMUSG00000031792	Usb1	chr8	+	95338633	95338817	95343121	95343175	95333367	95333534	95343956	95344281	285,279,277	92,92,86	287,257,280	130,134,174	309	179	0.00028924217978	0.642,0.637,0.651	0.561,0.526,0.482	0.12
ENSMUSG00000055320	Tead1	chr7	+	112842039	112842102	112856052	112856064	112839415	112839480	112856797	112856932	128,160,125	7,10,3	74,59,23	10,13,5	188	137	0.000290006798517	0.93,0.921,0.968	0.844,0.768,0.77	0.146
ENSMUSG00000057406	Whsc1	chr5	+	33891505	33891647	33891939	33892046	33887251	33887368	33893404	33893609	926,1004,843	710,827,704	461,448,410	500,499,644	267	232	0.000291924398636	0.531,0.513,0.51	0.445,0.438,0.356	0.105
ENSMUSG00000086370	Ftx	chrX	-	103595930	103596007	103605457	103605619	103569567	103572561	103606317	103606382	59,62,48	25,30,20	126,94,62	22,14,15	287	202	0.000293747833608	0.624,0.593,0.628	0.801,0.825,0.744	-0.175
ENSMUSG00000038146	Notch3	chr17	-	32144701	32144834	32146406	32146591	32144366	32144624	32146980	32147128	244,353,276	259,329,218	235,234,231	146,147,114	310	258	0.000294722412019	0.439,0.472,0.513	0.573,0.57,0.628	-0.116
ENSMUSG00000030880	Polr3e	chr7	+	120927887	120928003	120928427	120928510	120926943	120927021	120930878	120930986	237,288,204	144,148,131	369,333,240	108,122,103	241	208	0.000297673822633	0.587,0.627,0.573	0.747,0.702,0.668	-0.11
ENSMUSG00000030016	Zfp638	chr6	+	83954710	83954761	83958183	83958252	83953334	83953387	83959930	83959968	178,211,196	186,231,204	167,161,121	74,77,98	176	194	0.000300797941477	0.513,0.502,0.514	0.713,0.697,0.576	-0.152
ENSMUSG00000038535	Zfp280d	chr9	+	72301700	72301766	72301866	72302006	72298701	72298848	72307950	72308068	153,152,110	204,230,205	137,94,57	311,250,176	191	265	0.000302695718228	0.51,0.478,0.427	0.379,0.343,0.31	0.128
ENSMUSG00000030779	Rbbp6	chr7	+	122992399	122992454	122994669	122994738	122992223	122992302	122996942	122997305	54,75,58	69,122,61	44,43,32	101,108,117	180	194	0.000303154440366	0.458,0.399,0.506	0.32,0.3,0.228	0.172
ENSMUSG00000020520	Galnt10	chr11	+	57725522	57725661	57736977	57737144	57721294	57721397	57765559	57765745	126,117,138	231,259,253	176,166,130	234,182,150	264	292	0.000303409069728	0.376,0.333,0.376	0.454,0.502,0.489	-0.12
ENSMUSG00000022672	Prkdc	chr16	+	15714147	15714280	15714915	15715074	15713579	15713788	15715865	15716066	12,25,11	27,37,21	21,13,14	9,9,6	258	284	0.000303968289708	0.329,0.427,0.366	0.72,0.614,0.72	-0.311
ENSMUSG00000020538	Srebf1	chr11	-	60201245	60201411	60201579	60201712	60200634	60200835	60201795	60201905	206,179,215	211,181,225	180,209,280	135,136,152	258	291	0.000306214494012	0.524,0.527,0.519	0.601,0.634,0.675	-0.113
ENSMUSG00000007670	Khsrp	chr17	-	57027816	57027856	57027955	57027994	57027048	57027098	57029041	57029138	96,90,109	247,301,268	94,95,87	165,130,153	164	165	0.000306847025806	0.281,0.231,0.29	0.364,0.424,0.364	-0.117
ENSMUSG00000058318	Phf21a	chr2	+	92215463	92215575	92228448	92228481	92214048	92214089	92230658	92230724	114,102,100	103,113,75	188,187,156	97,83,92	237	158	0.000308948691304	0.425,0.376,0.471	0.564,0.6,0.531	-0.141
ENSMUSG00000026605	Cenpf	chr1	-	189668515	189668638	189672508	189672634	189661996	189662132	189678938	189679141	140,159,129	136,203,133	153,188,92	111,91,22	251	248	0.0003093528114	0.504,0.436,0.489	0.577,0.671,0.805	-0.208
ENSMUSG00000034164	Emid1	chr11	-	5135353	5135431	5143826	5143924	5131481	5131571	5144294	5144408	3,1,5	0,0,0	7,7,5	1,2,4	223	203	0.000311042426853	1.0,1.0,1.0	0.864,0.761,0.532	0.281
ENSMUSG00000028053	Ash1l	chr3	+	89072445	89072612	89075975	89076277	89070473	89070646	89076990	89079375	163,187,128	153,155,120	153,219,263	99,103,139	292	427	0.000311818591437	0.609,0.638,0.609	0.693,0.757,0.735	-0.11
ENSMUSG00000024896	Minpp1	chr19	+	32491337	32491535	32498383	32498517	32485768	32486559	32513972	32515370	416,378,360	491,499,471	398,421,393	387,337,301	323	259	0.000311818591437	0.405,0.378,0.38	0.452,0.5,0.511	-0.1
ENSMUSG00000047921	Trappc9	chr15	-	72963559	72963686	72999971	73000115	72952973	72953119	73012805	73013022	106,107,78	144,104,112	83,86,93	175,189,221	269	252	0.000312031382561	0.408,0.491,0.395	0.308,0.299,0.283	0.135
ENSMUSG00000027655	Dhx35	chr2	+	158842304	158842399	158846907	158846989	158840550	158840646	158849481	158849553	109,135,82	110,87,98	63,64,53	115,102,129	220	207	0.000312031382561	0.482,0.594,0.44	0.34,0.371,0.279	0.175
ENSMUSG00000020523	Fam114a2	chr11	-	57490109	57490182	57491919	57492059	57487566	57487620	57493003	57493126	449,446,395	239,192,228	434,371,312	123,104,126	265	198	0.000314403480035	0.584,0.634,0.564	0.725,0.727,0.649	-0.106
ENSMUSG00000030166	Rad52	chr6	+	119913898	119913992	119914169	119914237	119913001	119913103	119915966	119916042	53,39,64	27,17,20	33,19,40	27,34,45	219	193	0.000320057804161	0.634,0.669,0.738	0.519,0.33,0.439	0.251
ENSMUSG00000020747	Tmem94	chr11	+	115788944	115789031	115789243	115789360	115788662	115788765	115789618	115789675	172,195,148	185,232,179	218,170,156	147,117,120	212	242	0.00032062584418	0.515,0.49,0.486	0.629,0.624,0.597	-0.12
ENSMUSG00000033953	Ppp3r1	chr11	+	17182106	17182146	17192956	17193133	17159262	17159542	17194216	17194276	65,106,125	602,560,564	28,20,58	550,474,355	165	302	0.000321399002472	0.165,0.257,0.289	0.085,0.072,0.23	0.108
ENSMUSG00000040242	Fgfr1op2	chr6	+	146585681	146585818	146589893	146590036	146577858	146578208	146595175	146595289	361,303,325	172,162,128	323,273,234	205,202,201	262	268	0.000323040491874	0.682,0.657,0.722	0.617,0.58,0.544	0.107
ENSMUSG00000024420	Zfp521	chr18	-	13938961	13939141	13971363	13971404	13843781	13847134	13972500	13972733	62,54,48	394,485,372	95,84,103	422,444,312	166	305	0.000330654688542	0.224,0.17,0.192	0.293,0.258,0.378	-0.114
ENSMUSG00000031392	Irak1	chrX	-	74022472	74022664	74022848	74022952	74022184	74022249	74023065	74023197	207,222,196	194,238,196	283,250,167	157,160,118	229	317	0.000330654688542	0.596,0.564,0.581	0.714,0.684,0.662	-0.106
ENSMUSG00000033610	Pank1	chr19	-	34821712	34821889	34827119	34827373	34821099	34821223	34840756	34841109	153,130,138	139,153,138	153,154,101	69,76,75	379	302	0.000331944513152	0.467,0.404,0.443	0.639,0.618,0.518	-0.154
ENSMUSG00000037138	Aff3	chr1	-	38185324	38185418	38186935	38187007	38181614	38181664	38191170	38191307	135,192,182	120,115,102	137,156,167	159,190,194	197	219	0.000333302482514	0.556,0.65,0.665	0.489,0.477,0.489	0.139
ENSMUSG00000038047	Haus6	chr4	-	86599258	86599429	86600750	86600799	86595362	86595556	86601222	86601288	65,123,79	188,228,190	130,91,53	161,115,70	174	296	0.000333919570061	0.37,0.479,0.414	0.579,0.574,0.563	-0.151
ENSMUSG00000033191	Tie1	chr4	-	118479612	118479903	118480101	118480239	118478861	118479152	118480410	118480569	160,121,79	154,115,104	105,92,100	188,163,188	263	416	0.000334369961854	0.622,0.625,0.546	0.469,0.472,0.457	0.132
ENSMUSG00000022808	Snx4	chr16	+	33276941	33276997	33280632	33280705	33269655	33269703	33284409	33284471	74,57,43	116,109,100	35,35,25	135,126,95	181	198	0.000334443033772	0.411,0.364,0.32	0.221,0.233,0.224	0.139
ENSMUSG00000018171	Vmp1	chr11	-	86607175	86607292	86611341	86611422	86602007	86602069	86635174	86635306	244,152,214	285,308,360	297,313,281	282,262,263	206	242	0.000336114646278	0.501,0.367,0.411	0.553,0.584,0.557	-0.138
ENSMUSG00000029772	Ahcyl2	chr6	+	29871185	29871286	29880548	29880643	29870567	29870711	29883622	29883681	68,79,39	47,74,45	29,41,28	74,67,56	226	220	0.000340070671075	0.585,0.51,0.458	0.276,0.373,0.327	0.192
ENSMUSG00000032393	Dpp8	chr9	+	65043685	65043859	65045619	65045788	65042263	65042376	65051389	65051500	358,404,340	266,330,306	405,384,230	208,179,147	299	294	0.000340157571573	0.57,0.546,0.522	0.657,0.678,0.606	-0.101
ENSMUSG00000039599	Fam149b	chr14	+	20359754	20359916	20363262	20363450	20358023	20358140	20374329	20374454	174,147,123	293,300,239	144,153,156	199,154,170	287	313	0.000342281053389	0.393,0.348,0.359	0.441,0.52,0.5	-0.12
ENSMUSG00000026975	Dph7	chr2	+	24963455	24963543	24966501	24966674	24963022	24963156	24968884	24968954	124,120,108	210,187,197	68,79,80	217,200,231	213	298	0.00034470293469	0.452,0.473,0.434	0.305,0.356,0.326	0.124
ENSMUSG00000020964	Sel1l	chr12	-	91814618	91814693	91814973	91815139	91813831	91814004	91815765	91815914	123,183,148	125,140,109	177,138,142	276,211,158	291	200	0.000349283989561	0.403,0.473,0.483	0.306,0.31,0.382	0.12
ENSMUSG00000032740	Ccdc88a	chr11	+	29500975	29501056	29503382	29503651	29499334	29499406	29503851	29504311	140,138,111	226,258,181	170,167,126	170,169,142	206	394	0.000349385243557	0.542,0.506,0.54	0.657,0.654,0.629	-0.117
ENSMUSG00000020778	Ten1	chr11	+	116204844	116204979	116205610	116205768	116198854	116198983	116214838	116215318	285,271,296	297,225,312	260,242,309	170,165,169	260	283	0.000350990686929	0.511,0.567,0.508	0.625,0.615,0.666	-0.107
ENSMUSG00000024236	Svil	chr18	+	5106663	5106871	5108574	5108708	5105765	5105871	5114530	5114686	100,116,91	108,95,75	128,134,111	65,61,61	333	259	0.000353167518485	0.419,0.487,0.486	0.605,0.631,0.586	-0.143
ENSMUSG00000029208	Guf1	chr5	+	69566360	69566504	69567127	69567261	69565429	69565562	69568395	69568497	188,147,173	106,136,141	235,262,200	84,77,108	269	259	0.000354404831971	0.631,0.51,0.542	0.729,0.766,0.641	-0.151
ENSMUSG00000021266	Wars	chr12	-	108866012	108866299	108867676	108867777	108862802	108862943	108875113	108875296	735,775,737	560,677,634	462,508,402	586,537,673	226	412	0.000355422809169	0.705,0.676,0.679	0.59,0.633,0.521	0.105
ENSMUSG00000056342	Usp34	chr11	+	23484101	23484181	23486817	23486958	23474265	23474389	23487078	23487222	173,145,142	333,427,350	84,81,157	347,417,509	205	266	0.000357891672772	0.403,0.306,0.345	0.239,0.201,0.286	0.109
ENSMUSG00000047213	Ythdf3	chr3	+	16183921	16183946	16189477	16189563	16183235	16183520	16203825	16205424	33,62,48	172,195,134	65,37,45	81,79,37	150	211	0.000371056023844	0.213,0.309,0.335	0.53,0.397,0.631	-0.234
ENSMUSG00000050989	Sepn1	chr4	-	134542712	134542901	134543049	134543131	134542336	134542442	134544584	134544722	209,223,241	354,362,356	139,132,124	349,315,324	207	314	0.000372550137437	0.472,0.483,0.507	0.377,0.389,0.367	0.11
ENSMUSG00000022070	Bora	chr14	+	99047300	99047468	99056738	99056820	99046426	99046680	99060239	99060305	325,288,295	136,157,149	341,263,232	84,83,80	293	207	0.00037410330395	0.628,0.564,0.583	0.741,0.691,0.672	-0.11
ENSMUSG00000022160	Mettl3	chr14	-	52296918	52296957	52297470	52297658	52296663	52296772	52297868	52298085	334,287,281	100,89,94	240,206,273	123,108,140	313	164	0.00037644597437	0.636,0.628,0.61	0.506,0.5,0.505	0.121
ENSMUSG00000032030	Cul5	chr9	-	53646666	53646843	53655271	53655371	53644486	53644628	53658570	53658680	165,196,160	216,280,204	215,255,142	218,182,105	225	302	0.000382592079859	0.506,0.484,0.513	0.57,0.653,0.645	-0.122
ENSMUSG00000035949	Fbxw2	chr2	-	34810982	34811116	34812814	34813009	34808513	34808600	34822557	34823067	530,542,542	360,309,294	438,347,374	387,302,345	320	259	0.00039028907246	0.544,0.587,0.599	0.478,0.482,0.467	0.101
ENSMUSG00000027465	Tbc1d20	chr2	+	152304945	152305026	152307988	152308175	152302151	152302337	152308329	152308428	204,214,171	438,460,372	192,142,137	584,513,470	206	312	0.000391504762975	0.414,0.413,0.41	0.332,0.295,0.306	0.101
ENSMUSG00000017550	Atad5	chr11	+	80127256	80127437	80131203	80131382	80124066	80124131	80132464	80133306	210,224,239	205,214,200	117,97,95	152,183,139	306	304	0.000391697033147	0.504,0.51,0.543	0.433,0.345,0.404	0.125
ENSMUSG00000030655	Smg1	chr7	-	118145967	118146157	118146250	118146401	118145330	118145800	118148733	118148960	111,189,111	135,267,170	66,60,48	158,153,107	276	315	0.000394050915178	0.484,0.447,0.427	0.323,0.309,0.339	0.129
ENSMUSG00000007817	Zmiz1	chr14	+	25502654	25502759	25536744	25536824	25459223	25459556	25572019	25572128	89,135,111	141,219,150	113,109,139	342,317,271	230	205	0.000394050915178	0.36,0.355,0.397	0.227,0.235,0.314	0.112
ENSMUSG00000015714	Cers2	chr3	+	95320941	95321060	95321189	95321247	95320641	95320759	95321335	95321386	420,433,390	272,287,252	364,345,361	151,142,159	244	183	0.000394349353473	0.537,0.531,0.537	0.644,0.646,0.63	-0.105
ENSMUSG00000039382	Wdr45	chrX	+	7724186	7724291	7725930	7726036	7724023	7724098	7726197	7726292	118,96,85	129,116,124	50,56,49	113,110,122	230	231	0.000401378439296	0.479,0.454,0.408	0.308,0.338,0.287	0.136
ENSMUSG00000030562	Nox4	chr7	+	87295783	87295894	87297454	87297539	87247487	87247583	87304837	87308212	9,8,6	29,35,24	13,19,12	15,18,16	236	210	0.000401784309171	0.216,0.169,0.182	0.435,0.484,0.4	-0.251
ENSMUSG00000029701	Rbm28	chr6	-	29157067	29157139	29158169	29158262	29155026	29155189	29158846	29158922	335,395,342	243,267,241	330,293,261	364,296,286	218	197	0.000403088405256	0.555,0.572,0.562	0.45,0.472,0.452	0.105
ENSMUSG00000030034	Ino80b	chr6	-	83124306	83124425	83124584	83124777	83123993	83124163	83125010	83125431	189,248,232	241,205,279	284,264,496	190,187,199	318	244	0.00040370968378	0.376,0.481,0.39	0.534,0.52,0.657	-0.155
[truncated: 808 more rows]
