# Supplementary material for: An Alternative Splicing Program for Mouse Craniofacial Development
Source: Front Physiol. 2020 Sep 4;11:1099. doi: 10.3389/fphys.2020.01099 (PMC7498679; doi:10.3389/fphys.2020.01099)
Supplement: Supplementary file 12 [file Data_Sheet_1.zip › Filtered rMATS results/MXE/E12.5_Ect_MXP_vs_FNP_MXE_filtered_output.txt]

GeneID	geneSymbol	chr	strand	1stExonStart_0base	1stExonEnd	2stExonStart_0base	2stExonEnd	upstreamES	upstreamEE	downstreamES	downstreamEE	IC_SAMPLE_1	SC_SAMPLE_1	IC_SAMPLE_2	SC_SAMPLE_2	IncFormLen	SkipFormLen	FDR	IncLevel1	IncLevel2	DeltaPSI
ENSMUSG00000035183	Slc24a5	chr2	+	125085656	125085863	125087419	125087521	125083030	125083314	125087963	125088677	20,21,28	1,5,4	53,62,66	38,42,54	332	227	0.00222683647823	0.932,0.742,0.827	0.488,0.502,0.455	0.352
ENSMUSG00000028175	Depdc1a	chr3	+	159514174	159514331	159516013	159516144	159495450	159495566	159516902	159516950	4,4,3	9,8,11	0,0,0	11,14,9	282	256	0.00222683647823	0.287,0.312,0.198	0.0,0.0,0.0	0.266
ENSMUSG00000018412	Kansl1	chr11	-	104378684	104378826	104423921	104425293	104343490	104343673	104441724	104442291	41,52,44	1,0,0	46,59,52	3,6,4	1497	267	0.00423637007642	0.88,1.0,1.0	0.732,0.637,0.699	0.271
ENSMUSG00000018412	Kansl1	chr11	-	104378684	104378826	104423921	104425293	104350486	104350652	104441724	104442291	41,52,41	1,0,0	45,57,50	3,6,4	1497	267	0.00423637007642	0.88,1.0,1.0	0.728,0.629,0.69	0.278
ENSMUSG00000074736	Syndig1	chr2	+	149899417	149899975	149930904	149931042	149830787	149830925	150003176	150004392	0,0,1	4,3,2	6,13,11	13,15,7	683	263	0.0188002701607	0.0,0.0,0.161	0.151,0.25,0.377	-0.206
ENSMUSG00000036893	Ehmt1	chr2	-	24877454	24877626	24884145	24884702	24858172	24858250	24919553	24919590	10,6,3	2,0,0	6,3,1	1,8,4	682	297	0.0216229587868	0.685,1.0,1.0	0.723,0.14,0.098	0.575
ENSMUSG00000031389	Arhgap4	chrX	-	73904247	73904469	73906156	73906219	73900634	73900736	73906428	73906591	2,2,0	14,13,17	11,3,10	15,9,12	188	347	0.0320288393317	0.209,0.221,0.0	0.575,0.381,0.606	-0.377
ENSMUSG00000020982	Nemf	chr12	-	69331087	69331150	69331871	69331975	69327633	69327746	69337818	69337907	258,270,198	51,51,54	204,216,198	84,76,78	229	188	0.0320288393317	0.806,0.813,0.751	0.666,0.7,0.676	0.109
ENSMUSG00000050875	A730017C20Rik	chr18	+	59065834	59065885	59066816	59066989	59062493	59062562	59072192	59072417	8,3,10	142,121,111	17,28,22	156,136,138	176	298	0.0341296262336	0.087,0.04,0.132	0.156,0.258,0.213	-0.123
ENSMUSG00000029769	Ccdc136	chr6	+	29412901	29413087	29421990	29422097	29411247	29411385	29426624	29426948	9,14,13	4,1,4	10,12,10	0,1,0	311	232	0.0403491600609	0.627,0.913,0.708	1.0,0.9,1.0	-0.217
ENSMUSG00000028782	Adgrb2	chr4	+	130005024	130005108	130005389	130005554	129992053	129992879	130006751	130006916	20,20,26	4,5,3	21,18,21	0,0,1	209	290	0.0472165762561	0.874,0.847,0.923	1.0,1.0,0.967	-0.108
ENSMUSG00000018651	Tada2a	chr11	-	84121081	84121188	84126987	84127095	84109953	84110045	84129536	84129600	36,26,25	4,0,0	18,31,27	9,6,4	233	232	0.0472165762561	0.9,1.0,1.0	0.666,0.837,0.87	0.176
ENSMUSG00000044707	Ccnjl	chr11	+	43556554	43556768	43579683	43579986	43529354	43529459	43583179	43583339	122,124,144	74,95,102	84,152,113	122,147,149	339	428	0.0472165762561	0.675,0.622,0.641	0.465,0.566,0.489	0.139
ENSMUSG00000024743	Syt7	chr19	+	10421756	10421888	10426298	10426667	10417962	10418042	10435549	10435685	1,9,6	2,5,9	14,9,17	0,1,4	257	494	0.0490765652398	0.49,0.776,0.562	1.0,0.945,0.891	-0.336
