# Supplementary material for: An Alternative Splicing Program for Mouse Craniofacial Development
Source: Front Physiol. 2020 Sep 4;11:1099. doi: 10.3389/fphys.2020.01099 (PMC7498679; doi:10.3389/fphys.2020.01099)
Supplement: Supplementary file 12 [file Data_Sheet_1.zip › Filtered rMATS results/MXE/E10.5_FNP_Ect_vs_E11.5_NE_MXE_filtered_output.txt]

GeneID	geneSymbol	chr	strand	1stExonStart_0base	1stExonEnd	2stExonStart_0base	2stExonEnd	upstreamES	upstreamEE	downstreamES	downstreamEE	IC_SAMPLE_1	SC_SAMPLE_1	IC_SAMPLE_2	SC_SAMPLE_2	IncFormLen	SkipFormLen	FDR	IncLevel1	IncLevel2	DeltaPSI
ENSMUSG00000002957	Ap2a2	chr7	+	141623617	141623781	141626107	141626190	141621114	141621288	141627893	141627983	229,284,271	474,696,703	440,434,441	402,410,402	289	208	0.0	0.258,0.227,0.217	0.441,0.432,0.441	-0.204
ENSMUSG00000001440	Kpnb1	chr11	-	97164952	97165096	97165375	97165483	97164724	97164830	97166046	97166129	1828,2408,2462	3896,5482,5031	3547,3731,3363	3543,3809,3477	233	269	0.0	0.351,0.336,0.361	0.536,0.531,0.528	-0.182
ENSMUSG00000089872	Rps6kc1	chr1	-	190885333	190885427	190888648	190888764	190871591	190871951	190899450	190899571	160,174,245	42,39,31	165,126,161	122,104,100	241	219	0.0	0.776,0.802,0.878	0.551,0.524,0.594	0.262
ENSMUSG00000024151	Msh2	chr17	+	87678207	87678362	87679799	87680078	87672560	87672806	87682530	87682677	213,234,223	1412,1617,1654	370,465,411	1111,1166,1125	280	404	0.0	0.179,0.173,0.163	0.325,0.365,0.345	-0.173
ENSMUSG00000033904	Ccp110	chr7	+	118730667	118730741	118731696	118731759	118729957	118730074	118732393	118732453	124,201,201	273,411,379	468,478,423	425,362,360	199	188	0.0	0.3,0.316,0.334	0.51,0.555,0.526	-0.214
ENSMUSG00000000378	Ccm2	chr11	+	6585033	6585217	6589431	6589568	6584519	6584603	6590752	6590888	147,182,170	563,716,772	244,229,221	344,389,307	309	262	0.0	0.181,0.177,0.157	0.376,0.333,0.379	-0.191
ENSMUSG00000021645	Smn1	chr13	+	100131079	100131175	100132355	100132466	100128214	100128361	100135688	100135739	637,1002,908	199,348,329	319,324,389	380,343,413	221	236	0.0	0.774,0.755,0.747	0.473,0.502,0.501	0.267
ENSMUSG00000006471	Ndor1	chr2	-	25250095	25250197	25251720	25251818	25249793	25250003	25254863	25254941	31,52,25	199,190,207	84,114,80	99,136,113	223	227	0.0	0.137,0.218,0.109	0.463,0.46,0.419	-0.293
ENSMUSG00000026074	Map4k4	chr1	+	40019543	40019678	40021083	40021184	40017109	40017253	40022704	40022854	1457,1460,1286	456,610,497	1036,1022,1016	784,830,829	260	226	0.0	0.735,0.675,0.692	0.535,0.517,0.516	0.178
ENSMUSG00000062981	Mrpl42	chr10	-	95490245	95490412	95493630	95493715	95480805	95480977	95496823	95496887	1188,1554,1502	575,913,1084	634,702,676	1447,1373,1356	210	292	0.0	0.742,0.703,0.658	0.379,0.416,0.409	0.3
ENSMUSG00000027620	Rbm39	chr2	-	156159036	156159241	156161567	156161633	156158399	156158477	156161827	156161965	2324,2950,3231	904,1216,1367	2345,2197,1997	2767,2701,2593	191	330	0.0	0.816,0.807,0.803	0.594,0.584,0.571	0.226
ENSMUSG00000020740	Gga3	chr11	-	115591629	115591753	115592431	115592530	115591262	115591366	115594705	115594781	57,62,52	196,274,263	115,115,111	139,176,129	224	249	0.0	0.244,0.201,0.18	0.479,0.421,0.489	-0.255
ENSMUSG00000032601	Prkar2a	chr9	+	108740687	108740762	108744229	108744295	108740434	108740536	108745481	108745623	478,613,537	104,158,163	338,371,321	262,248,219	200	191	0.0	0.814,0.787,0.759	0.552,0.588,0.583	0.212
ENSMUSG00000058076	Sdhc	chr1	-	171138693	171138755	171143557	171143659	171135992	171136156	171145755	171145812	784,824,898	739,1084,1084	2091,2079,1959	1057,1141,1009	227	187	0.0	0.466,0.385,0.406	0.62,0.6,0.615	-0.193
ENSMUSG00000059263	Usp47	chr7	+	112108435	112108483	112108573	112108704	112106778	112106909	112109944	112111661	144,149,199	945,1148,1119	333,322,293	819,910,873	173	256	0.0	0.184,0.161,0.208	0.376,0.344,0.332	-0.166
ENSMUSG00000028645	Slc2a1	chr4	+	119132442	119132683	119133096	119133259	119132122	119132283	119133351	119133539	472,757,785	1792,1836,2099	948,1016,1027	1093,1253,1320	366	288	0.0	0.172,0.245,0.227	0.406,0.39,0.38	-0.177
ENSMUSG00000033047	Eif3l	chr15	+	79085556	79085711	79086433	79086604	79084111	79084283	79089463	79089961	1111,1464,1511	2430,2955,2936	2147,2133,2023	1799,1956,2006	280	296	0.0	0.326,0.344,0.352	0.558,0.535,0.516	-0.196
ENSMUSG00000029017	Pmpcb	chr5	+	21745977	21746090	21746977	21747121	21743378	21743458	21748748	21748909	182,228,265	1084,1186,1379	468,480,447	891,841,782	238	269	0.0	0.159,0.178,0.178	0.373,0.392,0.392	-0.214
ENSMUSG00000005625	Psmd4	chr3	-	95034941	95035010	95035237	95035324	95034565	95034781	95035809	95035924	1112,1454,1383	175,288,297	1710,1870,1779	773,815,808	212	194	0.0	0.853,0.822,0.81	0.669,0.677,0.668	0.157
ENSMUSG00000041879	Ipo9	chr1	-	135389312	135389588	135390537	135390666	135388510	135388677	135391495	135391644	1222,1660,1721	454,539,441	979,984,1015	691,794,665	254	401	0.0	0.81,0.829,0.86	0.691,0.662,0.707	0.146
ENSMUSG00000020128	Vps54	chr11	+	21312850	21312972	21313083	21313164	21312239	21312327	21314918	21315026	516,654,732	101,110,102	357,398,385	181,234,209	247	206	0.0	0.81,0.832,0.857	0.622,0.587,0.606	0.228
ENSMUSG00000034190	Chmp7	chr14	-	69719398	69719497	69719747	69719867	69719128	69719189	69720111	69720160	603,666,785	283,326,345	535,604,499	611,575,546	245	224	0.0	0.661,0.651,0.675	0.445,0.49,0.455	0.199
ENSMUSG00000037570	Mcrs1	chr15	-	99249875	99250014	99250462	99250582	99248701	99248860	99251861	99251961	286,316,354	91,107,99	585,746,737	67,66,63	245	264	0.0	0.772,0.761,0.794	0.904,0.924,0.927	-0.143
ENSMUSG00000068328	Aup1	chr6	+	83056066	83056140	83056367	83056434	83055897	83055970	83056541	83056644	156,236,196	390,591,646	332,319,294	337,358,349	199	192	0.0	0.278,0.278,0.226	0.487,0.462,0.448	-0.205
ENSMUSG00000031796	Cfap20	chr8	-	95421135	95421246	95422057	95422246	95420248	95420669	95422782	95422894	305,397,441	958,1196,1272	786,797,651	879,981,899	314	236	0.0	0.193,0.2,0.207	0.402,0.379,0.352	-0.178
ENSMUSG00000026209	Dnpep	chr1	-	75315129	75315237	75315344	75315420	75314363	75314441	75315618	75315749	198,253,222	598,710,635	479,482,426	545,551,508	201	233	0.0	0.277,0.292,0.288	0.505,0.503,0.493	-0.215
ENSMUSG00000030796	Tead2	chr7	+	45225652	45225795	45228638	45228812	45223680	45223745	45231308	45231470	2167,2467,2834	2776,2348,2761	1131,1115,1205	2799,3023,2971	268	299	0.0	0.466,0.54,0.534	0.311,0.292,0.312	0.208
ENSMUSG00000071649	B3gat3	chr19	+	8921805	8921980	8925537	8925898	8920373	8920648	8926081	8926372	466,510,565	199,236,285	346,340,325	424,452,400	300	486	0.0	0.791,0.778,0.763	0.569,0.549,0.568	0.215
ENSMUSG00000025001	Hells	chr19	+	38942453	38942492	38943713	38943941	38940596	38940661	38945390	38945573	58,49,80	1115,1343,1424	126,140,103	841,860,761	164	353	0.0	0.101,0.073,0.108	0.244,0.259,0.226	-0.149
ENSMUSG00000025613	Cct8	chr16	-	87484803	87484923	87485579	87485744	87483987	87484065	87485833	87485905	4240,6082,5954	2207,2876,2642	3243,3491,3393	3247,3433,3470	290	245	0.0	0.619,0.641,0.656	0.458,0.462,0.452	0.181
ENSMUSG00000032586	Traip	chr9	+	107962830	107962920	107963328	107963417	107962253	107962341	107968593	107968749	107,104,119	359,391,398	169,165,159	208,208,211	215	214	0.0	0.229,0.209,0.229	0.447,0.441,0.429	-0.217
ENSMUSG00000021262	Evl	chr12	+	108673288	108673352	108674406	108674465	108652921	108653099	108675396	108675626	449,635,563	673,964,940	789,816,859	392,360,416	189	184	0.0	0.394,0.391,0.368	0.662,0.688,0.668	-0.288
ENSMUSG00000024908	Ppp6r3	chr19	-	3514653	3514719	3518244	3518382	3511928	3512041	3521733	3521920	371,457,455	573,772,811	619,610,532	416,449,375	263	191	0.0	0.32,0.301,0.289	0.519,0.497,0.507	-0.204
ENSMUSG00000047187	Rab2a	chr4	+	8578470	8578563	8582381	8582493	8577954	8578037	8604373	8604442	375,438,404	1252,1594,1536	699,704,644	1070,1082,966	218	237	0.0	0.246,0.23,0.222	0.415,0.414,0.42	-0.184
ENSMUSG00000028822	Tmem50a	chr4	-	134900699	134900760	134903649	134903742	134898390	134898476	134905343	134905411	196,275,286	364,646,529	435,450,409	348,345,381	218	186	0.0	0.315,0.266,0.316	0.516,0.527,0.478	-0.208
ENSMUSG00000021051	Ppp2r5e	chr12	-	75485131	75485224	75493413	75493515	75469731	75469862	75515601	75515798	694,933,939	164,217,213	502,461,432	327,344,306	227	218	0.0	0.803,0.805,0.809	0.596,0.563,0.576	0.227
ENSMUSG00000024360	Etf1	chr18	-	34908041	34908197	34909142	34909272	34907614	34907679	34909744	34909935	968,1374,1250	2277,2938,2799	1384,1544,1272	1396,1500,1414	255	281	0.0	0.319,0.34,0.33	0.522,0.531,0.498	-0.187
ENSMUSG00000029101	Rgs12	chr5	+	35019342	35019512	35020313	35020406	34999183	34999229	35021115	35021259	145,170,190	288,367,360	306,353,319	199,252,201	295	218	0.0	0.271,0.255,0.281	0.532,0.509,0.54	-0.258
ENSMUSG00000018583	G3bp1	chr11	+	55497650	55497762	55497912	55498041	55496143	55496245	55498557	55498667	4875,5844,5957	1500,2035,2036	3757,3791,3425	2902,3044,2884	237	254	0.0	0.777,0.755,0.758	0.581,0.572,0.56	0.192
ENSMUSG00000020078	Vps26a	chr10	-	62471059	62471135	62480557	62480707	62469900	62470057	62486657	62486805	314,396,406	123,160,185	255,262,209	282,258,271	275	201	0.0	0.651,0.644,0.616	0.398,0.426,0.36	0.242
ENSMUSG00000030374	Strn4	chr7	+	16823005	16823079	16824138	16824217	16822495	16822599	16826463	16826661	414,425,409	181,240,200	334,337,336	405,416,389	199	204	0.0	0.701,0.645,0.677	0.458,0.454,0.47	0.214
ENSMUSG00000052139	Bre	chr5	+	31820477	31820672	31831084	31831159	31785577	31785672	31901054	31901164	67,76,90	215,325,349	166,145,130	166,188,176	320	200	0.0	0.163,0.128,0.139	0.385,0.325,0.316	-0.199
ENSMUSG00000020520	Galnt10	chr11	+	57782205	57782322	57783689	57783839	57781049	57781271	57784569	57787514	140,130,167	370,479,459	264,217,247	300,271,280	242	275	0.0	0.301,0.236,0.293	0.5,0.476,0.501	-0.216
ENSMUSG00000022702	Hira	chr16	+	18925647	18925863	18927437	18927523	18922853	18922959	18932867	18933062	345,372,458	553,800,841	592,625,633	424,405,407	341	211	0.0	0.279,0.223,0.252	0.464,0.488,0.49	-0.229
ENSMUSG00000060261	Gtf2i	chr5	-	134274538	134274595	134279436	134279514	134272523	134272586	134282786	134282830	443,501,523	652,924,873	699,751,714	484,531,510	203	182	0.0	0.379,0.327,0.349	0.564,0.559,0.557	-0.208
ENSMUSG00000060261	Gtf2i	chr5	-	134274538	134274595	134282786	134282830	134272523	134272586	134283193	134283248	112,142,133	617,849,816	212,238,233	441,475,452	169	182	0.0	0.164,0.153,0.149	0.341,0.35,0.357	-0.194
ENSMUSG00000017723	Wfdc2	chr2	+	164564056	164564212	164565791	164565938	164563307	164563451	164568334	164568510	2515,3182,3314	1650,2182,2487	2215,2377,2282	3381,3417,3294	281	272	0.0	0.596,0.585,0.563	0.388,0.402,0.401	0.184
ENSMUSG00000015165	Hnrnpl	chr7	+	28821215	28821273	28821391	28821487	28820544	28820746	28821847	28822240	2748,3757,3720	1668,2298,2258	3100,3010,2954	4138,4585,4711	183	221	0.0	0.666,0.664,0.666	0.475,0.442,0.431	0.216
ENSMUSG00000015749	Anp32e	chr3	+	95937881	95938039	95944306	95944361	95937119	95937195	95945179	95945442	7766,9223,9326	445,602,588	5451,6007,5432	958,998,939	283	180	0.0	0.917,0.907,0.91	0.784,0.793,0.786	0.124
ENSMUSG00000015749	Anp32e	chr3	+	95937881	95938003	95944306	95944361	95937023	95937195	95945179	95945565	7750,9215,9309	445,602,588	5420,5972,5404	958,998,939	247	180	0.0	0.927,0.918,0.92	0.805,0.813,0.807	0.113
ENSMUSG00000029064	Gnb1	chr4	+	155527412	155527509	155533696	155533735	155491363	155491580	155535357	155535464	574,342,337	1559,1971,2036	794,1210,1058	1400,1453,1375	222	164	0.0	0.214,0.114,0.109	0.295,0.381,0.362	-0.2
ENSMUSG00000063200	Nol7	chr13	+	43400852	43400934	43401296	43401418	43400592	43400621	43401499	43401577	252,359,389	2105,2539,2580	724,664,664	1991,1916,2050	207	247	0.0	0.125,0.144,0.152	0.303,0.293,0.279	-0.151
ENSMUSG00000029064	Gnb1	chr4	+	155515630	155515679	155533696	155533735	155491360	155491580	155535357	155535464	174,79,80	1559,1971,2036	245,391,398	1400,1453,1375	174	164	0.0	0.095,0.036,0.036	0.142,0.202,0.214	-0.13
ENSMUSG00000041420	Meis3	chr7	+	16177708	16177868	16178744	16179100	16177391	16177573	16182040	16182152	125,132,157	385,420,437	353,334,324	259,294,288	285	481	0.0	0.354,0.347,0.377	0.697,0.657,0.655	-0.31
ENSMUSG00000035278	Plekhj1	chr10	-	80797772	80797839	80797909	80797977	80796731	80796822	80798080	80798626	116,108,120	699,693,748	213,227,215	480,573,518	193	192	0.0	0.142,0.134,0.138	0.306,0.283,0.292	-0.156
ENSMUSG00000028986	Klhl7	chr5	+	24134963	24135139	24138305	24138480	24127979	24128104	24141150	24141293	217,290,284	714,1030,997	558,594,529	865,827,686	301	300	0.0	0.232,0.219,0.221	0.391,0.417,0.435	-0.19
ENSMUSG00000037503	Fam168b	chr1	-	34828766	34828847	34836732	34836813	34819866	34820009	34842827	34842964	255,244,186	1298,2065,2087	372,511,436	1152,1180,1050	206	206	0.0	0.164,0.106,0.082	0.244,0.302,0.293	-0.162
ENSMUSG00000020166	Cnot2	chr10	-	116501191	116501317	116517316	116517383	116499341	116499466	116527826	116527949	459,633,602	506,866,898	296,286,272	932,971,848	192	251	0.0	0.543,0.489,0.467	0.293,0.278,0.295	0.211
ENSMUSG00000021000	Ctage5	chr12	+	59172524	59172592	59179849	59180008	59170956	59170992	59184186	59184303	148,236,178	338,412,486	76,77,62	496,583,616	193	284	0.0	0.392,0.457,0.35	0.184,0.163,0.129	0.241
ENSMUSG00000004789	Dlst	chr12	+	85129791	85129865	85130459	85130543	85128310	85128441	85130896	85131064	238,357,311	732,1105,1212	409,442,412	597,577,531	199	209	0.0	0.255,0.253,0.212	0.418,0.446,0.449	-0.198
ENSMUSG00000053646	Plxnb1	chr9	+	109104733	109105408	109105590	109105713	109104222	109104331	109105915	109106038	944,1146,1132	308,337,346	611,661,572	632,614,596	800	248	0.0	0.487,0.513,0.504	0.231,0.25,0.229	0.265
ENSMUSG00000015668	Pdzd11	chrX	-	100623582	100623643	100623861	100623960	100622907	100623427	100624532	100624589	815,892,831	139,171,137	732,761,728	314,328,296	224	186	0.0	0.83,0.812,0.834	0.659,0.658,0.671	0.163
ENSMUSG00000033581	Igf2bp2	chr16	-	22070306	22070375	22076016	22076145	22068142	22068259	22078615	22078751	1891,2761,2447	704,750,825	1451,1467,1390	967,1043,947	254	194	0.0	0.672,0.738,0.694	0.534,0.518,0.529	0.174
ENSMUSG00000040785	Ttc3	chr16	+	94385335	94385423	94388264	94388385	94384783	94384934	94390201	94390263	88,105,116	260,409,306	309,294,247	314,290,242	213	246	0.0	0.281,0.229,0.305	0.532,0.539,0.541	-0.266
ENSMUSG00000073423	Zfp414	chr17	+	33630575	33630681	33631128	33631463	33630366	33630474	33631541	33631779	199,238,243	41,52,54	266,188,287	186,192,221	231	460	0.0	0.906,0.901,0.9	0.74,0.661,0.721	0.195
ENSMUSG00000024393	Prrc2a	chr17	-	35162201	35162379	35162871	35163046	35161809	35161909	35164734	35164897	515,442,402	2780,3816,3625	685,788,714	2022,2167,1852	300	303	0.0	0.158,0.105,0.101	0.255,0.269,0.28	-0.147
ENSMUSG00000022771	Ppil2	chr16	-	17096704	17096794	17100255	17100307	17096004	17096080	17103575	17103627	83,95,88	313,351,385	183,221,185	291,282,247	177	215	0.0	0.244,0.247,0.217	0.433,0.488,0.476	-0.23
ENSMUSG00000020460	Rps27a	chr11	-	29546290	29546422	29547205	29547260	29545845	29546029	29547680	29547745	1019,859,961	95,117,158	703,768,714	262,272,224	180	257	0.0	0.939,0.913,0.897	0.793,0.801,0.82	0.112
ENSMUSG00000034518	Hmgxb4	chr8	+	75021802	75021867	75023198	75023304	75020243	75020325	75023997	75024167	52,80,72	364,666,665	147,132,136	336,328,361	190	231	0.0	0.148,0.127,0.116	0.347,0.329,0.314	-0.2
ENSMUSG00000015149	Sirt2	chr7	+	28787582	28787653	28787761	28787828	28785964	28786016	28787916	28788260	74,71,82	280,336,365	182,237,187	232,265,259	196	192	0.0	0.206,0.171,0.18	0.435,0.467,0.414	-0.253
ENSMUSG00000055932	Fto	chr8	+	91474308	91474452	91485158	91485278	91468316	91468396	91522771	91522896	269,330,355	661,695,778	725,703,634	617,811,650	269	245	0.0	0.27,0.302,0.294	0.517,0.441,0.47	-0.187
ENSMUSG00000020536	Llgl1	chr11	+	60710286	60710440	60711335	60711631	60709980	60710128	60711999	60712264	978,1181,1193	357,357,381	840,880,789	626,666,610	279	421	0.0	0.805,0.833,0.825	0.669,0.666,0.661	0.156
ENSMUSG00000002981	Clptm1	chr7	-	19637077	19637171	19637468	19637713	19635660	19635851	19638116	19639017	739,907,984	174,218,246	689,778,658	539,586,559	370	219	0.0	0.715,0.711,0.703	0.431,0.44,0.411	0.282
ENSMUSG00000078762	Haus5	chr7	-	30657837	30657918	30658502	30658665	30657598	30657744	30658852	30658983	113,97,113	368,375,374	192,218,204	228,231,222	288	206	0.0	0.18,0.156,0.178	0.376,0.403,0.397	-0.221
ENSMUSG00000035325	Sec31a	chr5	-	100378827	100379001	100381159	100381333	100375207	100375331	100382761	100382847	258,254,284	578,675,729	497,504,419	476,496,541	299	299	0.0	0.309,0.273,0.28	0.511,0.504,0.436	-0.196
ENSMUSG00000052752	Traf7	chr17	-	24514712	24514866	24516504	24516599	24514124	24514217	24518741	24518799	309,373,404	255,317,361	288,264,259	617,705,581	220	279	0.0	0.606,0.599,0.587	0.372,0.322,0.361	0.246
ENSMUSG00000052752	Traf7	chr17	-	24514712	24514866	24516504	24516596	24514124	24514217	24518741	24518799	371,473,452	255,317,361	272,321,310	617,705,581	217	279	0.0	0.652,0.657,0.617	0.362,0.369,0.407	0.263
ENSMUSG00000052752	Traf7	chr17	-	24514124	24514217	24514712	24514829	24513898	24513932	24516504	24516599	762,956,884	304,330,385	612,698,644	620,648,628	242	218	0.0	0.693,0.723,0.674	0.471,0.492,0.48	0.216
ENSMUSG00000052752	Traf7	chr17	-	24514124	24514217	24514712	24514866	24513898	24513932	24516504	24516599	123,133,163	304,330,385	91,82,84	620,648,628	279	218	0.0	0.24,0.239,0.249	0.103,0.09,0.095	0.147
ENSMUSG00000052752	Traf7	chr17	-	24514124	24514217	24516504	24516596	24513898	24513932	24518741	24518799	345,451,436	277,307,362	228,291,267	570,613,582	217	218	0.0	0.556,0.596,0.548	0.287,0.323,0.315	0.258
ENSMUSG00000052752	Traf7	chr17	-	24514124	24514217	24516504	24516599	24513898	24513932	24518741	24518799	288,351,384	277,307,362	245,234,220	570,613,582	220	218	0.0	0.507,0.531,0.512	0.299,0.274,0.272	0.235
ENSMUSG00000052752	Traf7	chr17	-	24513192	24513376	24513898	24513932	24512949	24513084	24514124	24514217	41,57,76	993,1108,1094	121,132,111	789,822,732	159	309	0.0	0.074,0.091,0.119	0.23,0.238,0.228	-0.137
ENSMUSG00000052752	Traf7	chr17	-	24514712	24514829	24516504	24516599	24514124	24514217	24518741	24518799	309,373,404	331,396,429	288,264,259	677,766,631	220	242	0.0	0.507,0.509,0.509	0.319,0.275,0.311	0.207
ENSMUSG00000052752	Traf7	chr17	-	24514712	24514829	24516504	24516596	24514124	24514217	24518741	24518799	371,473,452	331,396,429	272,321,310	677,766,631	217	242	0.0	0.556,0.571,0.54	0.309,0.318,0.354	0.229
ENSMUSG00000025220	Mgea5	chr19	-	45773661	45773760	45776886	45777017	45771681	45771966	45778586	45778684	757,1065,936	306,331,391	856,685,696	672,721,662	256	224	0.0	0.684,0.738,0.677	0.527,0.454,0.479	0.213
ENSMUSG00000025220	Mgea5	chr19	-	45776047	45776219	45776886	45777017	45773661	45773760	45778586	45778684	757,1067,932	320,400,406	855,684,694	910,905,883	256	297	0.0	0.733,0.756,0.727	0.522,0.467,0.477	0.25
ENSMUSG00000032178	Ilf3	chr9	+	21394830	21394942	21395370	21395468	21394194	21394290	21396019	21396131	525,498,501	1026,1659,1479	880,976,1032	1014,996,996	237	223	0.0	0.325,0.22,0.242	0.45,0.48,0.494	-0.212
ENSMUSG00000022074	Tnfrsf10b	chr14	+	69773376	69773487	69775085	69775194	69770780	69770877	69776071	69776268	66,100,93	26,24,19	45,41,33	65,81,46	236	234	0.0	0.716,0.805,0.829	0.407,0.334,0.416	0.398
ENSMUSG00000005610	Eif4g2	chr7	-	111075336	111075441	111075586	111075712	111075025	111075241	111076279	111076393	13252,20175,20260	4216,6452,6320	12248,12503,11394	14093,14647,13525	251	230	0.0	0.742,0.741,0.746	0.443,0.439,0.436	0.304
ENSMUSG00000026309	Ilkap	chr1	-	91383303	91383391	91384564	91384658	91381850	91381972	91385239	91385346	349,401,379	1263,1414,1471	675,711,680	1000,1068,1010	219	213	0.0	0.212,0.216,0.2	0.396,0.393,0.396	-0.186
ENSMUSG00000027506	Tpd52	chr3	-	8934991	8935040	8944610	8944712	8929597	8931174	8947480	8947629	931,1215,1337	450,682,750	1519,1488,1443	342,348,326	227	174	0.0	0.613,0.577,0.577	0.773,0.766,0.772	-0.181
ENSMUSG00000004056	Akt2	chr7	+	27636263	27636478	27636922	27637010	27636038	27636167	27637091	27637194	124,195,163	586,778,805	261,248,222	415,444,430	340	213	0.0	0.117,0.136,0.113	0.283,0.259,0.244	-0.14
ENSMUSG00000061887	Ssbp3	chr4	+	107027216	107027297	107028192	107028252	107009678	107009768	107030861	107030928	1507,1749,2003	880,1126,1148	964,989,956	1163,1311,1193	206	185	0.0	0.606,0.582,0.61	0.427,0.404,0.418	0.183
ENSMUSG00000043909	Trp53bp1	chr2	-	121243893	121244096	121247500	121247595	121235572	121236869	121248163	121248290	319,519,506	218,264,213	318,357,265	466,454,470	220	328	0.0	0.686,0.746,0.78	0.504,0.54,0.457	0.237
ENSMUSG00000063882	Uqcrh	chr4	-	116069862	116070024	116070736	116070757	116066964	116067172	116074915	116075071	834,897,929	2317,3231,3350	656,695,606	4939,4920,4775	146	287	0.0	0.414,0.353,0.353	0.207,0.217,0.2	0.165
ENSMUSG00000022110	Sucla2	chr14	+	73568861	73569024	73579355	73579484	73568633	73568733	73581678	73581817	935,1271,1285	389,535,420	783,755,735	729,692,555	288	254	0.0	0.679,0.677,0.73	0.486,0.49,0.539	0.19
ENSMUSG00000039748	Exo1	chr1	+	175888723	175888861	175891933	175892146	175887577	175887701	175892873	175893061	123,178,150	704,921,1025	187,267,170	403,483,409	263	338	0.0	0.183,0.199,0.158	0.374,0.415,0.348	-0.199
ENSMUSG00000033295	Ptprf	chr4	-	118231485	118231791	118234958	118235103	118230694	118230888	118235548	118235685	2904,3097,3144	1169,1210,1276	2580,2704,2457	2126,2305,2185	270	431	0.0	0.799,0.803,0.797	0.66,0.652,0.642	0.148
ENSMUSG00000025903	Lypla1	chr1	+	4828583	4828649	4830267	4830315	4808454	4808486	4832310	4832381	794,840,925	108,151,178	369,431,401	210,243,220	191	173	0.0	0.869,0.834,0.825	0.614,0.616,0.623	0.225
ENSMUSG00000058239	Usf2	chr7	-	30955289	30955440	30956148	30956267	30955105	30955193	30956381	30956428	233,184,177	1288,1632,1524	283,345,408	1042,1158,999	244	276	0.0	0.17,0.113,0.116	0.235,0.252,0.316	-0.135
ENSMUSG00000015134	Aldh1a3	chr7	-	66411501	66411630	66412357	66412419	66408956	66409279	66412900	66413030	820,1197,1124	5037,6215,5668	1524,1496,1604	3573,3431,3782	187	254	0.0	0.181,0.207,0.212	0.367,0.372,0.366	-0.168
ENSMUSG00000026159	Agfg1	chr1	+	82880007	82880127	82882227	82882437	82876170	82876324	82883180	82883361	479,725,698	156,290,205	458,480,366	371,400,367	245	335	0.0	0.808,0.774,0.823	0.628,0.621,0.577	0.193
ENSMUSG00000057406	Whsc1	chr5	+	33864659	33864778	33867573	33867658	33861033	33861178	33868753	33868878	1137,1796,1655	254,500,536	831,829,700	612,659,562	244	210	0.0	0.794,0.756,0.727	0.539,0.52,0.517	0.234
ENSMUSG00000017897	Eya2	chr2	+	165664785	165664886	165685548	165685691	165595031	165595264	165687618	165687735	423,400,407	2411,3685,3522	747,830,876	2412,2465,2478	226	268	0.0	0.172,0.114,0.121	0.269,0.285,0.295	-0.147
ENSMUSG00000017897	Eya2	chr2	+	165682836	165682882	165685548	165685691	165664785	165664886	165687618	165687735	163,168,203	2434,3734,3546	370,361,399	2441,2498,2515	171	268	0.0	0.095,0.066,0.082	0.192,0.185,0.199	-0.111
ENSMUSG00000059586	Nsmce2	chr15	+	59416024	59416131	59455312	59455466	59378867	59379038	59591696	59591797	221,321,269	773,955,1067	525,487,546	761,778,705	232	279	0.0	0.256,0.288,0.233	0.453,0.429,0.482	-0.196
ENSMUSG00000013629	Cad	chr5	+	31060827	31060959	31061116	31061350	31060480	31060626	31061456	31061678	328,515,362	137,171,143	267,289,250	256,292,255	257	359	0.0	0.77,0.808,0.78	0.593,0.58,0.578	0.202
ENSMUSG00000061731	Ext1	chr15	-	53075768	53075929	53083084	53083174	53073292	53073464	53088054	53088150	161,152,181	558,773,717	317,366,331	558,547,494	215	286	0.0	0.277,0.207,0.251	0.43,0.471,0.471	-0.212
ENSMUSG00000026775	Yme1l1	chr2	+	23187779	23187842	23191012	23191125	23186865	23186998	23192406	23192562	698,970,1001	482,611,638	795,743,664	1069,1091,966	188	238	0.0	0.647,0.668,0.665	0.485,0.463,0.465	0.189
ENSMUSG00000024212	Mllt1	chr17	-	56919899	56919982	56926991	56927172	56905711	56905855	56935262	56935388	143,97,100	674,846,911	223,209,183	573,588,482	306	208	0.0	0.126,0.072,0.069	0.209,0.195,0.205	-0.114
ENSMUSG00000024212	Mllt1	chr17	-	56899768	56900296	56902562	56902688	56897379	56897467	56905711	56905855	1051,1252,1368	606,710,737	864,818,688	1172,1152,1053	251	653	0.0	0.819,0.821,0.828	0.657,0.649,0.63	0.177
ENSMUSG00000005410	Mcm5	chr8	+	75120779	75120923	75121211	75121277	75119256	75119368	75121537	75121714	960,1119,1094	1512,1841,1694	1453,1563,1569	1087,1192,1155	269	191	0.0	0.311,0.301,0.314	0.487,0.482,0.491	-0.178
ENSMUSG00000021945	Zmym2	chr14	+	56902695	56903552	56911077	56911360	56887794	56887857	56912951	56913117	391,623,587	213,364,264	335,333,268	446,414,367	982	408	0.0	0.433,0.416,0.48	0.238,0.25,0.233	0.203
ENSMUSG00000024991	Eif3a	chr19	-	60781353	60781517	60781884	60782021	60779357	60779557	60782167	60782358	632,859,813	2163,2778,2570	956,925,805	1277,1354,1232	262	289	0.0	0.244,0.254,0.259	0.452,0.43,0.419	-0.181
ENSMUSG00000010663	Fads1	chr19	+	10186754	10186883	10191439	10191500	10186377	10186479	10192911	10192988	1024,1189,1246	106,205,221	754,756,713	284,276,298	254	186	0.0	0.876,0.809,0.805	0.66,0.667,0.637	0.175
ENSMUSG00000029168	Dpysl5	chr5	+	30778867	30778936	30781478	30781523	30777974	30778154	30783194	30783270	259,325,277	362,437,487	568,588,520	387,382,296	194	170	0.0	0.385,0.395,0.333	0.563,0.574,0.606	-0.21
ENSMUSG00000038383	Pigu	chr2	-	155297082	155297207	155301200	155301355	155292689	155292832	155314501	155314599	237,357,343	955,1300,1167	486,470,511	636,682,685	280	250	0.0	0.181,0.197,0.208	0.406,0.381,0.4	-0.2
ENSMUSG00000038383	Pigu	chr2	-	155297082	155297207	155299045	155299189	155292689	155292832	155301200	155301355	270,439,386	955,1301,1167	562,523,452	636,682,686	269	250	0.0	0.208,0.239,0.235	0.451,0.416,0.38	-0.188
ENSMUSG00000009470	Tnpo1	chr13	-	98850107	98850183	98852854	98852950	98849154	98849254	98853399	98853498	1089,1472,1331	178,183,241	782,691,739	414,392,339	221	201	0.0	0.848,0.88,0.834	0.632,0.616,0.665	0.216
ENSMUSG00000009470	Tnpo1	chr13	-	98859762	98859988	98860640	98860793	98858385	98858557	98863707	98863876	530,829,814	1083,1652,1356	964,978,875	844,850,799	278	351	0.0	0.382,0.388,0.431	0.591,0.592,0.58	-0.187
ENSMUSG00000033712	Ccar2	chr14	-	70151560	70151675	70151879	70151971	70151273	70151403	70152372	70152464	352,428,354	1071,1172,1203	579,597,618	784,799,694	217	240	0.0	0.267,0.288,0.246	0.45,0.452,0.496	-0.199
ENSMUSG00000024962	Vegfb	chr19	-	6986020	6986094	6986289	6986486	6985804	6985840	6986773	6986816	124,112,114	254,448,331	128,163,146	139,135,135	322	199	0.0	0.232,0.134,0.175	0.363,0.427,0.401	-0.217
ENSMUSG00000024231	Cul2	chr18	+	3419531	3419642	3421202	3421365	3419346	3419443	3423468	3423593	126,158,152	546,723,785	310,346,335	407,349,316	236	288	0.0	0.22,0.211,0.191	0.482,0.547,0.564	-0.324
ENSMUSG00000027327	1700037H04Rik	chr2	-	131151617	131151760	131153593	131153710	131148155	131148294	131159952	131160020	169,178,226	814,1032,966	412,479,383	820,885,783	242	268	0.0	0.187,0.16,0.206	0.357,0.375,0.351	-0.177
ENSMUSG00000027327	1700037H04Rik	chr2	-	131151617	131151756	131153593	131153710	131148280	131148294	131159952	131160042	169,178,226	813,1032,963	412,479,383	820,883,785	242	264	0.0	0.185,0.158,0.204	0.354,0.372,0.347	-0.175
ENSMUSG00000021901	Bap1	chr14	+	31252927	31253060	31253455	31253575	31251899	31251954	31254032	31254094	176,257,271	1161,1191,1348	350,386,361	817,860,810	258	245	0.0	0.126,0.17,0.16	0.289,0.299,0.297	-0.143
ENSMUSG00000028909	Ptpru	chr4	-	131803378	131803488	131808211	131808520	131802942	131803144	131818793	131819087	112,124,113	383,490,459	231,250,244	362,373,336	434	235	0.0	0.137,0.121,0.118	0.257,0.266,0.282	-0.143
ENSMUSG00000019132	BC005537	chr13	+	24805861	24805984	24809885	24810020	24804781	24804958	24812636	24814013	634,803,866	1389,2163,2173	1402,1476,1346	1583,1678,1579	248	260	0.0	0.324,0.28,0.295	0.481,0.48,0.472	-0.178
ENSMUSG00000039000	Ube3c	chr5	+	29598858	29599016	29600640	29600794	29597068	29597184	29601131	29601352	172,226,218	435,724,640	409,369,322	434,424,415	283	279	0.0	0.28,0.235,0.251	0.482,0.462,0.433	-0.204
ENSMUSG00000031691	Tnpo2	chr8	+	85054325	85054421	85055001	85055101	85053755	85053854	85055178	85055253	581,670,733	107,144,128	461,481,404	284,324,270	221	225	0.0	0.847,0.826,0.854	0.623,0.602,0.604	0.233
ENSMUSG00000031987	Egln1	chr8	-	124911740	124911808	124914016	124914153	124908586	124910763	124915660	124915780	599,931,883	211,303,278	554,561,544	384,465,443	262	193	0.0	0.677,0.694,0.701	0.515,0.471,0.475	0.204
ENSMUSG00000017707	Serinc3	chr2	-	163627871	163628052	163629126	163629217	163626252	163626477	163630925	163631095	607,984,910	335,476,511	538,559,550	726,801,732	216	306	0.0	0.72,0.745,0.716	0.512,0.497,0.516	0.219
ENSMUSG00000002249	Tead3	chr17	-	28336510	28336573	28340153	28340218	28335484	28335496	28341348	28341600	128,127,164	210,279,241	297,324,320	187,207,167	190	188	0.0	0.376,0.311,0.402	0.611,0.608,0.655	-0.262
ENSMUSG00000020225	Tmbim4	chr10	+	120215540	120215649	120217503	120217609	120208749	120208942	120220750	120220784	201,282,262	93,128,173	180,241,183	272,323,297	234	231	0.0	0.681,0.685,0.599	0.395,0.424,0.378	0.256
ENSMUSG00000031012	Cask	chrX	-	13682970	13683048	13714665	13714771	13677584	13677657	13785936	13786049	115,154,111	297,386,365	239,285,195	267,247,196	231	203	0.0	0.254,0.26,0.211	0.44,0.503,0.466	-0.228
ENSMUSG00000035469	Rcbtb1	chr14	+	59228254	59228381	59229886	59230038	59226307	59226498	59230409	59230540	196,270,245	955,1055,975	480,443,442	747,800,693	252	277	0.0	0.184,0.22,0.216	0.414,0.378,0.412	-0.195
ENSMUSG00000039356	Exosc2	chr2	+	31674514	31674560	31674694	31674784	31672471	31672573	31675838	31675904	511,512,551	217,245,291	232,290,229	349,309,337	171	215	0.0	0.748,0.724,0.704	0.455,0.541,0.461	0.24
ENSMUSG00000016918	Sulf1	chr1	+	12848330	12848454	12850759	12850793	12848094	12848237	12858811	12861192	1306,1729,1545	80,160,134	1292,1383,1215	285,268,217	249	159	0.0	0.912,0.873,0.88	0.743,0.767,0.781	0.125
ENSMUSG00000005981	Trap1	chr16	-	4056329	4056439	4060756	4060917	4055796	4055870	4062329	4062401	308,398,371	548,586,513	577,598,590	375,403,405	286	235	0.0	0.316,0.358,0.373	0.558,0.549,0.545	-0.202
ENSMUSG00000024170	Telo2	chr17	-	25101639	25101704	25102636	25102728	25101298	25101414	25103579	25103771	111,149,137	18,20,31	109,117,110	85,89,80	217	190	0.0	0.844,0.867,0.795	0.529,0.535,0.546	0.299
ENSMUSG00000041958	Pigs	chr11	+	78333666	78333758	78336687	78336830	78332949	78333039	78337788	78337903	148,165,189	897,1036,1046	242,298,276	664,699,641	217	268	0.0	0.169,0.164,0.182	0.31,0.345,0.347	-0.162
ENSMUSG00000001247	Lsr	chr7	-	30962097	30962244	30965968	30966088	30959152	30959314	30971867	30972212	798,758,939	1541,1930,1829	1226,1263,1157	972,1085,1161	245	272	0.0	0.365,0.304,0.363	0.583,0.564,0.525	-0.213
ENSMUSG00000033379	Atp6v0b	chr4	-	117885103	117885294	117885628	117885680	117884329	117884641	117885803	117885894	448,439,512	322,418,455	409,413,383	781,837,770	177	316	0.0	0.713,0.652,0.668	0.483,0.468,0.47	0.204
ENSMUSG00000015575	Atp6v0e	chr17	+	26682677	26682725	26695354	26695484	26676395	26676578	26699211	26699644	109,150,142	970,1246,1152	314,314,279	953,1009,1017	173	255	0.0	0.142,0.151,0.154	0.327,0.314,0.288	-0.161
ENSMUSG00000030615	Tmem126a	chr7	-	90451542	90451657	90452706	90452900	90450699	90450935	90455423	90455519	544,862,823	209,268,334	513,521,459	468,386,388	319	240	7.99556499444e-15	0.662,0.708,0.65	0.452,0.504,0.471	0.198
ENSMUSG00000038324	Trpc4ap	chr2	-	155637657	155637766	155638047	155638188	155636195	155636308	155639472	155639563	456,481,499	942,1247,1164	726,851,820	839,942,811	266	234	7.99556499444e-15	0.299,0.253,0.274	0.432,0.443,0.471	-0.173
ENSMUSG00000027699	Ect2	chr3	-	27146836	27147019	27148794	27148887	27145955	27146045	27148992	27149072	159,190,205	526,671,690	81,144,95	981,964,772	218	308	7.99556499444e-15	0.299,0.286,0.296	0.104,0.174,0.148	0.152
ENSMUSG00000056758	Hmga2	chr10	-	120374667	120374700	120462663	120462714	120361274	120364296	120473251	120473338	708,987,961	171,258,212	658,687,619	358,386,347	176	158	7.99556499444e-15	0.788,0.774,0.803	0.623,0.615,0.616	0.17
ENSMUSG00000006304	Arpc2	chr1	+	74263742	74263843	74264352	74264453	74262458	74262585	74267770	74267987	3339,4368,4439	832,1755,1749	2567,2552,2521	1946,1953,1943	226	226	7.99556499444e-15	0.801,0.713,0.717	0.569,0.566,0.565	0.177
ENSMUSG00000026037	Orc2	chr1	-	58467650	58467712	58469667	58469839	58465994	58466113	58470939	58471086	396,561,549	717,896,871	587,651,524	440,440,440	297	187	7.99556499444e-15	0.258,0.283,0.284	0.457,0.482,0.429	-0.181
ENSMUSG00000022757	Tfg	chr16	-	56705610	56705694	56712610	56712840	56704426	56704573	56717184	56717450	359,455,483	308,425,427	379,367,344	750,765,687	355	209	7.99556499444e-15	0.407,0.387,0.4	0.229,0.22,0.228	0.172
ENSMUSG00000020460	Rps27a	chr11	-	29546290	29546422	29546702	29547260	29545898	29546029	29547680	29547745	1027,877,972	95,117,158	710,780,734	262,272,224	683	257	7.99556499444e-15	0.803,0.738,0.698	0.505,0.519,0.552	0.221
ENSMUSG00000007739	Cct4	chr11	+	22994297	22994387	22995929	22996038	22993266	22993319	22996314	22996457	745,900,832	2773,4458,3947	1272,1434,1254	2778,2957,2852	215	234	7.99556499444e-15	0.226,0.18,0.187	0.333,0.345,0.324	-0.136
ENSMUSG00000052681	Rap1b	chr10	-	117817343	117817460	117818465	117818609	117814470	117815780	117820461	117820602	528,729,728	1244,1819,2077	1111,1171,1224	1552,1362,1397	269	242	7.99556499444e-15	0.276,0.265,0.24	0.392,0.436,0.441	-0.163
ENSMUSG00000036202	Rif1	chr2	+	52109191	52109275	52109350	52109402	52108439	52108591	52109910	52113000	165,303,263	21,49,30	218,248,195	96,103,101	209	177	7.99556499444e-15	0.869,0.84,0.881	0.658,0.671,0.621	0.213
ENSMUSG00000057406	Whsc1	chr5	+	33846104	33846267	33854609	33854776	33843111	33843737	33855253	33855736	346,555,480	947,1289,1145	659,677,592	735,826,647	288	292	7.99556499444e-15	0.27,0.304,0.298	0.476,0.454,0.481	-0.18
ENSMUSG00000031161	Hdac6	chrX	-	7934171	7934321	7936069	7936262	7932062	7932237	7936381	7936450	97,76,114	301,354,341	196,214,236	272,263,319	318	275	7.99556499444e-15	0.218,0.157,0.224	0.384,0.413,0.39	-0.196
ENSMUSG00000038383	Pigu	chr2	-	155314501	155314599	155328580	155328681	155301200	155301355	155331148	155331258	764,997,878	214,320,297	513,578,556	403,374,394	226	223	7.99556499444e-15	0.779,0.755,0.745	0.557,0.604,0.582	0.179
ENSMUSG00000074643	Cpne1	chr2	-	156076236	156076288	156077398	156077453	156074175	156074309	156077555	156077689	109,193,150	417,495,544	195,216,227	278,283,230	180	177	7.99556499444e-15	0.204,0.277,0.213	0.408,0.429,0.493	-0.212
ENSMUSG00000036707	Cab39	chr1	+	85844592	85844652	85847409	85847475	85842197	85842366	85848276	85848420	337,390,400	615,770,779	469,525,451	418,452,369	185	191	7.99556499444e-15	0.361,0.343,0.346	0.537,0.545,0.558	-0.197
ENSMUSG00000039068	Zzz3	chr3	+	152422617	152422771	152446798	152446937	152420014	152420140	152448778	152448926	127,193,177	428,603,600	269,302,313	437,410,374	279	264	1.53587124186e-14	0.219,0.232,0.218	0.368,0.411,0.442	-0.184
ENSMUSG00000052752	Traf7	chr17	-	24512949	24513084	24513898	24513932	24512168	24512386	24514124	24514217	40,57,73	1071,1252,1356	120,130,111	943,934,972	159	260	1.53587124186e-14	0.058,0.069,0.081	0.172,0.185,0.157	-0.102
ENSMUSG00000022185	Acin1	chr14	-	54644447	54644555	54644683	54644791	54644254	54644265	54645210	54645356	652,1044,1023	791,1194,1251	1378,1557,1306	816,792,811	233	233	1.53587124186e-14	0.452,0.466,0.45	0.628,0.663,0.617	-0.18
ENSMUSG00000017897	Eya2	chr2	+	165682836	165682882	165687618	165687735	165664785	165664886	165713504	165713572	162,162,203	1488,2369,2529	370,361,398	1956,1957,2104	171	242	1.53587124186e-14	0.134,0.088,0.102	0.211,0.207,0.211	-0.102
ENSMUSG00000020978	Klhdc2	chr12	+	69307189	69307299	69307617	69307690	69305782	69305841	69308957	69309045	1939,2187,2328	275,512,486	2006,1936,1973	757,805,837	235	198	1.53587124186e-14	0.856,0.783,0.801	0.691,0.67,0.665	0.138
ENSMUSG00000008690	Ncaph2	chr15	+	89363765	89363834	89363921	89364001	89363604	89363689	89364087	89364242	756,828,816	670,756,713	639,650,605	1150,1230,1203	194	205	1.53587124186e-14	0.544,0.536,0.547	0.37,0.358,0.347	0.184
ENSMUSG00000041936	Agrn	chr4	-	156185087	156185135	156195243	156195505	156179392	156179608	156197213	156197488	469,546,580	170,220,221	375,442,376	340,360,358	387	173	2.2161620365e-14	0.552,0.526,0.54	0.33,0.354,0.319	0.205
ENSMUSG00000035683	Melk	chr4	+	44325640	44325739	44332879	44332966	44324199	44324268	44340625	44340745	202,271,251	594,717,616	370,281,286	394,350,336	224	212	2.2161620365e-14	0.243,0.263,0.278	0.471,0.432,0.446	-0.188
ENSMUSG00000031565	Fgfr1	chr8	+	25532249	25532428	25555507	25555774	25518794	25519429	25557730	25557814	158,142,137	468,678,667	239,326,251	422,491,347	304	392	2.2161620365e-14	0.303,0.213,0.209	0.422,0.461,0.483	-0.214
ENSMUSG00000027365	Trpm7	chr2	-	126846073	126846245	126848496	126848621	126844299	126844474	126849898	126850112	46,68,72	240,348,325	142,123,151	217,218,159	250	297	2.2161620365e-14	0.185,0.188,0.208	0.437,0.401,0.53	-0.262
ENSMUSG00000091625	Lsm5	chr6	-	56702095	56702168	56703005	56703409	56701064	56701289	56704622	56704677	168,197,178	107,170,205	160,179,162	433,461,431	529	198	2.2161620365e-14	0.37,0.303,0.245	0.122,0.127,0.123	0.182
ENSMUSG00000026020	Nop58	chr1	+	59704062	59704208	59704623	59704750	59702812	59702947	59705592	59705756	1229,1428,1354	3026,4048,4114	1495,1466,1375	1933,2013,2011	271	252	2.89201287032e-14	0.274,0.247,0.234	0.418,0.404,0.389	-0.152
ENSMUSG00000001472	Tcf25	chr8	+	123397982	123398141	123398515	123398606	123397006	123397094	123399264	123399344	523,606,582	1108,1468,1367	1099,1064,1118	1234,1179,1211	284	216	2.89201287032e-14	0.264,0.239,0.245	0.404,0.407,0.413	-0.159
ENSMUSG00000021111	Papola	chr12	+	105799650	105799824	105800683	105800750	105784715	105784914	105804926	105805008	1778,1813,1999	431,650,595	1370,1441,1258	891,863,819	299	192	2.89201287032e-14	0.726,0.642,0.683	0.497,0.517,0.497	0.18
ENSMUSG00000027306	Nusap1	chr2	+	119643783	119643900	119647089	119647198	119639576	119639734	119648892	119650160	1620,2208,2355	509,701,810	1794,1753,1572	1070,1208,1130	242	234	3.59588901865e-14	0.755,0.753,0.738	0.618,0.584,0.574	0.157
ENSMUSG00000029591	Ung	chr5	+	114135863	114135961	114136346	114136435	114132180	114132276	114137152	114137331	798,1145,1147	370,347,406	511,625,643	420,502,543	223	214	4.24764390328e-14	0.674,0.76,0.731	0.539,0.544,0.532	0.183
ENSMUSG00000032340	Neo1	chr9	-	58880591	58880855	58884469	58884628	58878027	58878164	58888400	58888493	928,1324,1130	486,510,463	578,628,594	525,633,516	284	389	4.24764390328e-14	0.723,0.781,0.77	0.601,0.576,0.612	0.162
ENSMUSG00000028961	Pgd	chr4	-	149161628	149161694	149165049	149165229	149160834	149160953	149166006	149166082	475,518,460	1212,988,976	584,627,535	562,640,582	305	191	4.24764390328e-14	0.197,0.247,0.228	0.394,0.38,0.365	-0.156
ENSMUSG00000003269	Cyth2	chr7	-	45812179	45812298	45812846	45812913	45811528	45811609	45813008	45813156	601,665,630	489,711,629	465,509,494	1022,1091,880	192	244	4.85445017518e-14	0.61,0.543,0.56	0.366,0.372,0.416	0.186
ENSMUSG00000021639	Gtf2h2	chr13	-	100486070	100486125	100486473	100486524	100482937	100483043	100488848	100488935	68,83,93	188,382,266	149,127,125	148,158,145	176	180	4.85445017518e-14	0.27,0.182,0.263	0.507,0.451,0.469	-0.237
ENSMUSG00000051934	Spats2	chr15	+	99185958	99186094	99199207	99199266	99180580	99180760	99205597	99205707	245,319,326	424,490,549	494,517,512	324,424,378	261	184	4.85445017518e-14	0.289,0.315,0.295	0.518,0.462,0.488	-0.19
ENSMUSG00000022200	Golph3	chr15	+	12339627	12339759	12343036	12343151	12321495	12321956	12349367	12351265	268,301,358	1108,1397,1594	495,522,505	1095,1099,946	257	240	4.85445017518e-14	0.184,0.168,0.173	0.297,0.307,0.333	-0.137
ENSMUSG00000030613	Ccdc90b	chr7	+	92574743	92574815	92575328	92575382	92574621	92574663	92578423	92578538	483,674,670	101,199,120	351,370,345	210,199,187	197	179	6.20975352357e-14	0.813,0.755,0.835	0.603,0.628,0.626	0.182
ENSMUSG00000053414	Hunk	chr16	+	90453679	90453815	90464140	90464268	90447309	90447365	90472443	90472579	501,572,551	248,314,335	345,386,377	445,483,428	261	253	7.55136693917e-14	0.662,0.638,0.615	0.429,0.437,0.461	0.196
ENSMUSG00000023150	Ivns1abp	chr1	+	151350980	151351109	151351553	151351723	151349375	151349603	151351829	151351905	672,896,1070	1541,1943,1912	1525,1659,1490	1560,1689,1556	254	295	9.51472234337e-14	0.336,0.349,0.394	0.532,0.533,0.527	-0.171
ENSMUSG00000023505	Cdca3	chr6	+	124830502	124830650	124831361	124831488	124829687	124830273	124832145	124832439	1094,1300,1408	1350,1725,1613	864,842,794	2016,2075,2111	273	252	1.01436272317e-13	0.428,0.41,0.446	0.283,0.272,0.258	0.157
ENSMUSG00000071659	Hnrnpul2	chr19	+	8822803	8822939	8823229	8823306	8819400	8820813	8823529	8823669	1709,1948,2024	808,1193,1133	1315,1474,1263	1477,1609,1345	261	202	1.27220073556e-13	0.621,0.558,0.58	0.408,0.415,0.421	0.172
ENSMUSG00000037103	Dcaf15	chr8	-	84101675	84101846	84101931	84102071	84098757	84099192	84102163	84102270	193,202,191	574,745,691	273,299,304	415,453,449	265	296	1.27220073556e-13	0.273,0.232,0.236	0.424,0.424,0.431	-0.179
ENSMUSG00000020362	Cnot6	chr11	-	49677299	49677502	49679920	49680151	49671502	49675405	49681140	49681295	623,892,803	1259,1605,1443	1154,1148,999	1047,1021,966	356	328	1.32609370639e-13	0.313,0.339,0.339	0.504,0.509,0.488	-0.17
ENSMUSG00000066568	Lsm14a	chr7	-	34365614	34365737	34371054	34371184	34357765	34357942	34375228	34375392	686,1042,1065	1403,2252,2249	1496,1525,1394	1567,1609,1472	255	248	1.32609370639e-13	0.322,0.31,0.315	0.481,0.48,0.479	-0.164
ENSMUSG00000021374	Nup153	chr13	-	46709628	46709682	46709765	46709810	46707746	46707893	46709911	46710028	55,95,92	275,499,437	118,94,79	187,196,136	170	179	1.51760481205e-13	0.174,0.167,0.181	0.399,0.336,0.38	-0.198
ENSMUSG00000027506	Tpd52	chr3	-	8934991	8935040	8947480	8947629	8929597	8931174	8953683	8953799	912,1282,1243	450,683,750	1293,1301,1315	342,347,326	274	174	1.64160150851e-13	0.563,0.544,0.513	0.706,0.704,0.719	-0.17
ENSMUSG00000021958	Pinx1	chr14	+	63872301	63872394	63878111	63878188	63868518	63868597	63919096	63919859	92,170,155	319,566,454	144,143,154	192,204,166	218	202	1.8297542968e-13	0.211,0.218,0.24	0.41,0.394,0.462	-0.199
ENSMUSG00000020697	Lig3	chr11	+	82795364	82795452	82795708	82795786	82794503	82794583	82796027	82796151	78,113,112	260,400,329	169,171,160	220,236,181	213	203	2.12583505301e-13	0.222,0.212,0.245	0.423,0.408,0.457	-0.203
ENSMUSG00000028690	Mmachc	chr4	-	116704506	116704659	116705880	116706075	116702278	116703867	116708237	116708406	598,764,764	258,365,268	419,395,397	368,399,343	320	278	2.12583505301e-13	0.668,0.645,0.712	0.497,0.462,0.501	0.188
ENSMUSG00000017299	Dnttip1	chr2	+	164747462	164747559	164754109	164754208	164746706	164746777	164757389	164757458	116,106,131	279,310,364	219,246,278	278,279,261	222	224	2.17992290885e-13	0.296,0.257,0.266	0.443,0.471,0.518	-0.204
ENSMUSG00000015668	Pdzd11	chrX	-	100623861	100623960	100624532	100624589	100623582	100623643	100624794	100624878	170,209,150	1037,1235,1229	275,308,334	950,952,846	182	224	2.297317266e-13	0.168,0.172,0.131	0.263,0.285,0.327	-0.135
ENSMUSG00000026457	Adipor1	chr1	+	134428081	134428269	134431056	134431250	134425908	134426095	134431529	134433348	1016,1512,1580	417,462,607	1212,1306,1250	919,946,923	313	319	2.41361447962e-13	0.713,0.769,0.726	0.573,0.585,0.58	0.157
ENSMUSG00000001910	Nacc1	chr8	-	84674998	84675104	84676084	84676258	84674764	84674862	84676340	84677252	575,613,597	1455,1874,1820	746,727,727	1086,1068,954	299	231	2.46560911223e-13	0.234,0.202,0.202	0.347,0.345,0.371	-0.142
ENSMUSG00000028484	Psip1	chr4	-	83473039	83473102	83474277	83474382	83468582	83468676	83476281	83476420	7270,10440,10612	907,1491,1372	8378,9157,7935	2189,2206,2133	230	188	2.64297842871e-13	0.868,0.851,0.863	0.758,0.772,0.753	0.1
ENSMUSG00000032883	Acsl3	chr1	+	78681592	78682010	78688236	78688414	78657882	78658103	78690268	78690378	307,580,518	482,709,680	344,305,279	889,911,871	543	303	2.81871300494e-13	0.262,0.313,0.298	0.178,0.157,0.152	0.129
ENSMUSG00000037935	Smarce1	chr11	-	99225037	99225142	99228274	99228318	99220654	99220735	99228496	99228548	724,889,966	360,429,430	650,619,545	590,671,544	169	230	2.8550373633e-13	0.732,0.738,0.754	0.6,0.557,0.577	0.163
ENSMUSG00000036427	Gpi1	chr7	-	34219030	34219102	34220613	34220760	34218297	34218342	34220842	34220926	2345,3171,2779	305,492,389	2785,2891,2652	785,861,748	272	197	3.08919556602e-13	0.848,0.824,0.838	0.72,0.709,0.72	0.12
ENSMUSG00000053604	Rpia	chr6	-	70777351	70777411	70783560	70783616	70775108	70775173	70785544	70785605	102,135,173	66,73,81	118,118,95	174,194,145	181	185	3.19822599776e-13	0.612,0.654,0.686	0.409,0.383,0.401	0.253
ENSMUSG00000029086	Prom1	chr5	-	44000776	44000845	44001269	44001293	43995074	43995114	44001785	44001901	111,144,151	126,130,154	72,93,76	238,216,216	149	194	3.48995607188e-13	0.534,0.591,0.561	0.283,0.359,0.314	0.243
ENSMUSG00000027163	Commd9	chr2	+	101897039	101897179	101898867	101898902	101895134	101895260	101899868	101899972	502,685,669	18,25,43	548,596,548	68,88,89	265	160	3.77906973278e-13	0.944,0.943,0.904	0.83,0.804,0.788	0.123
ENSMUSG00000027933	Ints3	chr3	-	90404513	90404601	90406173	90406365	90403984	90404064	90408501	90408599	464,750,637	625,819,823	606,624,520	324,377,324	317	213	4.00492139452e-13	0.333,0.381,0.342	0.557,0.527,0.519	-0.182
ENSMUSG00000037570	Mcrs1	chr15	-	99249367	99249506	99250462	99250582	99248701	99248860	99251861	99251961	286,316,354	170,227,224	585,746,737	163,211,208	245	264	4.08976687324e-13	0.644,0.6,0.63	0.795,0.792,0.792	-0.168
ENSMUSG00000048234	Rnf149	chr1	-	39555477	39555670	39560692	39560775	39552468	39552515	39564047	39564116	145,173,164	867,825,1018	233,257,208	498,551,618	208	318	4.08976687324e-13	0.204,0.243,0.198	0.417,0.416,0.34	-0.176
ENSMUSG00000032400	Zwilch	chr9	-	64156012	64156106	64158694	64158766	64155163	64155219	64160820	64160976	59,99,58	147,194,161	110,131,100	91,109,71	197	219	4.55077972369e-13	0.309,0.362,0.286	0.573,0.572,0.61	-0.266
ENSMUSG00000032867	Fbxw8	chr5	-	118095532	118095729	118113611	118113769	118092495	118092702	118124935	118125024	282,313,352	865,1097,1178	562,598,539	882,953,858	283	322	4.59043621828e-13	0.271,0.245,0.254	0.42,0.417,0.417	-0.161
ENSMUSG00000020780	Srp68	chr11	-	116265356	116265552	116268273	116268387	116263214	116263297	116271912	116271979	875,1173,1104	484,643,525	658,557,554	650,644,612	239	321	4.6891020906e-13	0.708,0.71,0.739	0.576,0.537,0.549	0.165
ENSMUSG00000032113	Chek1	chr9	-	36712041	36712143	36713320	36713452	36710156	36710430	36713682	36713860	544,634,662	80,137,116	536,600,506	198,244,250	257	227	4.84600765313e-13	0.857,0.803,0.834	0.705,0.685,0.641	0.154
ENSMUSG00000035960	Apex1	chr14	+	50925516	50925704	50926160	50926353	50925212	50925324	50926455	50926551	2935,3276,3492	2204,2728,2953	1977,2195,1963	3173,3251,3125	313	318	5.17808018685e-13	0.575,0.55,0.546	0.388,0.407,0.39	0.162
ENSMUSG00000035206	Sppl2b	chr10	+	80865309	80865384	80865454	80865517	80865120	80865202	80865607	80865707	122,154,193	48,45,62	105,98,82	91,110,92	200	188	5.3901136428e-13	0.705,0.763,0.745	0.52,0.456,0.456	0.26
ENSMUSG00000037643	Prkci	chr3	+	31025129	31025219	31026252	31026303	31018549	31018671	31029485	31029571	364,428,350	405,453,524	412,422,433	220,250,199	215	176	6.24203121237e-13	0.424,0.436,0.353	0.605,0.58,0.64	-0.204
ENSMUSG00000024515	Smad4	chr18	-	73657194	73657245	73662657	73662867	73649725	73649909	73675160	73675190	860,1051,917	197,239,254	815,829,743	367,445,428	335	176	7.57707372023e-13	0.696,0.698,0.655	0.538,0.495,0.477	0.18
ENSMUSG00000022680	Pdxdc1	chr16	-	13847725	13847789	13854394	13854445	13845334	13845423	13857376	13857502	271,452,378	70,142,107	412,341,378	264,321,253	176	189	7.57707372023e-13	0.806,0.774,0.791	0.626,0.533,0.616	0.199
ENSMUSG00000010461	Eya4	chr10	-	23172998	23173123	23226801	23226851	23159087	23159154	23323047	23323146	38,58,50	142,278,214	121,123,101	186,194,135	175	250	8.29370470606e-13	0.277,0.23,0.25	0.482,0.475,0.517	-0.239
ENSMUSG00000030779	Rbbp6	chr7	+	122978575	122978612	122982962	122983007	122975935	122976035	122984992	122985081	98,153,134	171,209,202	138,173,147	94,83,73	162	170	8.54547094127e-13	0.376,0.434,0.41	0.606,0.686,0.679	-0.25
ENSMUSG00000060992	Copz1	chr15	+	103291328	103291420	103294721	103294777	103290674	103290756	103296532	103296610	436,528,575	498,588,673	1087,1129,1041	629,614,573	217	181	8.56667677973e-13	0.422,0.428,0.416	0.59,0.605,0.602	-0.177
ENSMUSG00000038416	Cdc16	chr8	+	13773340	13773404	13777471	13777607	13771297	13771450	13779227	13779318	406,483,531	2061,2359,2008	737,804,757	1626,1800,1793	189	261	8.8720662616e-13	0.214,0.22,0.267	0.385,0.382,0.368	-0.145
ENSMUSG00000032280	Tle3	chr9	+	61373952	61374053	61374514	61374578	61372382	61373461	61375528	61375573	181,178,195	551,655,674	269,294,252	378,439,420	226	189	9.23154608313e-13	0.216,0.185,0.195	0.373,0.359,0.334	-0.157
ENSMUSG00000026309	Ilkap	chr1	-	91390606	91390663	91391131	91391197	91388344	91388464	91398650	91398783	94,67,57	505,479,476	141,168,162	374,476,416	191	182	9.82925861913e-13	0.151,0.118,0.102	0.264,0.252,0.271	-0.139
ENSMUSG00000024799	Tm7sf2	chr19	-	6066310	6066414	6066498	6066693	6064078	6064198	6066967	6067022	254,267,259	134,136,155	236,219,194	264,295,282	320	229	9.9566171494e-13	0.576,0.584,0.545	0.39,0.347,0.33	0.213
ENSMUSG00000044783	Hjurp	chr1	-	88270201	88270299	88275041	88275097	88269320	88269413	88277218	88277285	456,534,546	341,443,535	262,312,271	522,507,506	181	223	1.00972563644e-12	0.622,0.598,0.557	0.382,0.431,0.398	0.189
ENSMUSG00000003868	Ruvbl2	chr7	-	45429908	45429964	45431319	45431374	45429453	45429595	45434251	45434356	101,105,142	955,872,777	211,209,195	683,695,623	180	181	1.12165425999e-12	0.096,0.108,0.155	0.237,0.232,0.239	-0.116
ENSMUSG00000042699	Dhx9	chr1	-	153469599	153469741	153471619	153471811	153468873	153468956	153472225	153472303	2250,3002,2597	741,1182,1125	2533,2633,2279	1799,1883,1820	317	267	1.38116937242e-12	0.719,0.681,0.66	0.543,0.541,0.513	0.154
ENSMUSG00000025607	Copg2	chr6	-	30890600	30890672	30894846	30894927	30885579	30885659	30895541	30895594	365,542,513	209,245,244	351,345,328	372,388,351	206	197	1.38116937242e-12	0.625,0.679,0.668	0.474,0.46,0.472	0.189
ENSMUSG00000017897	Eya2	chr2	+	165664785	165664886	165682836	165682882	165595031	165595264	165685548	165685691	445,445,424	738,908,990	774,860,910	842,845,818	226	171	1.44112834116e-12	0.313,0.271,0.245	0.41,0.435,0.457	-0.158
ENSMUSG00000093930	Hmgcs1	chr13	+	119701075	119701240	119702534	119702700	119700507	119700633	119703519	119703690	1652,2390,2491	1206,1651,1539	1721,1703,1766	2275,2247,2229	290	291	1.58668961104e-12	0.579,0.592,0.619	0.432,0.432,0.443	0.161
ENSMUSG00000001127	Araf	chrX	+	20858741	20858873	20859684	20859819	20858393	20858512	20859978	20860519	132,153,167	237,386,350	247,271,277	227,231,271	257	260	1.58668961104e-12	0.36,0.286,0.326	0.524,0.543,0.508	-0.201
ENSMUSG00000027823	Gmps	chr3	+	63980135	63980317	63982410	63982525	63976105	63976310	63985599	63985697	787,779,818	1528,1851,1749	1046,1069,1053	1196,1172,1102	307	240	1.7152390619e-12	0.287,0.248,0.268	0.406,0.416,0.428	-0.149
ENSMUSG00000025220	Mgea5	chr19	-	45770050	45770209	45771681	45771966	45767393	45768007	45773661	45773760	335,363,421	1020,1074,1103	734,782,716	1022,1101,1045	410	284	1.8320272835e-12	0.185,0.19,0.209	0.332,0.33,0.322	-0.133
ENSMUSG00000008999	Bmp7	chr2	-	172872871	172872982	172875214	172875291	172868011	172870286	172879325	172879523	156,238,252	713,966,1036	247,228,245	435,473,484	202	236	1.92113910082e-12	0.204,0.224,0.221	0.399,0.36,0.372	-0.161
ENSMUSG00000061613	U2af1	chr17	-	31652501	31652568	31654978	31655066	31648844	31648894	31658652	31658754	696,647,725	214,280,275	372,353,296	265,328,233	213	192	2.26541008175e-12	0.746,0.676,0.704	0.559,0.492,0.534	0.18
ENSMUSG00000032594	Ip6k1	chr9	+	108024102	108024450	108031998	108032209	108002642	108002822	108040904	108041086	120,113,106	433,487,527	229,323,282	531,569,456	473	336	2.31496592729e-12	0.164,0.142,0.125	0.235,0.287,0.305	-0.132
ENSMUSG00000029686	Cul1	chr6	+	47523077	47523125	47523203	47523286	47520792	47520885	47523698	47523804	306,372,384	1037,1714,1744	368,445,419	737,923,845	173	208	2.32711385829e-12	0.262,0.207,0.209	0.375,0.367,0.374	-0.146
ENSMUSG00000032030	Cul5	chr9	-	53622781	53622943	53623634	53623810	53621857	53621976	53624157	53624281	108,160,166	363,636,576	260,235,189	355,365,359	301	287	2.32863082821e-12	0.221,0.193,0.216	0.411,0.38,0.334	-0.165
ENSMUSG00000039262	Prrc2b	chr2	+	32221079	32221184	32221344	32221537	32220089	32220176	32222289	32222319	228,242,327	937,785,864	495,596,527	751,817,862	230	318	2.68700377264e-12	0.252,0.299,0.344	0.477,0.502,0.458	-0.181
ENSMUSG00000041571	Sepw1	chr7	-	15920042	15920117	15920304	15920358	15919847	15919946	15920448	15920473	3292,2909,3280	1331,1525,1766	3717,3926,3653	3355,3680,3334	179	200	2.68712488158e-12	0.734,0.681,0.675	0.553,0.544,0.55	0.148
ENSMUSG00000022475	Hdac7	chr15	-	97799556	97799644	97800694	97800802	97798223	97798343	97802075	97802125	58,58,71	237,274,302	146,149,138	233,263,225	233	213	2.85389591908e-12	0.183,0.162,0.177	0.364,0.341,0.359	-0.181
ENSMUSG00000024799	Tm7sf2	chr19	-	6063526	6063607	6066498	6066693	6063323	6063446	6066967	6067022	254,267,259	106,125,126	236,218,194	216,249,243	320	206	2.94676242694e-12	0.607,0.579,0.57	0.413,0.36,0.339	0.215
ENSMUSG00000029554	Mad1l1	chr5	-	140261497	140261584	140295786	140295848	140193913	140194058	140300214	140300329	43,87,86	221,310,329	119,123,146	209,177,168	187	212	3.54540984657e-12	0.181,0.241,0.229	0.392,0.441,0.496	-0.226
ENSMUSG00000020196	Cabin1	chr10	-	75646874	75647101	75648056	75648221	75646109	75646687	75652874	75653142	307,460,366	149,230,174	329,354,350	322,353,440	290	352	3.56287221948e-12	0.714,0.708,0.719	0.554,0.549,0.491	0.182
ENSMUSG00000057751	Megf6	chr4	+	154270401	154270530	154271610	154271739	154269785	154270021	154273807	154274128	127,138,141	455,427,479	174,187,158	241,271,229	254	254	3.58020280089e-12	0.218,0.244,0.227	0.419,0.408,0.408	-0.182
ENSMUSG00000038902	Pogz	chr3	+	94875099	94875246	94876635	94876770	94874593	94874694	94876913	94877083	140,257,209	275,429,363	296,297,280	231,223,234	272	260	3.84268055972e-12	0.327,0.364,0.355	0.551,0.56,0.534	-0.2
ENSMUSG00000038369	Ncoa6	chr2	-	155399654	155399691	155405474	155408450	155395719	155395871	155411524	155411646	309,511,436	56,107,68	290,283,271	107,145,139	3101	162	3.98610358204e-12	0.224,0.2,0.251	0.124,0.093,0.092	0.122
ENSMUSG00000043207	Zmpste24	chr4	-	121065813	121065957	121068709	121068814	121059236	121061220	121074472	121074657	269,361,340	136,210,200	217,216,231	282,279,284	230	269	4.13352809692e-12	0.698,0.668,0.665	0.474,0.475,0.488	0.198
ENSMUSG00000030007	Cct7	chr6	+	85459941	85460048	85461086	85461170	85459114	85459268	85461507	85461560	4568,5442,5555	1118,1519,1486	4110,4164,3857	1936,2076,2012	232	209	4.18890325153e-12	0.786,0.763,0.771	0.657,0.644,0.633	0.129
ENSMUSG00000109378	U2af1l4	chr7	+	30564081	30564131	30564202	30564301	30563929	30563996	30564473	30564607	27,39,30	320,404,404	79,112,92	379,382,378	175	224	4.82005702262e-12	0.097,0.11,0.087	0.211,0.273,0.238	-0.143
ENSMUSG00000014850	Msh3	chr13	-	92256694	92256802	92263720	92263837	92249826	92249938	92265926	92266072	117,109,122	212,272,266	175,202,197	161,183,162	242	233	4.82005702262e-12	0.347,0.278,0.306	0.511,0.515,0.539	-0.211
ENSMUSG00000039068	Zzz3	chr3	+	152420014	152420140	152446798	152446937	152396078	152396138	152448778	152448826	66,52,40	416,588,585	87,115,128	432,391,363	251	264	5.78550882414e-12	0.143,0.085,0.067	0.175,0.236,0.271	-0.129
ENSMUSG00000029577	Ube3b	chr5	+	114392097	114392183	114393076	114393159	114390389	114390486	114398407	114398513	494,499,560	160,201,258	371,361,356	305,347,280	211	208	5.78919758848e-12	0.753,0.71,0.681	0.545,0.506,0.556	0.179
ENSMUSG00000069094	Pde7a	chr3	-	19236443	19236539	19256777	19256861	19235912	19236013	19260231	19260292	86,111,119	458,793,814	147,181,147	434,462,419	209	221	6.5688654516e-12	0.166,0.129,0.134	0.264,0.293,0.271	-0.133
ENSMUSG00000021639	Gtf2h2	chr13	-	100482937	100483043	100486473	100486524	100481211	100481302	100488848	100488935	68,83,94	439,655,627	149,127,124	379,391,382	176	231	7.14096656205e-12	0.169,0.143,0.164	0.34,0.299,0.299	-0.154
ENSMUSG00000015749	Anp32e	chr3	+	95937023	95937195	95944306	95944361	95934775	95934898	95945179	95947390	2731,3970,3734	445,600,588	3242,3363,3018	958,998,940	297	180	7.88167133479e-12	0.788,0.8,0.794	0.672,0.671,0.661	0.126
ENSMUSG00000021258	Ccnk	chr12	+	108194341	108194399	108195582	108195851	108193671	108193777	108196338	108196372	82,151,122	377,780,708	189,209,201	494,463,422	183	394	7.88167133479e-12	0.319,0.294,0.271	0.452,0.493,0.506	-0.189
ENSMUSG00000054874	Pcnx3	chr19	-	5679967	5680000	5680242	5680396	5679569	5679741	5681431	5681574	145,221,188	118,173,163	281,275,270	77,104,92	279	158	8.03855190297e-12	0.41,0.42,0.395	0.674,0.6,0.624	-0.224
ENSMUSG00000071547	Nt5dc2	chr14	+	31135029	31135104	31135337	31135393	31134852	31134923	31135493	31135587	3091,3446,3689	1494,1476,1497	2337,2598,2450	1905,2067,2089	200	181	8.16998781794e-12	0.652,0.679,0.69	0.526,0.532,0.515	0.149
ENSMUSG00000033543	Gtf2a2	chr9	+	70015291	70015410	70016818	70016923	70012549	70012661	70019388	70019515	770,825,872	522,711,773	764,797,697	1161,1239,1151	244	230	8.27115680912e-12	0.582,0.522,0.515	0.383,0.377,0.363	0.165
ENSMUSG00000057113	Npm1	chr11	-	33153985	33154060	33156990	33157048	33152286	33152852	33159933	33159995	12635,15678,15456	4560,6516,6766	9499,10379,9765	7721,7648,6624	183	200	8.90474266764e-12	0.752,0.724,0.714	0.573,0.597,0.617	0.134
ENSMUSG00000033916	Chmp2a	chr7	-	13032434	13032565	13032641	13032821	13032288	13032350	13033828	13034042	727,1028,1023	249,327,343	1036,955,909	634,681,609	305	256	9.47164764459e-12	0.71,0.725,0.715	0.578,0.541,0.556	0.158
ENSMUSG00000020321	Mdh1	chr11	-	21559698	21559875	21562864	21562987	21559191	21559305	21564040	21564216	3597,4529,4901	1630,2059,2152	4712,4429,4115	3676,3852,3498	248	302	9.53379948089e-12	0.729,0.728,0.735	0.61,0.583,0.589	0.137
ENSMUSG00000035297	Cops4	chr5	+	100537297	100537468	100541536	100541652	100533511	100533662	100543838	100543923	514,738,670	1430,1802,1615	862,898,848	1103,1234,1093	296	241	1.07504005697e-11	0.226,0.25,0.252	0.389,0.372,0.387	-0.14
ENSMUSG00000014601	Strip1	chr3	-	107616507	107616608	107616811	107616938	107615760	107615827	107618057	107618155	441,661,639	238,295,286	491,500,522	460,520,498	252	226	1.13144209449e-11	0.624,0.668,0.667	0.489,0.463,0.485	0.174
ENSMUSG00000022106	Rcbtb2	chr14	+	73174389	73174516	73178432	73178563	73173722	73173913	73182458	73184047	929,1141,1173	1624,1918,2056	1285,1398,1351	1262,1196,1213	252	256	1.15063953736e-11	0.368,0.377,0.367	0.508,0.543,0.531	-0.157
ENSMUSG00000021500	Ddx46	chr13	+	55638025	55638214	55639790	55639934	55635026	55635195	55645370	55645467	428,461,452	747,1025,1022	612,627,600	672,681,566	314	269	1.18146230976e-11	0.329,0.278,0.275	0.438,0.441,0.476	-0.158
ENSMUSG00000015134	Aldh1a3	chr7	-	66407800	66407903	66412900	66413030	66405973	66406158	66419102	66419235	4944,5889,5778	2503,2901,2786	2742,2729,2896	2528,2412,2708	255	228	1.19566781763e-11	0.638,0.645,0.65	0.492,0.503,0.489	0.15
ENSMUSG00000021109	Hif1a	chr12	+	73930656	73930769	73932273	73932476	73928213	73928298	73936189	73936296	1579,1765,1707	721,1047,969	1009,1182,955	1117,1166,944	238	328	1.19809832158e-11	0.751,0.699,0.708	0.555,0.583,0.582	0.146
ENSMUSG00000025971	9430016H08Rik	chr1	+	57409911	57409983	57411722	57411849	57406327	57407222	57413239	57413387	102,106,124	329,375,425	230,232,234	342,345,350	197	252	1.19818470214e-11	0.284,0.266,0.272	0.462,0.462,0.461	-0.188
ENSMUSG00000041258	Zfp236	chr18	-	82618742	82618983	82620317	82620463	82617709	82617889	82621090	82621456	95,109,117	212,227,209	190,194,176	133,170,161	271	366	1.28687663483e-11	0.377,0.393,0.431	0.659,0.606,0.596	-0.22
ENSMUSG00000005262	Ufd1l	chr16	+	18815328	18815361	18817902	18818024	18814829	18814962	18821038	18821169	190,201,220	355,486,473	132,131,116	610,614,584	158	247	1.3107015473e-11	0.456,0.393,0.421	0.253,0.25,0.237	0.177
ENSMUSG00000060002	Chpt1	chr10	-	88477009	88477168	88480814	88480946	88476347	88476473	88482230	88482315	33,46,65	120,172,138	199,179,190	198,186,162	257	284	1.33021808258e-11	0.233,0.228,0.342	0.526,0.515,0.564	-0.267
ENSMUSG00000026914	Psmd14	chr2	+	61720443	61720571	61760635	61760707	61711693	61711873	61760974	61761094	873,835,892	266,423,464	766,754,662	766,801,769	253	197	1.36200127753e-11	0.719,0.606,0.6	0.438,0.423,0.401	0.221
ENSMUSG00000026309	Ilkap	chr1	-	91381850	91381972	91383303	91383391	91378465	91378585	91384564	91384658	665,878,820	551,667,764	553,585,493	833,966,880	213	247	1.39265512702e-11	0.583,0.604,0.554	0.435,0.413,0.394	0.166
ENSMUSG00000038677	Scube3	chr17	+	28165426	28165642	28166356	28166524	28165062	28165221	28167025	28167187	308,283,309	876,890,902	417,417,440	600,631,632	341	293	1.39756036721e-11	0.232,0.215,0.227	0.374,0.362,0.374	-0.145
ENSMUSG00000001729	Akt1	chr12	-	112657666	112657735	112658397	112658463	112657093	112657393	112658545	112658677	1239,1415,1504	473,502,503	1195,1201,1087	751,833,820	191	194	1.45880286669e-11	0.727,0.741,0.752	0.618,0.594,0.574	0.145
ENSMUSG00000015134	Aldh1a3	chr7	-	66412900	66413030	66419102	66419243	66412357	66412419	66422210	66422315	2302,3101,2917	1399,2036,1887	1918,1988,2172	2378,2310,2508	266	255	1.47070422507e-11	0.612,0.594,0.597	0.436,0.452,0.454	0.154
ENSMUSG00000028416	Bag1	chr4	-	40939076	40939184	40941524	40941638	40937131	40937194	40943624	40943707	870,1290,1283	1753,2351,2570	1395,1624,1516	1526,1653,1505	239	233	1.51002334257e-11	0.326,0.349,0.327	0.471,0.489,0.495	-0.151
ENSMUSG00000020257	Wdr82	chr9	+	106184179	106184296	106184682	106184838	106183615	106183715	106185248	106185318	1003,1265,1129	639,815,844	924,881,859	1131,1217,1104	242	281	1.5454134122e-11	0.646,0.643,0.608	0.487,0.457,0.475	0.159
ENSMUSG00000053453	Thoc7	chr14	-	13950298	13950365	13951205	13951263	13950131	13950201	13953075	13953162	1371,1875,2125	652,881,898	1033,1052,994	883,897,896	183	192	1.65881672433e-11	0.688,0.691,0.713	0.551,0.552,0.538	0.15
ENSMUSG00000028693	Nasp	chr4	-	116614329	116614410	116618869	116618980	116611971	116612081	116622766	116622814	1831,2529,2497	2794,3513,3473	2745,2813,2574	1976,2244,2085	236	206	1.72156311065e-11	0.364,0.386,0.386	0.548,0.522,0.519	-0.151
ENSMUSG00000019731	Slc35e1	chr8	-	72484660	72484906	72488120	72488246	72480640	72483993	72489451	72489589	132,173,190	395,523,546	251,315,249	388,353,352	251	371	1.85674787092e-11	0.331,0.328,0.34	0.489,0.569,0.511	-0.19
ENSMUSG00000012535	Tnpo3	chr6	-	29575005	29575152	29578462	29578601	29572585	29572693	29579520	29579696	581,865,706	384,477,465	608,727,604	790,820,754	264	272	1.9932657045e-11	0.609,0.651,0.61	0.442,0.477,0.452	0.166
ENSMUSG00000028426	Rad23b	chr4	+	55382479	55382615	55383586	55383714	55380988	55381116	55385409	55385601	3629,4989,4788	1913,2099,2129	2590,2909,2655	2166,2563,2220	261	253	2.12860570594e-11	0.648,0.697,0.686	0.537,0.524,0.537	0.144
ENSMUSG00000024177	Nme4	chr17	-	26093616	26093729	26093858	26093960	26091733	26092152	26094136	26094270	668,753,738	523,596,647	736,712,666	969,1234,1164	227	238	2.18970153837e-11	0.572,0.57,0.545	0.443,0.377,0.375	0.164
ENSMUSG00000031311	Nono	chrX	+	101437208	101437377	101439486	101439680	101430492	101430552	101441515	101441817	2744,5021,4357	3110,4568,3965	2062,1919,1844	3461,3673,3325	294	319	2.26788673586e-11	0.489,0.544,0.544	0.393,0.362,0.376	0.149
ENSMUSG00000028975	Pex14	chr4	-	148970549	148970635	148984036	148984165	148967523	148967626	149041720	149041805	434,552,569	164,120,154	298,329,323	205,246,199	254	211	2.27630147637e-11	0.687,0.793,0.754	0.547,0.526,0.574	0.196
ENSMUSG00000014601	Strip1	chr3	-	107615760	107615827	107616507	107616608	107615314	107615419	107616811	107616938	418,643,648	147,236,242	394,428,380	293,318,313	226	192	2.41798147e-11	0.707,0.698,0.695	0.533,0.533,0.508	0.175
ENSMUSG00000041420	Meis3	chr7	+	16184037	16184096	16185447	16185517	16183790	16183867	16186056	16186501	91,118,142	305,351,338	144,154,161	165,172,217	184	195	2.5830003741e-11	0.24,0.263,0.308	0.48,0.487,0.44	-0.199
ENSMUSG00000031921	Terf2	chr8	-	107094821	107094952	107095928	107096024	107082982	107083069	107096121	107096547	122,143,129	274,386,398	212,239,218	274,295,226	221	256	2.61310751518e-11	0.34,0.3,0.273	0.473,0.484,0.528	-0.191
ENSMUSG00000029922	Mkrn1	chr6	-	39400394	39400505	39401209	39401424	39399797	39399936	39404647	39404874	395,440,458	737,985,826	672,757,770	667,790,750	340	236	2.61310751518e-11	0.271,0.237,0.278	0.412,0.399,0.416	-0.147
ENSMUSG00000015647	Lama5	chr2	-	180177734	180177899	180178008	180178204	180177490	180177644	180178276	180178422	593,660,591	216,282,229	540,608,632	411,481,536	321	290	2.61515509563e-11	0.713,0.679,0.7	0.543,0.533,0.516	0.167
ENSMUSG00000025508	Rplp2	chr7	+	141448725	141448774	141451003	141451102	141447907	141448031	141451231	141451585	3391,3671,3831	3673,3686,3852	7708,8849,8837	4728,5006,4611	174	224	2.63455119789e-11	0.543,0.562,0.561	0.677,0.695,0.712	-0.139
ENSMUSG00000038252	Ncapd2	chr6	-	125174224	125174358	125176142	125176227	125173779	125173912	125176651	125176738	376,491,525	1019,1322,1381	867,983,842	1232,1273,1237	210	259	2.71042157468e-11	0.313,0.314,0.319	0.465,0.488,0.456	-0.154
ENSMUSG00000024104	Fam21	chr6	+	116255048	116255168	116256226	116256289	116254412	116254493	116256615	116256828	281,376,388	27,58,30	225,291,261	66,82,92	245	188	2.71171703991e-11	0.889,0.833,0.908	0.723,0.731,0.685	0.164
ENSMUSG00000022684	Bfar	chr16	+	13688755	13688925	13692432	13692577	13687390	13687595	13697332	13697506	101,102,131	308,448,489	198,177,170	301,272,311	295	270	2.97767752484e-11	0.231,0.172,0.197	0.376,0.373,0.333	-0.161
ENSMUSG00000020076	Ddx50	chr10	-	62640744	62640862	62642775	62642954	62640446	62640632	62643296	62643372	905,1036,1041	260,373,380	818,854,698	536,577,465	304	243	2.98823721185e-11	0.736,0.689,0.686	0.55,0.542,0.545	0.158
ENSMUSG00000014349	Ube2z	chr11	-	96055837	96055950	96060936	96061124	96051733	96051824	96062994	96063067	1163,1508,1630	455,585,581	1044,1033,996	731,816,686	313	238	3.05956217152e-11	0.66,0.662,0.681	0.521,0.49,0.525	0.156
ENSMUSG00000026930	Gpsm1	chr2	+	26324412	26324536	26324797	26324913	26323888	26324031	26325336	26325492	344,387,396	68,96,106	267,281,316	133,170,182	249	241	3.14048571763e-11	0.83,0.796,0.783	0.66,0.615,0.627	0.169
ENSMUSG00000000001	Gnai3	chr3	-	108112472	108112602	108123541	108123683	108111934	108112088	108123794	108123837	1059,1391,1340	600,918,797	979,906,824	1080,1117,929	267	255	3.1813028694e-11	0.628,0.591,0.616	0.464,0.437,0.459	0.158
ENSMUSG00000010277	2610507B11Rik	chr11	+	78279708	78279915	78284099	78284282	78279046	78279204	78284738	78284860	486,694,614	887,1365,1321	782,914,762	776,916,842	332	308	3.29585991526e-11	0.337,0.321,0.301	0.483,0.481,0.456	-0.154
ENSMUSG00000020649	Rrm2	chr12	+	24709324	24709441	24710356	24710490	24708938	24709085	24711446	24711541	1612,2032,1886	2966,3489,3304	1712,1674,1641	1589,1702,1531	242	259	3.51290510908e-11	0.368,0.384,0.379	0.536,0.513,0.534	-0.151
ENSMUSG00000061436	Hipk2	chr6	-	38745663	38745750	38747873	38747997	38743075	38743260	38818229	38819313	113,197,175	184,363,353	297,294,201	232,252,169	249	212	3.59022740615e-11	0.343,0.316,0.297	0.522,0.498,0.503	-0.189
ENSMUSG00000023353	Agap3	chr5	+	24492957	24493126	24499914	24500005	24487788	24487893	24500122	24500345	623,856,1043	278,286,344	876,787,817	594,630,561	294	216	3.83801657124e-11	0.622,0.687,0.69	0.52,0.479,0.517	0.161
ENSMUSG00000018189	Uchl5	chr1	+	143786129	143786235	143794276	143794402	143783965	143784029	143794482	143794544	182,217,191	812,923,869	291,348,267	634,634,667	231	251	3.84027950003e-11	0.196,0.203,0.193	0.333,0.374,0.303	-0.139
ENSMUSG00000017897	Eya2	chr2	+	165731552	165731636	165754440	165754530	165724673	165724816	165761903	165761962	1126,1382,1336	662,681,773	1672,1700,1658	1670,1794,1737	209	215	3.84027950003e-11	0.636,0.676,0.64	0.507,0.494,0.495	0.152
ENSMUSG00000013160	Atp6v0d1	chr8	-	105529173	105529253	105539320	105539492	105525623	105525701	105565782	105566047	334,337,350	546,613,633	613,593,644	572,575,487	297	205	4.04345085941e-11	0.297,0.275,0.276	0.425,0.416,0.477	-0.157
ENSMUSG00000087174	5530601H04Rik	chrX	-	105066758	105066877	105068463	105068628	105040853	105044111	105069610	105069675	129,149,147	122,151,192	243,216,234	112,97,96	290	244	4.12616637465e-11	0.471,0.454,0.392	0.646,0.652,0.672	-0.218
ENSMUSG00000053414	Hunk	chr16	+	90481249	90481333	90487858	90487906	90475819	90475982	90493412	90493593	343,406,410	286,396,396	390,401,369	170,195,143	209	173	4.41004337527e-11	0.498,0.459,0.462	0.655,0.63,0.681	-0.182
ENSMUSG00000032295	Man2c1	chr9	+	57139610	57139708	57139869	57139964	57139245	57139401	57140198	57140303	101,182,118	45,88,54	92,118,127	137,136,147	223	220	4.6914215568e-11	0.689,0.671,0.683	0.398,0.461,0.46	0.241
ENSMUSG00000012848	Rps5	chr7	+	12925391	12925601	12925736	12925865	12922972	12923081	12926395	12926494	9060,10335,11248	26831,25878,29220	16616,17222,16527	24978,24977,25396	335	254	4.7537311377e-11	0.204,0.232,0.226	0.335,0.343,0.33	-0.115
ENSMUSG00000029814	Igf2bp3	chr6	-	49107341	49107464	49108925	49109060	49105569	49105705	49117151	49117433	719,1004,861	2374,3239,2884	861,832,717	1383,1494,1351	260	248	4.93350015672e-11	0.224,0.228,0.222	0.373,0.347,0.336	-0.127
ENSMUSG00000015165	Hnrnpl	chr7	+	28815279	28815352	28818460	28818532	28815098	28815195	28818643	28818924	2462,2816,3066	616,735,765	2593,2810,2453	1193,1233,1271	198	197	5.12784593547e-11	0.799,0.792,0.8	0.684,0.694,0.658	0.118
ENSMUSG00000018548	Trim37	chr11	+	87159820	87159945	87163818	87163869	87149295	87149363	87166601	87166683	764,1061,931	155,267,262	528,536,456	274,254,241	250	176	5.16153698212e-11	0.776,0.737,0.714	0.576,0.598,0.571	0.161
ENSMUSG00000002718	Cse1l	chr2	+	166937341	166937439	166939634	166939785	166935922	166936026	166939909	166940118	1249,1920,1726	1320,1767,1689	819,750,779	1299,1531,1478	223	276	5.33533969692e-11	0.539,0.574,0.558	0.438,0.377,0.395	0.154
ENSMUSG00000028975	Pex14	chr4	-	148984036	148984165	149041720	149041805	148967523	148970635	149076019	149076067	192,255,292	179,175,189	183,194,176	288,337,325	210	254	5.57647533591e-11	0.565,0.638,0.651	0.435,0.41,0.396	0.204
ENSMUSG00000026355	Mcm6	chr1	-	128351432	128351682	128353459	128353570	128349303	128349469	128355512	128355659	1571,2789,2888	1034,1292,1196	2073,2034,1911	2058,1993,1770	236	375	5.57647533591e-11	0.707,0.774,0.793	0.615,0.619,0.632	0.136
ENSMUSG00000001507	Itga3	chr11	-	95046448	95046590	95046920	95047046	95044473	95045763	95051451	95051550	321,368,272	472,547,537	306,348,354	261,239,289	251	267	5.67406199544e-11	0.42,0.417,0.35	0.555,0.608,0.566	-0.181
ENSMUSG00000006369	Fbln1	chr15	+	85240619	85240739	85242010	85242142	85239293	85239419	85244182	85244306	424,499,453	875,1206,1036	594,674,678	699,825,750	245	257	5.68952817226e-11	0.337,0.303,0.314	0.471,0.461,0.487	-0.155
ENSMUSG00000109336	Samd4b	chr7	-	28403619	28403743	28403863	28404062	28401823	28401907	28405488	28405607	162,190,251	529,620,661	334,338,359	467,534,514	324	249	5.81333035659e-11	0.191,0.191,0.226	0.355,0.327,0.349	-0.141
ENSMUSG00000037572	Wdhd1	chr14	-	47263438	47263623	47265673	47265858	47261339	47261581	47266980	47267173	422,635,557	179,187,243	281,253,264	223,226,213	310	310	5.8486751465e-11	0.702,0.773,0.696	0.558,0.528,0.553	0.177
ENSMUSG00000036078	Sigmar1	chr4	-	41740549	41740642	41740775	41740976	41738492	41739580	41741101	41741359	209,250,275	600,779,705	267,309,280	383,399,396	326	218	6.09668723553e-11	0.189,0.177,0.207	0.318,0.341,0.321	-0.136
ENSMUSG00000026566	Mpzl1	chr1	-	165601749	165601855	165604609	165604742	165592239	165593677	165605608	165605822	698,1047,939	407,467,475	1184,1206,1164	315,327,278	258	231	6.10219687578e-11	0.606,0.667,0.639	0.771,0.768,0.789	-0.139
ENSMUSG00000038241	Cep250	chr2	+	155995318	155995420	155996271	155996334	155994844	155994991	155998167	155998900	221,235,244	35,30,29	215,260,222	89,81,98	227	188	6.15466611011e-11	0.839,0.866,0.875	0.667,0.727,0.652	0.178
ENSMUSG00000027285	Haus2	chr2	+	120612337	120612430	120615854	120615987	120609382	120609545	120617872	120617981	46,38,49	220,405,389	117,97,102	282,257,312	218	258	6.16036642399e-11	0.198,0.1,0.13	0.329,0.309,0.279	-0.163
ENSMUSG00000029920	Smarcad1	chr6	+	65110369	65110552	65111775	65111885	65108651	65108770	65114300	65116061	294,287,348	584,933,834	483,470,447	549,598,558	308	235	6.36528746378e-11	0.278,0.19,0.241	0.402,0.375,0.379	-0.149
ENSMUSG00000025724	Sec11a	chr7	-	80927736	80927886	80935026	80935136	80923100	80923220	80947401	80947780	628,718,747	2065,2565,2585	1042,1070,1008	1915,2014,1839	235	275	6.42311142896e-11	0.262,0.247,0.253	0.389,0.383,0.391	-0.134
ENSMUSG00000020362	Cnot6	chr11	-	49685086	49685352	49686846	49686932	49683124	49683282	49689164	49689351	498,699,557	1020,1360,1411	705,741,627	865,824,666	211	391	6.52015738953e-11	0.475,0.488,0.422	0.602,0.625,0.636	-0.159
ENSMUSG00000032582	Rbm6	chr9	-	107791751	107792018	107796476	107796537	107791004	107791165	107800698	107800773	252,407,338	321,493,420	230,266,265	627,661,639	186	392	6.55730924957e-11	0.623,0.635,0.629	0.436,0.459,0.466	0.175
ENSMUSG00000021555	Naa35	chr13	+	59608760	59608844	59609478	59609593	59608144	59608195	59612636	59612815	192,251,261	893,987,1004	335,280,283	572,639,610	209	240	6.6041794692e-11	0.198,0.226,0.23	0.402,0.335,0.348	-0.144
ENSMUSG00000020571	Pdia6	chr12	+	17273944	17274002	17274383	17274510	17270395	17270537	17277197	17277304	1276,1247,1298	3425,4256,4255	1576,1685,1494	2837,2774,2483	183	252	7.01667939437e-11	0.339,0.287,0.296	0.433,0.455,0.453	-0.14
ENSMUSG00000018882	Mrpl45	chr11	+	97325708	97325757	97326781	97326931	97323850	97323949	97328085	97328259	279,402,428	588,635,723	199,204,201	731,742,697	174	275	7.07681204141e-11	0.429,0.5,0.483	0.301,0.303,0.313	0.165
ENSMUSG00000032254	Kif23	chr9	-	61927036	61927163	61927347	61927467	61926359	61926518	61927553	61927633	318,498,415	775,1058,996	503,460,414	527,556,537	245	252	7.22407092362e-11	0.297,0.326,0.3	0.495,0.46,0.442	-0.158
ENSMUSG00000047248	C2cd3	chr7	+	100374263	100374533	100379967	100380125	100372232	100372496	100390078	100390302	61,72,89	175,318,285	137,134,137	192,220,168	395	283	7.45470944234e-11	0.2,0.14,0.183	0.338,0.304,0.369	-0.163
ENSMUSG00000028330	Ncbp1	chr4	+	46161260	46161323	46162091	46162166	46159658	46159723	46162960	46163064	192,258,250	774,1241,1326	358,357,316	857,782,789	188	200	7.59558740928e-11	0.209,0.181,0.167	0.308,0.327,0.299	-0.126
ENSMUSG00000030091	Nup210	chr6	-	91073192	91073333	91074247	91074354	91071841	91071979	91075906	91075975	44,53,62	209,244,230	94,115,125	187,182,179	232	266	8.56587848535e-11	0.194,0.199,0.236	0.366,0.42,0.445	-0.201
ENSMUSG00000022556	Hsf1	chr15	+	76496452	76496589	76497767	76497829	76495969	76496078	76497951	76498048	154,192,198	156,250,221	266,308,274	143,154,134	262	187	8.76957092801e-11	0.413,0.354,0.39	0.57,0.588,0.593	-0.198
ENSMUSG00000020290	Xpo1	chr11	+	23282528	23282726	23284241	23284380	23281305	23281464	23284547	23284729	650,960,800	826,1017,1046	1758,1798,1478	1089,1266,914	323	264	9.07744840833e-11	0.391,0.436,0.385	0.569,0.537,0.569	-0.154
ENSMUSG00000024099	Ndufv2	chr17	-	66089231	66089348	66089430	66089493	66087402	66087571	66091863	66091929	877,982,1090	969,1464,1369	711,809,747	1722,1914,1750	188	242	9.12780271459e-11	0.538,0.463,0.506	0.347,0.352,0.355	0.151
ENSMUSG00000031575	Ash2l	chr8	-	25827173	25827391	25828765	25828859	25823138	25823306	25831272	25831348	818,1158,1207	672,885,942	879,948,822	1221,1389,1292	219	343	9.16748325705e-11	0.656,0.672,0.667	0.53,0.517,0.499	0.15
ENSMUSG00000025921	Rdh10	chr1	+	16129195	16129341	16131074	16131206	16128164	16128263	16131293	16133734	268,410,369	885,868,842	395,423,380	501,467,480	271	257	9.65768391688e-11	0.223,0.309,0.294	0.428,0.462,0.429	-0.164
ENSMUSG00000030323	Ift122	chr6	+	115894221	115894419	115899478	115899619	115891864	115892029	115902857	115902911	54,73,48	193,227,237	117,129,126	188,178,185	323	266	9.75886952769e-11	0.187,0.209,0.143	0.339,0.374,0.359	-0.178
ENSMUSG00000019978	Epb41l2	chr10	+	25473075	25473163	25479008	25479161	25471418	25471637	25479667	25479765	259,368,270	639,829,820	582,656,472	809,789,634	213	278	9.77183717865e-11	0.346,0.367,0.301	0.484,0.52,0.493	-0.161
ENSMUSG00000024855	Pacs1	chr19	-	5136692	5136919	5138929	5139065	5135119	5135239	5139279	5139322	350,479,473	157,229,235	245,308,251	235,298,273	261	352	1.11561037885e-10	0.75,0.738,0.731	0.584,0.582,0.554	0.166
ENSMUSG00000026889	Rbm18	chr2	-	36120812	36120898	36122851	36122938	36117592	36117974	36127124	36127251	206,254,251	430,600,744	328,320,270	372,362,367	212	211	1.12758802295e-10	0.323,0.296,0.251	0.467,0.468,0.423	-0.163
ENSMUSG00000030254	Rad18	chr6	-	112672123	112672200	112675745	112675930	112665277	112665338	112679916	112680016	134,266,216	201,334,361	272,270,255	185,190,160	310	202	1.1434840082e-10	0.303,0.342,0.281	0.489,0.481,0.509	-0.184
ENSMUSG00000075703	Ept1	chr5	+	30248411	30248520	30252709	30252784	30247462	30247531	30256077	30256340	261,371,402	52,77,104	211,217,246	127,134,109	234	200	1.26125643441e-10	0.811,0.805,0.768	0.587,0.581,0.659	0.186
ENSMUSG00000001017	Chtop	chr3	-	90506107	90506261	90507544	90507626	90503095	90503282	90509190	90509498	459,540,528	1087,1348,1258	925,953,866	1214,1166,1152	207	279	1.32617348475e-10	0.363,0.351,0.361	0.507,0.524,0.503	-0.153
ENSMUSG00000041926	Rnpep	chr1	-	135277388	135277537	135278766	135278907	135271528	135271764	135283561	135284084	346,337,333	164,208,210	489,563,477	143,145,116	266	274	1.3534828458e-10	0.685,0.625,0.62	0.779,0.8,0.809	-0.153
ENSMUSG00000000194	Gpr107	chr2	+	31184797	31184871	31185488	31185606	31183579	31183655	31188682	31188813	135,181,169	141,140,153	149,178,146	361,348,260	199	243	1.35675168795e-10	0.539,0.612,0.574	0.335,0.384,0.407	0.2
ENSMUSG00000006369	Fbln1	chr15	+	85240619	85240739	85244182	85244306	85239293	85239419	85251444	85251885	426,499,457	807,1026,1104	593,674,678	673,772,709	245	249	1.36573581798e-10	0.349,0.331,0.296	0.472,0.47,0.493	-0.153
ENSMUSG00000035725	Prkx	chrX	-	77773115	77773235	77782037	77782301	77771246	77771342	77786127	77786296	73,72,87	147,182,190	183,189,160	188,169,134	389	245	1.38844466788e-10	0.238,0.199,0.224	0.38,0.413,0.429	-0.187
ENSMUSG00000030849	Fgfr2	chr7	-	130218997	130219121	130228622	130228792	130200982	130201173	130241199	130241277	409,431,518	324,399,478	319,312,296	503,576,547	295	249	1.440836676e-10	0.516,0.477,0.478	0.349,0.314,0.314	0.165
ENSMUSG00000028458	Tesk1	chr4	+	43445040	43445123	43445283	43445374	43444572	43444719	43445522	43445606	194,250,253	545,739,784	363,381,411	595,610,508	208	216	1.44448508418e-10	0.27,0.26,0.251	0.388,0.393,0.457	-0.152
ENSMUSG00000004980	Hnrnpa2b1	chr6	-	51466302	51466404	51466494	51466705	51466141	51466222	51466905	51467052	9548,12377,12500	21134,23306,23195	16675,17611,16222	18325,20119,18147	336	227	1.49509930246e-10	0.234,0.264,0.267	0.381,0.372,0.377	-0.122
ENSMUSG00000042599	Kdm7a	chr6	-	39152812	39152902	39158213	39158305	39151257	39151467	39165096	39165203	193,269,254	126,148,133	119,142,126	198,178,150	217	215	1.5273015226e-10	0.603,0.643,0.654	0.373,0.441,0.454	0.211
ENSMUSG00000042167	Papd4	chr13	-	93154924	93155061	93159644	93159688	93150683	93150775	93167925	93168054	77,154,136	317,430,350	74,53,53	456,462,515	169	262	1.54201673189e-10	0.274,0.357,0.376	0.201,0.151,0.138	0.172
ENSMUSG00000031328	Flna	chrX	-	74228759	74228921	74229018	74229192	74228320	74228524	74229380	74229509	640,823,646	1509,1652,1573	1075,1285,1236	1370,1536,1485	299	287	1.55718625494e-10	0.289,0.323,0.283	0.43,0.445,0.444	-0.141
ENSMUSG00000039630	Hnrnpu	chr1	-	178330164	178330346	178330591	178330846	178329867	178329939	178331092	178331261	3333,5187,4556	8800,11866,11549	5400,6101,5766	7651,8412,8090	380	307	1.57524260302e-10	0.234,0.261,0.242	0.363,0.369,0.365	-0.12
ENSMUSG00000025393	Atp5b	chr10	+	128084296	128084471	128085090	128085212	128083891	128084074	128085441	128085626	13048,16250,17753	6804,9961,10296	12363,12900,11984	12242,12971,12210	300	247	1.9686997479e-10	0.612,0.573,0.587	0.454,0.45,0.447	0.14
ENSMUSG00000040268	Plekha1	chr7	+	130900516	130900660	130902176	130902245	130896990	130897450	130904869	130904934	172,275,292	269,326,313	279,276,281	146,174,150	269	194	2.06093068252e-10	0.316,0.378,0.402	0.58,0.534,0.575	-0.198
ENSMUSG00000020808	Fam64a	chr11	+	72045678	72045774	72046339	72046393	72044980	72045258	72046686	72047370	799,801,851	722,873,898	1188,1238,1126	669,624,635	221	179	2.06093068252e-10	0.473,0.426,0.434	0.59,0.616,0.59	-0.154
ENSMUSG00000020328	Nudcd2	chr11	+	40736017	40736066	40736567	40736644	40733945	40734154	40739158	40739550	225,244,220	955,1431,1436	301,331,297	861,849,865	174	202	2.09987871081e-10	0.215,0.165,0.151	0.289,0.312,0.285	-0.118
ENSMUSG00000030061	Uba3	chr6	-	97199238	97199321	97201916	97201997	97196836	97196917	97203473	97203594	247,325,375	257,411,428	535,493,447	279,308,253	206	208	2.10821836179e-10	0.492,0.444,0.469	0.659,0.618,0.641	-0.171
ENSMUSG00000038116	Phf20	chr2	+	156254225	156254310	156267154	156267542	156251775	156251947	156272541	156272655	51,78,71	198,405,379	105,93,87	186,198,167	210	513	2.17759517797e-10	0.386,0.32,0.314	0.58,0.534,0.56	-0.218
ENSMUSG00000026496	Parp1	chr1	+	180588649	180588782	180589397	180589593	180588358	180588427	180591217	180591346	1520,1942,1882	1052,1403,1357	1349,1537,1307	1852,1837,1717	258	321	2.20108163506e-10	0.643,0.633,0.633	0.475,0.51,0.486	0.146
ENSMUSG00000039263	Npepl1	chr2	+	174111613	174111784	174113896	174113986	174111153	174111262	174114396	174114478	208,266,270	366,404,451	481,520,476	411,409,392	296	215	2.2591701674e-10	0.292,0.324,0.303	0.459,0.48,0.469	-0.163
ENSMUSG00000026429	Ube2t	chr1	+	134969240	134969310	134971249	134971355	134967726	134967898	134971900	134971999	80,103,81	370,529,592	139,144,142	302,388,366	195	231	2.36793705014e-10	0.204,0.187,0.139	0.353,0.305,0.315	-0.148
ENSMUSG00000020803	Txndc17	chr11	+	72208252	72208334	72208729	72208805	72207546	72207768	72209414	72210015	1184,1474,1395	679,965,898	1064,1109,1020	1206,1281,1170	207	201	2.46742531529e-10	0.629,0.597,0.601	0.461,0.457,0.458	0.15
ENSMUSG00000053877	Srcap	chr7	+	127514164	127514240	127515941	127516201	127511982	127512338	127519580	127519832	57,46,45	287,322,312	82,79,70	193,188,164	201	385	2.50237538293e-10	0.276,0.215,0.216	0.449,0.446,0.45	-0.213
ENSMUSG00000038456	Dennd2a	chr6	-	39483012	39483153	39485558	39485636	39480200	39480349	39487819	39487889	69,88,88	287,345,283	187,194,192	368,291,290	203	266	2.50237538293e-10	0.24,0.251,0.289	0.4,0.466,0.465	-0.184
ENSMUSG00000025369	Smarcc2	chr10	+	128483174	128483336	128483590	128483655	128482683	128482942	128484078	128484214	244,311,273	279,363,255	553,653,601	275,356,339	287	190	2.73269621931e-10	0.367,0.362,0.415	0.571,0.548,0.54	-0.172
ENSMUSG00000025932	Eya1	chr1	-	14283120	14283198	14302769	14302897	14274533	14274603	14304424	14304474	355,502,439	605,1056,914	640,613,545	627,665,561	253	203	2.79279302926e-10	0.32,0.276,0.278	0.45,0.425,0.438	-0.146
ENSMUSG00000038116	Phf20	chr2	+	156264280	156264360	156267154	156267542	156254225	156254310	156272541	156272655	43,64,51	194,405,376	97,83,72	190,194,167	205	513	3.02706123849e-10	0.357,0.283,0.253	0.561,0.517,0.519	-0.235
ENSMUSG00000022656	Nectin3	chr16	-	46454623	46454775	46458113	46458231	46447168	46448968	46458814	46459111	516,650,638	858,1209,1123	1043,965,953	943,974,895	243	277	3.02858907514e-10	0.407,0.38,0.393	0.558,0.53,0.548	-0.152
ENSMUSG00000041319	Thoc6	chr17	-	23668975	23669110	23669195	23669306	23668796	23668886	23669390	23669453	1001,1003,1003	524,615,701	621,711,622	737,808,683	236	260	3.0321280305e-10	0.678,0.642,0.612	0.481,0.492,0.501	0.153
ENSMUSG00000053604	Rpia	chr6	-	70774250	70774319	70775108	70775173	70773429	70773571	70777351	70777411	74,88,90	208,211,224	142,176,149	173,157,169	190	194	3.09559058221e-10	0.266,0.299,0.291	0.456,0.534,0.474	-0.203
ENSMUSG00000029290	Zfp326	chr5	+	105878748	105878793	105886186	105886222	105876567	105876698	105886316	105886428	347,218,218	53,48,59	164,197,184	96,109,86	170	161	3.42533352255e-10	0.861,0.811,0.778	0.618,0.631,0.67	0.177
ENSMUSG00000003233	Dvl3	chr16	+	20526266	20526416	20526948	20527080	20526088	20526156	20527251	20527419	626,749,712	305,365,385	503,507,457	503,477,452	275	257	3.49994168783e-10	0.657,0.657,0.633	0.483,0.498,0.486	0.16
ENSMUSG00000038146	Notch3	chr17	-	32150602	32150716	32151285	32151437	32149974	32150130	32151515	32151708	166,187,222	458,521,459	402,516,435	531,609,557	277	239	3.60063612094e-10	0.238,0.236,0.294	0.395,0.422,0.403	-0.151
ENSMUSG00000004270	Lpcat3	chr6	+	124698069	124698177	124699238	124699345	124663026	124663359	124700006	124700100	333,591,521	220,237,247	339,312,299	344,362,367	233	232	3.69098291769e-10	0.601,0.713,0.677	0.495,0.462,0.448	0.195
ENSMUSG00000020463	Smek2	chr11	+	29187950	29188574	29194572	29194650	29182446	29182545	29196173	29196290	431,720,686	195,204,244	438,424,331	352,339,270	749	203	3.69098291769e-10	0.375,0.489,0.432	0.252,0.253,0.249	0.181
ENSMUSG00000007039	Ddah2	chr17	+	35060832	35060906	35061004	35061124	35060602	35060702	35061475	35061599	2148,1889,2168	1446,1667,1787	2367,2561,2390	3477,3499,3295	199	245	3.92858487022e-10	0.646,0.582,0.599	0.456,0.474,0.472	0.142
ENSMUSG00000024911	Fibp	chr19	+	5464128	5464215	5464333	5464431	5463786	5463850	5464924	5465052	151,137,147	315,354,361	253,241,240	282,272,264	212	223	3.93379662986e-10	0.335,0.289,0.3	0.486,0.482,0.489	-0.178
ENSMUSG00000006676	Usp19	chr9	+	108497895	108498036	108498122	108498241	108497065	108497167	108498441	108498579	448,704,639	823,1373,1122	685,738,651	688,720,646	266	244	4.28192125825e-10	0.333,0.32,0.343	0.477,0.485,0.48	-0.149
ENSMUSG00000031592	Pcm1	chr8	+	41313844	41313981	41315919	41316054	41313301	41313460	41321853	41322051	723,1176,971	383,433,320	723,717,635	536,611,571	262	260	4.43353885809e-10	0.652,0.729,0.751	0.572,0.538,0.525	0.166
ENSMUSG00000021039	Snw1	chr12	-	87453857	87453954	87455589	87455731	87452581	87452699	87456851	87456968	1706,1903,1859	753,1017,948	1350,1376,1379	1271,1242,1161	267	222	4.50097133861e-10	0.653,0.609,0.62	0.469,0.479,0.497	0.146
ENSMUSG00000025130	P4hb	chr11	-	120563815	120563920	120567917	120568055	120563602	120563728	120568173	120568307	1772,2005,2123	5186,6258,5747	2570,2743,2185	4287,4190,3850	263	230	4.57791455384e-10	0.23,0.219,0.244	0.344,0.364,0.332	-0.116
ENSMUSG00000027248	Pdia3	chr2	+	121424524	121424642	121426594	121426702	121422448	121422527	121429453	121429583	3907,4818,4921	7485,10310,10224	4371,4651,3935	5319,5085,4687	243	233	4.75635070098e-10	0.334,0.309,0.316	0.441,0.467,0.446	-0.132
ENSMUSG00000024050	Wiz	chr17	-	32361460	32361964	32362792	32362963	32358942	32359494	32367823	32368147	27,44,38	333,426,504	94,135,148	545,567,583	296	629	4.88310769013e-10	0.147,0.18,0.138	0.268,0.336,0.35	-0.163
ENSMUSG00000058070	Eml1	chr12	+	108512974	108513070	108514377	108514512	108511820	108511931	108515115	108515215	86,97,95	315,530,506	203,221,188	442,479,438	221	260	5.14028576267e-10	0.243,0.177,0.181	0.351,0.352,0.336	-0.146
ENSMUSG00000030016	Zfp638	chr6	+	83954710	83954761	83958183	83958252	83953334	83953387	83959930	83959968	147,263,213	59,104,133	189,201,182	219,238,210	176	194	5.1796983369e-10	0.733,0.736,0.638	0.488,0.482,0.489	0.216
ENSMUSG00000022702	Hira	chr16	+	18927437	18927523	18932867	18933062	18925647	18925863	18935017	18935179	278,435,367	848,1394,1316	392,418,340	654,686,630	211	320	5.21049699823e-10	0.332,0.321,0.297	0.476,0.48,0.45	-0.152
ENSMUSG00000030374	Strn4	chr7	+	16822495	16822599	16824138	16824217	16816316	16816634	16826463	16826661	449,413,412	181,240,200	422,411,388	403,413,389	229	204	5.66982755375e-10	0.688,0.605,0.647	0.483,0.47,0.47	0.172
ENSMUSG00000042688	Mapk6	chr9	-	75393364	75393529	75395509	75395654	75390166	75390368	75397578	75398751	818,1037,1079	1698,2155,2133	1136,1230,1177	1385,1333,1298	270	290	5.82579925988e-10	0.341,0.341,0.352	0.468,0.498,0.493	-0.142
ENSMUSG00000027699	Ect2	chr3	-	27146836	27146882	27148794	27148887	27145955	27146045	27148992	27149072	159,190,205	149,129,154	81,144,95	179,223,174	218	171	5.86764720144e-10	0.456,0.536,0.511	0.262,0.336,0.3	0.202
ENSMUSG00000019189	Rnf145	chr11	+	44524927	44525143	44531275	44531384	44518963	44519274	44542628	44542720	287,317,367	848,1229,1233	445,547,476	892,880,852	341	234	6.74297978238e-10	0.188,0.15,0.17	0.255,0.299,0.277	-0.108
ENSMUSG00000028962	Slc4a2	chr5	+	24435114	24435340	24435544	24435760	24434832	24435017	24435841	24435990	217,228,246	88,73,92	231,230,255	184,221,186	351	341	6.96315966636e-10	0.706,0.752,0.722	0.549,0.503,0.571	0.186
ENSMUSG00000031536	Polb	chr8	-	22642304	22642356	22650488	22650555	22640512	22640567	22653059	22653117	576,623,701	162,223,206	339,358,306	207,236,193	192	177	6.96315966636e-10	0.766,0.72,0.758	0.602,0.583,0.594	0.155
ENSMUSG00000029192	Tbc1d14	chr5	-	36512453	36512548	36514038	36514119	36508359	36508431	36519272	36519379	308,397,404	112,125,152	336,312,300	243,254,205	206	220	7.03867146811e-10	0.746,0.772,0.739	0.596,0.567,0.61	0.161
ENSMUSG00000034610	Zcchc11	chr4	+	108491347	108491464	108495149	108495327	108486453	108486617	108496966	108497055	600,786,846	204,247,234	566,546,531	327,363,304	242	303	7.22868594042e-10	0.786,0.799,0.819	0.684,0.653,0.686	0.127
ENSMUSG00000024287	Thoc1	chr18	+	9987598	9987664	9989690	9989774	9987069	9987165	9992127	9992275	142,172,161	509,763,761	228,225,221	504,470,431	191	209	7.24272676716e-10	0.234,0.198,0.188	0.331,0.344,0.359	-0.138
ENSMUSG00000021149	Gtpbp4	chr13	-	8991931	8992035	8992644	8992815	8991714	8991851	8995948	8996017	237,305,363	783,907,888	449,390,417	695,584,607	296	229	7.28013445353e-10	0.19,0.206,0.24	0.333,0.341,0.347	-0.128
ENSMUSG00000041236	Vps41	chr13	+	18782646	18782721	18791586	18791649	18745261	18745339	18794326	18794392	143,184,171	262,315,346	227,220,226	205,215,161	200	188	7.37595497797e-10	0.339,0.354,0.317	0.51,0.49,0.569	-0.186
ENSMUSG00000022949	Clic6	chr16	+	92528695	92528821	92529868	92529975	92528059	92528169	92530755	92530937	161,207,181	345,463,445	281,273,276	334,312,281	251	232	7.52064874581e-10	0.301,0.292,0.273	0.437,0.447,0.476	-0.165
ENSMUSG00000059208	Hnrnpm	chr17	-	33658869	33658914	33660212	33660314	33658387	33658465	33663224	33663285	2251,3041,2939	1215,1624,1576	3043,3304,3033	940,1020,872	227	170	7.59001114647e-10	0.581,0.584,0.583	0.708,0.708,0.723	-0.13
ENSMUSG00000024099	Ndufv2	chr17	-	66089430	66089493	66091863	66091929	66089231	66089348	66101414	66101559	630,738,759	319,548,660	452,461,466	709,768,707	191	188	8.10384360685e-10	0.66,0.57,0.531	0.386,0.371,0.393	0.204
ENSMUSG00000052752	Traf7	chr17	-	24514124	24514217	24514712	24514829	24513898	24513932	24518741	24518799	81,90,88	277,307,362	67,77,60	570,613,582	242	218	8.10384360685e-10	0.208,0.209,0.18	0.096,0.102,0.085	0.105
ENSMUSG00000022433	Csnk1e	chr15	-	79420817	79421010	79424839	79424988	79420583	79420723	79425499	79425670	1877,2651,2725	827,956,978	1752,1843,1744	1178,1264,1228	274	318	8.10384360685e-10	0.725,0.763,0.764	0.633,0.629,0.622	0.123
ENSMUSG00000008855	Hdac5	chr11	-	102197338	102197436	102197665	102197785	102197058	102197177	102198796	102198884	321,445,421	117,135,146	620,697,614	417,451,440	245	223	8.53116197169e-10	0.714,0.75,0.724	0.575,0.584,0.56	0.156
ENSMUSG00000040860	Crocc	chr4	-	141019162	141019312	141019707	141019932	141018667	141018868	141020273	141020489	146,136,133	54,54,36	101,131,132	96,128,110	350	275	8.5511438401e-10	0.68,0.664,0.744	0.453,0.446,0.485	0.235
ENSMUSG00000031403	Dkc1	chrX	+	75100989	75101120	75102421	75102565	75100432	75100559	75104339	75104460	685,983,945	1646,2038,1922	796,847,792	1000,955,951	256	269	8.81597719827e-10	0.304,0.336,0.341	0.455,0.482,0.467	-0.141
ENSMUSG00000005610	Eif4g2	chr7	-	111078421	111078553	111079292	111079395	111078272	111078339	111080181	111080322	2944,4148,3990	8551,10697,11476	6556,6342,5776	10451,10326,9180	228	257	8.87575341266e-10	0.28,0.304,0.282	0.414,0.409,0.415	-0.124
ENSMUSG00000030035	Wbp1	chr6	-	83119867	83120044	83120184	83120287	83119043	83119720	83120771	83120876	571,622,656	1912,2182,2359	1196,1190,1137	2247,2279,2307	228	302	8.9130560775e-10	0.283,0.274,0.269	0.413,0.409,0.395	-0.13
ENSMUSG00000005899	Smpd4	chr16	+	17631985	17632057	17638495	17638641	17629068	17629198	17639273	17639364	314,474,425	163,203,201	328,355,349	343,313,322	197	271	9.1023154326e-10	0.726,0.763,0.744	0.568,0.609,0.599	0.152
ENSMUSG00000022789	Dnm1l	chr16	-	16332000	16332132	16333828	16333949	16329802	16330009	16336852	16337015	328,442,434	505,636,561	602,683,563	476,460,443	246	257	9.81081756376e-10	0.404,0.421,0.447	0.569,0.608,0.57	-0.158
ENSMUSG00000020869	Lrrc59	chr11	+	94634911	94635016	94638530	94638603	94634544	94634703	94641219	94641393	939,1050,1093	896,903,941	1379,1443,1337	676,700,666	230	198	9.92130490872e-10	0.474,0.5,0.5	0.637,0.64,0.633	-0.145
ENSMUSG00000002949	Timm44	chr8	-	4268299	4268380	4269854	4270025	4267863	4268013	4274136	4274232	384,502,547	722,853,865	466,521,475	419,460,450	296	206	1.16922893714e-09	0.27,0.291,0.306	0.436,0.441,0.424	-0.145
ENSMUSG00000006471	Ndor1	chr2	-	25250095	25250197	25250279	25250378	25249793	25250003	25251720	25251818	18,35,42	197,194,203	46,67,55	99,137,114	224	227	1.17524913813e-09	0.085,0.155,0.173	0.32,0.331,0.328	-0.189
ENSMUSG00000032187	Smarca4	chr9	+	21647617	21647675	21655626	21655748	21647350	21647481	21658825	21658976	671,834,751	629,775,721	674,878,755	1316,1439,1191	183	247	1.24897759173e-09	0.59,0.592,0.584	0.409,0.452,0.461	0.148
ENSMUSG00000039599	Fam149b	chr14	+	20352703	20352839	20356354	20356497	20351311	20351416	20358023	20358140	418,613,632	166,182,183	459,476,466	295,321,282	261	268	1.35771463183e-09	0.721,0.776,0.78	0.615,0.604,0.629	0.143
ENSMUSG00000057113	Npm1	chr11	-	33160333	33160440	33160827	33160921	33159933	33159995	33161105	33161225	11111,15867,15654	33565,39868,39415	12678,12896,11713	18865,20459,18770	219	232	1.38262749217e-09	0.26,0.297,0.296	0.416,0.4,0.398	-0.12
ENSMUSG00000041815	Poldip3	chr15	-	83135293	83135389	83137467	83137554	83133146	83133326	83138131	83138522	245,354,390	1145,1436,1472	468,502,461	1077,1125,984	212	221	1.52606805313e-09	0.182,0.204,0.216	0.312,0.317,0.328	-0.118
ENSMUSG00000015749	Anp32e	chr3	+	95934775	95934898	95937023	95937195	95933908	95934058	95937881	95938039	2811,3721,3731	7739,9197,9286	3789,3849,3638	5420,5962,5391	248	297	1.53411977481e-09	0.303,0.326,0.325	0.456,0.436,0.447	-0.128
ENSMUSG00000021131	Erh	chr12	-	80637489	80637610	80640956	80641044	80634356	80634527	80642788	80642845	737,602,674	616,916,891	463,489,462	1414,1462,1240	213	246	1.60325754208e-09	0.58,0.432,0.466	0.274,0.279,0.301	0.208
ENSMUSG00000026074	Map4k4	chr1	+	40021083	40021184	40022704	40022854	40019543	40019678	40023359	40023519	507,682,576	1942,2214,2215	682,720,645	1340,1397,1375	226	275	1.62773134796e-09	0.241,0.273,0.24	0.382,0.385,0.363	-0.125
ENSMUSG00000022770	Dlg1	chr16	+	31743105	31743270	31781781	31781835	31684127	31684294	31788081	31788132	318,423,484	360,585,573	462,522,463	317,322,291	290	179	1.72160505459e-09	0.353,0.309,0.343	0.474,0.5,0.495	-0.155
ENSMUSG00000038644	Pold1	chr7	-	44537991	44538105	44538326	44538443	44537607	44537755	44538603	44538692	540,675,653	325,329,288	419,432,423	390,406,435	242	239	1.77413522134e-09	0.621,0.67,0.691	0.515,0.512,0.49	0.155
ENSMUSG00000024286	Ccny	chr18	-	9332783	9332950	9353406	9353507	9319408	9319571	9377793	9377828	449,784,784	257,322,331	458,508,417	398,446,368	226	292	1.78329838315e-09	0.693,0.759,0.754	0.598,0.595,0.594	0.14
ENSMUSG00000024135	Srbd1	chr17	-	85988324	85988509	86000320	86000473	85984664	85985483	86001430	86001607	312,461,469	168,219,241	374,352,308	367,310,361	278	310	1.7908125538e-09	0.674,0.701,0.685	0.532,0.559,0.488	0.16
ENSMUSG00000003573	Homer3	chr8	+	70285393	70285550	70285930	70286062	70285233	70285315	70289393	70289501	637,866,873	393,513,488	439,432,496	496,525,481	282	257	1.81501035008e-09	0.596,0.606,0.62	0.446,0.429,0.484	0.154
ENSMUSG00000035297	Cops4	chr5	+	100541536	100541652	100543838	100543923	100537297	100537468	100547303	100547780	668,920,831	1031,1542,1565	939,967,865	848,908,863	241	210	1.9393423828e-09	0.361,0.342,0.316	0.491,0.481,0.466	-0.14
ENSMUSG00000045427	Hnrnph2	chrX	+	134602691	134602762	134602917	134602962	134601285	134601333	134604854	134607054	252,358,334	9,18,16	291,241,240	33,47,40	196	170	1.96656595309e-09	0.96,0.945,0.948	0.884,0.816,0.839	0.105
ENSMUSG00000027673	Ndufb5	chr3	+	32744853	32744942	32746447	32746514	32736989	32737205	32747727	32747789	940,915,1113	1367,1545,1521	1337,1504,1245	1147,1184,1108	214	192	2.05016306649e-09	0.382,0.347,0.396	0.511,0.533,0.502	-0.14
ENSMUSG00000026174	Cnot9	chr1	+	74518900	74519016	74526991	74527090	74517069	74517249	74527591	74527683	955,1582,1700	743,854,920	797,737,729	904,948,833	241	224	2.05125363875e-09	0.544,0.633,0.632	0.45,0.419,0.449	0.164
ENSMUSG00000074578	Zfas1	chr2	+	167063635	167063727	167065158	167065217	167062933	167063297	167065433	167065480	633,716,848	173,203,224	758,792,731	396,401,397	217	184	2.07309128767e-09	0.756,0.749,0.762	0.619,0.626,0.61	0.137
ENSMUSG00000035898	Uba6	chr5	-	86136308	86136490	86137816	86137894	86134973	86135079	86140355	86140436	58,75,69	306,313,303	76,71,64	142,143,102	203	307	2.2117164816e-09	0.223,0.266,0.256	0.447,0.429,0.487	-0.206
ENSMUSG00000024855	Pacs1	chr19	-	5139279	5139322	5141159	5141202	5138929	5139065	5141606	5141709	55,87,69	216,303,315	85,103,100	152,190,137	168	168	2.29597769378e-09	0.203,0.223,0.18	0.359,0.352,0.422	-0.176
ENSMUSG00000028792	Ak2	chr4	+	128999133	128999259	129002150	129002261	128993223	128993436	129002373	129002468	2327,2590,2624	1051,1135,1156	1564,1641,1356	1169,1258,1125	251	236	2.37741080184e-09	0.676,0.682,0.681	0.557,0.551,0.531	0.133
ENSMUSG00000051768	Xrcc1	chr7	+	24567809	24567926	24570215	24570309	24567313	24567572	24570448	24570578	600,623,679	856,1133,1262	722,770,795	681,675,785	242	219	2.41087340698e-09	0.388,0.332,0.327	0.49,0.508,0.478	-0.143
ENSMUSG00000017677	Wsb1	chr11	-	79240687	79240795	79241594	79241708	79240275	79240462	79241983	79242156	331,353,400	548,828,816	579,622,653	655,642,704	239	233	2.48069875494e-09	0.371,0.294,0.323	0.463,0.486,0.475	-0.145
ENSMUSG00000021936	Mapk8	chr14	-	33390241	33390313	33390672	33390744	33388799	33388982	33392941	33393107	85,134,113	458,628,622	232,230,185	595,517,517	197	197	2.57853276916e-09	0.157,0.176,0.154	0.281,0.308,0.264	-0.122
ENSMUSG00000029174	Tbc1d1	chr5	+	64311058	64311244	64316353	64316515	64285944	64286084	64324450	64324609	293,378,309	525,707,682	420,414,433	433,443,429	311	287	2.62210867616e-09	0.34,0.33,0.295	0.472,0.463,0.482	-0.151
ENSMUSG00000071054	Safb	chr17	+	56597787	56597815	56599622	56599672	56595651	56595714	56600337	56600432	171,184,202	116,194,166	121,155,158	258,316,276	153	175	2.76668251055e-09	0.628,0.52,0.582	0.349,0.359,0.396	0.209
ENSMUSG00000039735	Fnbp1l	chr3	-	122559019	122559166	122560832	122560961	122557902	122558106	122563834	122563881	593,881,956	1295,1871,1593	994,991,852	1107,1100,939	254	272	2.78289528458e-09	0.329,0.335,0.391	0.49,0.491,0.493	-0.14
ENSMUSG00000045576	St7l	chr3	+	104894366	104894439	104895695	104895798	104892196	104892311	104919350	104919501	106,127,141	47,56,52	106,97,86	115,111,85	198	228	2.85643566681e-09	0.722,0.723,0.757	0.515,0.502,0.538	0.216
ENSMUSG00000022678	Nde1	chr16	+	14183475	14183612	14185693	14185873	14175126	14175439	14188312	14188397	700,1035,877	1359,1565,1522	1260,1382,1229	1287,1261,1212	262	305	3.01255462331e-09	0.375,0.435,0.401	0.533,0.561,0.541	-0.141
ENSMUSG00000028560	Usp1	chr4	+	98928863	98928968	98929693	98929854	98928233	98928354	98930859	98931548	369,580,564	360,584,388	955,999,972	460,467,365	230	286	3.48680804672e-09	0.56,0.553,0.644	0.721,0.727,0.768	-0.153
ENSMUSG00000027011	Ube2e3	chr2	+	78913673	78913806	78918686	78918834	78872421	78872472	78919957	78921293	664,1190,972	2915,4352,4707	1218,1206,1154	2830,3043,2874	258	273	3.62465237079e-09	0.194,0.224,0.179	0.313,0.295,0.298	-0.103
ENSMUSG00000040771	Oard1	chr17	+	48410827	48410904	48411263	48411408	48410013	48410372	48414225	48414284	324,376,383	1016,1403,1377	449,428,394	780,850,776	202	270	3.67429534624e-09	0.299,0.264,0.271	0.435,0.402,0.404	-0.136
ENSMUSG00000024588	Fech	chr18	-	64464085	64464184	64467727	64467834	64462106	64462214	64470681	64470816	188,276,278	78,97,91	226,243,221	171,190,181	232	224	3.67498567941e-09	0.699,0.733,0.747	0.561,0.553,0.541	0.175
ENSMUSG00000006288	Ttc5	chr14	-	50775290	50775382	50777261	50777412	50773276	50773333	50777756	50777968	456,457,523	59,62,73	609,642,619	154,198,193	276	217	3.69744912832e-09	0.859,0.853,0.849	0.757,0.718,0.716	0.123
ENSMUSG00000020176	Grb10	chr11	-	11945494	11945632	11945963	11946032	11944815	11944926	11946686	11946802	1926,2172,2201	4601,6394,5786	2548,2733,2537	3887,4316,3859	194	263	3.80105606249e-09	0.362,0.315,0.34	0.471,0.462,0.471	-0.129
ENSMUSG00000039275	Foxk2	chr11	+	121298558	121298855	121299583	121299793	121296913	121297089	121306767	121309896	1363,1432,1465	267,427,421	1018,1003,918	477,480,450	422	335	3.81101053179e-09	0.802,0.727,0.734	0.629,0.624,0.618	0.131
ENSMUSG00000026280	Atg4b	chr1	+	93768252	93768324	93773769	93773868	93768052	93768154	93775132	93775234	430,483,513	298,444,457	343,366,319	518,510,584	197	224	3.92527976244e-09	0.621,0.553,0.561	0.43,0.449,0.383	0.158
ENSMUSG00000021635	Rad17	chr13	-	100622797	100622918	100624419	100624566	100619093	100619151	100627509	100627656	283,375,368	85,102,142	285,283,254	183,170,199	272	246	3.95742124482e-09	0.751,0.769,0.701	0.585,0.601,0.536	0.166
ENSMUSG00000024259	Slc25a46	chr18	-	31605752	31605810	31607221	31607264	31602722	31602800	31609528	31609902	38,34,29	125,151,129	74,84,79	107,114,127	168	183	4.21236453337e-09	0.249,0.197,0.197	0.43,0.445,0.404	-0.212
ENSMUSG00000025665	Rps6ka6	chrX	-	111408644	111408734	111409332	111409455	111407455	111407614	111409849	111409980	386,668,691	915,1217,1223	667,733,644	834,731,661	248	215	4.25489413831e-09	0.268,0.322,0.329	0.409,0.465,0.458	-0.138
ENSMUSG00000020128	Vps54	chr11	+	21271703	21271738	21274997	21275129	21268784	21268863	21277674	21278060	23,36,37	255,370,359	67,63,52	236,218,242	160	257	4.26547986363e-09	0.127,0.135,0.142	0.313,0.317,0.257	-0.161
ENSMUSG00000015112	Slc25a13	chr6	-	6180970	6181113	6191263	6191317	6152407	6152523	6216995	6217173	283,287,339	279,440,413	148,145,140	408,401,355	179	268	4.29203307445e-09	0.603,0.494,0.551	0.352,0.351,0.371	0.191
ENSMUSG00000033128	Gga1	chr15	+	78891913	78892086	78892452	78892640	78891436	78891501	78893166	78893336	552,536,603	256,282,289	444,448,406	373,405,425	298	313	4.34207848555e-09	0.694,0.666,0.687	0.556,0.537,0.501	0.151
ENSMUSG00000029029	Wrap73	chr4	+	154154534	154154640	154155240	154155366	154152792	154152870	154156100	154156292	203,218,233	109,118,176	250,266,271	310,370,342	231	251	4.51862813832e-09	0.669,0.667,0.59	0.467,0.439,0.463	0.186
ENSMUSG00000004936	Map2k1	chr9	-	64212583	64212730	64214398	64214609	64205110	64205188	64253212	64253631	515,500,504	275,341,293	406,483,442	512,542,441	336	272	4.60116571388e-09	0.603,0.543,0.582	0.391,0.419,0.448	0.157
ENSMUSG00000000001	Gnai3	chr3	-	108115762	108115891	108118300	108118458	108112472	108112602	108123541	108123683	1589,2052,1739	882,1187,1147	1596,1607,1405	1574,1682,1528	283	254	4.61344518455e-09	0.618,0.608,0.576	0.476,0.462,0.452	0.137
ENSMUSG00000021114	Atp6v1d	chr12	-	78850471	78850539	78852264	78852344	78849739	78849784	78857226	78857344	884,1032,910	316,518,450	695,630,590	582,535,474	205	193	4.72646698287e-09	0.725,0.652,0.656	0.529,0.526,0.54	0.146
ENSMUSG00000046364	Rpl27a	chr7	+	109519917	109519993	109520467	109520642	109519584	109519648	109521600	109522367	264,291,240	91,146,149	137,170,163	171,200,153	201	300	4.80685243713e-09	0.812,0.748,0.706	0.545,0.559,0.614	0.183
ENSMUSG00000025184	R3hcc1l	chr19	+	42576025	42576201	42581919	42581990	42562551	42564341	42582824	42582920	67,80,81	113,120,130	186,140,149	113,108,96	301	196	5.03065118229e-09	0.279,0.303,0.289	0.517,0.458,0.503	-0.202
ENSMUSG00000030374	Strn4	chr7	+	16831485	16831580	16832925	16833101	16831024	16831138	16833177	16833225	624,618,647	523,554,508	599,580,555	828,924,886	220	301	5.09996157522e-09	0.62,0.604,0.635	0.497,0.462,0.462	0.146
ENSMUSG00000036893	Ehmt1	chr2	-	24847943	24848089	24856605	24856726	24840635	24840779	24858172	24858250	655,663,668	236,323,288	505,613,493	397,438,441	246	271	5.11131100466e-09	0.754,0.693,0.719	0.584,0.607,0.552	0.141
ENSMUSG00000037669	Ldah	chr12	+	8268363	8268598	8275807	8275890	8238442	8238615	8283899	8285758	513,751,680	151,183,196	420,443,403	209,249,223	360	208	5.24946757359e-09	0.662,0.703,0.667	0.537,0.507,0.511	0.159
ENSMUSG00000031826	Usp10	chr8	+	119931848	119931917	119941112	119942138	119910813	119910939	119947074	119947166	321,488,483	411,642,567	356,319,309	746,764,782	194	1151	5.27349515804e-09	0.822,0.819,0.835	0.739,0.712,0.701	0.108
ENSMUSG00000031826	Usp10	chr8	+	119931848	119931917	119941109	119942138	119910359	119910939	119947074	119947166	321,488,483	412,642,567	356,319,309	747,763,783	194	1154	5.3647319413e-09	0.823,0.819,0.835	0.739,0.713,0.701	0.108
ENSMUSG00000026276	Sept2	chr1	+	93491156	93491277	93495578	93495665	93489123	93489154	93497340	93497464	498,757,838	1381,1671,1557	922,941,745	1056,1212,1004	246	212	5.41039060077e-09	0.237,0.281,0.317	0.429,0.401,0.39	-0.128
ENSMUSG00000034343	Ube2f	chr1	+	91254259	91254393	91265217	91265283	91250318	91250437	91275249	91275317	215,241,273	82,91,98	274,310,278	48,49,35	259	191	5.41039060077e-09	0.659,0.661,0.673	0.808,0.823,0.854	-0.164
ENSMUSG00000021495	Fam193b	chr13	-	55549117	55549357	55552961	55553349	55542783	55543789	55554216	55554448	304,369,435	94,154,100	209,192,239	160,196,159	513	365	5.60180813458e-09	0.697,0.63,0.756	0.482,0.411,0.517	0.224
ENSMUSG00000030120	Mlf2	chr6	+	124932776	124932812	124933953	124934007	124932410	124932537	124934290	124934419	277,316,322	1353,1431,1423	515,470,487	1206,1308,1214	161	179	5.84063771319e-09	0.185,0.197,0.201	0.322,0.285,0.308	-0.111
ENSMUSG00000005656	Snx6	chr12	-	54754289	54754376	54757035	54757075	54751940	54752100	54760398	54760474	157,200,245	949,1232,1326	401,419,363	1307,1243,1160	165	212	5.84063771319e-09	0.175,0.173,0.192	0.283,0.302,0.287	-0.111
ENSMUSG00000001847	Rac1	chr5	-	143508095	143508158	143514668	143514786	143507326	143507486	143517157	143517229	1829,2469,2503	1050,1358,1386	1783,2014,1780	1735,1837,1805	243	188	5.90057205179e-09	0.574,0.584,0.583	0.443,0.459,0.433	0.135
ENSMUSG00000071659	Hnrnpul2	chr19	+	8824859	8825123	8825270	8825393	8824405	8824518	8825971	8826100	1797,2935,2824	1045,1464,1338	2174,2144,2030	1920,2022,1707	389	248	5.96294087791e-09	0.523,0.561,0.574	0.419,0.403,0.431	0.135
ENSMUSG00000024833	Pola2	chr19	-	5946469	5946543	5947703	5947742	5943554	5943663	5948401	5948526	131,219,196	599,795,713	213,183,190	347,427,362	164	199	6.27278090388e-09	0.21,0.251,0.25	0.427,0.342,0.389	-0.149
ENSMUSG00000069769	Msi2	chr11	-	88347052	88347125	88348783	88348992	88343888	88344660	88366784	88366847	133,162,196	444,494,566	313,279,225	446,427,404	334	198	6.27894379044e-09	0.151,0.163,0.17	0.294,0.279,0.248	-0.112
ENSMUSG00000036054	Sugp2	chr8	+	70260468	70260589	70261230	70261317	70259751	70259819	70262870	70263105	234,177,220	33,44,34	170,228,206	79,98,98	246	212	6.32090872436e-09	0.859,0.776,0.848	0.65,0.667,0.644	0.174
ENSMUSG00000020444	Guk1	chr11	-	59185193	59185332	59185941	59186038	59185028	59185113	59186399	59186441	733,872,924	622,663,755	477,507,396	686,647,673	222	264	6.39285630213e-09	0.584,0.61,0.593	0.453,0.482,0.412	0.147
ENSMUSG00000031922	Cep57	chr9	-	13818322	13818444	13818858	13819038	13816886	13817003	13821526	13821683	217,324,254	300,554,560	421,441,395	387,388,307	305	247	6.54255833741e-09	0.369,0.321,0.269	0.468,0.479,0.51	-0.166
ENSMUSG00000005371	Fbxo11	chr17	-	87992257	87992356	87992818	87992927	87990858	87992175	87993146	87993254	394,574,565	734,1094,1046	482,552,488	532,567,471	234	224	6.64539828539e-09	0.339,0.334,0.341	0.464,0.482,0.498	-0.143
ENSMUSG00000032740	Ccdc88a	chr11	+	29374506	29374607	29400183	29400292	29373657	29374410	29422539	29422609	64,124,102	11,20,34	97,108,108	76,93,64	226	234	6.68239208667e-09	0.858,0.865,0.756	0.569,0.546,0.636	0.243
ENSMUSG00000018565	Elp5	chr11	-	69970560	69970742	69975039	69975260	69969492	69969588	69979829	69979910	404,503,475	1021,1504,1378	659,682,673	1059,1063,1043	346	307	7.08491019581e-09	0.26,0.229,0.234	0.356,0.363,0.364	-0.12
ENSMUSG00000002980	Bcam	chr7	-	19766835	19767061	19768451	19768573	19766688	19766759	19770406	19770547	579,571,563	1351,1251,1507	1009,1014,1084	1391,1443,1391	247	351	7.08901806975e-09	0.379,0.393,0.347	0.508,0.5,0.525	-0.138
ENSMUSG00000025133	Ints4	chr7	+	97509590	97509796	97513526	97513669	97507715	97507890	97516225	97516341	103,204,183	322,569,500	260,293,311	451,424,382	331	268	7.21882890354e-09	0.206,0.225,0.229	0.318,0.359,0.397	-0.138
ENSMUSG00000024359	Hspa9	chr18	-	34938583	34938724	34938932	34939025	34937413	34938393	34939342	34939437	1235,1739,1647	4933,6070,5853	1588,1687,1563	3330,3717,3351	218	266	7.38661850823e-09	0.234,0.259,0.256	0.368,0.356,0.363	-0.113
ENSMUSG00000062203	Gspt1	chr16	-	11222584	11222753	11224419	11224593	11219291	11220879	11228114	11228195	988,1008,1113	1522,2643,2149	1268,1405,1230	1294,1389,1213	299	294	7.47082638068e-09	0.39,0.273,0.337	0.491,0.499,0.499	-0.163
ENSMUSG00000044308	Ubr3	chr2	+	69983127	69983261	69988785	69988896	69979318	69979468	69991424	69991637	437,489,424	172,186,174	318,366,309	257,255,255	259	236	7.79092804854e-09	0.698,0.705,0.689	0.53,0.567,0.525	0.157
ENSMUSG00000028580	Pum1	chr4	+	130719172	130719351	130730277	130730548	130718153	130718262	130741462	130741556	362,428,407	372,524,551	525,539,451	333,337,303	304	396	8.10397369211e-09	0.559,0.515,0.49	0.673,0.676,0.66	-0.148
ENSMUSG00000017548	Suz12	chr11	+	80010557	80010643	80013363	80013595	80007512	80007562	80015142	80015236	181,294,278	701,981,959	422,429,360	793,789,725	211	357	8.14722866572e-09	0.304,0.336,0.329	0.474,0.479,0.457	-0.147
ENSMUSG00000008999	Bmp7	chr2	-	172893447	172893596	172916466	172916659	172879325	172879523	172939654	172940321	304,328,317	667,723,842	319,402,394	464,483,455	318	274	8.17956714202e-09	0.282,0.281,0.245	0.372,0.418,0.427	-0.136
ENSMUSG00000020744	Slc25a19	chr11	-	115617517	115617701	115620876	115621047	115616520	115616651	115623871	115624027	196,265,276	107,106,99	185,162,141	161,166,138	296	309	8.33443519014e-09	0.657,0.723,0.744	0.545,0.505,0.516	0.186
ENSMUSG00000005656	Snx6	chr12	-	54768018	54768142	54770718	54770840	54765583	54765679	54783402	54783513	1891,2424,2665	740,1000,996	1882,2038,1741	1284,1335,1208	247	249	9.5070377669e-09	0.72,0.71,0.73	0.596,0.606,0.592	0.122
ENSMUSG00000035900	Gramd4	chr15	+	86130146	86130190	86130256	86130366	86129649	86129721	86130502	86130657	27,24,29	295,399,375	42,47,38	195,212,181	169	235	1.03163751753e-08	0.113,0.077,0.097	0.23,0.236,0.226	-0.135
ENSMUSG00000022257	Laptm4b	chr15	+	34276135	34276234	34277431	34277527	34273227	34273350	34283299	34284295	585,738,852	730,920,1001	871,1063,932	687,694,598	224	221	1.07507715037e-08	0.442,0.442,0.456	0.556,0.602,0.606	-0.141
ENSMUSG00000008206	Cers4	chr8	+	4519462	4519513	4520215	4520308	4518602	4518660	4520553	4520682	48,73,58	34,42,41	50,70,57	110,111,110	176	218	1.07611484391e-08	0.636,0.683,0.637	0.36,0.439,0.391	0.255
ENSMUSG00000054405	Dnajc8	chr4	+	132538186	132538288	132541781	132541838	132535580	132535663	132544055	132544122	279,403,446	243,372,355	570,520,539	251,240,249	227	182	1.08734529905e-08	0.479,0.465,0.502	0.645,0.635,0.634	-0.156
ENSMUSG00000006494	Pdk1	chr2	+	71895688	71895799	71897646	71897760	71888895	71888994	71899983	71903858	195,253,289	479,638,673	430,380,389	473,553,540	236	239	1.14832031503e-08	0.292,0.287,0.303	0.479,0.41,0.422	-0.143
ENSMUSG00000026116	Tmem131	chr1	-	36825428	36825539	36827010	36827181	36825211	36825346	36827261	36827415	388,479,478	146,209,187	242,323,278	226,246,194	296	236	1.16115305383e-08	0.679,0.646,0.671	0.461,0.511,0.533	0.164
ENSMUSG00000018363	Smurf2	chr11	-	106859711	106859796	106864711	106864777	106856180	106856264	106868534	106868668	371,476,490	211,282,340	320,311,242	339,366,319	191	210	1.19622697207e-08	0.659,0.65,0.613	0.509,0.483,0.455	0.158
ENSMUSG00000099481	Xndc1	chr7	+	102079004	102079177	102081482	102081610	102078732	102078818	102082040	102083081	51,104,95	136,289,241	119,134,130	167,155,131	298	253	1.19909501498e-08	0.241,0.234,0.251	0.377,0.423,0.457	-0.177
ENSMUSG00000020776	Fbf1	chr11	-	116144432	116144542	116145424	116145542	116142285	116143466	116145622	116145760	72,71,71	188,225,225	137,137,131	176,187,177	243	235	1.31858206324e-08	0.27,0.234,0.234	0.429,0.415,0.417	-0.174
ENSMUSG00000059923	Grb2	chr11	-	115655357	115655455	115699151	115699356	115649770	115649893	115708393	115708597	112,98,75	296,369,330	161,172,165	273,302,259	330	223	1.36005135236e-08	0.204,0.152,0.133	0.285,0.278,0.301	-0.125
ENSMUSG00000034377	Tulp4	chr17	+	6206890	6207057	6213383	6213608	6201699	6201834	6214634	6214869	117,142,134	408,487,424	218,241,225	401,430,334	292	350	1.43235506447e-08	0.256,0.259,0.275	0.395,0.402,0.447	-0.151
ENSMUSG00000020898	Ctc1	chr11	+	69027863	69028064	69029685	69029812	69027603	69027781	69030483	69030598	455,586,490	231,333,286	307,337,369	320,350,383	326	252	1.43235506447e-08	0.604,0.576,0.57	0.426,0.427,0.427	0.157
ENSMUSG00000040725	Hnrnpul1	chr7	-	25734558	25734825	25740827	25740940	25733243	25733366	25742926	25743026	1369,1752,1726	654,833,790	1567,1543,1450	1250,1281,1168	238	392	1.50285350027e-08	0.775,0.776,0.783	0.674,0.665,0.672	0.108
ENSMUSG00000022702	Hira	chr16	+	18949135	18949284	18951174	18951336	18947413	18947518	18951656	18951715	140,117,170	384,403,427	272,318,340	460,440,467	274	287	1.521063051e-08	0.276,0.233,0.294	0.382,0.431,0.433	-0.148
ENSMUSG00000036461	Elf1	chr14	+	79565461	79565572	79567149	79567314	79560746	79560927	79569220	79569304	97,69,129	224,255,336	241,191,200	282,273,244	236	290	1.5402538001e-08	0.347,0.25,0.321	0.512,0.462,0.502	-0.186
ENSMUSG00000021012	Zc3h14	chr12	+	98779107	98779267	98780047	98780280	98774244	98774319	98783581	98783702	560,771,739	367,631,632	668,593,587	863,805,880	285	358	1.54783353001e-08	0.657,0.605,0.595	0.493,0.481,0.456	0.142
ENSMUSG00000028034	Fubp1	chr3	+	152228170	152228245	152231876	152232022	152226079	152226217	152232394	152232771	480,884,828	2001,2635,2774	783,869,916	1642,1855,1626	200	271	1.54788917231e-08	0.245,0.313,0.288	0.393,0.388,0.433	-0.123
ENSMUSG00000063450	Syne2	chr12	+	76099229	76099512	76100991	76101131	76097883	76098078	76102967	76103070	473,511,499	252,299,268	316,387,419	336,389,430	408	265	1.57124050269e-08	0.549,0.526,0.547	0.379,0.393,0.388	0.154
ENSMUSG00000021629	Slc30a5	chr13	-	100821118	100821206	100824915	100825001	100818125	100818213	100826451	100826518	86,155,174	192,308,328	217,247,216	243,211,219	211	213	1.57124050269e-08	0.311,0.337,0.349	0.474,0.542,0.499	-0.173
ENSMUSG00000033423	Eri3	chr4	+	117582599	117582716	117589097	117589157	117564620	117564898	117593070	117593162	813,887,1025	196,232,219	685,676,656	283,309,301	242	185	1.57509186812e-08	0.76,0.745,0.782	0.649,0.626,0.625	0.129
ENSMUSG00000057113	Npm1	chr11	-	33153985	33154060	33156002	33156104	33152286	33152852	33156663	33156747	2652,4277,3480	4560,6518,6768	2487,2722,2415	7721,7650,6625	227	200	1.59948237958e-08	0.339,0.366,0.312	0.221,0.239,0.243	0.105
ENSMUSG00000029686	Cul1	chr6	+	47520792	47520885	47523077	47523125	47519647	47519779	47523203	47523286	716,971,968	484,566,554	1061,1017,1105	319,410,356	218	173	1.60604161612e-08	0.54,0.577,0.581	0.725,0.663,0.711	-0.134
ENSMUSG00000019796	Lrp11	chr10	+	7598706	7598848	7608543	7608639	7596183	7596264	7623629	7623752	14,13,17	33,45,55	75,57,48	69,48,33	267	221	1.62034818597e-08	0.26,0.193,0.204	0.474,0.496,0.546	-0.286
ENSMUSG00000029754	Dlx6	chr6	+	6865077	6865271	6867040	6867329	6863796	6863827	6867876	6867967	501,775,803	520,595,760	582,716,661	980,1119,1036	319	414	1.62475154326e-08	0.556,0.628,0.578	0.435,0.454,0.453	0.14
ENSMUSG00000033128	Gga1	chr15	+	78891436	78891501	78891913	78892086	78889715	78889868	78892452	78892640	152,151,160	565,518,635	216,225,236	414,429,450	190	298	1.62475154326e-08	0.297,0.314,0.283	0.45,0.451,0.451	-0.153
ENSMUSG00000039069	Mtg2	chr2	+	180073139	180073233	180078003	180078142	180071793	180071886	180078618	180080607	270,262,289	84,123,116	187,179,140	158,135,163	219	264	1.63167706471e-08	0.795,0.72,0.75	0.588,0.615,0.509	0.184
ENSMUSG00000005683	Cs	chr10	+	128358333	128358533	128359169	128359299	128353022	128353211	128359433	128359535	1634,2264,1940	1244,1317,1326	1815,1864,1728	1989,2149,2030	325	255	1.68431373946e-08	0.508,0.574,0.534	0.417,0.405,0.4	0.131
ENSMUSG00000021518	Ptdss1	chr13	+	66945276	66945368	66953519	66953564	66932829	66933686	66956381	66956506	187,402,378	57,92,85	296,287,271	145,160,141	217	170	1.75097447206e-08	0.72,0.774,0.777	0.615,0.584,0.601	0.157
ENSMUSG00000040774	Cept1	chr3	-	106505720	106505852	106512802	106512887	106505149	106505308	106531136	106531278	174,249,208	88,153,137	223,230,194	230,293,266	210	257	1.80150140999e-08	0.708,0.666,0.65	0.543,0.49,0.472	0.173
ENSMUSG00000022770	Dlg1	chr16	+	31684127	31684294	31743105	31743270	31665574	31665706	31771756	31771855	334,486,503	378,632,601	477,533,432	355,314,282	292	290	1.80150140999e-08	0.467,0.433,0.454	0.572,0.628,0.603	-0.15
ENSMUSG00000020538	Srebf1	chr11	-	60201245	60201411	60201579	60201712	60200634	60200835	60201795	60201905	398,455,461	258,281,250	492,511,566	551,625,558	258	291	1.80851889442e-08	0.635,0.646,0.675	0.502,0.48,0.534	0.147
ENSMUSG00000002068	Ccne1	chr7	-	38103045	38103194	38106278	38106347	38102785	38102921	38106595	38106683	391,560,514	369,724,644	242,212,238	507,498,510	194	274	1.81397210586e-08	0.599,0.522,0.53	0.403,0.375,0.397	0.159
ENSMUSG00000023495	Pcbp4	chr9	+	106460992	106461124	106461264	106461393	106460650	106460767	106461848	106461924	1869,1600,1557	5190,6206,6125	2287,2178,2988	4916,5241,5173	257	254	1.81584766712e-08	0.262,0.203,0.201	0.315,0.291,0.363	-0.101
ENSMUSG00000029208	Guf1	chr5	+	69566360	69566504	69567127	69567261	69565429	69565562	69568395	69568497	164,322,253	79,102,110	153,171,154	145,138,140	269	259	1.83267144793e-08	0.667,0.752,0.689	0.504,0.544,0.514	0.182
ENSMUSG00000039298	Cdk5rap2	chr4	-	70337340	70337559	70352668	70352788	70317426	70317597	70353609	70353651	159,266,219	77,96,96	160,182,156	170,159,126	245	344	1.87560120744e-08	0.744,0.796,0.762	0.569,0.616,0.635	0.161
ENSMUSG00000027349	Fam98b	chr2	+	117262838	117262919	117263822	117263939	117260174	117260353	117267779	117267947	678,890,869	1367,2229,2044	936,928,886	1165,1266,1217	206	242	1.91717227552e-08	0.368,0.319,0.333	0.486,0.463,0.461	-0.13
ENSMUSG00000001017	Chtop	chr3	-	90506107	90506261	90507544	90507626	90503095	90503279	90509190	90509462	460,540,528	555,731,696	924,952,866	662,714,630	207	279	2.08641583305e-08	0.528,0.499,0.506	0.653,0.642,0.649	-0.137
ENSMUSG00000015377	Dennd6b	chr15	-	89187331	89187454	89188152	89188208	89187147	89187243	89188458	89188521	20,26,21	123,171,137	46,48,58	98,114,120	181	248	2.09262761064e-08	0.182,0.172,0.174	0.391,0.366,0.398	-0.209
ENSMUSG00000032527	Pccb	chr9	-	101012704	101012815	101023135	101023249	100999164	100999273	101027079	101027136	393,397,407	139,208,156	407,427,363	335,325,319	239	236	2.18623777506e-08	0.736,0.653,0.72	0.545,0.565,0.529	0.157
ENSMUSG00000024539	Ptpn2	chr18	-	67688890	67688989	67711836	67711927	67681442	67681577	67724441	67724573	398,512,457	259,366,340	381,350,321	468,463,434	216	224	2.18623777506e-08	0.614,0.592,0.582	0.458,0.439,0.434	0.152
ENSMUSG00000030868	Dctn5	chr7	+	122138247	122138359	122143784	122143887	122135051	122135170	122148056	122149044	410,629,621	710,988,1119	726,764,671	671,732,682	237	228	2.30390488619e-08	0.357,0.38,0.348	0.51,0.501,0.486	-0.137
ENSMUSG00000060098	Prmt7	chr8	+	106212375	106212571	106217243	106217280	106210935	106211082	106219919	106220069	197,238,226	39,35,53	145,171,114	89,69,72	321	162	2.31611582832e-08	0.718,0.774,0.683	0.451,0.556,0.444	0.241
ENSMUSG00000002496	Tsc2	chr17	-	24596854	24596953	24597045	24597137	24595936	24596766	24597204	24597283	158,212,175	649,761,726	257,285,237	521,557,545	217	224	2.37573336544e-08	0.201,0.223,0.199	0.337,0.346,0.31	-0.123
ENSMUSG00000029687	Ezh2	chr6	-	47558177	47558294	47576562	47576664	47556029	47556150	47577543	47577667	1164,1406,1502	623,898,922	1251,1199,1095	1165,1283,1175	227	242	2.38304561386e-08	0.666,0.625,0.635	0.534,0.499,0.498	0.132
ENSMUSG00000032249	Anp32a	chr9	+	62373484	62373677	62377299	62377363	62372061	62372184	62377553	62377701	8648,13078,12278	1454,3130,2917	8876,9209,8230	3105,3096,3109	318	189	2.41584815487e-08	0.779,0.713,0.714	0.629,0.639,0.611	0.109
ENSMUSG00000021219	Rgs6	chr12	+	83070597	83070659	83091747	83091858	83069494	83069593	83106757	83106883	13,7,10	3,3,2	8,9,7	23,23,29	187	236	2.42096454259e-08	0.845,0.746,0.863	0.305,0.331,0.233	0.528
ENSMUSG00000029147	Ppm1g	chr5	-	31204029	31204159	31204452	31204687	31203571	31203674	31204997	31205129	1139,1358,1291	2191,2572,2386	1702,1808,1768	1897,2078,1925	360	255	2.44232211229e-08	0.269,0.272,0.277	0.389,0.381,0.394	-0.115
ENSMUSG00000039678	Tbc1d13	chr2	+	30137120	30137182	30137281	30137381	30136672	30136713	30140474	30140557	60,69,57	327,417,360	124,140,107	349,341,324	187	225	2.52729596399e-08	0.181,0.166,0.16	0.299,0.331,0.284	-0.136
ENSMUSG00000024220	Zfp523	chr17	+	28201260	28201440	28203085	28203250	28201007	28201133	28204454	28204568	331,477,488	352,453,393	380,360,337	623,607,593	305	290	2.61842893478e-08	0.472,0.5,0.541	0.367,0.361,0.351	0.145
ENSMUSG00000041164	Zmiz2	chr11	+	6397506	6397686	6398261	6398339	6397028	6397289	6398555	6398724	427,454,486	552,735,763	521,534,506	418,428,450	305	203	2.64924818788e-08	0.34,0.291,0.298	0.453,0.454,0.428	-0.135
ENSMUSG00000030982	9030624J02Rik	chr7	+	118809877	118809976	118811804	118811882	118806990	118807054	118813529	118813644	103,167,117	214,300,274	227,227,247	224,245,245	224	203	2.64924818788e-08	0.304,0.335,0.279	0.479,0.456,0.477	-0.165
ENSMUSG00000033808	Tmem87a	chr2	-	120362878	120362940	120363361	120363435	120360038	120360094	120369243	120369347	73,94,99	84,92,95	147,135,128	72,54,39	199	187	2.6888690439e-08	0.45,0.49,0.495	0.657,0.701,0.755	-0.226
ENSMUSG00000004099	Dnmt1	chr9	-	20922765	20922917	20923701	20923794	20922293	20922481	20924022	20924141	628,824,750	1500,2233,1725	831,844,747	1100,1299,1074	218	277	2.78751543763e-08	0.347,0.319,0.356	0.49,0.452,0.469	-0.13
ENSMUSG00000037669	Ldah	chr12	+	8227219	8227363	8238442	8238615	8220599	8220755	8268363	8268598	174,268,273	526,775,699	301,303,285	447,471,427	269	298	2.78751543763e-08	0.268,0.277,0.302	0.427,0.416,0.425	-0.14
ENSMUSG00000028578	Caap1	chr4	-	94521061	94521135	94551264	94551465	94500080	94501416	94556461	94556796	68,74,77	171,314,281	78,124,112	153,167,137	326	199	2.80391283094e-08	0.195,0.126,0.143	0.237,0.312,0.333	-0.139
ENSMUSG00000034343	Ube2f	chr1	+	91262266	91262296	91265217	91265283	91254262	91254393	91275249	91275317	61,81,94	88,100,103	107,90,89	49,53,36	155	191	2.82416435596e-08	0.461,0.5,0.529	0.729,0.677,0.753	-0.223
ENSMUSG00000032480	Dhx30	chr9	-	110112970	110113090	110115035	110115161	110109025	110109121	110115490	110115582	231,288,306	531,801,748	282,337,337	422,458,420	251	245	2.96321102998e-08	0.298,0.26,0.285	0.395,0.418,0.439	-0.136
ENSMUSG00000040667	Nup88	chr11	-	70950145	70950236	70951259	70951358	70947701	70947803	70954500	70954648	481,835,753	772,1054,1020	629,776,676	565,538,548	224	216	2.99002399896e-08	0.375,0.433,0.416	0.518,0.582,0.543	-0.14
ENSMUSG00000005882	Uqcc1	chr2	-	155887108	155887217	155901297	155901355	155858111	155858189	155909352	155909425	22,45,23	317,322,381	44,55,55	206,227,219	183	234	3.10675630708e-08	0.082,0.152,0.072	0.215,0.237,0.243	-0.13
ENSMUSG00000005656	Snx6	chr12	-	54770718	54770840	54783402	54783513	54768018	54768142	54784014	54784119	986,1493,1485	629,956,991	1349,1344,1178	1522,1458,1304	236	247	3.13523738981e-08	0.621,0.62,0.611	0.481,0.491,0.486	0.131
ENSMUSG00000037995	Igsf9	chr1	+	172496150	172496327	172496597	172496640	172495982	172496067	172496885	172497746	771,902,934	909,781,934	1317,1363,1285	729,805,786	302	168	3.3169869051e-08	0.321,0.391,0.357	0.501,0.485,0.476	-0.131
ENSMUSG00000023150	Ivns1abp	chr1	+	151354633	151354759	151356128	151356236	151353919	151354093	151359621	151359751	2964,3185,3128	1436,1722,1887	2140,2208,1951	1975,1925,1804	251	233	3.3190081315e-08	0.657,0.632,0.606	0.501,0.516,0.501	0.126
ENSMUSG00000033295	Ptprf	chr4	-	118269478	118269624	118277348	118277484	118269175	118269317	118284772	118284852	699,796,925	2274,2783,2696	1556,1462,1404	2876,3072,2482	261	271	3.34934163251e-08	0.242,0.229,0.263	0.36,0.331,0.37	-0.109
ENSMUSG00000057363	Uxs1	chr1	-	43790463	43790644	43797244	43797305	43780064	43780169	43805352	43805396	46,52,52	9,12,13	22,36,14	30,30,27	186	306	3.35788368997e-08	0.894,0.877,0.868	0.547,0.664,0.46	0.323
ENSMUSG00000017299	Dnttip1	chr2	+	164763220	164763281	164765160	164765232	164763068	164763127	164767706	164767762	407,668,585	158,174,166	339,331,302	175,194,203	186	197	3.39219128121e-08	0.732,0.803,0.789	0.672,0.644,0.612	0.132
ENSMUSG00000021262	Evl	chr12	+	108683347	108683410	108686049	108686116	108683194	108683261	108686407	108686465	543,793,735	1056,1195,1200	567,588,568	1599,1779,1627	188	192	3.4755605214e-08	0.344,0.404,0.385	0.266,0.252,0.263	0.117
ENSMUSG00000001150	Mcm3ap	chr10	+	76507289	76507547	76508297	76508427	76506297	76506688	76511019	76511223	382,365,386	112,161,150	282,303,282	178,252,241	383	255	3.49707898356e-08	0.694,0.602,0.631	0.513,0.445,0.438	0.177
ENSMUSG00000037572	Wdhd1	chr14	-	47261339	47261581	47263438	47263623	47258522	47258658	47265673	47265858	378,473,512	123,164,118	345,308,335	181,193,202	310	367	3.50860416514e-08	0.784,0.773,0.837	0.693,0.654,0.663	0.128
ENSMUSG00000028580	Pum1	chr4	+	130718153	130718262	130730277	130730548	130701041	130701110	130741462	130741556	303,363,374	373,527,552	441,443,423	333,349,310	234	396	3.66830980189e-08	0.579,0.538,0.534	0.691,0.682,0.698	-0.14
ENSMUSG00000031392	Irak1	chrX	-	74021848	74021963	74022184	74022249	74020942	74021061	74022472	74022664	122,176,140	431,566,599	201,253,244	459,421,381	190	240	3.8986820623e-08	0.263,0.282,0.228	0.356,0.432,0.447	-0.154
ENSMUSG00000030815	Phkg2	chr7	+	127577534	127577646	127579666	127579732	127573582	127573966	127579809	127579973	120,138,139	145,204,162	266,274,321	159,204,180	237	191	3.93684385439e-08	0.4,0.353,0.409	0.574,0.52,0.59	-0.174
ENSMUSG00000033004	Mycbp2	chr14	-	103204321	103204540	103205176	103205277	103201211	103201437	103206635	103206778	46,122,73	34,50,39	50,77,53	72,104,96	226	344	4.13466926989e-08	0.673,0.788,0.74	0.514,0.53,0.457	0.233
ENSMUSG00000020074	Ccar1	chr10	-	62780440	62780634	62783233	62783266	62776848	62776963	62783882	62783927	286,490,424	528,949,977	229,219,184	802,781,739	158	319	4.14430334832e-08	0.522,0.51,0.467	0.366,0.361,0.335	0.146
ENSMUSG00000058440	Nrf1	chr6	+	30116095	30116293	30118948	30119106	30115012	30115171	30126234	30126359	637,950,922	361,431,453	525,568,534	485,479,480	323	283	4.16453540055e-08	0.607,0.659,0.641	0.487,0.51,0.494	0.139
ENSMUSG00000020166	Cnot2	chr10	-	116504034	116504114	116517316	116517383	116501191	116501317	116527826	116527949	524,712,657	290,430,414	388,364,332	411,399,361	192	205	4.173384055e-08	0.659,0.639,0.629	0.502,0.493,0.495	0.146
ENSMUSG00000018548	Trim37	chr11	+	87143126	87143214	87145463	87145586	87140484	87140601	87146933	87147057	242,384,368	220,292,334	342,356,357	554,555,550	213	248	4.19699381326e-08	0.562,0.605,0.562	0.418,0.428,0.43	0.151
ENSMUSG00000061887	Ssbp3	chr4	+	107028192	107028252	107030861	107030928	107027216	107027297	107031014	107031091	509,628,606	1579,2077,2228	603,649,649	1159,1375,1183	185	192	4.24708964762e-08	0.251,0.239,0.22	0.351,0.329,0.363	-0.111
ENSMUSG00000024811	Tnks2	chr19	+	36884065	36884163	36885482	36885557	36881676	36881797	36887065	36887171	594,780,731	737,1189,1064	1163,1234,1060	952,959,919	223	200	4.4697130871e-08	0.42,0.37,0.381	0.523,0.536,0.508	-0.132
ENSMUSG00000022191	Drosha	chr15	+	12890033	12890172	12890486	12890547	12889618	12889726	12901102	12901162	663,742,775	555,715,768	773,786,702	388,394,414	264	186	4.53541733826e-08	0.457,0.422,0.416	0.584,0.584,0.544	-0.139
ENSMUSG00000025137	Pcyt2	chr11	-	120614330	120614397	120615290	120615452	120613640	120613725	120615848	120615937	225,178,208	275,352,390	239,228,216	169,197,165	287	192	4.66371108564e-08	0.354,0.253,0.263	0.486,0.436,0.467	-0.173
ENSMUSG00000022199	Slc22a17	chr14	-	54907885	54908103	54908501	54908647	54907518	54907630	54908822	54908988	115,161,146	474,638,699	261,319,289	637,668,674	271	343	4.73658019772e-08	0.235,0.242,0.209	0.341,0.377,0.352	-0.128
ENSMUSG00000040463	Mybbp1a	chr11	+	72449992	72450094	72450625	72450774	72449719	72449833	72450876	72451005	718,879,755	1053,1590,1322	1224,1394,1466	1277,1316,1425	227	274	4.78920630259e-08	0.451,0.4,0.408	0.536,0.561,0.554	-0.131
ENSMUSG00000024151	Msh2	chr17	+	87718600	87718805	87719287	87719535	87717454	87717700	87720882	87721058	721,806,809	472,519,445	703,815,836	750,879,886	330	373	4.83473576369e-08	0.633,0.637,0.673	0.514,0.512,0.516	0.134
ENSMUSG00000038518	Jarid2	chr13	+	44874282	44874452	44884703	44884880	44848279	44848421	44896253	44896489	302,476,403	250,395,408	217,324,219	391,448,396	295	302	4.93062357071e-08	0.553,0.552,0.503	0.362,0.425,0.361	0.153
ENSMUSG00000052752	Traf7	chr17	-	24512955	24513084	24513898	24513932	24512168	24512386	24514124	24514217	40,57,73	83,138,105	120,130,111	77,86,92	159	254	5.00351477795e-08	0.435,0.398,0.526	0.713,0.707,0.658	-0.24
ENSMUSG00000025474	Tubgcp2	chr7	-	140029826	140029986	140031010	140031187	140007886	140008094	140032118	140032247	299,502,541	180,234,241	369,380,356	328,329,359	302	285	5.09057029212e-08	0.611,0.669,0.679	0.515,0.522,0.483	0.146
ENSMUSG00000023147	Wrb	chr16	+	96151812	96151978	96154080	96154195	96145406	96145578	96155878	96157852	199,242,226	88,136,143	241,241,270	252,299,282	291	240	5.15805050968e-08	0.651,0.595,0.566	0.441,0.399,0.441	0.177
ENSMUSG00000029125	Stx18	chr5	+	38106563	38106641	38106825	38106892	38104877	38104993	38116084	38116197	258,350,379	44,76,92	286,230,215	113,145,99	203	192	5.25886984134e-08	0.847,0.813,0.796	0.705,0.6,0.673	0.159
ENSMUSG00000001120	Pcbp3	chr10	-	76825859	76825992	76892556	76892656	76800759	76800914	76961747	76961788	24,25,43	95,134,146	72,78,88	127,130,119	225	258	5.25886984134e-08	0.225,0.176,0.252	0.394,0.408,0.459	-0.203
ENSMUSG00000071547	Nt5dc2	chr14	+	31135917	31135978	31136064	31136167	31135685	31135814	31136267	31136369	1852,2143,2502	4503,4968,5322	2594,2583,2573	3435,3726,3581	186	228	5.31917793314e-08	0.335,0.346,0.366	0.481,0.459,0.468	-0.12
ENSMUSG00000021670	Hmgcr	chr13	-	96651009	96651164	96651855	96652014	96650275	96650633	96652095	96652236	383,435,437	747,856,844	508,482,523	528,585,560	284	280	5.37880224791e-08	0.336,0.334,0.338	0.487,0.448,0.479	-0.135
ENSMUSG00000045962	Wnk1	chr6	-	119950242	119950300	119950498	119950672	119950007	119950130	119951014	119951131	691,763,706	110,149,167	520,591,471	174,233,185	299	183	5.39771076162e-08	0.794,0.758,0.721	0.647,0.608,0.609	0.136
ENSMUSG00000040225	Prrc2c	chr1	-	162688115	162688217	162691140	162691233	162684054	162684256	162692372	162692624	577,948,747	288,470,334	493,612,554	399,541,479	218	227	5.41816962761e-08	0.676,0.677,0.7	0.563,0.541,0.546	0.134
ENSMUSG00000018171	Vmp1	chr11	-	86607175	86607292	86611341	86611422	86602007	86602069	86635174	86635306	325,380,410	219,279,305	303,325,263	348,426,414	206	242	5.41816962761e-08	0.635,0.615,0.612	0.506,0.473,0.427	0.152
ENSMUSG00000018474	Chd3	chr11	-	69345135	69345262	69345470	69345634	69344350	69344478	69346617	69346813	880,930,858	803,743,732	1094,1181,1278	1485,1850,1831	289	252	5.47735295166e-08	0.489,0.522,0.505	0.391,0.358,0.378	0.13
ENSMUSG00000022336	Eif3e	chr15	-	43266133	43266259	43270878	43270983	43265500	43265625	43272275	43272318	888,1583,1308	2989,5735,5529	1902,1772,1546	3931,4241,3539	230	251	5.84308735074e-08	0.245,0.231,0.205	0.346,0.313,0.323	-0.1
ENSMUSG00000028719	Cmpk1	chr4	-	114964882	114965035	114969217	114969364	114963355	114963432	114986965	114987241	501,493,567	1097,1646,1583	791,858,760	1300,1293,1183	272	278	5.87823050678e-08	0.318,0.234,0.268	0.383,0.404,0.396	-0.121
ENSMUSG00000031585	Gtf2e2	chr8	+	33755851	33755959	33758555	33758738	33752440	33752532	33762009	33762103	449,548,528	662,786,815	776,723,697	646,681,549	233	308	5.90645633079e-08	0.473,0.48,0.461	0.614,0.584,0.627	-0.137
ENSMUSG00000021458	2010111I01Rik	chr13	+	63282141	63282258	63296857	63296944	63240256	63240331	63298711	63298856	65,93,91	263,281,369	235,199,287	400,437,394	242	212	6.02820160362e-08	0.178,0.225,0.178	0.34,0.285,0.39	-0.145
ENSMUSG00000036817	Sun1	chr5	+	139230772	139230838	139231126	139231237	139229752	139229944	139233470	139233569	124,118,128	113,114,111	131,138,135	262,270,247	191	236	6.03227139385e-08	0.576,0.561,0.588	0.382,0.387,0.403	0.184
ENSMUSG00000046434	Hnrnpa1	chr15	+	103242643	103242718	103243624	103243780	103242379	103242472	103243958	103244028	42,79,70	451,650,659	203,226,181	899,1086,833	200	281	6.32384243232e-08	0.116,0.146,0.13	0.241,0.226,0.234	-0.103
ENSMUSG00000027109	Sp3	chr2	-	72970154	72971514	72978897	72979029	72946545	72946738	72979486	72979632	37,27,21	803,1108,985	53,83,80	892,984,843	257	1485	6.35743927863e-08	0.21,0.123,0.11	0.256,0.328,0.354	-0.165
ENSMUSG00000019518	Ap4m1	chr5	+	138172786	138172893	138172971	138173068	138172348	138172437	138174749	138174860	131,159,185	67,67,70	208,179,156	171,172,162	232	222	6.39967126248e-08	0.652,0.694,0.717	0.538,0.499,0.48	0.182
ENSMUSG00000041974	Spidr	chr16	-	15897223	15897317	15902908	15903055	15895525	15895640	15904056	15904261	192,251,292	73,64,53	254,268,250	141,186,170	272	219	6.5315810602e-08	0.679,0.759,0.816	0.592,0.537,0.542	0.194
ENSMUSG00000039901	9130011E15Rik	chr19	-	45946001	45946103	45950661	45950755	45940444	45940503	45952624	45952700	203,283,245	91,126,76	163,139,138	134,111,131	219	227	6.5315810602e-08	0.698,0.7,0.77	0.558,0.565,0.522	0.174
ENSMUSG00000030980	Knop1	chr7	-	118848448	118848574	118850620	118850689	118842221	118846094	118852402	118853340	617,703,719	565,881,799	444,463,475	907,875,834	194	251	6.5345471503e-08	0.586,0.508,0.538	0.388,0.406,0.424	0.138
ENSMUSG00000022203	Efs	chr14	-	54919328	54919418	54919694	54920414	54916542	54917532	54920504	54920645	974,1119,1038	337,378,416	715,733,736	437,509,438	845	215	6.57209725315e-08	0.424,0.43,0.388	0.294,0.268,0.299	0.127
ENSMUSG00000026083	Eif5b	chr1	+	38049175	38049340	38050186	38050325	38049016	38049093	38051122	38051284	1008,1346,1212	473,664,691	777,881,782	712,749,674	290	264	6.66207245205e-08	0.66,0.649,0.615	0.498,0.517,0.514	0.132
ENSMUSG00000039703	Nploc4	chr11	-	120409611	120409683	120411657	120411744	120408772	120408899	120413559	120413739	203,322,310	529,636,627	397,408,387	494,530,416	212	197	6.86191092642e-08	0.263,0.32,0.315	0.428,0.417,0.464	-0.137
ENSMUSG00000028837	Psmb2	chr4	+	126684121	126684244	126687028	126687099	126677629	126677845	126706057	126706220	1315,1747,1646	2103,2685,2704	1770,1856,1710	1707,1720,1685	248	196	6.86197832551e-08	0.331,0.34,0.325	0.45,0.46,0.445	-0.12
ENSMUSG00000012535	Tnpo3	chr6	-	29582165	29582309	29586037	29586194	29579520	29579696	29588022	29588096	516,783,756	228,450,407	629,721,578	606,598,555	282	269	6.93208419422e-08	0.683,0.624,0.639	0.498,0.535,0.498	0.138
ENSMUSG00000050989	Sepn1	chr4	-	134542712	134542901	134543049	134543131	134542336	134542442	134544584	134544722	43,69,81	182,232,230	166,247,223	317,321,303	207	314	6.93724128107e-08	0.264,0.311,0.348	0.443,0.539,0.528	-0.196
ENSMUSG00000026775	Yme1l1	chr2	+	23175168	23175252	23181025	23181108	23172955	23173106	23183212	23183303	324,595,632	569,691,806	865,861,854	688,633,559	209	208	6.93724128107e-08	0.362,0.461,0.438	0.556,0.575,0.603	-0.158
ENSMUSG00000066148	Prpf4	chr4	+	62416651	62416710	62417845	62417969	62415963	62416058	62419275	62419365	172,214,203	259,329,288	132,132,146	429,472,343	184	249	7.10965134574e-08	0.473,0.468,0.488	0.294,0.275,0.365	0.165
ENSMUSG00000034192	Lsm3	chr6	+	91517047	91517158	91519548	91519644	91515927	91516078	91522240	91522625	888,1141,1232	1222,1753,1747	618,667,595	1567,1622,1399	236	221	7.12409089554e-08	0.405,0.379,0.398	0.27,0.278,0.285	0.116
ENSMUSG00000038685	Rtel1	chr2	+	181351575	181351953	181352040	181352180	181351251	181351367	181352752	181352848	97,106,168	277,303,290	214,197,191	231,232,238	503	265	7.15819027089e-08	0.156,0.156,0.234	0.328,0.309,0.297	-0.129
ENSMUSG00000056050	Mia3	chr1	-	183328203	183328345	183329745	183329819	183326826	183327653	183329922	183329991	73,113,102	367,536,399	158,183,173	326,451,400	199	267	7.36966622123e-08	0.211,0.22,0.255	0.394,0.353,0.367	-0.143
ENSMUSG00000020116	Pno1	chr11	-	17208788	17208906	17209076	17209137	17204500	17204571	17209310	17209394	418,591,613	499,651,677	450,401,383	842,812,785	186	243	7.36966622123e-08	0.523,0.543,0.542	0.411,0.392,0.389	0.139
ENSMUSG00000014956	Ppp1cb	chr5	+	32485258	32485330	32485880	32486032	32483359	32483464	32487570	32487705	2013,2453,2566	1967,2924,2970	1930,1993,1691	3423,3676,3131	197	277	7.54891786255e-08	0.59,0.541,0.548	0.442,0.433,0.432	0.124
ENSMUSG00000020078	Vps26a	chr10	-	62469900	62470057	62480557	62480707	62468289	62468454	62486657	62486805	314,396,402	389,412,492	252,260,204	521,503,487	275	282	7.57696461959e-08	0.453,0.496,0.456	0.332,0.346,0.3	0.142
ENSMUSG00000030905	Crym	chr7	-	120189725	120189810	120197649	120197751	120186379	120186698	120199247	120199310	344,425,537	165,144,162	1307,1353,1096	894,966,770	227	210	7.61607786791e-08	0.659,0.732,0.754	0.575,0.564,0.568	0.146
ENSMUSG00000002825	Qtrt1	chr9	+	21419290	21419366	21419438	21419548	21418283	21418422	21419624	21419712	102,131,185	387,473,533	156,215,182	302,329,328	201	235	7.63421725401e-08	0.236,0.245,0.289	0.377,0.433,0.393	-0.144
ENSMUSG00000044477	Zfand3	chr17	+	30135322	30135505	30192562	30192730	30060809	30060850	30208017	30210019	763,1158,1141	696,742,829	599,657,541	791,851,737	308	293	8.00226508664e-08	0.51,0.598,0.567	0.419,0.423,0.411	0.141
ENSMUSG00000031262	Cenpi	chrX	+	134318024	134318132	134324760	134324809	134317610	134317729	134325090	134325137	80,133,152	25,34,39	105,118,94	78,72,70	233	174	8.08541994143e-08	0.705,0.745,0.744	0.501,0.55,0.501	0.214
ENSMUSG00000000884	Gnb1l	chr16	+	18540434	18540575	18540971	18541097	18499045	18499140	18544110	18544273	157,153,180	40,70,46	123,107,103	86,114,90	266	251	8.10201639767e-08	0.787,0.673,0.787	0.574,0.47,0.519	0.228
ENSMUSG00000024835	Coro1b	chr19	+	4150706	4150826	4151394	4151499	4150439	4150621	4151579	4151725	740,750,868	1101,1342,1450	1152,1281,1152	1143,1211,1144	245	230	8.11691941924e-08	0.387,0.344,0.36	0.486,0.498,0.486	-0.126
ENSMUSG00000036817	Sun1	chr5	+	139230772	139230838	139231126	139231237	139226705	139226885	139233470	139233569	64,79,48	113,113,112	59,58,53	264,272,247	191	236	8.15702672214e-08	0.412,0.463,0.346	0.216,0.209,0.21	0.195
ENSMUSG00000047766	Lrrc49	chr9	-	60598085	60598195	60601302	60601488	60593605	60593759	60602578	60602816	116,111,159	189,262,233	278,249,241	232,209,210	311	235	8.15702672214e-08	0.317,0.243,0.34	0.475,0.474,0.464	-0.171
ENSMUSG00000087174	5530601H04Rik	chrX	-	105066758	105066877	105068570	105068628	105044001	105044111	105069610	105069675	78,66,76	122,151,192	127,119,114	112,97,96	183	244	8.30231091278e-08	0.46,0.368,0.345	0.602,0.621,0.613	-0.221
ENSMUSG00000029128	Rab28	chr5	-	41635805	41635909	41687720	41687850	41633172	41633250	41698389	41698478	289,294,315	612,929,1034	421,447,418	721,643,605	255	229	8.37649492973e-08	0.298,0.221,0.215	0.344,0.384,0.383	-0.126
ENSMUSG00000021555	Naa35	chr13	+	59595348	59595382	59598039	59598154	59586169	59586281	59599728	59599803	79,103,134	560,796,829	153,153,144	542,557,501	159	240	8.61347937027e-08	0.176,0.163,0.196	0.299,0.293,0.303	-0.12
ENSMUSG00000052139	Bre	chr5	+	31901054	31901164	32001360	32001460	31831084	31831159	32004709	32004780	252,450,444	112,162,150	226,264,243	211,165,187	235	225	8.79531911873e-08	0.683,0.727,0.739	0.506,0.605,0.554	0.161
ENSMUSG00000006763	Saal1	chr7	-	46702620	46702680	46704013	46704093	46702401	46702517	46706992	46707076	216,230,248	61,95,98	203,221,183	154,170,139	205	185	8.81617957469e-08	0.762,0.686,0.695	0.543,0.54,0.543	0.172
ENSMUSG00000024962	Vegfb	chr19	-	6986020	6986094	6986773	6986816	6985804	6985840	6987351	6987651	40,29,31	251,450,328	29,41,41	137,134,133	168	199	8.84840074074e-08	0.159,0.071,0.101	0.2,0.266,0.267	-0.134
ENSMUSG00000001016	Ilf2	chr3	+	90486850	90486912	90486982	90487097	90486184	90486272	90487226	90487317	1869,3022,3288	2219,2601,2752	1546,1659,1506	2570,2663,2538	187	240	9.16358437946e-08	0.519,0.599,0.605	0.436,0.444,0.432	0.137
ENSMUSG00000002679	Med6	chr12	-	81574524	81574552	81579569	81579685	81573556	81573960	81581800	81581909	401,615,758	143,218,262	702,659,712	137,132,117	241	153	9.19180972734e-08	0.64,0.642,0.647	0.765,0.76,0.794	-0.13
ENSMUSG00000078773	Rad54b	chr4	+	11569820	11569932	11593620	11593815	11563326	11563477	11595666	11595939	150,211,199	164,240,239	240,181,186	132,101,112	237	320	9.71203141394e-08	0.553,0.543,0.529	0.711,0.708,0.692	-0.162
ENSMUSG00000038116	Phf20	chr2	+	156272541	156272655	156273682	156273871	156267154	156267542	156276488	156276668	195,403,373	131,132,163	187,194,164	223,186,170	239	314	1.00484393331e-07	0.662,0.8,0.75	0.524,0.578,0.559	0.184
ENSMUSG00000026761	Orc4	chr2	-	48912561	48912648	48917164	48917338	48910185	48910294	48927095	48927247	456,559,620	272,290,367	382,397,326	376,408,343	299	212	1.03109641216e-07	0.543,0.577,0.545	0.419,0.408,0.403	0.145
ENSMUSG00000041895	Wipi1	chr11	-	109582371	109582479	109583126	109583197	109579626	109579791	109584074	109584167	34,45,40	165,208,228	76,67,92	166,162,170	196	233	1.04460031458e-07	0.197,0.205,0.173	0.352,0.33,0.391	-0.166
ENSMUSG00000059890	Ube4a	chr9	-	44942565	44942870	44944804	44944925	44941153	44941286	44946183	44946517	98,137,100	157,254,212	230,220,219	219,209,192	246	430	1.08931691258e-07	0.522,0.485,0.452	0.647,0.648,0.666	-0.167
ENSMUSG00000024442	0610009O20Rik	chr18	+	38258027	38258186	38258269	38258362	38257257	38257400	38259896	38260056	226,236,245	269,340,277	479,473,439	301,315,331	284	218	1.12359727035e-07	0.392,0.348,0.404	0.55,0.535,0.504	-0.148
ENSMUSG00000061306	Slc38a10	chr11	-	120138985	120139129	120140592	120140686	120137856	120137981	120141599	120141645	175,196,182	442,605,633	376,368,315	596,585,577	219	269	1.13129290242e-07	0.327,0.285,0.261	0.437,0.436,0.401	-0.134
ENSMUSG00000017548	Suz12	chr11	+	80022091	80022269	80024909	80025001	80019678	80019784	80025167	80025311	891,1149,1134	241,398,380	864,811,679	455,462,384	303	217	1.14164647349e-07	0.726,0.674,0.681	0.576,0.557,0.559	0.13
ENSMUSG00000056091	St3gal5	chr6	+	72147068	72147255	72149018	72149177	72142139	72142483	72153430	72154571	128,158,186	255,349,290	222,237,206	208,258,187	312	284	1.15900950302e-07	0.314,0.292,0.369	0.493,0.455,0.501	-0.158
ENSMUSG00000024740	Ddb1	chr19	+	10624723	10624847	10625166	10625331	10623526	10623638	10625895	10625990	4849,6256,5378	2840,3506,3482	3684,3828,3487	3364,3821,3496	249	290	1.15993525044e-07	0.665,0.675,0.643	0.561,0.538,0.537	0.116
ENSMUSG00000000581	C1d	chr11	+	17263608	17263675	17263950	17264006	17262647	17262794	17266530	17269176	220,288,285	295,457,503	501,509,418	407,449,386	192	181	1.16213909624e-07	0.413,0.373,0.348	0.537,0.517,0.505	-0.142
ENSMUSG00000024875	Yif1a	chr19	+	5091540	5091696	5092128	5092222	5091367	5091425	5092301	5092879	131,145,138	216,273,279	288,367,313	289,335,315	281	219	1.2106194365e-07	0.321,0.293,0.278	0.437,0.461,0.436	-0.147
ENSMUSG00000044813	Shb	chr4	-	45444678	45444798	45447505	45447677	45423277	45424123	45458126	45458342	363,327,389	544,765,791	480,483,442	480,461,522	297	245	1.23876409788e-07	0.355,0.261,0.289	0.452,0.464,0.411	-0.141
ENSMUSG00000029687	Ezh2	chr6	-	47558177	47558294	47576535	47576664	47556029	47556150	47577543	47577667	1226,1521,1602	623,898,922	1356,1324,1210	1165,1283,1175	254	242	1.23902139811e-07	0.652,0.617,0.623	0.526,0.496,0.495	0.125
ENSMUSG00000024590	Lmnb1	chr18	+	56743210	56743315	56747976	56748096	56740686	56740912	56749698	56749809	2941,3390,3532	1486,1563,1492	3446,3493,3250	2393,2685,2617	230	245	1.26727640841e-07	0.678,0.698,0.716	0.605,0.581,0.569	0.112
ENSMUSG00000038708	Golga4	chr9	+	118514179	118514269	118522517	118522583	118506450	118506557	118527009	118527321	122,145,168	66,85,80	98,111,94	132,123,103	215	191	1.2861301652e-07	0.622,0.602,0.651	0.397,0.445,0.448	0.195
ENSMUSG00000041840	Haus1	chr18	-	77760906	77761030	77764072	77764208	77760467	77760533	77766863	77767038	292,410,384	594,688,679	455,459,450	474,462,473	261	249	1.31104873536e-07	0.319,0.362,0.35	0.478,0.487,0.476	-0.137
ENSMUSG00000027108	Ola1	chr2	-	73199400	73199528	73203324	73203468	73156737	73156913	73212859	73212960	703,910,849	1520,1907,1714	911,971,857	1104,1150,1167	269	253	1.33410500996e-07	0.303,0.31,0.318	0.437,0.443,0.409	-0.119
ENSMUSG00000004099	Dnmt1	chr9	-	20907870	20907961	20908471	20908752	20907205	20907561	20909089	20909285	851,932,784	1060,1464,1353	978,1077,1061	842,957,996	406	216	1.33410500996e-07	0.299,0.253,0.236	0.382,0.375,0.362	-0.11
ENSMUSG00000058799	Nap1l1	chr10	+	111494794	111494824	111495324	111495375	111494170	111494293	111496039	111498142	744,1112,899	1262,2272,2301	644,751,665	2530,2540,2400	155	176	1.33410500996e-07	0.401,0.357,0.307	0.224,0.251,0.239	0.117
ENSMUSG00000026914	Psmd14	chr2	+	61720443	61720571	61722709	61722761	61711693	61711873	61760635	61760707	876,840,897	321,346,438	771,759,664	555,554,487	253	177	1.34623754527e-07	0.656,0.629,0.589	0.493,0.489,0.488	0.135
ENSMUSG00000048402	Gli2	chr1	-	118890295	118890401	119002039	119002206	118867978	118868181	119053301	119053339	93,114,91	197,211,204	108,129,117	125,109,96	292	231	1.34623754527e-07	0.272,0.299,0.261	0.406,0.484,0.491	-0.183
ENSMUSG00000003345	Csnk1g2	chr10	+	80639579	80639663	80639767	80639874	80639084	80639233	80640021	80640771	1873,2142,2422	953,1250,1180	1391,1486,1400	1218,1236,1263	209	232	1.35417930581e-07	0.686,0.655,0.695	0.559,0.572,0.552	0.118
ENSMUSG00000052566	Hook2	chr8	+	84993183	84993234	84993574	84993642	84991376	84991449	84993987	84994050	21,24,18	123,127,90	52,56,44	80,94,103	176	193	1.36174491459e-07	0.158,0.172,0.18	0.416,0.395,0.319	-0.207
ENSMUSG00000024231	Cul2	chr18	+	3414129	3414224	3418563	3418646	3405684	3405787	3419346	3419443	227,386,327	38,56,65	341,374,320	120,129,123	220	208	1.36355367208e-07	0.85,0.867,0.826	0.729,0.733,0.711	0.123
ENSMUSG00000032883	Acsl3	chr1	+	78692081	78692220	78694195	78694346	78690268	78690378	78696080	78696204	533,679,701	945,1402,1271	886,985,945	1024,1173,958	264	276	1.36985206818e-07	0.371,0.336,0.366	0.475,0.467,0.508	-0.126
ENSMUSG00000029438	Bcl7a	chr5	+	123361190	123361358	123369332	123369454	123355940	123356037	123371017	123374082	925,1249,1351	405,534,447	1093,1225,979	749,723,733	293	247	1.38499950449e-07	0.658,0.663,0.718	0.552,0.588,0.53	0.123
ENSMUSG00000029647	Pan3	chr5	+	147503084	147503202	147519504	147519752	147488110	147488258	147521829	147521934	9,20,22	271,460,478	31,34,28	278,236,216	243	373	1.41939866436e-07	0.049,0.063,0.066	0.146,0.181,0.166	-0.105
ENSMUSG00000020454	Eif4enif1	chr11	+	3215591	3215719	3221092	3221294	3213259	3213333	3224631	3224807	225,293,271	589,635,710	464,502,446	724,652,597	253	327	1.44993255013e-07	0.331,0.374,0.33	0.453,0.499,0.491	-0.136
ENSMUSG00000021318	Gli3	chr13	+	15613778	15613884	15641068	15641274	15548399	15548642	15644293	15644440	524,719,681	304,346,348	245,298,275	248,256,269	231	331	1.45035781144e-07	0.712,0.749,0.737	0.586,0.625,0.594	0.131
ENSMUSG00000051768	Xrcc1	chr7	+	24570215	24570309	24570448	24570578	24567809	24567926	24570871	24570926	353,376,406	952,1088,1147	444,459,528	735,844,746	219	255	1.45354830296e-07	0.302,0.287,0.292	0.413,0.388,0.452	-0.124
ENSMUSG00000024908	Ppp6r3	chr19	-	3459360	3459480	3464544	3464695	3454932	3457051	3466492	3466599	633,926,807	953,1417,1310	820,970,872	778,883,795	276	245	1.45888483394e-07	0.371,0.367,0.354	0.483,0.494,0.493	-0.126
ENSMUSG00000075229	Ccdc58	chr16	+	36082690	36082816	36085016	36085163	36071659	36072137	36089900	36089960	708,793,964	643,907,963	505,507,488	857,944,792	251	272	1.45888483394e-07	0.544,0.487,0.52	0.39,0.368,0.4	0.131
ENSMUSG00000032527	Pccb	chr9	-	100995559	100995680	100999164	100999273	100994567	100994649	101012704	101012815	138,205,153	345,431,416	332,325,316	426,408,444	234	246	1.54926702316e-07	0.296,0.333,0.279	0.45,0.456,0.428	-0.142
ENSMUSG00000026309	Ilkap	chr1	-	91378465	91378585	91384564	91384658	91376317	91376399	91385239	91385346	344,394,374	813,793,890	661,708,671	830,952,891	219	245	1.55262545658e-07	0.321,0.357,0.32	0.471,0.454,0.457	-0.128
ENSMUSG00000029505	Ep400	chr5	-	110727528	110727578	110729233	110729312	110726890	110726948	110729822	110729963	49,96,65	138,200,184	84,93,95	97,116,85	204	175	1.57715580088e-07	0.233,0.292,0.233	0.426,0.407,0.489	-0.188
ENSMUSG00000025323	Sp4	chr12	-	118298637	118300192	118300698	118300808	118261726	118261955	118301226	118301440	37,51,56	80,110,159	43,47,27	252,264,223	235	1680	1.60722186677e-07	0.768,0.768,0.716	0.55,0.56,0.464	0.226
ENSMUSG00000031703	Itfg1	chr8	-	85810544	85810639	85831182	85831257	85780515	85780577	85835020	85835078	341,428,417	193,274,270	394,437,368	469,444,418	200	220	1.63769952607e-07	0.66,0.632,0.629	0.48,0.52,0.492	0.143
ENSMUSG00000058290	Espl1	chr15	+	102317049	102317211	102319411	102319625	102316518	102316891	102319702	102319893	240,306,304	105,136,134	242,269,271	193,252,222	287	339	1.67522170277e-07	0.73,0.727,0.728	0.597,0.558,0.59	0.147
ENSMUSG00000038225	Primpol	chr8	-	46581567	46581650	46586342	46586451	46581437	46581484	46586606	46586696	36,49,71	79,139,117	99,73,60	58,52,59	234	208	1.70421523634e-07	0.288,0.239,0.35	0.603,0.555,0.475	-0.252
ENSMUSG00000024068	Spast	chr17	+	74374122	74374202	74377040	74377120	74373662	74373754	74381969	74382040	201,215,226	166,200,237	279,260,239	470,497,393	205	205	1.71692897691e-07	0.548,0.518,0.488	0.372,0.343,0.378	0.154
ENSMUSG00000028582	Cc2d1b	chr4	+	108625980	108626153	108626300	108626376	108625654	108625814	108626479	108626590	487,611,570	160,148,156	361,329,358	162,184,204	298	201	1.77704431269e-07	0.672,0.736,0.711	0.6,0.547,0.542	0.143
ENSMUSG00000034343	Ube2f	chr1	+	91254259	91254393	91262266	91262296	91250318	91250437	91265217	91265283	221,248,278	47,57,50	273,307,279	21,24,23	259	155	1.85342030173e-07	0.738,0.723,0.769	0.886,0.884,0.879	-0.14
ENSMUSG00000030619	Eed	chr7	-	89956254	89956413	89964728	89964862	89955530	89955604	89967712	89967804	465,721,775	753,849,1102	1285,1379,1353	1102,1200,1027	259	284	1.86544299997e-07	0.404,0.482,0.435	0.561,0.558,0.591	-0.13
ENSMUSG00000040225	Prrc2c	chr1	-	162679499	162679607	162679825	162680057	162678009	162678228	162680759	162680896	478,653,558	547,979,685	505,591,631	405,417,467	357	233	1.93091230797e-07	0.363,0.303,0.347	0.449,0.481,0.469	-0.129
ENSMUSG00000009741	Ubp1	chr9	+	113944847	113944999	113951607	113951684	113931528	113931766	113955962	113956068	372,422,516	185,224,204	289,273,294	283,236,225	277	202	1.93399665733e-07	0.595,0.579,0.648	0.427,0.458,0.488	0.15
ENSMUSG00000053110	Yap1	chr9	-	7938407	7938538	7952952	7953134	7936514	7936627	7962288	7962402	1038,1190,1276	2334,3002,2948	1278,1358,1268	1941,1920,1756	307	256	1.93763951956e-07	0.271,0.248,0.265	0.354,0.371,0.376	-0.106
ENSMUSG00000025935	Tram1	chr1	-	13571802	13571907	13572003	13572074	13569938	13570082	13576367	13576452	239,329,323	162,278,236	326,345,315	457,469,424	196	230	2.00223239451e-07	0.634,0.581,0.616	0.456,0.463,0.466	0.149
ENSMUSG00000065979	Cpped1	chr16	-	11828174	11828597	11887577	11887796	11803720	11805583	11909265	11909423	142,103,118	50,56,33	151,145,128	120,129,144	344	548	2.02195703626e-07	0.819,0.746,0.851	0.667,0.642,0.586	0.174
ENSMUSG00000030815	Phkg2	chr7	+	127577534	127578029	127579666	127579732	127573641	127573966	127579809	127579973	132,146,145	145,204,162	272,281,328	159,204,180	620	191	2.02195703626e-07	0.219,0.181,0.216	0.345,0.298,0.36	-0.129
ENSMUSG00000041852	Tcf20	chr15	-	82815610	82815660	82825230	82825324	82808628	82809787	82851512	82857284	174,295,310	102,155,173	379,405,417	101,125,113	219	175	2.02422725676e-07	0.577,0.603,0.589	0.75,0.721,0.747	-0.15
ENSMUSG00000027423	Snx5	chr2	-	144257099	144257195	144259056	144259178	144255498	144255604	144260724	144260835	2076,2657,2520	1263,1894,1608	2280,2424,2468	997,980,880	247	221	2.02948488287e-07	0.595,0.557,0.584	0.672,0.689,0.715	-0.113
ENSMUSG00000034190	Chmp7	chr14	-	69719747	69719867	69720111	69720160	69719398	69719497	69720927	69721061	280,261,324	273,322,380	251,290,299	567,600,528	174	245	2.08612273122e-07	0.591,0.533,0.546	0.384,0.405,0.444	0.146
ENSMUSG00000030357	Fkbp4	chr6	-	128433702	128433793	128434304	128434461	128433525	128433609	128434751	128434872	9869,9837,10703	10771,12658,13324	7187,7973,7505	5465,6016,5579	282	216	2.13753383552e-07	0.412,0.373,0.381	0.502,0.504,0.507	-0.116
ENSMUSG00000027751	Supt20	chr3	+	54706859	54706976	54707087	54707141	54703070	54703174	54708256	54708396	255,352,279	213,313,294	404,315,356	180,163,192	242	179	2.16311254813e-07	0.47,0.454,0.412	0.624,0.588,0.578	-0.151
ENSMUSG00000022957	Itsn1	chr16	+	91858208	91858375	91863256	91863378	91854572	91854655	91868019	91868137	229,355,374	463,732,859	384,444,399	476,561,458	292	247	2.16966353724e-07	0.295,0.291,0.269	0.406,0.401,0.424	-0.125
ENSMUSG00000062078	Qk	chr17	-	10217715	10217803	10238892	10239036	10216159	10216459	10273946	10274063	706,1084,999	733,1182,1200	940,976,929	635,667,585	269	213	2.23324911161e-07	0.433,0.421,0.397	0.54,0.537,0.557	-0.128
ENSMUSG00000015126	Tsr3	chr17	+	25241687	25241861	25242158	25242222	25241063	25241257	25242453	25242798	264,242,258	465,463,529	398,433,435	441,457,464	299	189	2.28201462301e-07	0.264,0.248,0.236	0.363,0.375,0.372	-0.121
ENSMUSG00000031246	Sh3bgrl	chrX	+	109149914	109150100	109154305	109154386	109095364	109095637	109160129	109162471	1129,1629,1473	368,534,520	2161,2315,2129	1310,1251,1128	311	206	2.2919280406e-07	0.67,0.669,0.652	0.522,0.551,0.556	0.121
ENSMUSG00000028391	Wdr31	chr4	-	62458815	62458883	62460321	62460422	62457439	62457581	62460519	62460664	32,53,71	64,69,99	120,137,118	77,71,75	226	193	2.29600328501e-07	0.299,0.396,0.38	0.571,0.622,0.573	-0.23
ENSMUSG00000028889	Yrdc	chr4	+	124851692	124851807	124851899	124852019	124850678	124851166	124853873	124854016	229,221,236	225,237,252	287,282,287	546,545,535	240	245	2.33737402146e-07	0.51,0.488,0.489	0.349,0.346,0.354	0.146
ENSMUSG00000021893	Capn7	chr14	+	31352366	31352493	31354094	31354180	31349798	31349885	31355264	31355358	172,260,280	58,83,82	242,242,222	147,163,143	252	211	2.34654259392e-07	0.713,0.724,0.741	0.58,0.554,0.565	0.16
ENSMUSG00000004383	Large	chr8	-	72859189	72859345	72883207	72883333	72852124	72852288	72885690	72885803	58,90,94	147,204,190	130,150,131	158,163,120	251	281	2.35945902838e-07	0.306,0.331,0.356	0.479,0.507,0.55	-0.181
ENSMUSG00000002052	Supt6	chr11	-	78209423	78209536	78211796	78211921	78209101	78209179	78212082	78212196	276,359,290	633,753,744	384,405,409	534,525,525	250	238	2.38491959702e-07	0.293,0.312,0.271	0.406,0.423,0.426	-0.126
ENSMUSG00000029064	Gnb1	chr4	+	155527412	155527509	155533696	155533735	155515630	155515679	155535357	155535464	676,741,802	1559,1971,2038	846,1043,916	1400,1453,1373	222	164	2.38491959702e-07	0.243,0.217,0.225	0.309,0.347,0.33	-0.1
ENSMUSG00000027305	Ndufaf1	chr2	-	119656367	119656442	119658273	119658459	119655445	119655792	119660001	119660659	230,281,292	204,303,268	308,317,302	148,188,141	311	200	2.39737891603e-07	0.42,0.374,0.412	0.572,0.52,0.579	-0.155
ENSMUSG00000009741	Ubp1	chr9	+	113956706	113956813	113958597	113958750	113955962	113956068	113958828	113958939	340,455,453	653,1180,1081	470,396,399	555,539,590	232	278	2.4373037218e-07	0.384,0.316,0.334	0.504,0.468,0.448	-0.129
ENSMUSG00000030323	Ift122	chr6	+	115899478	115899619	115902857	115902911	115894221	115894419	115905794	115905956	60,114,116	48,100,92	183,206,184	72,73,65	266	179	2.44362847402e-07	0.457,0.434,0.459	0.631,0.655,0.656	-0.197
ENSMUSG00000035401	Emsy	chr7	-	98637260	98637520	98641492	98641668	98630130	98630407	98646448	98646523	46,78,58	312,590,527	91,104,83	349,360,326	301	385	2.60672757442e-07	0.159,0.145,0.123	0.25,0.27,0.246	-0.113
ENSMUSG00000000957	Mmp14	chr14	+	54436137	54436260	54436614	54436922	54435744	54435893	54437600	54437762	645,744,597	1101,1278,1220	859,891,823	941,950,910	248	433	2.62876032114e-07	0.506,0.504,0.461	0.614,0.621,0.612	-0.125
ENSMUSG00000027423	Snx5	chr2	-	144259056	144259178	144260724	144260835	144257869	144257993	144261919	144262024	2651,3108,3453	1980,2827,2771	2155,2026,2097	2700,2805,2768	236	247	2.85799735813e-07	0.584,0.535,0.566	0.455,0.431,0.442	0.119
ENSMUSG00000026000	Lancl1	chr1	-	67009227	67009374	67009910	67010046	67006867	67007050	67020857	67021065	471,594,565	387,433,527	471,477,445	636,682,655	261	272	2.85799735813e-07	0.559,0.588,0.528	0.436,0.422,0.415	0.134
ENSMUSG00000020167	Tcf3	chr10	-	80419466	80419599	80420020	80420088	80418765	80418818	80421087	80421166	989,1206,1092	716,841,808	1690,1803,1526	695,736,745	193	258	2.85799735813e-07	0.649,0.657,0.644	0.765,0.766,0.732	-0.104
ENSMUSG00000012535	Tnpo3	chr6	-	29578462	29578601	29579520	29579696	29575005	29575152	29582165	29582309	230,447,413	643,825,900	608,600,556	692,836,730	301	264	2.87385743038e-07	0.239,0.322,0.287	0.435,0.386,0.4	-0.124
ENSMUSG00000039703	Nploc4	chr11	-	120389367	120389439	120404205	120404366	120385769	120385865	120408772	120408899	227,259,277	282,393,305	448,446,478	339,354,289	286	197	2.91341447688e-07	0.357,0.312,0.385	0.477,0.465,0.533	-0.14
ENSMUSG00000045410	Akr1e1	chr13	-	4602680	4602797	4607390	4607558	4601217	4601295	4609084	4609174	146,212,206	143,165,164	156,187,188	330,307,258	293	242	2.93735248822e-07	0.457,0.515,0.509	0.281,0.335,0.376	0.163
ENSMUSG00000054942	Fam73a	chr3	-	152322349	152322476	152333480	152333617	152320609	152320743	152335251	152335429	139,171,206	317,362,346	251,266,205	264,283,227	262	252	2.94510383414e-07	0.297,0.312,0.364	0.478,0.475,0.465	-0.148
ENSMUSG00000002963	Pnkp	chr7	+	44858452	44858749	44859722	44859802	44858162	44858209	44859887	44859945	73,77,79	187,209,198	106,117,140	141,167,140	422	205	3.06772999053e-07	0.159,0.152,0.162	0.268,0.254,0.327	-0.125
ENSMUSG00000022234	Cct5	chr15	-	31594096	31594246	31594333	31594526	31593514	31593634	31595644	31595843	6363,7511,7285	3827,5180,5141	5340,5577,5420	5766,5948,5599	318	275	3.07060080796e-07	0.59,0.556,0.551	0.445,0.448,0.456	0.116
ENSMUSG00000030815	Phkg2	chr7	+	127577534	127577710	127579666	127579732	127573528	127573966	127579809	127579973	131,148,147	145,204,162	271,281,327	159,204,180	301	191	3.09741824531e-07	0.364,0.315,0.365	0.52,0.466,0.535	-0.159
ENSMUSG00000028886	Eya3	chr4	+	132670188	132670255	132689704	132689790	132667154	132667234	132692961	132693145	198,308,374	218,296,327	188,144,135	315,293,232	192	211	3.10616717701e-07	0.5,0.533,0.557	0.396,0.351,0.39	0.151
ENSMUSG00000033386	Frrs1	chr3	+	116878233	116878450	116880766	116880903	116866188	116866277	116881757	116881852	79,83,68	142,178,168	118,113,104	100,129,101	342	262	3.14627994272e-07	0.299,0.263,0.237	0.475,0.402,0.441	-0.173
ENSMUSG00000021733	Slc4a7	chr14	+	14760234	14760341	14765576	14765710	14757284	14757431	14766739	14766985	247,280,317	58,115,67	263,221,244	152,196,140	232	259	3.20417878966e-07	0.826,0.731,0.841	0.659,0.557,0.661	0.174
ENSMUSG00000032902	Slc16a1	chr3	+	104650885	104651029	104652741	104653587	104649257	104649517	104655447	104658462	198,256,304	775,818,826	247,251,260	430,455,447	269	971	3.30755272182e-07	0.48,0.53,0.571	0.675,0.666,0.677	-0.146
ENSMUSG00000001472	Tcf25	chr8	+	123381399	123381561	123382526	123382601	123373855	123374064	123383324	123383443	1072,1263,1250	354,545,547	1027,1115,1036	758,707,655	287	200	3.31180897359e-07	0.678,0.618,0.614	0.486,0.524,0.524	0.125
ENSMUSG00000024527	Afg3l2	chr18	-	67428980	67429254	67431653	67431778	67425888	67426026	67434154	67434229	335,447,434	164,263,312	304,299,273	309,332,304	250	399	3.31425163054e-07	0.765,0.731,0.689	0.611,0.59,0.589	0.132
ENSMUSG00000031605	Klhl2	chr8	-	64749694	64749823	64751728	64751830	64749031	64749172	64752648	64752846	102,146,153	49,83,84	126,127,132	172,138,133	227	254	3.39044389947e-07	0.7,0.663,0.671	0.45,0.507,0.526	0.184
ENSMUSG00000028402	Mpdz	chr4	-	81361315	81361501	81363025	81363190	81360003	81360213	81363993	81364140	223,266,308	124,142,201	222,248,209	252,239,253	290	311	3.39044389947e-07	0.659,0.668,0.622	0.486,0.527,0.47	0.155
ENSMUSG00000034163	Zfc3h1	chr10	+	115409092	115409242	115410528	115410703	115408870	115408992	115411198	115411330	45,69,55	131,173,158	100,91,94	108,134,101	275	300	3.39456143972e-07	0.273,0.303,0.275	0.503,0.426,0.504	-0.194
ENSMUSG00000004462	Tbccd1	chr16	-	22818380	22818528	22825765	22826132	22813214	22813956	22833877	22834033	281,237,264	80,103,117	203,149,148	141,144,146	492	273	3.39456143972e-07	0.661,0.561,0.556	0.444,0.365,0.36	0.203
ENSMUSG00000026925	Inpp5e	chr2	-	26400035	26400143	26400372	26400492	26399412	26399574	26400885	26401010	195,242,222	54,80,74	255,245,232	158,150,160	245	233	3.45473509685e-07	0.774,0.742,0.74	0.606,0.608,0.58	0.154
ENSMUSG00000028416	Bag1	chr4	-	40937131	40937194	40939076	40939184	40936400	40936676	40941524	40941638	961,1477,1545	356,449,485	1366,1328,1222	683,713,743	233	188	3.47952636924e-07	0.685,0.726,0.72	0.617,0.6,0.57	0.115
ENSMUSG00000033904	Ccp110	chr7	+	118731696	118731759	118732393	118732453	118730667	118730741	118732886	118732972	136,188,209	100,148,203	450,382,294	188,142,156	188	185	3.48349712916e-07	0.572,0.556,0.503	0.702,0.726,0.65	-0.149
ENSMUSG00000028152	Tspan5	chr3	+	138890734	138890881	138894347	138894518	138868345	138868396	138896788	138896871	129,153,168	169,233,215	310,314,267	225,230,189	272	296	3.59502720513e-07	0.454,0.417,0.46	0.6,0.598,0.606	-0.158
ENSMUSG00000005610	Eif4g2	chr7	-	111076279	111076393	111076695	111076856	111075586	111075712	111076937	111077076	9379,10862,10533	12794,19698,19692	11381,11063,10123	11574,11803,10758	286	239	3.59502720513e-07	0.38,0.315,0.309	0.451,0.439,0.44	-0.109
ENSMUSG00000024764	Naa40	chr19	-	7234103	7234156	7235062	7235158	7230187	7230283	7240937	7241222	166,146,145	476,525,535	181,221,189	363,381,330	221	178	3.62406922633e-07	0.219,0.183,0.179	0.287,0.318,0.316	-0.113
ENSMUSG00000002205	Vrk3	chr7	+	44757745	44757895	44759699	44759894	44753815	44753955	44760877	44760942	587,661,535	265,330,251	452,525,402	417,361,370	275	320	3.67546189918e-07	0.72,0.7,0.713	0.558,0.629,0.558	0.129
ENSMUSG00000052833	Sae1	chr7	-	16330612	16330682	16336693	16336838	16327049	16327929	16359035	16359141	1996,2789,2540	885,870,952	2415,2426,2427	1431,1513,1469	270	195	3.7317405227e-07	0.62,0.698,0.658	0.549,0.537,0.544	0.115
ENSMUSG00000034781	Gna11	chr10	-	81531321	81531451	81532395	81532524	81531091	81531245	81533251	81533406	298,346,393	600,967,957	422,463,396	636,608,551	254	255	3.79261154837e-07	0.333,0.264,0.292	0.4,0.433,0.419	-0.121
ENSMUSG00000025812	Pard3	chr8	+	127161209	127161311	127277020	127277201	127064294	127064473	127306329	127306508	155,143,180	517,653,662	362,338,312	753,781,646	227	306	3.79261154837e-07	0.288,0.228,0.268	0.393,0.368,0.394	-0.124
ENSMUSG00000008140	Emc10	chr7	-	44493189	44493299	44494807	44494880	44492553	44492658	44496255	44496463	127,83,106	605,573,716	262,319,303	970,994,946	198	235	3.82857724386e-07	0.199,0.147,0.149	0.243,0.276,0.275	-0.1
ENSMUSG00000027366	Sppl2a	chr2	-	126908105	126908180	126912642	126912745	126904909	126905070	126913531	126913588	159,209,224	92,153,139	179,206,178	227,231,245	228	200	3.86125520204e-07	0.603,0.545,0.586	0.409,0.439,0.389	0.166
ENSMUSG00000007850	Hnrnph1	chr11	+	50379820	50379964	50381458	50381597	50379467	50379623	50382536	50382715	4760,6432,7160	6234,9330,9503	7115,7032,6323	6012,6025,5511	269	264	3.93561175674e-07	0.428,0.404,0.425	0.537,0.534,0.53	-0.115
ENSMUSG00000026213	Stk11ip	chr1	+	75527968	75528118	75528308	75528393	75527801	75527843	75528910	75529261	78,74,70	137,138,153	140,132,140	133,114,128	275	210	3.94586778243e-07	0.303,0.291,0.259	0.446,0.469,0.455	-0.172
ENSMUSG00000029513	Prkab1	chr5	-	116017947	116018081	116020003	116020118	116014913	116014982	116020373	116020467	296,433,400	685,950,938	356,383,387	455,505,535	240	259	3.98875957598e-07	0.318,0.33,0.315	0.458,0.45,0.438	-0.128
ENSMUSG00000021945	Zmym2	chr14	+	56921501	56921617	56925840	56925957	56920586	56920737	56928186	56928337	479,671,615	201,294,204	539,564,474	363,392,336	241	242	4.00899570186e-07	0.705,0.696,0.752	0.599,0.591,0.586	0.126
ENSMUSG00000003226	Ranbp2	chr10	+	58488572	58488674	58490609	58490755	58485679	58485881	58492410	58492684	309,479,359	666,754,668	468,594,486	530,576,555	227	271	4.06416599917e-07	0.356,0.431,0.391	0.513,0.552,0.511	-0.133
ENSMUSG00000030034	Ino80b	chr6	-	83124306	83124425	83124584	83124777	83123993	83124163	83125010	83125431	289,363,397	222,217,233	295,356,293	303,383,410	318	244	4.32570778762e-07	0.5,0.562,0.567	0.428,0.416,0.354	0.144
ENSMUSG00000002477	Snrpd1	chr18	+	10623630	10623707	10626825	10627017	10617795	10617926	10627793	10628230	2541,3239,2968	5149,6189,5953	2882,3156,2782	3563,3758,3636	202	317	4.65837227989e-07	0.436,0.451,0.439	0.559,0.569,0.546	-0.116
ENSMUSG00000023079	Gtf2ird1	chr5	-	134385789	134385837	134388433	134388523	134385018	134385084	134389130	134389211	184,203,263	193,273,266	394,350,352	213,238,223	215	173	4.66358189616e-07	0.434,0.374,0.443	0.598,0.542,0.559	-0.149
ENSMUSG00000024234	Mtpap	chr18	+	4394973	4395066	4395155	4395229	4386952	4387179	4396104	4397330	44,71,58	76,128,127	153,136,141	139,127,110	218	199	4.69574107423e-07	0.346,0.336,0.294	0.501,0.494,0.539	-0.186
ENSMUSG00000029017	Pmpcb	chr5	+	21743378	21743458	21745977	21746090	21742757	21742956	21746977	21747121	586,843,905	585,706,687	503,524,507	725,767,711	205	238	4.72055245221e-07	0.538,0.581,0.605	0.446,0.442,0.453	0.128
ENSMUSG00000022476	Polr3h	chr15	-	81918674	81918761	81922408	81922505	81918267	81918331	81925785	81926213	147,166,158	215,263,217	243,284,214	156,213,196	222	212	4.74194238182e-07	0.395,0.376,0.41	0.598,0.56,0.51	-0.162
ENSMUSG00000027900	Dram2	chr3	+	106555163	106555308	106561748	106561816	106552155	106552280	106566044	106566184	172,244,233	57,70,65	200,236,144	135,128,94	270	193	4.76403688209e-07	0.683,0.714,0.719	0.514,0.569,0.523	0.17
ENSMUSG00000062127	Cttnbp2nl	chr3	-	105032652	105032760	105038864	105038987	105011192	105011423	105052899	105052951	127,114,154	234,352,311	67,66,59	349,319,273	248	233	4.82099552408e-07	0.338,0.233,0.318	0.153,0.163,0.169	0.135
ENSMUSG00000032030	Cul5	chr9	-	53642517	53642598	53642680	53642826	53634971	53635065	53644486	53644628	251,357,345	81,136,108	251,239,188	175,136,136	271	206	4.89002067339e-07	0.702,0.666,0.708	0.522,0.572,0.512	0.157
ENSMUSG00000030759	Far1	chr7	+	113551934	113552002	113553641	113553813	113551234	113551353	113561375	113561505	386,440,459	235,340,377	309,245,189	345,374,329	193	297	4.89820475929e-07	0.717,0.666,0.652	0.58,0.502,0.469	0.161
ENSMUSG00000020380	Rad50	chr11	-	53686149	53686307	53688094	53688277	53684125	53684301	53692112	53692319	153,196,188	53,91,98	122,111,100	119,111,93	308	283	4.95040749065e-07	0.726,0.664,0.638	0.485,0.479,0.497	0.189
ENSMUSG00000035754	Wdr18	chr10	+	79965209	79965351	79965979	79966123	79964925	79965059	79966205	79966270	1221,1220,1408	640,711,701	926,938,845	738,831,816	267	269	4.9575636383e-07	0.658,0.634,0.669	0.558,0.532,0.511	0.12
ENSMUSG00000029635	Cdk8	chr5	+	146271594	146271735	146283628	146283686	146268214	146268325	146286107	146286239	72,119,86	110,207,154	134,148,135	123,103,114	266	183	4.96315826948e-07	0.31,0.283,0.278	0.428,0.497,0.449	-0.168
ENSMUSG00000026020	Nop58	chr1	+	59690485	59690562	59692336	59692389	59684976	59685226	59695977	59696099	581,709,755	1111,1491,1352	634,597,594	726,742,656	202	178	5.01860561701e-07	0.315,0.295,0.33	0.435,0.415,0.444	-0.118
ENSMUSG00000056476	Med12l	chr3	+	59301279	59301375	59312852	59312934	59297789	59297946	59314696	59318682	40,41,25	10,10,10	52,65,43	49,67,51	221	207	5.12619960736e-07	0.789,0.793,0.701	0.498,0.476,0.441	0.289
ENSMUSG00000034088	Hdlbp	chr1	-	93421342	93421429	93423263	93423377	93421083	93421215	93423769	93423874	943,1459,1377	518,907,688	1167,1277,1117	1099,1130,1011	239	212	5.16271203084e-07	0.618,0.588,0.64	0.485,0.501,0.495	0.122
ENSMUSG00000027531	Impa1	chr3	-	10316102	10316254	10321611	10321720	10311955	10315301	10322903	10323012	283,375,283	589,635,717	506,509,470	615,565,547	234	277	5.19401277298e-07	0.363,0.411,0.318	0.493,0.516,0.504	-0.14
ENSMUSG00000025968	Ndufs1	chr1	-	63166290	63166367	63169228	63169336	63164948	63165030	63170049	63170141	297,344,426	478,746,747	468,506,529	553,564,499	233	202	5.21961206327e-07	0.35,0.286,0.331	0.423,0.438,0.479	-0.124
ENSMUSG00000015134	Aldh1a3	chr7	-	66412357	66412419	66412900	66413030	66411501	66411630	66419102	66419235	4947,5899,5781	1673,2191,1941	2742,2732,2898	1497,1483,1686	255	187	5.2497020731e-07	0.684,0.664,0.686	0.573,0.575,0.558	0.109
ENSMUSG00000027423	Snx5	chr2	-	144253661	144253821	144255498	144255604	144252444	144252530	144257099	144257195	1346,1957,1667	2032,2907,2691	1096,1104,998	2640,2536,2722	231	285	5.27266001508e-07	0.45,0.454,0.433	0.339,0.349,0.311	0.113
ENSMUSG00000040463	Mybbp1a	chr11	+	72447148	72447300	72447552	72447639	72446971	72447068	72447729	72447882	821,1144,942	1255,1507,1515	1264,1384,1272	1114,1290,1162	277	212	5.27266001508e-07	0.334,0.367,0.322	0.465,0.451,0.456	-0.116
ENSMUSG00000041135	Ripk2	chr4	-	16151916	16152074	16155034	16155190	16139204	16139254	16158276	16158430	83,149,129	64,59,67	64,74,68	88,92,121	281	283	5.34447565441e-07	0.566,0.718,0.66	0.423,0.448,0.361	0.237
ENSMUSG00000023832	Acat2	chr17	-	12948513	12948657	12952251	12952369	12947356	12947479	12956218	12956400	481,508,564	684,798,771	819,878,846	706,793,717	243	269	5.37746923037e-07	0.438,0.413,0.447	0.562,0.551,0.566	-0.127
ENSMUSG00000014349	Ube2z	chr11	-	96055837	96055950	96058315	96058427	96051733	96051824	96060936	96061124	1005,1484,1494	455,583,581	1097,1162,1036	730,814,687	237	238	5.43859894443e-07	0.689,0.719,0.721	0.601,0.589,0.602	0.112
ENSMUSG00000001158	Snrnp27	chr6	-	86676221	86676286	86681590	86681703	86675150	86675580	86682855	86682976	1153,1476,1462	473,597,559	1001,1068,967	619,714,670	238	190	5.50487684957e-07	0.661,0.664,0.676	0.564,0.544,0.535	0.119
ENSMUSG00000018442	Derl2	chr11	-	71015726	71015800	71018311	71018377	71014549	71014643	71019143	71019242	83,105,102	41,56,75	110,103,60	126,186,142	191	199	5.52195097712e-07	0.678,0.661,0.586	0.476,0.366,0.306	0.259
ENSMUSG00000007670	Khsrp	chr17	-	57023826	57023936	57024010	57024171	57023504	57023593	57024246	57024492	673,708,652	1211,1369,1532	810,818,748	960,993,958	286	235	5.53649076484e-07	0.313,0.298,0.259	0.409,0.404,0.391	-0.111
ENSMUSG00000075528	Aarsd1	chr11	-	101408130	101408225	101409652	101409707	101406838	101407024	101410113	101410205	139,159,129	457,472,500	219,249,204	428,422,384	180	220	5.60793337739e-07	0.271,0.292,0.24	0.385,0.419,0.394	-0.132
ENSMUSG00000001157	Gmcl1	chr6	-	86714174	86714259	86726072	86726196	86711588	86711679	86732910	86733383	118,165,186	87,110,94	160,162,142	222,215,165	249	210	5.61941940101e-07	0.534,0.559,0.625	0.378,0.389,0.421	0.177
ENSMUSG00000010663	Fads1	chr19	+	10191439	10191500	10192911	10192988	10186754	10186883	10193700	10193798	314,443,491	155,247,240	326,357,348	316,302,325	186	202	5.62167611051e-07	0.688,0.661,0.69	0.528,0.562,0.538	0.137
ENSMUSG00000005470	Asf1b	chr8	+	83965030	83965146	83967833	83968010	83955506	83955937	83969133	83970197	259,277,270	735,985,924	351,348,316	633,669,621	241	302	5.67469378974e-07	0.306,0.261,0.268	0.41,0.395,0.389	-0.12
ENSMUSG00000033373	Fntb	chr12	+	76897326	76897413	76906944	76907074	76887971	76888055	76910210	76910246	204,261,297	148,138,118	235,253,266	238,281,336	212	255	5.88882046949e-07	0.624,0.695,0.752	0.543,0.52,0.488	0.173
ENSMUSG00000031858	Mau2	chr8	-	70019746	70019874	70020419	70020510	70018641	70019660	70022135	70022247	132,199,182	466,547,680	281,268,274	541,527,462	216	253	6.07366342138e-07	0.249,0.299,0.239	0.378,0.373,0.41	-0.125
ENSMUSG00000038212	Mfsd14b	chr13	-	65087088	65087151	65095618	65095714	65081399	65081527	65112503	65112658	182,192,193	76,109,103	157,186,174	188,169,161	221	188	6.14749147545e-07	0.671,0.6,0.614	0.415,0.484,0.479	0.169
ENSMUSG00000033557	Fam20b	chr1	-	156690476	156690648	156698726	156698836	156687355	156687547	156702398	156702485	124,156,146	327,374,436	262,245,205	389,375,276	235	297	6.15712592522e-07	0.324,0.345,0.297	0.46,0.452,0.484	-0.143
ENSMUSG00000015937	H2afy	chr13	-	56083119	56083294	56089757	56089857	56073618	56074392	56096123	56096234	3575,4419,4712	2839,4235,4259	3078,3093,2979	4302,4252,4241	225	300	6.2050915072e-07	0.627,0.582,0.596	0.488,0.492,0.484	0.114
ENSMUSG00000051169	Rpusd3	chr6	-	113416306	113416446	113416788	113416912	113415318	113415722	113417140	113417225	92,122,109	208,265,246	161,151,190	166,203,164	249	265	6.35794917683e-07	0.32,0.329,0.32	0.508,0.442,0.552	-0.178
ENSMUSG00000053110	Yap1	chr9	-	7952952	7953134	8001456	8001707	7938407	7938538	8004114	8004596	710,803,650	968,1159,1311	1030,1083,1140	1031,1042,946	376	307	6.46056581844e-07	0.375,0.361,0.288	0.449,0.459,0.496	-0.127
ENSMUSG00000019984	Med23	chr10	+	24898409	24898573	24900695	24900820	24897184	24897359	24902002	24902208	144,235,242	114,112,145	185,195,194	252,260,226	289	250	6.95068605474e-07	0.522,0.645,0.591	0.388,0.393,0.426	0.184
ENSMUSG00000030779	Rbbp6	chr7	+	122975935	122976035	122978575	122978612	122970917	122971127	122982962	122983007	273,401,379	124,206,165	431,393,409	107,111,88	225	162	6.97206294076e-07	0.613,0.584,0.623	0.744,0.718,0.77	-0.137
ENSMUSG00000021177	Tdp1	chr12	+	99935004	99935107	99945239	99945348	99915449	99915557	99954962	99955219	233,314,301	520,600,679	317,337,325	390,444,366	228	234	7.14479520588e-07	0.315,0.349,0.313	0.455,0.438,0.477	-0.131
ENSMUSG00000044707	Ccnjl	chr11	+	43556554	43556768	43579683	43579986	43529354	43529459	43583179	43583339	467,538,517	216,278,325	233,218,184	190,263,190	339	428	7.36841120954e-07	0.732,0.71,0.668	0.608,0.511,0.55	0.147
ENSMUSG00000022814	Umps	chr16	-	33959052	33959167	33960176	33960352	33954793	33956935	33961568	33962240	456,557,589	953,1186,1033	595,745,669	766,812,824	301	240	7.4452974026e-07	0.276,0.272,0.313	0.382,0.422,0.393	-0.112
ENSMUSG00000057751	Megf6	chr4	+	154267432	154267561	154267655	154267787	154267189	154267318	154267933	154268062	204,282,258	82,79,90	202,266,219	139,169,148	254	257	7.61791995978e-07	0.716,0.783,0.744	0.595,0.614,0.6	0.145
ENSMUSG00000002107	Celf2	chr2	-	6624670	6624719	6664114	6664197	6615687	6615822	6721416	6721613	190,317,266	73,77,104	174,169,156	118,132,103	208	174	7.78962344217e-07	0.685,0.775,0.681	0.552,0.517,0.559	0.171
ENSMUSG00000024269	Tpgs2	chr18	-	25149113	25149242	25158243	25158323	25141520	25141637	25168526	25168694	193,291,196	334,573,525	152,177,154	637,648,637	205	254	7.87697328097e-07	0.417,0.386,0.316	0.228,0.253,0.23	0.136
ENSMUSG00000028580	Pum1	chr4	+	130668924	130669298	130701041	130701110	130663385	130663467	130718153	130718262	539,735,683	180,219,201	401,414,336	215,216,198	499	194	7.94475514226e-07	0.538,0.566,0.569	0.42,0.427,0.397	0.143
ENSMUSG00000043241	Upf2	chr2	+	6027212	6027488	6029361	6029545	6026114	6026318	6034111	6034251	125,140,147	334,382,351	198,212,239	285,311,318	401	309	7.98376385115e-07	0.224,0.22,0.244	0.349,0.344,0.367	-0.124
ENSMUSG00000038902	Pogz	chr3	+	94856042	94856201	94860795	94860971	94853949	94854074	94862421	94862530	289,366,313	137,241,200	237,238,217	233,266,252	284	301	7.99243550696e-07	0.691,0.617,0.624	0.519,0.487,0.477	0.15
ENSMUSG00000022106	Rcbtb2	chr14	+	73151532	73151615	73154830	73154894	73142536	73142593	73161939	73162095	143,97,145	282,454,454	79,85,65	530,607,503	208	189	8.05010195484e-07	0.315,0.163,0.225	0.119,0.113,0.105	0.122
ENSMUSG00000025925	Terf1	chr1	+	15815885	15815972	15818933	15819083	15813040	15813162	15819650	15819763	142,159,172	399,601,657	246,258,266	482,542,476	212	275	8.11688608337e-07	0.316,0.255,0.254	0.398,0.382,0.42	-0.125
ENSMUSG00000027998	Plrg1	chr3	+	83067997	83068147	83068258	83068360	83066678	83066771	83068961	83069064	668,769,871	1065,1278,1361	1001,1061,954	1001,1008,966	275	227	8.19666004617e-07	0.341,0.332,0.346	0.452,0.465,0.449	-0.116
ENSMUSG00000019907	Ppp1r12a	chr10	+	108252756	108252924	108253324	108253495	108251839	108251944	108259755	108259846	216,339,300	218,318,275	203,193,172	322,348,304	293	296	8.28952299761e-07	0.5,0.519,0.524	0.389,0.359,0.364	0.144
ENSMUSG00000061887	Ssbp3	chr4	+	107009678	107009768	107028192	107028252	106915644	106915729	107030861	107030928	1289,1748,1707	614,770,725	1095,1076,1026	703,827,798	215	185	8.3489694321e-07	0.644,0.661,0.67	0.573,0.528,0.525	0.116
ENSMUSG00000015363	Trabd	chr15	+	89081950	89082117	89082650	89082791	89081352	89081431	89084697	89084808	407,434,490	102,158,178	412,374,352	226,220,228	292	266	8.4714588421e-07	0.784,0.714,0.715	0.624,0.608,0.584	0.132
ENSMUSG00000031921	Terf2	chr8	-	107079368	107079469	107094821	107094952	107076609	107076999	107095928	107096024	128,172,170	252,330,334	220,267,219	254,264,231	256	226	8.53933253646e-07	0.31,0.315,0.31	0.433,0.472,0.456	-0.142
ENSMUSG00000028549	Itgb3bp	chr4	-	99769493	99769541	99781876	99781970	99767330	99767576	99789600	99789679	195,285,285	72,94,120	245,205,189	159,140,166	219	173	8.56649283474e-07	0.681,0.705,0.652	0.549,0.536,0.474	0.16
ENSMUSG00000026020	Nop58	chr1	+	59705592	59705756	59706632	59706767	59704623	59704750	59707002	59707064	3028,4049,4115	1953,2442,2413	1929,2013,2009	1878,1989,1899	289	260	8.6071342358e-07	0.582,0.599,0.605	0.48,0.477,0.488	0.114
ENSMUSG00000058388	Phtf1	chr3	+	103981885	103981955	103982945	103983104	103969753	103969810	103985752	103985909	115,144,148	135,176,230	175,198,172	426,487,437	195	284	8.60856277896e-07	0.554,0.544,0.484	0.374,0.372,0.364	0.157
ENSMUSG00000028944	Prkag2	chr5	-	24866078	24866172	24880683	24880765	24862747	24863887	24889081	24889188	117,145,162	469,509,555	198,208,192	367,453,379	207	219	8.89604360945e-07	0.209,0.232,0.236	0.363,0.327,0.349	-0.121
ENSMUSG00000024533	Spire1	chr18	-	67503430	67503573	67505650	67505744	67501067	67501241	67506553	67506726	116,167,133	21,24,18	116,121,73	52,42,33	219	268	8.96646186474e-07	0.871,0.895,0.9	0.732,0.779,0.73	0.142
ENSMUSG00000022789	Dnm1l	chr16	-	16329802	16330009	16333828	16333949	16323974	16324095	16336852	16337015	327,440,434	596,806,791	601,683,565	698,698,623	246	332	8.96646186474e-07	0.425,0.424,0.425	0.537,0.569,0.55	-0.127
ENSMUSG00000029076	Sdf4	chr4	+	156000669	156000783	156008786	156008945	155999397	155999534	156009143	156009319	1080,1402,1380	678,785,703	1295,1394,1267	1191,1201,1209	239	284	9.11518591696e-07	0.654,0.68,0.7	0.564,0.58,0.555	0.112
ENSMUSG00000015711	Prune	chr3	-	95258026	95258185	95259239	95259334	95253673	95255427	95262210	95262369	221,323,304	647,1025,853	268,284,287	410,571,473	220	284	9.133706606e-07	0.306,0.289,0.315	0.458,0.391,0.439	-0.126
ENSMUSG00000037174	Elf2	chr3	-	51323221	51323451	51325947	51326035	51308049	51308215	51340413	51340658	52,55,56	336,346,393	112,108,134	347,425,340	213	355	9.16900469775e-07	0.205,0.209,0.192	0.35,0.298,0.396	-0.146
ENSMUSG00000068749	Psma5	chr3	+	108261685	108261752	108265065	108265192	108256925	108257305	108266432	108266500	441,517,479	476,556,455	917,902,773	583,590,437	192	252	9.1840252725e-07	0.549,0.55,0.58	0.674,0.667,0.699	-0.12
ENSMUSG00000037148	Arhgap10	chr8	-	77344639	77344799	77351613	77351672	77310730	77310881	77358546	77358634	66,60,76	394,632,631	58,74,47	206,239,226	184	285	9.28573510979e-07	0.206,0.128,0.157	0.304,0.324,0.244	-0.127
ENSMUSG00000032290	Ptpn9	chr9	+	57044374	57044468	57048190	57048257	57036482	57036811	57056713	57056792	263,468,532	88,169,137	417,449,314	239,233,198	219	192	9.45144672127e-07	0.724,0.708,0.773	0.605,0.628,0.582	0.13
ENSMUSG00000069539	Scyl2	chr10	-	89669644	89669802	89678277	89678482	89666716	89666861	89686037	89686285	89,96,98	292,359,372	193,197,158	372,333,345	330	283	9.70822528896e-07	0.207,0.187,0.184	0.308,0.337,0.282	-0.116
ENSMUSG00000020166	Cnot2	chr10	-	116501191	116501317	116549032	116549175	116499341	116499466	116581452	116581493	424,447,586	503,860,878	334,337,304	922,962,844	268	251	9.73909824547e-07	0.441,0.327,0.385	0.253,0.247,0.252	0.134
ENSMUSG00000041491	Cep78	chr19	-	15962371	15962449	15969071	15969200	15960942	15961109	15970532	15970578	415,547,483	67,104,126	377,377,371	154,159,122	254	203	9.80494860586e-07	0.832,0.808,0.754	0.662,0.655,0.708	0.123
ENSMUSG00000092558	Med20	chr17	+	47612962	47613117	47618808	47619062	47611581	47611692	47622884	47624418	390,472,535	171,191,196	385,410,338	257,262,284	280	379	9.97862415791e-07	0.755,0.77,0.787	0.67,0.679,0.617	0.115
ENSMUSG00000012114	Med15	chr16	-	17663376	17663496	17671544	17671673	17655677	17655805	17673068	17673398	115,118,147	187,301,246	197,215,216	204,183,208	254	245	1.0360159349e-06	0.372,0.274,0.366	0.482,0.531,0.5	-0.167
ENSMUSG00000013465	Nelfb	chr2	-	25206159	25206345	25209853	25210084	25205126	25205239	25210437	25210537	566,752,759	718,953,932	868,982,837	674,701,680	356	311	1.0360159349e-06	0.408,0.408,0.416	0.529,0.55,0.518	-0.122
ENSMUSG00000056851	Pcbp2	chr15	+	102485947	102486040	102487087	102487129	102484165	102484240	102488204	102488277	3414,4201,4174	2404,3100,2695	3239,3466,3547	3594,3963,3637	218	167	1.07524274851e-06	0.521,0.509,0.543	0.408,0.401,0.428	0.112
ENSMUSG00000051786	Tubgcp6	chr15	-	89116044	89116255	89120509	89120673	89111115	89111289	89122076	89122886	137,214,186	38,54,46	112,121,91	73,68,50	289	336	1.07524274851e-06	0.807,0.822,0.825	0.641,0.674,0.679	0.153
ENSMUSG00000005899	Smpd4	chr16	+	17625719	17625862	17625943	17626019	17623904	17623991	17626429	17626538	254,272,171	357,544,589	299,302,312	285,267,299	268	201	1.0860585943e-06	0.348,0.273,0.179	0.44,0.459,0.439	-0.179
ENSMUSG00000022771	Ppil2	chr16	-	17092684	17092791	17093010	17093086	17092214	17092304	17094882	17095043	551,682,739	284,405,416	516,540,502	442,512,510	201	232	1.10714497421e-06	0.691,0.66,0.672	0.574,0.549,0.532	0.123
ENSMUSG00000034673	Pbx2	chr17	+	34595264	34595353	34595627	34595714	34594800	34594954	34595823	34596607	1279,1409,1401	1147,1187,1172	1734,1704,1715	940,978,843	214	212	1.10829900498e-06	0.525,0.54,0.542	0.646,0.633,0.668	-0.113
ENSMUSG00000004319	Clcn3	chr8	-	60922789	60923188	60927231	60927418	60919339	60919556	60929070	60929616	79,86,107	205,293,317	164,138,147	246,212,236	312	524	1.12318855328e-06	0.393,0.33,0.362	0.528,0.522,0.511	-0.159
ENSMUSG00000020463	Smek2	chr11	+	29202866	29202908	29205545	29205704	29200700	29200803	29209316	29209486	303,545,554	396,582,455	303,319,240	603,540,511	167	284	1.14567425447e-06	0.565,0.614,0.674	0.461,0.501,0.444	0.149
ENSMUSG00000035770	Dync1li2	chr8	-	104423112	104423230	104423585	104423627	104422286	104422403	104425438	104425498	213,350,365	310,427,448	238,225,212	504,522,488	167	243	1.14965048235e-06	0.5,0.544,0.542	0.407,0.385,0.387	0.136
ENSMUSG00000036501	Fam13b	chr18	-	34465155	34465220	34473549	34473685	34462960	34463009	34486978	34487139	82,108,114	138,134,151	159,126,143	103,102,87	261	190	1.15937273371e-06	0.302,0.37,0.355	0.529,0.473,0.545	-0.173
ENSMUSG00000004268	Emg1	chr6	-	124705157	124705216	124705514	124705656	124704938	124705088	124705740	124705842	1998,2887,3036	658,818,855	2624,2561,2534	1170,1285,1205	267	184	1.17674698399e-06	0.677,0.709,0.71	0.607,0.579,0.592	0.106
ENSMUSG00000053877	Srcap	chr7	+	127538948	127539236	127539756	127539921	127538502	127538768	127540655	127540922	425,511,478	153,164,161	316,318,323	176,202,207	413	290	1.18999072006e-06	0.661,0.686,0.676	0.558,0.525,0.523	0.139
ENSMUSG00000057531	Dtnbp1	chr13	-	44923148	44923292	44930995	44931151	44922078	44922454	44953171	44953194	295,327,414	610,722,760	399,400,369	503,454,443	281	269	1.19437408586e-06	0.316,0.302,0.343	0.432,0.458,0.444	-0.124
ENSMUSG00000031862	Atp13a1	chr8	+	69797940	69797996	69798386	69798513	69797706	69797836	69798583	69798721	66,88,84	228,363,309	120,138,107	247,245,207	181	252	1.194690466e-06	0.287,0.252,0.275	0.403,0.44,0.418	-0.149
ENSMUSG00000019777	Hdac2	chr10	+	36998413	36998569	37000368	37000426	36997966	36998097	37001528	37001889	3664,5403,5313	807,1536,1507	5034,5206,4713	2152,2165,1862	281	183	1.22490472221e-06	0.747,0.696,0.697	0.604,0.61,0.622	0.101
ENSMUSG00000025232	Hexa	chr9	+	59563223	59563314	59563882	59563987	59562866	59563050	59564820	59565105	207,223,274	124,109,149	208,194,189	197,209,196	216	230	1.23840355129e-06	0.64,0.685,0.662	0.529,0.497,0.507	0.151
ENSMUSG00000093575	Gm20695	chr16	+	3899871	3899968	3911450	3911562	3897250	3897380	3913284	3913369	244,374,394	62,78,88	384,370,330	153,164,152	222	237	1.24081045094e-06	0.808,0.837,0.827	0.728,0.707,0.699	0.113
ENSMUSG00000028809	Srrm1	chr4	-	135327091	135327223	135329003	135329045	135324818	135325280	135329372	135329517	91,140,121	629,947,922	158,169,167	677,611,647	167	257	1.2410566845e-06	0.182,0.185,0.168	0.264,0.299,0.284	-0.104
ENSMUSG00000000563	Atp5f1	chr3	-	105951590	105951716	105955895	105956041	105943686	105943866	105958861	105958898	2621,2940,3523	3873,5412,5183	4175,4025,3766	4315,4066,3770	271	251	1.24409040228e-06	0.385,0.335,0.386	0.473,0.478,0.481	-0.109
ENSMUSG00000024725	Ostf1	chr19	-	18592582	18592636	18593855	18593919	18590400	18590508	18596350	18596401	96,136,144	47,78,49	126,115,130	137,109,145	189	179	1.24680084979e-06	0.659,0.623,0.736	0.466,0.5,0.459	0.198
ENSMUSG00000053286	Trmt1l	chr1	+	151435727	151435841	151439515	151439580	151433793	151433904	151440805	151440935	175,261,212	243,316,272	229,271,200	174,186,133	239	190	1.27105692103e-06	0.364,0.396,0.383	0.511,0.537,0.545	-0.15
ENSMUSG00000021037	Ahsa1	chr12	+	87272571	87272700	87273122	87273224	87271338	87271427	87273446	87273498	2570,3376,3424	1250,1398,1534	2670,2632,2353	1674,1901,1843	254	227	1.30194386326e-06	0.648,0.683,0.666	0.588,0.553,0.533	0.108
ENSMUSG00000025217	Btrc	chr19	+	45456532	45456610	45471014	45471104	45423132	45423240	45502931	45503163	95,96,108	109,143,147	71,77,51	206,178,167	203	215	1.31067927212e-06	0.48,0.416,0.438	0.267,0.314,0.244	0.17
ENSMUSG00000047879	Usp14	chr18	-	10017990	10018095	10022817	10022850	10016540	10016644	10024533	10024679	274,304,309	218,383,400	204,207,171	493,428,376	158	230	1.31654444957e-06	0.647,0.536,0.529	0.376,0.413,0.398	0.175
ENSMUSG00000042423	Fbrs	chr7	+	127485927	127485996	127486859	127486889	127485593	127485689	127487264	127487336	82,140,125	114,127,137	195,175,175	86,92,105	194	155	1.34002933888e-06	0.365,0.468,0.422	0.644,0.603,0.571	-0.188
ENSMUSG00000021958	Pinx1	chr14	+	63868518	63868597	63878111	63878188	63866102	63866195	63919096	63919859	114,224,186	307,550,450	148,139,115	187,196,156	204	202	1.35485668149e-06	0.269,0.287,0.29	0.439,0.413,0.422	-0.143
ENSMUSG00000021686	Ap3b1	chr13	+	94390791	94390867	94394718	94394793	94358959	94359231	94403337	94403433	66,98,90	216,252,264	154,114,131	172,203,164	201	200	1.36031324692e-06	0.233,0.279,0.253	0.471,0.358,0.443	-0.169
ENSMUSG00000028059	Arhgef2	chr3	+	88632912	88633042	88633257	88633367	88632275	88632339	88633499	88633646	297,466,456	307,310,306	356,414,345	509,558,594	255	235	1.37441130824e-06	0.471,0.581,0.579	0.392,0.406,0.349	0.161
ENSMUSG00000028657	Ppt1	chr4	+	122854379	122854478	122855805	122855877	122853590	122853681	122857509	122859078	224,310,303	285,339,395	319,300,289	228,229,171	224	197	1.38912813277e-06	0.409,0.446,0.403	0.552,0.535,0.598	-0.142
ENSMUSG00000020534	Shmt1	chr11	-	60794835	60794952	60797524	60797737	60792948	60793071	60798593	60798675	695,776,819	405,481,486	506,600,512	516,534,553	338	242	1.4332172219e-06	0.551,0.536,0.547	0.412,0.446,0.399	0.126
ENSMUSG00000056962	Jmjd6	chr11	-	116838989	116839128	116840409	116840545	116837612	116837763	116841068	116841355	793,944,1003	481,489,542	641,675,620	634,592,538	261	264	1.4332172219e-06	0.625,0.661,0.652	0.506,0.536,0.538	0.119
ENSMUSG00000026361	Cdc73	chr1	-	143609369	143609511	143615302	143615403	143606160	143608557	143617278	143617440	206,339,277	549,730,719	443,382,379	609,642,497	226	267	1.43528134241e-06	0.307,0.354,0.313	0.462,0.413,0.474	-0.125
ENSMUSG00000021686	Ap3b1	chr13	+	94501917	94502024	94528164	94528396	94493668	94493741	94531981	94532066	369,634,599	211,339,229	369,389,352	299,310,326	232	357	1.43528134241e-06	0.729,0.742,0.801	0.655,0.659,0.624	0.111
ENSMUSG00000058318	Phf21a	chr2	+	92351700	92351864	92356863	92357019	92349387	92349448	92358693	92358769	317,438,436	191,210,199	247,297,207	235,232,240	289	281	1.4472429975e-06	0.617,0.67,0.681	0.505,0.555,0.456	0.151
ENSMUSG00000020634	Ubxn2a	chr12	-	4885720	4885858	4891314	4891421	4883822	4883981	4894537	4894679	90,154,124	165,200,182	104,137,91	356,322,307	232	263	1.44769490063e-06	0.382,0.466,0.436	0.249,0.325,0.252	0.153
ENSMUSG00000008604	Ubqln4	chr3	+	88559617	88559776	88563107	88563333	88556656	88556919	88564369	88564509	471,767,705	780,960,995	593,719,657	549,592,568	284	351	1.46554254892e-06	0.427,0.497,0.467	0.572,0.6,0.588	-0.123
ENSMUSG00000023118	Sympk	chr7	+	19030678	19030752	19034406	19034533	19030542	19030596	19035825	19036075	429,543,485	499,624,613	409,430,418	788,875,823	199	252	1.49108813652e-06	0.521,0.524,0.5	0.397,0.384,0.391	0.124
ENSMUSG00000022391	Rangap1	chr15	-	81706400	81706503	81709486	81709606	81705659	81705748	81710360	81710553	963,1313,1412	1481,1789,1686	1843,1768,1521	1394,1564,1420	245	228	1.51860773062e-06	0.377,0.406,0.438	0.552,0.513,0.499	-0.114
ENSMUSG00000041303	Gtf3c3	chr1	-	54423500	54423573	54424008	54424156	54420395	54420499	54427399	54427565	183,175,166	234,271,249	222,194,204	160,173,149	273	198	1.54377455521e-06	0.362,0.319,0.326	0.502,0.449,0.498	-0.147
ENSMUSG00000030204	Ddx47	chr6	+	135015194	135015383	135015575	135015647	135012301	135012395	135015821	135015940	392,592,653	386,487,508	733,749,717	395,379,351	314	197	1.5598304343e-06	0.389,0.433,0.446	0.538,0.554,0.562	-0.129
ENSMUSG00000018569	Cldn7	chr11	+	69966942	69967107	69967219	69967304	69965395	69966149	69967554	69967885	1327,1531,1513	417,541,569	1469,1679,1663	872,911,908	290	210	1.56459028647e-06	0.697,0.672,0.658	0.55,0.572,0.57	0.112
ENSMUSG00000011831	Evi5	chr5	-	107820431	107820656	107821704	107821894	107819603	107819678	107842070	107842300	73,115,80	75,119,93	68,74,51	144,157,143	315	350	1.57950299041e-06	0.52,0.518,0.489	0.344,0.344,0.284	0.185
ENSMUSG00000033763	Mtss1l	chr8	+	110732057	110732178	110737145	110737220	110730022	110730120	110737571	110737748	483,614,603	256,335,314	428,463,444	379,443,383	246	200	1.58368461145e-06	0.605,0.598,0.61	0.479,0.459,0.485	0.13
ENSMUSG00000029864	Gstk1	chr6	+	42246810	42246939	42247483	42247584	42246549	42246631	42249378	42249495	49,57,53	7,9,8	102,120,98	2,3,1	254	226	1.59108965352e-06	0.862,0.849,0.855	0.978,0.973,0.989	-0.125
ENSMUSG00000026098	Pms1	chr1	-	53216230	53216347	53256628	53256792	53207962	53208085	53267827	53267930	71,73,70	132,200,205	104,93,92	118,106,109	289	242	1.61747733564e-06	0.311,0.234,0.222	0.425,0.424,0.414	-0.165
ENSMUSG00000002981	Clptm1	chr7	-	19637468	19637713	19638931	19639017	19637077	19637171	19643051	19643169	605,908,869	556,683,723	666,595,534	772,847,805	211	370	1.63011283308e-06	0.656,0.7,0.678	0.602,0.552,0.538	0.114
ENSMUSG00000037286	Stag1	chr9	+	100737977	100738142	100776755	100776832	100712437	100712540	100786491	100786696	272,404,438	56,126,109	303,356,288	156,166,139	290	202	1.64123837999e-06	0.772,0.691,0.737	0.575,0.599,0.591	0.145
ENSMUSG00000021193	Pitrm1	chr13	+	6577389	6577515	6578440	6578586	6575016	6575129	6579417	6579520	509,745,644	939,1286,1202	712,791,771	849,818,875	251	271	1.70054000867e-06	0.369,0.385,0.366	0.475,0.511,0.488	-0.118
ENSMUSG00000004056	Akt2	chr7	+	27608622	27608753	27616240	27616369	27591745	27591879	27618207	27618319	341,288,340	802,928,1018	417,455,371	736,715,659	256	254	1.72312303419e-06	0.297,0.235,0.249	0.36,0.387,0.358	-0.108
ENSMUSG00000020230	Prmt2	chr10	-	76226189	76226315	76236711	76236824	76225287	76225470	76237749	76237865	36,44,42	304,343,326	68,60,61	204,258,229	238	251	1.73661112295e-06	0.111,0.119,0.12	0.26,0.197,0.219	-0.109
ENSMUSG00000004535	Tax1bp1	chr6	+	52729280	52729468	52733190	52733349	52727198	52727301	52736849	52736998	334,376,370	577,812,689	592,639,568	755,714,616	313	284	1.74805913205e-06	0.344,0.296,0.328	0.416,0.448,0.456	-0.117
ENSMUSG00000047888	Tnrc6b	chr15	+	80913304	80913442	80916683	80916860	80902519	80902712	80917950	80918097	46,87,71	164,241,204	103,130,76	139,114,122	263	302	1.75421656891e-06	0.244,0.293,0.286	0.46,0.567,0.417	-0.207
ENSMUSG00000089872	Rps6kc1	chr1	-	190844486	190844602	190871591	190871951	190834005	190834098	190885333	190885427	47,39,48	82,73,87	140,117,123	86,108,102	485	241	1.79961917165e-06	0.222,0.21,0.215	0.447,0.35,0.375	-0.175
ENSMUSG00000057375	Yipf1	chr4	+	107318941	107319105	107336113	107336194	107315762	107315842	107336436	107336524	211,252,257	44,81,73	298,285,232	149,168,125	289	206	1.80143296765e-06	0.774,0.689,0.715	0.588,0.547,0.57	0.158
ENSMUSG00000037148	Arhgap10	chr8	-	77259056	77259209	77277147	77277307	77257325	77257417	77310730	77310881	185,330,308	151,198,184	147,172,158	186,209,193	285	278	1.8292240987e-06	0.544,0.619,0.62	0.435,0.445,0.444	0.153
ENSMUSG00000031819	Emc8	chr8	-	120659004	120659074	120660783	120660860	120658527	120658622	120667756	120668573	498,494,444	630,676,779	667,770,738	625,618,660	202	195	1.83008670394e-06	0.433,0.414,0.355	0.507,0.546,0.519	-0.123
ENSMUSG00000016018	Skiv2l2	chr13	-	112908894	112908997	112909815	112909914	112906984	112907116	112910909	112911034	538,842,829	271,328,271	546,584,483	355,374,381	224	228	1.84487283835e-06	0.669,0.723,0.757	0.61,0.614,0.563	0.121
ENSMUSG00000022106	Rcbtb2	chr14	+	73173722	73173913	73174389	73174516	73167989	73168132	73176994	73177134	1255,1567,1472	672,838,887	1131,1345,1342	1049,1285,1061	316	252	1.87363693426e-06	0.598,0.599,0.57	0.462,0.455,0.502	0.116
ENSMUSG00000036270	Edc4	chr8	+	105891218	105891405	105891495	105891715	105890967	105891133	105892266	105892430	159,179,180	303,509,456	283,316,318	382,426,424	312	345	1.87919716616e-06	0.367,0.28,0.304	0.45,0.451,0.453	-0.134
ENSMUSG00000029192	Tbc1d14	chr5	-	36507577	36507706	36512453	36512548	36505024	36505134	36514038	36514119	258,274,266	106,180,197	293,275,269	303,368,349	220	254	1.89958834135e-06	0.738,0.637,0.609	0.528,0.463,0.471	0.174
ENSMUSG00000024665	Fads2	chr19	-	10066514	10066612	10070563	10070624	10066251	10066348	10082564	10082690	1252,1750,1627	862,1137,1005	907,892,960	970,955,942	186	223	1.90199413055e-06	0.635,0.649,0.66	0.529,0.528,0.55	0.112
ENSMUSG00000024187	Fam234a	chr17	-	26214327	26214483	26214651	26214727	26213803	26213906	26215184	26215325	90,119,83	208,273,212	144,143,174	202,182,188	201	281	1.92140017023e-06	0.377,0.379,0.354	0.499,0.523,0.564	-0.159
ENSMUSG00000022257	Laptm4b	chr15	+	34258680	34258792	34272343	34272417	34238025	34238422	34273227	34273350	252,267,250	324,470,415	425,510,429	374,467,410	237	199	1.97577499668e-06	0.395,0.323,0.336	0.488,0.478,0.468	-0.127
ENSMUSG00000052144	Ppp4r2	chr6	+	100863122	100863160	100864678	100864753	100861409	100861503	100865073	100865217	33,62,54	15,27,28	145,148,145	19,29,19	163	200	1.97577499668e-06	0.73,0.738,0.703	0.904,0.862,0.904	-0.166
ENSMUSG00000002249	Tead3	chr17	-	28335484	28335496	28336510	28336573	28334898	28335036	28340153	28340218	64,101,97	51,40,60	233,236,245	53,41,55	188	137	1.97577499668e-06	0.478,0.648,0.541	0.762,0.807,0.764	-0.222
ENSMUSG00000028986	Klhl7	chr5	+	24127979	24128104	24134963	24135139	24127668	24127762	24138305	24138480	228,217,271	319,424,446	673,691,654	705,681,584	250	301	2.03296570493e-06	0.463,0.381,0.422	0.535,0.55,0.574	-0.131
ENSMUSG00000058454	Dhcr7	chr7	+	143837761	143837984	143843113	143843318	143836517	143836729	143845440	143845572	663,792,812	441,641,604	484,503,431	563,580,575	348	330	2.11087688403e-06	0.588,0.54,0.56	0.449,0.451,0.415	0.124
ENSMUSG00000032239	Rp9	chr9	-	22449801	22449863	22453778	22453870	22448310	22448854	22457372	22457502	255,349,348	415,476,495	341,335,359	297,269,321	217	187	2.16312569879e-06	0.346,0.387,0.377	0.497,0.518,0.491	-0.132
ENSMUSG00000013593	Ndufs2	chr1	-	171238286	171238372	171238514	171238592	171237944	171238064	171238709	171238897	841,1006,1183	732,1018,1080	964,942,906	1280,1516,1381	203	211	2.26331740651e-06	0.544,0.507,0.532	0.439,0.392,0.405	0.116
ENSMUSG00000002107	Celf2	chr2	-	6664114	6664197	6721416	6721613	6624670	6624719	6872355	6872597	171,171,132	64,76,75	145,177,140	145,153,140	322	208	2.32672454553e-06	0.633,0.592,0.532	0.392,0.428,0.392	0.182
ENSMUSG00000061559	Wdr61	chr9	-	54720259	54720352	54722833	54722927	54719250	54719329	54724050	54724144	526,661,801	1074,1121,1319	925,990,889	973,1068,1082	219	218	2.32952624213e-06	0.328,0.37,0.377	0.486,0.48,0.45	-0.114
ENSMUSG00000054021	Sirt5	chr13	+	43380499	43380553	43383108	43383232	43379672	43379760	43385497	43385613	134,105,92	55,56,57	136,128,125	154,139,124	179	249	2.37386593439e-06	0.772,0.723,0.692	0.551,0.562,0.584	0.163
ENSMUSG00000019854	Reps1	chr10	+	18089447	18089571	18104153	18104275	18055860	18056115	18114398	18114486	123,173,141	63,110,99	215,257,214	74,65,69	249	247	2.39967670651e-06	0.659,0.609,0.586	0.742,0.797,0.755	-0.147
ENSMUSG00000029621	Arpc1a	chr5	+	145092457	145092562	145096051	145096274	145091152	145091246	145097215	145097228	1177,1471,1539	788,922,927	1581,1589,1351	1497,1602,1410	230	348	2.42874686201e-06	0.693,0.707,0.715	0.615,0.6,0.592	0.103
ENSMUSG00000071547	Nt5dc2	chr14	+	31138331	31138472	31138608	31138673	31138123	31138210	31138780	31139121	3613,3890,4231	2742,3665,3926	3533,3511,3808	1980,2000,2124	266	190	2.42874686201e-06	0.485,0.431,0.435	0.56,0.556,0.562	-0.109
ENSMUSG00000022255	Mtdh	chr15	+	34123667	34123766	34131163	34131288	34117879	34118110	34134290	34134398	425,649,572	780,896,917	809,728,730	754,794,681	224	250	2.42874686201e-06	0.378,0.447,0.41	0.545,0.506,0.545	-0.12
ENSMUSG00000041328	Pcf11	chr7	-	92663461	92663656	92663966	92664155	92660958	92662076	92665739	92665865	47,74,87	153,257,231	128,117,105	182,192,169	314	320	2.43013288167e-06	0.238,0.227,0.277	0.417,0.383,0.388	-0.149
ENSMUSG00000040785	Ttc3	chr16	+	94388264	94388385	94390201	94390287	94385335	94385423	94392014	94392109	49,46,45	220,317,238	79,71,64	182,212,160	246	211	2.45849054885e-06	0.16,0.111,0.14	0.271,0.223,0.255	-0.113
ENSMUSG00000034863	Ano8	chr8	-	71483447	71483564	71484267	71484364	71483239	71483367	71484433	71484572	217,200,244	194,229,233	160,193,163	280,342,297	222	242	2.48500542051e-06	0.549,0.488,0.533	0.384,0.381,0.374	0.144
ENSMUSG00000026970	Rbms1	chr2	-	60756435	60756546	60758803	60758854	60755415	60755496	60762052	60762146	255,373,347	522,717,749	213,213,204	713,765,696	176	236	2.48592227978e-06	0.396,0.411,0.383	0.286,0.272,0.282	0.117
ENSMUSG00000029427	Zcchc8	chr5	-	123709381	123709485	123714065	123714143	123709194	123709260	123714624	123714730	148,273,251	90,145,140	178,193,160	187,185,183	203	229	2.55346945341e-06	0.65,0.68,0.669	0.518,0.541,0.497	0.148
ENSMUSG00000020978	Klhdc2	chr12	+	69307189	69307299	69308957	69309045	69305782	69305841	69309986	69310039	1941,2183,2328	871,1223,1339	1996,1934,1969	1663,1575,1627	235	213	2.56424004395e-06	0.669,0.618,0.612	0.521,0.527,0.523	0.109
ENSMUSG00000032393	Dpp8	chr9	+	65066350	65066496	65074438	65074585	65063818	65063954	65075735	65075888	396,554,661	214,168,223	422,444,434	312,315,332	271	272	2.59002124184e-06	0.65,0.768,0.748	0.576,0.586,0.567	0.146
ENSMUSG00000038664	Herc1	chr9	+	66460407	66460532	66461699	66461920	66458193	66458425	66462828	66463097	183,194,165	30,68,44	92,161,92	63,76,86	250	346	2.63125974518e-06	0.894,0.798,0.838	0.669,0.746,0.597	0.173
ENSMUSG00000057666	Gapdh	chr6	-	125162477	125162708	125162842	125163040	125162211	125162393	125163138	125163436	104,92,208	27,36,32	232,324,257	25,21,22	323	356	2.69425705103e-06	0.809,0.738,0.878	0.911,0.944,0.928	-0.119
ENSMUSG00000021707	Dhfr	chr13	+	92355649	92355699	92357926	92358032	92354782	92355344	92365664	92365791	794,861,832	844,1201,1078	530,544,455	996,1036,1020	175	231	2.73973330466e-06	0.554,0.486,0.505	0.413,0.409,0.371	0.117
ENSMUSG00000053119	Chmp3	chr6	+	71574114	71574236	71577730	71577845	71560896	71561076	71579640	71579836	564,653,650	277,460,422	484,497,543	549,572,470	247	240	2.76062273563e-06	0.664,0.58,0.599	0.461,0.458,0.529	0.132
ENSMUSG00000004069	Dnaja3	chr16	+	4693211	4693412	4694363	4694516	4689980	4690064	4696388	4696536	252,367,349	525,548,554	384,446,406	434,424,392	326	278	2.80979931059e-06	0.29,0.364,0.349	0.43,0.473,0.469	-0.123
ENSMUSG00000060126	Tpt1	chr14	+	75846693	75846799	75847243	75847360	75846202	75846393	75848098	75848415	148,142,231	38,87,99	366,471,345	76,58,59	231	242	2.82920525838e-06	0.803,0.631,0.71	0.835,0.895,0.86	-0.149
ENSMUSG00000040029	Ipo8	chr6	-	148791440	148791507	148796640	148796766	148789796	148789922	148798622	148798801	297,345,390	410,562,495	256,260,236	189,245,185	251	192	2.85059728165e-06	0.357,0.32,0.376	0.509,0.448,0.494	-0.133
ENSMUSG00000032657	Fam189b	chr3	+	89187058	89187604	89188075	89188144	89186778	89186848	89188222	89188476	78,70,61	114,116,94	109,163,142	102,107,100	671	194	2.8557573636e-06	0.165,0.149,0.158	0.236,0.306,0.291	-0.12
ENSMUSG00000020167	Tcf3	chr10	-	80419466	80419599	80420020	80420088	80418765	80418815	80421087	80421166	1000,1215,1103	1869,1996,1966	1696,1806,1531	1887,1958,1808	193	258	2.8557573636e-06	0.417,0.449,0.429	0.546,0.552,0.531	-0.111
ENSMUSG00000027263	Tubgcp4	chr2	+	121184701	121184826	121188131	121188182	121184333	121184499	121188524	121188630	107,121,147	188,230,257	174,171,145	157,192,112	250	176	2.89771942757e-06	0.286,0.27,0.287	0.438,0.385,0.477	-0.152
ENSMUSG00000026429	Ube2t	chr1	+	134971249	134971355	134971900	134971999	134969240	134969310	134972105	134972189	209,302,277	101,136,188	256,257,180	236,247,232	231	224	2.93188328742e-06	0.667,0.683,0.588	0.513,0.502,0.429	0.165
ENSMUSG00000053768	Chchd3	chr6	-	32892291	32892375	32968200	32968318	32852144	32852215	33008482	33008564	1095,1524,1499	373,527,493	902,958,932	519,503,505	243	209	2.94121340309e-06	0.716,0.713,0.723	0.599,0.621,0.613	0.106
ENSMUSG00000052534	Pbx1	chr1	-	168191277	168191437	168195747	168195883	168183529	168183619	168203346	168203537	1275,1387,1423	692,876,924	1056,1139,1064	1043,1161,937	261	285	3.00370792329e-06	0.668,0.634,0.627	0.525,0.517,0.554	0.111
ENSMUSG00000035064	Eef2k	chr7	+	120889688	120889751	120895183	120895308	120889189	120889267	120899367	120899546	73,83,55	323,321,317	79,111,99	214,255,176	188	250	3.02723638782e-06	0.231,0.256,0.187	0.329,0.367,0.428	-0.15
ENSMUSG00000045273	Cenph	chr13	-	100761760	100761924	100764168	100764232	100759673	100760194	100766824	100766881	124,166,178	329,531,569	236,281,227	429,443,418	189	289	3.03514185366e-06	0.366,0.323,0.324	0.457,0.492,0.454	-0.13
ENSMUSG00000035725	Prkx	chrX	-	77771246	77771342	77782037	77782301	77765348	77765406	77786127	77786296	74,72,86	111,137,125	184,189,160	149,160,125	389	221	3.03767694504e-06	0.275,0.23,0.281	0.412,0.402,0.421	-0.15
ENSMUSG00000034098	Fstl5	chr3	+	76322053	76322302	76410437	76410634	76223840	76223874	76429741	76429862	48,52,54	24,27,22	265,258,184	315,314,173	374	322	3.06536546207e-06	0.633,0.624,0.679	0.42,0.414,0.478	0.208
ENSMUSG00000055184	Fam72a	chr1	+	131530653	131530731	131533808	131533933	131527902	131528852	131538834	131539872	60,86,82	33,56,42	57,73,55	78,93,77	203	250	3.06790450082e-06	0.691,0.654,0.706	0.474,0.492,0.468	0.206
ENSMUSG00000032254	Kif23	chr9	-	61931800	61931922	61932074	61932187	61929663	61929766	61935379	61935550	195,286,258	671,975,944	240,257,238	572,505,448	238	247	3.11203383899e-06	0.232,0.233,0.221	0.303,0.346,0.355	-0.106
ENSMUSG00000028549	Itgb3bp	chr4	-	99769493	99769541	99780761	99780821	99767330	99767576	99781876	99781970	151,238,249	72,93,121	172,207,181	162,147,169	185	173	3.12529866419e-06	0.662,0.705,0.658	0.498,0.568,0.5	0.153
ENSMUSG00000027002	Nckap1	chr2	-	80525558	80525678	80528534	80528667	80524537	80524677	80530157	80530303	608,787,882	1118,1497,1439	909,929,854	944,1106,982	258	245	3.19235155135e-06	0.341,0.333,0.368	0.478,0.444,0.452	-0.111
ENSMUSG00000042348	Arl15	chr13	+	113922246	113922391	113934063	113934123	113794504	113794696	113967581	113967790	71,57,55	57,72,97	100,102,91	45,46,34	270	185	3.20892133931e-06	0.46,0.352,0.28	0.604,0.603,0.647	-0.254
ENSMUSG00000028101	Pias3	chr3	+	96704058	96704192	96704348	96704386	96703738	96703907	96704848	96705962	233,301,314	17,15,16	211,185,157	28,30,29	259	163	3.22824936277e-06	0.896,0.927,0.925	0.826,0.795,0.773	0.118
ENSMUSG00000021969	Zdhhc20	chr14	-	57865520	57865641	57873892	57873996	57858539	57858609	57878432	57878459	65,69,95	183,241,241	159,154,161	239,237,248	229	246	3.26310668556e-06	0.276,0.235,0.297	0.417,0.411,0.411	-0.144
ENSMUSG00000036093	Arl5a	chr2	-	52404905	52405057	52412061	52412145	52397950	52402432	52416063	52416211	393,491,496	315,325,393	538,575,424	662,656,574	209	277	3.33028187799e-06	0.623,0.667,0.626	0.519,0.537,0.495	0.122
ENSMUSG00000014769	Psmb1	chr17	-	15477314	15477421	15490155	15490285	15475720	15476205	15493097	15493179	2600,3564,3941	1655,1793,2102	3619,3622,3427	3037,3034,3060	255	232	3.36483838505e-06	0.588,0.644,0.63	0.52,0.521,0.505	0.105
ENSMUSG00000063273	Naa15	chr3	+	51457297	51457450	51458621	51458750	51455833	51456003	51459946	51460160	345,469,450	1051,1254,1296	411,507,468	826,872,742	278	254	3.36483838505e-06	0.231,0.255,0.241	0.313,0.347,0.366	-0.1
ENSMUSG00000064090	Vrk2	chr11	-	26498916	26499049	26534210	26534303	26489772	26489893	26535536	26535642	76,119,122	55,84,63	92,114,75	127,132,124	218	258	3.39576596449e-06	0.621,0.626,0.696	0.462,0.505,0.417	0.186
ENSMUSG00000030796	Tead2	chr7	+	45223680	45223745	45225652	45225795	45220642	45220701	45228638	45228812	2187,2399,2524	2681,2452,2630	1504,1581,1534	2462,2718,2646	190	268	3.46729844493e-06	0.535,0.58,0.575	0.463,0.451,0.45	0.109
ENSMUSG00000006705	Pknox1	chr17	+	31583695	31583803	31588459	31588587	31564800	31564888	31590602	31590774	44,49,64	76,76,119	59,41,38	198,175,165	233	253	3.49036619203e-06	0.386,0.412,0.369	0.244,0.203,0.2	0.173
ENSMUSG00000010277	2610507B11Rik	chr11	+	78265178	78265239	78265572	78265762	78264463	78264582	78266350	78266474	195,235,245	527,731,706	365,346,297	659,635,458	186	315	3.49662613394e-06	0.385,0.353,0.37	0.484,0.48,0.523	-0.126
ENSMUSG00000032216	Nedd4	chr9	+	72669951	72670116	72671229	72671303	72662481	72662613	72677314	72677393	5034,4734,4867	4915,5755,5526	6343,6922,5913	4857,4898,4088	290	199	3.52326946262e-06	0.413,0.361,0.377	0.473,0.492,0.498	-0.104
ENSMUSG00000019818	Cd164	chr10	+	41521917	41522007	41526826	41526883	41519413	41519700	41528671	41531048	1068,1310,1336	495,650,596	1188,1280,1192	889,929,903	215	182	3.55205837258e-06	0.646,0.63,0.655	0.531,0.538,0.528	0.111
ENSMUSG00000032612	Usp4	chr9	+	108370900	108371059	108373606	108373690	108367818	108367992	108374223	108374318	721,933,885	220,240,282	766,889,816	389,431,374	284	209	3.61622143449e-06	0.707,0.741,0.698	0.592,0.603,0.616	0.112
ENSMUSG00000053646	Plxnb1	chr9	+	109113819	109113904	109114247	109114420	109113640	109113744	109114576	109114737	423,484,438	346,398,424	504,553,582	744,776,806	210	298	3.62254577204e-06	0.634,0.633,0.594	0.49,0.503,0.506	0.121
ENSMUSG00000028426	Rad23b	chr4	+	55370203	55370472	55382479	55382615	55368044	55368124	55383586	55383714	2913,4774,4696	2687,3957,3751	2341,2176,2030	2797,3008,2739	394	261	3.66935019486e-06	0.418,0.444,0.453	0.357,0.324,0.329	0.102
ENSMUSG00000031921	Terf2	chr8	-	107079368	107079469	107094821	107094952	107076878	107076996	107095928	107096024	127,168,170	176,233,175	220,267,219	176,144,140	256	226	3.67406197383e-06	0.389,0.389,0.462	0.525,0.621,0.58	-0.162
ENSMUSG00000066037	Hnrnpr	chr4	+	136329365	136329501	136332397	136332603	136327235	136327412	136336297	136336447	832,1199,1263	1395,2002,2076	1799,1806,1718	1882,1910,1890	261	331	3.88494597119e-06	0.431,0.432,0.436	0.548,0.545,0.535	-0.11
ENSMUSG00000037787	Apopt1	chr12	+	111724339	111724403	111730021	111730112	111722611	111722809	111733666	111734220	165,192,305	503,652,726	249,256,248	400,465,412	189	216	3.88494597119e-06	0.273,0.252,0.324	0.416,0.386,0.408	-0.12
ENSMUSG00000053091	Lins1	chr7	+	66708638	66708743	66709293	66709435	66708039	66708553	66710158	66710746	49,61,62	73,72,82	77,90,70	50,42,42	230	267	4.01298804473e-06	0.438,0.496,0.467	0.641,0.713,0.659	-0.204
ENSMUSG00000025758	Plk4	chr3	+	40811879	40812013	40812093	40812185	40811233	40811383	40812730	40812875	410,602,650	358,476,460	594,637,566	785,744,760	259	217	4.01298804473e-06	0.49,0.514,0.542	0.388,0.418,0.384	0.119
ENSMUSG00000032216	Nedd4	chr9	+	72721496	72721661	72725016	72725082	72721300	72721418	72726410	72726530	5432,7124,7107	5052,7941,7712	8226,8571,7288	5617,5755,5037	290	191	4.0801943778e-06	0.415,0.371,0.378	0.491,0.495,0.488	-0.103
ENSMUSG00000007411	Mark3	chr12	+	111604510	111604564	111647470	111647728	111574509	111575101	111653389	111653434	7,7,14	93,190,169	1,2,4	215,249,242	179	383	4.21472501716e-06	0.139,0.073,0.151	0.01,0.017,0.034	0.101
ENSMUSG00000021144	Mta1	chr12	+	113121022	113121086	113123116	113123234	113120826	113120953	113126774	113126877	507,579,561	495,578,653	608,604,573	970,1059,972	189	243	4.22513910188e-06	0.568,0.563,0.525	0.446,0.423,0.431	0.119
ENSMUSG00000059674	Cdh24	chr14	-	54638003	54638191	54638326	54638494	54637320	54637574	54638567	54638687	161,192,185	324,327,380	228,281,248	272,280,278	293	313	4.23027915166e-06	0.347,0.385,0.342	0.472,0.517,0.488	-0.134
ENSMUSG00000028863	Meaf6	chr4	+	125102838	125103031	125108322	125108356	125090101	125090147	125109298	125109457	375,506,490	199,332,332	534,626,523	202,210,205	318	159	4.25287764968e-06	0.485,0.432,0.425	0.569,0.598,0.561	-0.129
ENSMUSG00000021262	Evl	chr12	+	108681490	108681554	108683194	108683261	108679828	108679889	108686049	108686116	887,1241,1288	414,456,477	859,910,830	560,583,519	189	192	4.31855741423e-06	0.685,0.734,0.733	0.609,0.613,0.619	0.104
ENSMUSG00000036940	Kdm1a	chr4	-	136574024	136574103	136577070	136577204	136573072	136573165	136592964	136593130	596,887,861	435,684,640	715,724,703	850,852,862	259	204	4.37562648918e-06	0.519,0.505,0.514	0.399,0.401,0.391	0.116
ENSMUSG00000041915	Ammecr1l	chr18	+	31761779	31761890	31771669	31772114	31759823	31760194	31774235	31774346	79,85,72	302,418,406	178,170,137	418,407,396	236	570	4.40282243669e-06	0.387,0.329,0.3	0.507,0.502,0.455	-0.149
ENSMUSG00000027944	Hax1	chr3	-	89996246	89996298	89997386	89998003	89996010	89996117	89998527	89998686	782,885,806	387,469,523	1045,1198,1105	388,399,362	742	177	4.50779255771e-06	0.325,0.31,0.269	0.391,0.417,0.421	-0.108
ENSMUSG00000002028	Kmt2a	chr9	-	44835801	44835922	44836143	44836239	44833897	44834020	44836550	44836697	63,90,77	39,46,55	62,54,42	81,71,75	221	246	4.61036602999e-06	0.643,0.685,0.609	0.46,0.458,0.384	0.212
ENSMUSG00000034164	Emid1	chr11	-	5131919	5132040	5134348	5134410	5131481	5131571	5135353	5135431	23,19,28	188,160,229	36,33,33	101,116,111	187	246	4.61036602999e-06	0.139,0.135,0.139	0.319,0.272,0.281	-0.153
ENSMUSG00000032290	Ptpn9	chr9	+	57027375	57027481	57033105	57033216	57022958	57023083	57036482	57036811	173,248,179	228,372,339	372,359,427	309,372,286	231	236	4.67910232401e-06	0.437,0.405,0.35	0.552,0.496,0.604	-0.153
ENSMUSG00000026667	Uhmk1	chr1	-	170205114	170205203	170207113	170207212	170193419	170200013	170207345	170207422	108,153,115	174,310,306	242,217,186	206,248,222	224	214	4.72358113608e-06	0.372,0.32,0.264	0.529,0.455,0.445	-0.158
ENSMUSG00000039000	Ube3c	chr5	+	29632749	29632837	29637637	29637770	29631191	29631296	29646409	29646657	160,193,224	296,314,367	262,344,280	282,320,267	213	258	4.83869584734e-06	0.396,0.427,0.425	0.529,0.566,0.56	-0.136
ENSMUSG00000020716	Nf1	chr11	+	79564823	79564946	79565417	79565551	79559404	79559562	79565919	79566020	90,162,156	36,66,45	105,115,108	73,103,77	248	259	4.84799295147e-06	0.723,0.719,0.784	0.6,0.538,0.594	0.165
ENSMUSG00000030521	Mphosph10	chr7	-	64384301	64384369	64385678	64385820	64382890	64383028	64387448	64387617	469,657,713	123,210,161	421,441,357	209,191,166	267	193	4.85560624392e-06	0.734,0.693,0.762	0.593,0.625,0.609	0.121
ENSMUSG00000050812	AI314180	chr4	-	58811851	58811943	58812643	58812710	58811708	58811775	58813991	58814081	131,172,195	127,148,156	151,146,156	239,271,215	192	217	4.91070417616e-06	0.538,0.568,0.586	0.417,0.378,0.451	0.149
ENSMUSG00000001441	Npepps	chr11	-	97236064	97236169	97238093	97238258	97235054	97235115	97240928	97241043	195,323,297	265,380,464	512,636,502	431,486,425	290	230	4.98265777493e-06	0.369,0.403,0.337	0.485,0.509,0.484	-0.123
ENSMUSG00000020946	Gosr2	chr11	-	103683791	103683932	103687524	103687633	103676848	103679397	103689254	103689319	496,747,799	489,504,593	560,556,487	684,765,678	234	266	5.01611710218e-06	0.536,0.628,0.605	0.482,0.452,0.449	0.129
ENSMUSG00000018363	Smurf2	chr11	-	106856180	106856264	106859711	106859796	106852446	106852649	106864711	106864777	142,227,245	286,433,415	328,293,256	351,320,279	210	209	5.03239242123e-06	0.331,0.343,0.37	0.482,0.477,0.477	-0.131
ENSMUSG00000031349	Nsdhl	chrX	+	72952842	72952971	72955071	72955214	72949164	72949311	72956336	72956439	465,712,663	221,351,297	552,532,537	389,441,431	254	268	5.11622193861e-06	0.689,0.682,0.702	0.6,0.56,0.568	0.115
ENSMUSG00000001441	Npepps	chr11	-	97236064	97236221	97238093	97238258	97235054	97235115	97240928	97241043	195,323,297	265,381,464	512,636,502	433,485,426	290	282	5.19363564733e-06	0.417,0.452,0.384	0.535,0.56,0.534	-0.125
ENSMUSG00000032116	Stt3a	chr9	-	36743415	36743604	36743995	36744151	36741713	36741830	36746553	36746645	288,476,496	1049,1424,1502	527,589,529	1090,1140,1053	281	314	5.28545679952e-06	0.235,0.272,0.27	0.351,0.366,0.36	-0.1
ENSMUSG00000073888	Ccl27a	chr4	-	41771137	41771290	41773464	41773524	41769902	41769976	41773735	41773937	106,113,107	78,79,47	137,174,158	169,236,206	185	278	5.29885852097e-06	0.671,0.682,0.774	0.549,0.526,0.535	0.172
ENSMUSG00000028433	Ubap2	chr4	-	41209352	41209569	41211704	41211894	41206832	41207104	41216565	41216633	854,1295,1160	640,775,744	636,661,632	693,683,644	315	342	5.33206578054e-06	0.592,0.645,0.629	0.499,0.512,0.516	0.113
ENSMUSG00000073702	Rpl31	chr1	+	39368148	39368255	39370013	39370139	39367877	39367934	39370953	39371366	43,37,34	68,100,128	24,28,24	184,207,192	232	251	5.42561238773e-06	0.406,0.286,0.223	0.124,0.128,0.119	0.181
ENSMUSG00000021193	Pitrm1	chr13	+	6575016	6575129	6577389	6577515	6574359	6574431	6578440	6578586	762,1080,958	405,654,550	762,803,807	692,716,748	238	251	5.56802935169e-06	0.665,0.635,0.648	0.537,0.542,0.532	0.112
ENSMUSG00000032187	Smarca4	chr9	+	21664848	21664915	21665763	21665874	21660707	21660871	21667165	21667408	740,947,925	1161,1863,1771	972,1070,996	1173,1216,1133	192	236	5.68865039293e-06	0.439,0.385,0.391	0.505,0.52,0.519	-0.11
ENSMUSG00000002107	Celf2	chr2	-	6664114	6664197	6721416	6721613	6624670	6624719	6962378	6962414	24,37,36	64,75,75	22,31,22	143,153,139	322	208	5.71482787254e-06	0.195,0.242,0.237	0.09,0.116,0.093	0.125
ENSMUSG00000003778	Brd8	chr18	-	34605473	34605688	34606674	34606768	34604830	34604923	34607038	34607491	490,603,581	351,404,409	519,527,543	596,582,617	219	340	5.81935488795e-06	0.684,0.699,0.688	0.575,0.584,0.577	0.112
ENSMUSG00000028792	Ak2	chr4	+	129002150	129002261	129002373	129002468	128999133	128999259	129007712	129007785	878,1024,989	1200,1455,1466	1127,1197,1224	1091,1107,1037	236	220	5.8398365252e-06	0.405,0.396,0.386	0.491,0.502,0.524	-0.11
ENSMUSG00000017897	Eya2	chr2	+	165754440	165754530	165761903	165761962	165731552	165731636	165763696	165763857	1208,1503,1607	487,559,666	1832,1823,1820	1104,1111,1181	215	184	5.84755638747e-06	0.68,0.697,0.674	0.587,0.584,0.569	0.104
ENSMUSG00000053453	Thoc7	chr14	-	13951205	13951263	13953075	13953162	13950298	13950365	13953410	13953538	913,1164,1171	497,727,714	921,906,904	849,874,832	212	183	5.95140708858e-06	0.613,0.58,0.586	0.484,0.472,0.484	0.113
ENSMUSG00000000441	Raf1	chr6	-	115626290	115626408	115626711	115626839	115623463	115623548	115626938	115626966	1065,1237,1409	775,934,1052	1092,1103,1058	1282,1303,1191	253	243	5.95140708858e-06	0.569,0.56,0.563	0.45,0.448,0.46	0.111
ENSMUSG00000062054	Iah1	chr12	+	21319769	21319931	21321333	21321455	21317897	21318046	21323288	21323605	490,592,715	233,314,254	541,563,543	405,425,422	287	247	6.27185588374e-06	0.644,0.619,0.708	0.535,0.533,0.525	0.126
ENSMUSG00000030254	Rad18	chr6	-	112675745	112675930	112679916	112680016	112672123	112672200	112681338	112681676	112,195,176	265,385,327	241,257,193	266,282,255	225	310	6.30149083785e-06	0.368,0.411,0.426	0.555,0.557,0.51	-0.139
ENSMUSG00000030298	Sec13	chr6	-	113730334	113730458	113730773	113730907	113729595	113729742	113734545	113734679	1102,1464,1335	755,891,1152	1368,1547,1330	1529,1648,1625	259	249	6.30465212419e-06	0.584,0.612,0.527	0.462,0.474,0.44	0.116
ENSMUSG00000030849	Fgfr2	chr7	-	130218997	130219121	130241199	130241277	130200982	130201173	130261748	130261857	124,119,113	327,399,476	83,88,86	500,573,549	203	249	6.32725320601e-06	0.317,0.268,0.226	0.169,0.159,0.161	0.107
ENSMUSG00000022962	Gart	chr16	-	91638726	91638795	91639339	91639451	91637929	91638055	91641211	91641386	662,763,784	623,674,630	942,985,918	529,500,533	237	194	6.37709066232e-06	0.465,0.481,0.505	0.593,0.617,0.585	-0.115
ENSMUSG00000021686	Ap3b1	chr13	+	94531981	94532066	94542778	94542876	94528164	94528396	94547754	94547893	174,236,181	367,531,429	253,253,262	321,339,351	210	223	6.4791251376e-06	0.335,0.321,0.309	0.456,0.442,0.442	-0.125
ENSMUSG00000034401	Spata6	chr4	+	111747754	111747803	111774798	111774879	111746140	111746278	111778999	111779293	12,19,16	87,98,135	37,36,34	106,78,83	174	206	6.60449174964e-06	0.14,0.187,0.123	0.292,0.353,0.327	-0.174
ENSMUSG00000042508	Dmtf1	chr5	-	9137125	9137240	9140385	9140480	9136065	9136142	9148899	9149022	235,267,302	346,484,441	360,376,276	334,351,265	220	240	6.65605623616e-06	0.426,0.376,0.428	0.54,0.539,0.532	-0.127
ENSMUSG00000031922	Cep57	chr9	-	13809859	13810004	13810626	13810862	13807794	13808840	13812632	13812710	255,348,337	530,705,841	451,379,385	502,570,560	361	270	6.7236290532e-06	0.265,0.27,0.231	0.402,0.332,0.34	-0.103
ENSMUSG00000008206	Cers4	chr8	+	4520215	4520308	4520553	4520682	4519462	4519513	4521173	4521280	55,78,71	125,152,182	123,129,137	163,133,106	218	254	6.88620979427e-06	0.339,0.374,0.312	0.468,0.531,0.601	-0.192
ENSMUSG00000022521	Crebbp	chr16	-	4154856	4155033	4179423	4180133	4138744	4138985	4213138	4213413	45,65,56	100,218,128	77,80,77	108,112,72	835	302	6.90140427797e-06	0.14,0.097,0.137	0.205,0.205,0.279	-0.105
ENSMUSG00000037876	Jmjd1c	chr10	+	67216982	67217107	67218116	67218181	67215269	67215375	67218276	67218469	28,31,40	111,126,149	45,56,41	67,95,72	250	190	6.91668101205e-06	0.161,0.158,0.169	0.338,0.309,0.302	-0.154
ENSMUSG00000024908	Ppp6r3	chr19	-	3521733	3521920	3526701	3526934	3518244	3518382	3544107	3544255	505,664,690	371,460,458	530,568,479	620,616,532	358	312	6.97650154861e-06	0.543,0.557,0.568	0.427,0.446,0.44	0.118
ENSMUSG00000038515	Grtp1	chr8	-	13179322	13179508	13179582	13179755	13176869	13177142	13186882	13186979	87,108,121	176,219,206	208,190,217	194,238,206	298	311	6.97650154861e-06	0.34,0.34,0.38	0.528,0.454,0.524	-0.149
ENSMUSG00000032126	Hmbs	chr9	-	44337117	44337171	44337355	44337475	44336925	44337012	44337651	44337690	240,276,287	101,140,146	385,362,401	102,110,90	245	179	6.9825686071e-06	0.635,0.59,0.59	0.734,0.706,0.765	-0.13
ENSMUSG00000029433	Diablo	chr5	-	123517954	123518065	123520040	123520172	123517804	123517833	123523254	123523381	1124,1528,1465	675,740,758	1047,1068,970	874,914,780	257	236	7.01281959855e-06	0.605,0.655,0.64	0.524,0.518,0.533	0.108
ENSMUSG00000038685	Rtel1	chr2	+	181328602	181328678	181330792	181330877	181323683	181323744	181334911	181334977	95,228,138	35,60,59	94,116,124	96,81,81	201	210	7.15112724493e-06	0.739,0.799,0.71	0.506,0.599,0.615	0.176
ENSMUSG00000030104	Edem1	chr6	+	108852489	108852586	108854244	108854448	108851209	108851283	108855466	108859348	111,140,82	266,348,402	153,181,182	247,212,243	222	329	7.20287340262e-06	0.382,0.374,0.232	0.479,0.559,0.526	-0.192
ENSMUSG00000030774	Pak1	chr7	+	97893964	97894013	97898524	97898637	97888956	97889020	97900339	97900457	230,259,268	405,685,595	171,228,203	726,792,774	174	238	7.3599851817e-06	0.437,0.341,0.381	0.244,0.283,0.264	0.123
ENSMUSG00000029534	St7	chr6	+	17886003	17886118	17904896	17904969	17854930	17855028	17906407	17906510	115,100,91	126,145,148	155,158,163	104,92,132	240	198	7.40027524934e-06	0.43,0.363,0.337	0.551,0.586,0.505	-0.171
ENSMUSG00000022098	Bmp1	chr14	-	70507452	70507558	70507998	70508177	70505331	70505456	70508455	70508573	113,186,134	240,353,280	209,252,193	261,249,241	304	231	7.58342931751e-06	0.263,0.286,0.267	0.378,0.435,0.378	-0.125
ENSMUSG00000017897	Eya2	chr2	+	165731552	165731636	165761903	165761962	165724673	165724816	165763696	165763857	1085,1331,1284	444,510,614	1609,1636,1567	1040,1045,1090	209	184	7.71682401233e-06	0.683,0.697,0.648	0.577,0.58,0.559	0.104
ENSMUSG00000039176	Polg	chr7	-	79456434	79456512	79456707	79456828	79456040	79456148	79458173	79458410	171,162,161	224,255,287	247,288,231	250,195,200	246	203	7.79263908532e-06	0.386,0.344,0.316	0.449,0.549,0.488	-0.147
ENSMUSG00000018736	Ndel1	chr11	-	68839870	68840007	68842019	68842168	68836149	68836323	68843820	68843974	399,467,464	171,220,229	411,391,331	325,302,259	274	262	7.80196027803e-06	0.691,0.67,0.66	0.547,0.553,0.55	0.124
ENSMUSG00000030286	Emc3	chr6	-	113522313	113522407	113522749	113522807	113520476	113520581	113531327	113531652	112,142,167	289,436,428	200,245,181	328,340,312	183	219	7.95042818585e-06	0.317,0.28,0.318	0.422,0.463,0.41	-0.127
ENSMUSG00000028152	Tspan5	chr3	+	138890734	138890881	138894347	138894518	138868345	138868396	138896852	138896914	129,153,168	44,56,36	310,314,264	35,37,46	272	296	8.14015659144e-06	0.761,0.748,0.835	0.906,0.902,0.862	-0.109
ENSMUSG00000056167	Cnot10	chr9	-	114601341	114601455	114610644	114610725	114598704	114598835	114613623	114613800	137,124,146	521,668,588	184,187,199	454,455,534	206	239	8.17940002007e-06	0.234,0.177,0.224	0.32,0.323,0.302	-0.103
ENSMUSG00000021981	Cab39l	chr14	+	59526755	59526815	59528841	59528907	59519565	59519734	59539061	59539205	90,151,135	291,404,414	183,168,156	320,281,249	185	191	8.18608176894e-06	0.242,0.278,0.252	0.371,0.382,0.393	-0.125
ENSMUSG00000040225	Prrc2c	chr1	-	162679484	162679607	162679825	162680057	162678009	162678228	162680759	162680896	478,653,558	167,283,239	505,591,631	133,156,103	357	248	8.21928972878e-06	0.665,0.616,0.619	0.725,0.725,0.81	-0.12
ENSMUSG00000035900	Gramd4	chr15	+	86118462	86118583	86122178	86122252	86100779	86100900	86125123	86125256	115,113,146	111,106,139	188,171,154	87,83,82	246	199	8.21928972878e-06	0.456,0.463,0.459	0.636,0.625,0.603	-0.162
ENSMUSG00000020388	Pdlim4	chr11	-	54059937	54060016	54063634	54063786	54056142	54056324	54068839	54068932	118,117,103	138,157,169	378,437,372	313,331,272	277	204	8.21928972878e-06	0.386,0.354,0.31	0.471,0.493,0.502	-0.139
ENSMUSG00000018736	Ndel1	chr11	-	68842019	68842168	68843820	68843974	68839913	68840007	68845326	68845424	282,349,379	137,209,198	295,275,257	274,282,209	279	274	8.23469710289e-06	0.669,0.621,0.653	0.514,0.489,0.547	0.131
ENSMUSG00000053091	Lins1	chr7	+	66708638	66708728	66709293	66709435	66708039	66708553	66710158	66710746	50,63,63	73,72,82	76,90,70	50,42,42	215	267	8.38039937574e-06	0.46,0.521,0.488	0.654,0.727,0.674	-0.195
ENSMUSG00000020534	Shmt1	chr11	-	60790145	60790262	60792948	60793071	60789595	60789706	60794835	60794997	405,481,483	692,736,709	516,531,556	506,492,568	248	242	8.44805950638e-06	0.364,0.389,0.399	0.499,0.513,0.489	-0.116
ENSMUSG00000000131	Xpo6	chr7	-	126169128	126169326	126171029	126171142	126160860	126161020	126174157	126174248	248,411,404	441,729,696	416,394,417	459,436,429	238	323	8.44805950638e-06	0.433,0.433,0.441	0.552,0.551,0.569	-0.122
ENSMUSG00000097080	1700086O06Rik	chr18	-	38239572	38239751	38240838	38240953	38238404	38239189	38249713	38250198	21,16,44	21,26,28	43,61,57	12,12,13	240	304	8.62571796008e-06	0.559,0.438,0.666	0.819,0.866,0.847	-0.29
ENSMUSG00000031386	Hcfc1	chrX	-	73944645	73944709	73945132	73945433	73942794	73944477	73946123	73946309	685,787,630	540,741,569	703,749,738	389,440,376	426	189	9.08554567737e-06	0.36,0.32,0.329	0.445,0.43,0.465	-0.11
ENSMUSG00000086841	2410006H16Rik	chr11	+	62603234	62603282	62603596	62603646	62602876	62603023	62604402	62604466	800,585,633	323,321,341	624,596,625	490,469,502	173	175	9.16280567376e-06	0.715,0.648,0.653	0.563,0.562,0.557	0.111
ENSMUSG00000019818	Cd164	chr10	+	41521917	41522007	41523172	41523244	41519413	41519700	41524106	41524145	1070,1312,1346	1123,2044,1900	1188,1282,1192	1127,960,892	215	197	9.47047454448e-06	0.466,0.37,0.394	0.491,0.55,0.55	-0.12
ENSMUSG00000039285	Azi2	chr9	+	118049309	118049435	118049896	118049996	118047412	118047633	118051353	118051502	157,215,222	366,507,478	315,310,325	404,489,406	251	225	9.50521717177e-06	0.278,0.275,0.294	0.411,0.362,0.418	-0.115
ENSMUSG00000020257	Wdr82	chr9	+	106184682	106184838	106185248	106185318	106184179	106184296	106186369	106186502	875,1176,1119	342,466,530	1092,1043,864	660,656,659	281	195	9.78416744878e-06	0.64,0.637,0.594	0.534,0.525,0.476	0.112
ENSMUSG00000036002	Fam214b	chr4	-	43034658	43034764	43034942	43035001	43034375	43034534	43035835	43036804	10,13,17	65,69,76	49,57,51	88,130,92	184	231	9.91464608661e-06	0.162,0.191,0.219	0.411,0.355,0.41	-0.201
ENSMUSG00000029003	Mad2l2	chr4	+	148144653	148144727	148145103	148145196	148144263	148144358	148145371	148145699	251,323,264	117,158,135	415,451,502	401,371,365	199	218	1.00048403594e-05	0.702,0.691,0.682	0.531,0.571,0.601	0.124
ENSMUSG00000032295	Man2c1	chr9	+	57135444	57135634	57136692	57136799	57135089	57135267	57136957	57137068	277,270,269	100,89,104	210,224,230	135,142,157	315	232	1.00545240795e-05	0.671,0.691,0.656	0.534,0.537,0.519	0.143
ENSMUSG00000051855	Mest	chr6	+	30745829	30745906	30746261	30746325	30745081	30745183	30747051	30748465	5163,7178,7314	5345,7859,7118	4819,5534,5821	3307,3906,3894	202	189	1.00685780205e-05	0.475,0.461,0.49	0.577,0.57,0.583	-0.101
ENSMUSG00000030374	Strn4	chr7	+	16831464	16831580	16832925	16833101	16831024	16831138	16833177	16833225	252,248,286	523,554,508	265,308,227	828,924,886	241	301	1.02907081782e-05	0.376,0.359,0.413	0.286,0.294,0.242	0.109
ENSMUSG00000029547	Ints1	chr5	-	139756443	139756531	139757060	139757191	139756134	139756361	139757587	139757711	234,250,194	46,66,78	167,212,214	107,127,121	256	213	1.03746332276e-05	0.809,0.759,0.674	0.565,0.581,0.595	0.167
ENSMUSG00000036427	Gpi1	chr7	-	34208249	34208310	34215955	34216009	34207856	34207900	34218297	34218342	303,491,392	196,266,246	784,861,747	299,319,253	179	186	1.0440738995e-05	0.616,0.657,0.623	0.732,0.737,0.754	-0.109
ENSMUSG00000040331	Nsmce4a	chr7	-	130542679	130542810	130545894	130545972	130539813	130539965	130546991	130547381	822,709,912	1512,2034,2160	1038,1104,1092	1533,1496,1546	203	256	1.04872912384e-05	0.407,0.305,0.347	0.461,0.482,0.471	-0.118
ENSMUSG00000029781	Fkbp9	chr6	+	56860655	56860801	56873366	56873512	56856232	56856422	56875668	56875832	935,1114,1141	469,546,494	928,968,868	708,763,592	271	271	1.05123245431e-05	0.666,0.671,0.698	0.567,0.559,0.595	0.105
ENSMUSG00000029221	Slc30a9	chr5	+	67333053	67333121	67334505	67334668	67329892	67329951	67339950	67340006	72,80,85	417,641,573	119,127,115	479,442,440	193	288	1.05204935242e-05	0.205,0.157,0.181	0.27,0.3,0.281	-0.103
ENSMUSG00000023809	Rps6ka2	chr17	+	7227912	7228029	7236045	7236127	7170114	7170443	7246701	7246782	232,202,226	95,123,120	172,164,150	152,159,156	242	207	1.0667977693e-05	0.676,0.584,0.617	0.492,0.469,0.451	0.155
ENSMUSG00000022177	Haus4	chr14	-	54545725	54545822	54548865	54549000	54544204	54544350	54549668	54549800	235,313,360	113,116,145	248,285,288	184,185,228	260	222	1.06940273203e-05	0.64,0.697,0.679	0.535,0.568,0.519	0.131
ENSMUSG00000039530	Tusc3	chr8	+	39046514	39046684	39063190	39063308	39005909	39006200	39067621	39067762	412,558,548	529,835,765	409,391,455	943,933,898	295	243	1.08316272562e-05	0.391,0.355,0.371	0.263,0.257,0.294	0.101
ENSMUSG00000029512	Ulk1	chr5	-	110793814	110793903	110794192	110794243	110792965	110793113	110794584	110794667	140,176,194	198,240,234	99,75,95	224,208,215	176	214	1.08552181708e-05	0.462,0.471,0.502	0.35,0.305,0.349	0.144
ENSMUSG00000023118	Sympk	chr7	+	19046754	19046902	19047449	19047610	19045847	19045961	19048448	19048557	1143,1482,1299	598,706,757	1085,1133,1031	869,940,842	273	286	1.10620937346e-05	0.667,0.687,0.643	0.567,0.558,0.562	0.103
ENSMUSG00000021629	Slc30a5	chr13	-	100806533	100806760	100809083	100809279	100803861	100803990	100811305	100811435	216,266,251	470,631,527	324,359,356	454,506,444	321	352	1.12638426018e-05	0.335,0.316,0.343	0.439,0.438,0.468	-0.117
ENSMUSG00000038773	Kdm3b	chr18	+	34819780	34819888	34822371	34822499	34813408	34813561	34823431	34823711	488,673,669	290,369,325	439,511,483	457,409,385	233	253	1.17416170822e-05	0.646,0.664,0.691	0.511,0.576,0.577	0.112
ENSMUSG00000020687	Cdc27	chr11	-	104529340	104529438	104531729	104531855	104528577	104528732	104534737	104534885	279,428,377	319,500,434	424,425,411	328,281,280	251	223	1.17933781028e-05	0.437,0.432,0.436	0.535,0.573,0.566	-0.123
ENSMUSG00000021484	Lman2	chr13	-	55348314	55348434	55351155	55351270	55343832	55347037	55351379	55351541	1062,1291,1274	597,794,771	1265,1265,1163	1031,1131,1233	240	245	1.17933781028e-05	0.645,0.624,0.628	0.556,0.533,0.491	0.106
ENSMUSG00000025437	Usp33	chr3	+	152384115	152384224	152389740	152389843	152382910	152382992	152391649	152391718	245,277,296	126,199,135	231,224,232	241,238,231	234	228	1.17933781028e-05	0.655,0.576,0.681	0.483,0.478,0.495	0.152
ENSMUSG00000021302	Ggps1	chr13	-	14055149	14055220	14057795	14057888	14052448	14054455	14063205	14063401	214,225,256	146,207,182	191,178,176	299,263,195	218	196	1.17933781028e-05	0.569,0.494,0.558	0.365,0.378,0.448	0.143
ENSMUSG00000054836	Elp6	chr9	+	110313975	110314094	110315750	110315952	110312568	110312639	110319569	110319716	92,86,85	181,194,220	166,170,149	212,191,193	244	327	1.19100551848e-05	0.405,0.373,0.341	0.512,0.544,0.509	-0.149
ENSMUSG00000052707	Tnrc6a	chr7	+	123124667	123124715	123162493	123162877	123124255	123124332	123169535	123172118	82,87,60	70,122,107	40,61,38	145,159,140	173	509	1.19345203679e-05	0.775,0.677,0.623	0.448,0.53,0.444	0.218
ENSMUSG00000035161	Ints6	chr14	-	62743908	62743998	62759200	62759350	62716298	62716482	62760165	62760243	136,149,168	50,90,75	141,133,124	148,130,111	275	215	1.19724650078e-05	0.68,0.564,0.637	0.427,0.444,0.466	0.181
ENSMUSG00000037965	Zc3h7a	chr16	-	11141662	11141771	11145241	11145285	11140714	11140850	11145645	11145779	30,42,35	186,290,241	46,55,65	166,184,165	169	234	1.21253485928e-05	0.183,0.167,0.167	0.277,0.293,0.353	-0.135
ENSMUSG00000041530	Ago1	chr4	-	126460366	126460503	126460905	126461087	126460000	126460135	126461684	126461805	239,368,370	607,703,725	695,593,539	818,924,679	307	262	1.21787766267e-05	0.252,0.309,0.303	0.42,0.354,0.404	-0.105
ENSMUSG00000027423	Snx5	chr2	-	144257869	144257993	144259056	144259178	144257099	144257195	144260724	144260835	2084,2670,2522	1346,1876,1819	2282,2426,2469	2409,2439,2648	247	249	1.23042685017e-05	0.61,0.589,0.583	0.488,0.501,0.485	0.103
ENSMUSG00000040274	Cdk6	chr5	+	3390680	3390816	3428990	3429158	3344118	3344599	3473118	3473228	63,66,79	152,185,152	60,72,82	80,73,89	261	293	1.23639850765e-05	0.318,0.286,0.368	0.457,0.525,0.508	-0.173
ENSMUSG00000021712	Trim23	chr13	+	104198593	104198704	104200068	104200193	104197989	104198119	104201230	104203372	139,167,160	233,356,337	256,251,231	293,314,244	236	250	1.25018871118e-05	0.387,0.332,0.335	0.481,0.459,0.501	-0.129
ENSMUSG00000022711	Pmm2	chr16	+	8651409	8651525	8655550	8655688	8648881	8648957	8656555	8657531	223,299,297	197,263,253	240,222,191	321,335,306	241	263	1.27842203655e-05	0.553,0.554,0.562	0.449,0.42,0.405	0.132
ENSMUSG00000022883	Robo1	chr16	+	73035658	73035967	73042990	73043187	73027756	73027909	73044347	73046095	365,505,494	175,248,232	331,361,303	222,306,276	434	322	1.2842769574e-05	0.607,0.602,0.612	0.525,0.467,0.449	0.127
ENSMUSG00000021639	Gtf2h2	chr13	-	100480539	100480647	100481003	100481091	100479190	100479254	100481211	100481302	273,419,451	170,168,203	314,339,355	311,275,265	213	233	1.29474512052e-05	0.637,0.732,0.708	0.525,0.574,0.594	0.128
ENSMUSG00000063801	Ap3s2	chr7	-	79882465	79882573	79909834	79909906	79875324	79880612	79915146	79915258	142,214,223	583,722,799	365,412,378	865,915,816	197	233	1.30979438282e-05	0.224,0.26,0.248	0.333,0.347,0.354	-0.101
ENSMUSG00000031399	Fam3a	chrX	-	74387627	74387751	74390473	74390497	74387437	74387496	74390990	74391104	36,55,47	64,111,94	37,36,31	169,168,124	149	249	1.31589364858e-05	0.485,0.453,0.455	0.268,0.264,0.295	0.189
ENSMUSG00000005958	Ephb3	chr16	+	21221284	21221500	21221626	21221776	21220646	21220894	21221864	21222058	202,290,245	284,342,316	294,300,324	235,237,228	341	275	1.33111112283e-05	0.365,0.406,0.385	0.502,0.505,0.534	-0.128
ENSMUSG00000029458	Brap	chr5	+	121663295	121663491	121665098	121665288	121661999	121662161	121672084	121672198	204,267,302	102,123,112	280,211,261	193,195,192	321	315	1.33418320954e-05	0.662,0.681,0.726	0.587,0.515,0.572	0.132
ENSMUSG00000003402	Prkcsh	chr9	+	22012218	22012308	22012678	22012753	22012033	22012103	22012835	22012935	474,714,649	334,406,400	757,782,664	723,751,703	215	200	1.33809594245e-05	0.569,0.621,0.601	0.493,0.492,0.468	0.113
ENSMUSG00000037916	Ndufv1	chr19	-	4009343	4009533	4009825	4010009	4008593	4008806	4011101	4011272	1193,1069,1166	512,605,604	1049,1242,1026	806,949,822	309	315	1.37612346824e-05	0.704,0.643,0.663	0.57,0.572,0.56	0.103
ENSMUSG00000020700	Map3k3	chr11	+	106110743	106110784	106114183	106114283	106096990	106097112	106117489	106117603	79,79,79	82,99,79	46,50,40	111,121,86	166	225	1.38018084192e-05	0.566,0.52,0.575	0.36,0.359,0.387	0.185
ENSMUSG00000021987	Mtmr6	chr14	+	60277128	60277245	60280082	60280245	60265204	60265361	60281936	60282094	131,240,248	88,158,164	154,175,165	213,238,161	242	288	1.39679871062e-05	0.639,0.644,0.643	0.462,0.467,0.549	0.149
ENSMUSG00000030671	Pde3b	chr7	+	114519511	114519649	114521663	114521775	114518280	114518420	114523332	114523446	102,160,130	209,309,404	157,158,143	194,203,174	263	237	1.4055549217e-05	0.305,0.318,0.225	0.422,0.412,0.425	-0.137
ENSMUSG00000039069	Mtg2	chr2	+	180073139	180073233	180082085	180082233	180071793	180071886	180083344	180083460	226,220,273	197,192,176	148,150,122	187,231,171	219	273	1.42465158077e-05	0.588,0.588,0.659	0.497,0.447,0.471	0.14
ENSMUSG00000049878	Rlf	chr4	-	121159191	121159328	121170617	121170820	121154855	121154997	121182605	121182738	164,238,215	139,180,239	175,163,141	310,264,212	328	262	1.4336334665e-05	0.485,0.514,0.418	0.311,0.33,0.347	0.143
ENSMUSG00000048402	Gli2	chr1	-	118866571	118866757	119002039	119002206	118855435	118855637	119053301	119053339	90,103,88	235,302,305	99,118,112	177,193,162	292	311	1.43460953667e-05	0.29,0.266,0.235	0.373,0.394,0.424	-0.133
ENSMUSG00000030629	Zfand6	chr7	-	84620867	84620912	84632655	84632756	84617849	84617963	84633884	84633993	351,400,478	320,419,423	650,716,684	380,428,399	226	170	1.4363673322e-05	0.452,0.418,0.459	0.563,0.557,0.563	-0.118
ENSMUSG00000028578	Caap1	chr4	-	94521061	94521135	94549118	94549194	94500080	94501416	94550421	94550506	105,173,185	175,319,287	169,191,126	153,166,138	201	199	1.44289308848e-05	0.373,0.349,0.39	0.522,0.533,0.475	-0.139
ENSMUSG00000026584	Scyl3	chr1	+	163939880	163939983	163941106	163941218	163938739	163938796	163943823	163943901	123,133,141	16,16,26	136,145,102	54,39,44	228	237	1.44698460049e-05	0.889,0.896,0.849	0.724,0.794,0.707	0.136
ENSMUSG00000025758	Plk4	chr3	+	40812730	40812875	40813465	40813591	40812093	40812185	40814981	40815088	410,579,545	407,618,667	946,880,885	658,594,634	270	251	1.45131045041e-05	0.484,0.466,0.432	0.572,0.579,0.565	-0.111
ENSMUSG00000005882	Uqcc1	chr2	-	155887108	155887217	155909352	155909425	155858111	155858189	155910356	155910464	145,224,216	319,318,378	225,216,230	210,222,218	198	234	1.48632523664e-05	0.349,0.454,0.403	0.559,0.535,0.555	-0.148
ENSMUSG00000028702	Rad54l	chr4	-	116112480	116112541	116118837	116118957	116111190	116111326	116122895	116122982	356,514,526	71,123,113	248,279,252	105,111,93	245	186	1.48632523664e-05	0.792,0.76,0.779	0.642,0.656,0.673	0.12
ENSMUSG00000024789	Jak2	chr19	+	29271350	29271474	29275001	29275119	29262182	29262433	29276749	29276895	131,194,184	76,109,87	165,183,175	180,195,143	249	243	1.49253773996e-05	0.627,0.635,0.674	0.472,0.478,0.544	0.147
ENSMUSG00000031388	Naa10	chrX	-	73917842	73917927	73919501	73919546	73916872	73917195	73919753	73919869	654,672,711	269,317,347	405,387,382	272,294,307	170	210	1.49516487262e-05	0.75,0.724,0.717	0.648,0.619,0.606	0.106
ENSMUSG00000084128	Esrp2	chr8	-	106134822	106134936	106136356	106136485	106134609	106134724	106136569	106136974	57,34,68	142,183,194	147,142,168	250,237,225	254	239	1.50257347221e-05	0.274,0.149,0.248	0.356,0.361,0.413	-0.153
ENSMUSG00000026035	Ppil3	chr1	-	58434330	58434449	58438343	58438411	58430993	58431330	58440842	58440936	382,421,492	366,445,472	319,331,319	506,480,565	193	244	1.52140270116e-05	0.569,0.545,0.569	0.444,0.466,0.417	0.119
ENSMUSG00000035021	Baz1a	chr12	-	54954697	54954841	54975103	54975382	54946801	54946903	54985665	54985807	226,288,293	201,272,237	219,239,209	309,353,327	404	269	1.52140270116e-05	0.428,0.413,0.452	0.321,0.311,0.299	0.121
ENSMUSG00000021893	Capn7	chr14	+	31345458	31345526	31347657	31347858	31344441	31344599	31349798	31349885	82,139,152	59,90,94	139,134,145	164,186,167	193	326	1.53435467275e-05	0.701,0.723,0.732	0.589,0.549,0.595	0.141
ENSMUSG00000031532	Saraf	chr8	+	34161194	34161373	34165140	34165540	34154575	34154836	34167718	34167857	558,563,642	411,422,499	974,1169,1077	1274,1327,1182	304	525	1.56255485337e-05	0.701,0.697,0.69	0.569,0.603,0.611	0.102
ENSMUSG00000020903	Stx8	chr11	+	68020905	68020998	68109276	68109378	68011314	68011439	68203705	68207148	246,323,398	143,174,263	301,279,270	310,288,255	218	227	1.56929149964e-05	0.642,0.659,0.612	0.503,0.502,0.524	0.128
ENSMUSG00000003534	Ddr1	chr17	-	35691127	35691230	35691446	35691594	35689993	35690180	35692855	35693084	308,285,307	370,367,433	846,988,827	713,764,686	273	228	1.61133939084e-05	0.41,0.393,0.372	0.498,0.519,0.502	-0.115
ENSMUSG00000021843	Ktn1	chr14	+	47710841	47710901	47714631	47714722	47708801	47708892	47720195	47720285	196,258,274	176,306,257	138,164,130	261,245,244	185	216	1.61760667428e-05	0.565,0.496,0.555	0.382,0.439,0.384	0.137
ENSMUSG00000019992	Mtfr2	chr10	+	20352823	20352928	20353366	20353479	20348334	20348435	20354029	20354265	25,38,38	116,180,144	51,57,72	117,119,103	230	238	1.62176243369e-05	0.182,0.179,0.214	0.311,0.331,0.42	-0.162
ENSMUSG00000033706	Smyd5	chr6	+	85441559	85441622	85442110	85442217	85440639	85440744	85442598	85442655	51,53,55	362,366,383	67,78,71	251,282,240	188	232	1.63308620773e-05	0.148,0.152,0.151	0.248,0.254,0.267	-0.106
ENSMUSG00000035351	Nup37	chr10	+	88171994	88172085	88174385	88174567	88160875	88160970	88174882	88174933	384,427,406	248,444,383	356,383,320	508,576,531	216	307	1.68248654319e-05	0.688,0.578,0.601	0.499,0.486,0.461	0.14
ENSMUSG00000068036	Mllt4	chr17	+	13898944	13899227	13902529	13902614	13896087	13896222	13903853	13904007	354,444,415	168,224,205	348,401,414	272,347,328	408	210	1.69211299201e-05	0.52,0.505,0.51	0.397,0.373,0.394	0.124
ENSMUSG00000027366	Sppl2a	chr2	-	126912642	126912745	126913531	126913588	126908105	126908180	126917210	126917285	69,110,117	59,92,124	137,148,131	247,237,238	182	228	1.72239063956e-05	0.594,0.6,0.542	0.41,0.439,0.408	0.16
ENSMUSG00000020736	Nt5c	chr11	-	115490852	115490967	115491137	115491198	115490419	115490744	115491270	115491371	399,390,371	457,565,577	271,256,289	558,639,617	186	240	1.72657369305e-05	0.53,0.471,0.453	0.385,0.341,0.377	0.117
ENSMUSG00000005087	Cd44	chr2	-	102831329	102831536	102832482	102832572	102828541	102828610	102853014	102853236	3,4,13	38,48,44	0,0,0	11,14,24	215	332	1.73487955206e-05	0.109,0.114,0.313	0.0,0.0,0.0	0.179
ENSMUSG00000022949	Clic6	chr16	+	92528695	92528821	92530755	92530937	92528059	92528169	92539434	92541243	168,221,188	363,490,520	288,282,285	414,415,397	251	307	1.73601808662e-05	0.361,0.356,0.307	0.46,0.454,0.468	-0.119
ENSMUSG00000030029	Lrig1	chr6	-	94607291	94607438	94608039	94608165	94606102	94606363	94608708	94609128	148,211,223	318,405,356	403,423,369	476,471,408	251	272	1.76951282579e-05	0.335,0.361,0.404	0.478,0.493,0.495	-0.122
ENSMUSG00000038909	Kat7	chr11	-	95277468	95277615	95280390	95280484	95276442	95276549	95281500	95281641	141,210,180	372,541,443	249,268,248	413,386,375	219	272	1.77914467761e-05	0.32,0.325,0.335	0.428,0.463,0.451	-0.121
ENSMUSG00000021692	Dimt1	chr13	+	106953433	106953498	106954675	106954739	106952315	106952408	106957093	106957200	90,112,129	133,202,223	99,116,128	86,118,102	190	189	1.7878897074e-05	0.402,0.355,0.365	0.534,0.494,0.555	-0.154
ENSMUSG00000056267	Cep70	chr9	+	99297578	99297693	99298502	99298582	99296275	99296444	99299727	99300404	87,75,82	82,98,90	190,179,184	103,121,87	240	205	1.78947145207e-05	0.475,0.395,0.438	0.612,0.558,0.644	-0.169
ENSMUSG00000006288	Ttc5	chr14	-	50773276	50773333	50775290	50775382	50772473	50772620	50777261	50777412	259,277,293	171,162,255	220,217,183	256,250,268	217	182	1.79129935145e-05	0.56,0.589,0.491	0.419,0.421,0.364	0.145
ENSMUSG00000037685	Atp8a1	chr5	-	67778959	67779033	67780987	67781061	67776128	67776198	67786625	67786666	12,38,28	0,2,0	28,23,22	8,7,3	199	199	1.80079604157e-05	1.0,0.95,1.0	0.778,0.767,0.88	0.175
ENSMUSG00000032527	Pccb	chr9	-	100999164	100999273	101012704	101012815	100995559	100995680	101023135	101023249	128,154,138	320,391,368	293,269,249	437,425,376	236	234	1.81330486768e-05	0.284,0.281,0.271	0.399,0.386,0.396	-0.115
ENSMUSG00000005370	Msh6	chr17	+	87989143	87989261	87989426	87989516	87988185	87988454	87990193	87990348	354,407,345	195,298,247	389,462,394	447,432,466	243	215	1.8162863907e-05	0.616,0.547,0.553	0.435,0.486,0.428	0.122
ENSMUSG00000040648	Ppip5k2	chr1	-	97756843	97756934	97759168	97759364	97755885	97755971	97761424	97761821	150,278,235	265,388,359	344,399,318	313,330,344	321	216	1.81979480532e-05	0.276,0.325,0.306	0.425,0.449,0.383	-0.117
ENSMUSG00000020393	Kremen1	chr11	-	5201696	5202029	5209938	5210092	5199501	5199711	5215406	5215531	244,316,290	368,479,501	321,455,345	360,374,349	279	458	1.83650063791e-05	0.521,0.52,0.487	0.594,0.666,0.619	-0.117
ENSMUSG00000030924	2610020H08Rik	chr7	+	119805142	119805286	119819431	119819547	119794129	119794502	119823755	119823894	22,21,17	37,26,59	10,16,9	95,88,87	269	241	1.86287357476e-05	0.348,0.42,0.205	0.086,0.14,0.085	0.221
ENSMUSG00000025470	Zfp511	chr7	+	140037219	140037421	140037515	140037640	140036819	140036893	140039325	140039445	117,118,159	197,364,407	138,169,161	177,213,197	327	250	1.87238524818e-05	0.312,0.199,0.23	0.373,0.378,0.385	-0.132
ENSMUSG00000037236	Matr3	chr18	+	35581169	35581295	35581596	35581722	35579265	35579318	35581918	35582086	1549,2206,2009	1499,2299,2352	1860,1744,1482	2758,2804,2508	251	251	1.87430057858e-05	0.508,0.49,0.461	0.403,0.383,0.371	0.101
ENSMUSG00000040728	Esrp1	chr4	-	11353294	11353463	11357471	11357658	11331932	11333473	11359737	11359956	661,860,916	358,508,417	982,951,1048	801,831,807	312	294	1.87843479161e-05	0.635,0.615,0.674	0.536,0.519,0.55	0.106
ENSMUSG00000031985	Gnpat	chr8	+	124883355	124883598	124884964	124885044	124880128	124880352	124885794	124885935	398,493,397	224,352,292	435,502,413	512,457,484	368	205	1.92178494581e-05	0.497,0.438,0.431	0.321,0.38,0.322	0.114
ENSMUSG00000042197	Zfp451	chr1	-	33783040	33783191	33786406	33786532	33782067	33782194	33805338	33805419	104,136,121	89,104,131	85,68,58	143,128,102	251	276	1.96311225571e-05	0.562,0.59,0.504	0.395,0.369,0.385	0.169
ENSMUSG00000035437	Rabgap1	chr2	+	37469515	37469576	37472294	37472514	37443295	37443456	37473578	37473783	22,10,14	124,160,204	12,6,12	356,432,360	186	345	1.96496251707e-05	0.248,0.104,0.113	0.059,0.025,0.058	0.108
ENSMUSG00000021747	4930452B06Rik	chr14	-	8473350	8473412	8482416	8482620	8442855	8442950	8510861	8511193	133,195,183	40,54,43	191,205,164	99,104,93	329	187	1.99842060298e-05	0.654,0.672,0.708	0.523,0.528,0.501	0.161
ENSMUSG00000003810	Mast2	chr4	-	116337421	116337497	116352972	116353064	116330390	116330469	116391602	116391634	291,428,373	164,208,190	149,201,173	145,160,162	217	201	2.01481912423e-05	0.622,0.656,0.645	0.488,0.538,0.497	0.133
ENSMUSG00000025995	Wdr75	chr1	+	45813189	45813305	45814540	45814716	45813044	45813104	45816476	45816634	171,279,214	400,567,627	335,307,339	487,499,449	241	301	2.04554876531e-05	0.348,0.381,0.299	0.462,0.435,0.485	-0.118
ENSMUSG00000052144	Ppp4r2	chr6	+	100863122	100863160	100864678	100864753	100861409	100861503	100865787	100866083	33,61,54	34,40,29	144,145,144	33,49,30	163	200	2.05787070349e-05	0.544,0.652,0.696	0.843,0.784,0.855	-0.197
ENSMUSG00000089917	Uckl1	chr2	-	181570132	181570195	181570308	181570402	181569908	181570031	181570499	181570598	53,68,69	136,145,176	67,90,75	83,74,98	219	188	2.14764551646e-05	0.251,0.287,0.252	0.409,0.511,0.396	-0.175
ENSMUSG00000030451	Herc2	chr7	+	56156859	56157002	56157290	56157558	56156386	56156530	56157647	56157784	61,120,98	35,62,40	80,85,89	75,104,84	268	393	2.15599102437e-05	0.719,0.739,0.782	0.61,0.545,0.608	0.159
ENSMUSG00000038160	Atg5	chr10	+	44289862	44289990	44294595	44294674	44286031	44286197	44303566	44303729	538,670,600	181,237,269	469,442,420	261,294,265	253	204	2.15599102437e-05	0.706,0.695,0.643	0.592,0.548,0.561	0.114
ENSMUSG00000035126	Wdr78	chr4	-	103050098	103050197	103059617	103059739	103048209	103048366	103059877	103060035	71,72,59	0,2,7	73,100,61	15,17,15	247	224	2.20254882441e-05	1.0,0.97,0.884	0.815,0.842,0.787	0.137
ENSMUSG00000062169	Cnih4	chr1	+	181155858	181155971	181162074	181162215	181153734	181153803	181166180	181168994	468,542,646	826,1451,1525	536,588,532	700,832,766	238	266	2.24671471876e-05	0.388,0.295,0.321	0.461,0.441,0.437	-0.112
ENSMUSG00000029469	Ift81	chr5	-	122567260	122567350	122568910	122569039	122560658	122560745	122572639	122572789	223,276,266	211,254,222	297,289,281	160,151,147	254	215	2.27330590159e-05	0.472,0.479,0.504	0.611,0.618,0.618	-0.131
ENSMUSG00000035325	Sec31a	chr5	-	100407156	100407280	100408033	100408113	100405443	100405642	100416102	100416175	311,313,299	386,576,475	175,197,152	420,501,461	205	249	2.2766812666e-05	0.495,0.398,0.433	0.336,0.323,0.286	0.127
ENSMUSG00000032123	Dpagt1	chr9	+	44328990	44329137	44331117	44331202	44327952	44328166	44331903	44332092	181,233,197	251,336,308	264,290,289	226,249,263	272	210	2.34363943819e-05	0.358,0.349,0.331	0.474,0.473,0.459	-0.123
ENSMUSG00000008206	Cers4	chr8	+	4520553	4520682	4521173	4521280	4519462	4520308	4523353	4523510	38,50,47	62,87,91	135,133,136	118,115,119	254	232	2.35811269698e-05	0.359,0.344,0.321	0.511,0.514,0.511	-0.171
ENSMUSG00000017550	Atad5	chr11	+	80127256	80127437	80131203	80131382	80124066	80124131	80132464	80133306	75,124,79	140,214,225	159,158,153	171,164,170	306	304	2.35811269698e-05	0.347,0.365,0.259	0.48,0.489,0.472	-0.157
ENSMUSG00000030060	Hmces	chr6	+	87925631	87925810	87933241	87933434	87921525	87921651	87936089	87936629	353,473,501	211,290,292	419,422,330	354,430,347	304	318	2.36342623062e-05	0.636,0.63,0.642	0.553,0.507,0.499	0.116
ENSMUSG00000031934	Panx1	chr9	-	15010035	15010256	15021381	15021521	15007360	15008019	15044856	15045478	259,362,416	183,235,239	355,350,319	340,365,366	265	346	2.36342623062e-05	0.649,0.668,0.694	0.577,0.556,0.532	0.115
ENSMUSG00000035632	Cnot3	chr7	+	3651267	3651342	3651493	3651583	3650980	3651048	3651807	3651851	341,542,483	324,606,480	337,321,316	499,552,537	200	215	2.37961559781e-05	0.531,0.49,0.52	0.421,0.385,0.387	0.116
ENSMUSG00000024911	Fibp	chr19	+	5463786	5463850	5464128	5464215	5463603	5463712	5464333	5464431	92,78,91	254,273,283	169,193,179	317,316,322	189	212	2.38710702729e-05	0.289,0.243,0.265	0.374,0.407,0.384	-0.123
ENSMUSG00000021639	Gtf2h2	chr13	-	100482937	100483043	100486070	100486125	100481211	100481302	100486473	100486524	146,215,205	438,655,625	206,219,204	379,390,383	180	231	2.39809829536e-05	0.3,0.296,0.296	0.411,0.419,0.406	-0.115
ENSMUSG00000024381	Bin1	chr18	+	32426223	32426352	32431670	32431742	32424819	32424967	32431982	32432093	221,290,319	201,231,215	182,220,187	250,279,249	254	197	2.3999787699e-05	0.46,0.493,0.535	0.361,0.379,0.368	0.127
ENSMUSG00000020523	Fam114a2	chr11	-	57490109	57490182	57491919	57492059	57487566	57487620	57493003	57493126	434,569,586	165,183,202	603,579,507	284,349,325	265	198	2.403579949e-05	0.663,0.699,0.684	0.613,0.553,0.538	0.114
ENSMUSG00000030871	Ears2	chr7	-	122044301	122044432	122046623	122046732	122039711	122039847	122048101	122048574	137,160,139	98,88,68	111,136,154	135,164,142	234	256	2.41952794693e-05	0.605,0.665,0.691	0.474,0.476,0.543	0.156
ENSMUSG00000034194	R3hcc1	chr14	-	69698583	69698679	69699959	69700030	69697306	69697602	69703953	69704126	201,284,312	446,634,680	277,321,301	386,410,432	196	221	2.42847768348e-05	0.337,0.336,0.341	0.447,0.469,0.44	-0.114
ENSMUSG00000039219	Arid4b	chr13	+	14184306	14184505	14186816	14188031	14181219	14181304	14191142	14191256	73,127,172	329,480,414	237,251,206	419,393,342	324	1340	2.45407326259e-05	0.479,0.523,0.632	0.701,0.725,0.714	-0.169
ENSMUSG00000025921	Rdh10	chr1	+	16128164	16128263	16129195	16129341	16107794	16108030	16131074	16131206	579,644,726	836,1005,1009	492,446,463	419,456,437	224	271	2.48637297716e-05	0.456,0.437,0.465	0.587,0.542,0.562	-0.111
ENSMUSG00000002949	Timm44	chr8	-	4261907	4261997	4265225	4265276	4260511	4260622	4266555	4266680	426,440,402	406,369,438	304,357,370	508,573,489	176	215	2.50526624886e-05	0.562,0.593,0.529	0.422,0.432,0.48	0.117
ENSMUSG00000021671	Poc5	chr13	+	96393226	96393344	96394491	96394569	96391587	96391675	96396639	96396830	75,125,108	145,220,195	165,148,127	161,155,126	243	203	2.53401480127e-05	0.302,0.322,0.316	0.461,0.444,0.457	-0.141
ENSMUSG00000028093	Acp6	chr3	+	97171641	97171742	97173802	97173898	97168440	97168573	97175627	97175793	131,139,127	222,310,358	195,200,190	220,246,242	226	221	2.55395320412e-05	0.366,0.305,0.258	0.464,0.443,0.434	-0.137
ENSMUSG00000024044	Epb41l3	chr17	+	69273881	69273917	69274100	69274166	69270610	69270664	69274703	69274895	13,6,12	38,56,34	40,41,37	55,36,40	161	191	2.56297901031e-05	0.289,0.113,0.295	0.463,0.575,0.523	-0.288
ENSMUSG00000038844	Kif16b	chr2	-	142672288	142672378	142690578	142690701	142648427	142648511	142702622	142702673	166,185,128	43,51,42	149,164,178	90,83,103	248	215	2.56725951027e-05	0.77,0.759,0.725	0.589,0.631,0.6	0.145
ENSMUSG00000037876	Jmjd1c	chr10	+	67216982	67217107	67218037	67218181	67215269	67215375	67218276	67218469	28,31,40	140,165,196	45,56,41	109,126,92	250	269	2.58515339486e-05	0.177,0.168,0.18	0.308,0.324,0.324	-0.144
ENSMUSG00000001729	Akt1	chr12	-	112657267	112657393	112657666	112657735	112657067	112657196	112658397	112658463	1660,1609,1817	1903,2079,2074	1227,1198,1072	2011,2189,2043	194	251	2.6333628094e-05	0.53,0.5,0.531	0.441,0.415,0.404	0.1
ENSMUSG00000073639	Rab18	chr18	+	6770053	6770109	6778494	6778556	6765204	6765332	6783119	6783192	362,336,379	230,306,380	409,367,283	549,501,519	181	187	2.64809605643e-05	0.619,0.531,0.507	0.435,0.431,0.36	0.144
ENSMUSG00000022201	Zfr	chr15	+	12146148	12146396	12171758	12171854	12140433	12140652	12180621	12180733	368,590,555	351,452,536	441,465,400	606,632,588	373	221	2.66073008698e-05	0.383,0.436,0.38	0.301,0.304,0.287	0.102
ENSMUSG00000058240	Cryzl1	chr16	-	91712194	91712267	91714748	91714826	91708828	91708873	91717403	91717475	75,103,119	180,258,261	157,164,162	218,247,180	203	198	2.66073008698e-05	0.289,0.28,0.308	0.413,0.393,0.467	-0.132
ENSMUSG00000024968	Rcor2	chr19	+	7270553	7270606	7270697	7270859	7270100	7270181	7270969	7271094	593,872,800	1283,1607,1734	614,588,576	1844,1855,1852	178	287	2.67058303066e-05	0.427,0.467,0.427	0.349,0.338,0.334	0.1
ENSMUSG00000085396	Firre	chrX	-	50603438	50603525	50608477	50608604	50600743	50600898	50608686	50608814	39,47,46	22,23,33	30,43,42	59,67,53	252	212	2.71117081713e-05	0.599,0.632,0.54	0.3,0.351,0.4	0.24
ENSMUSG00000021187	Tc2n	chr12	-	101693114	101693206	101694505	101694673	101689776	101689852	101706382	101706613	23,54,32	9,0,3	31,25,19	18,22,14	293	217	2.71449782825e-05	0.654,1.0,0.888	0.561,0.457,0.501	0.341
ENSMUSG00000033059	Pygb	chr2	+	150801537	150801639	150806192	150806271	150786734	150787110	150808796	150808900	238,265,293	84,94,109	338,370,326	242,226,178	227	204	2.73135724352e-05	0.718,0.717,0.707	0.557,0.595,0.622	0.123
ENSMUSG00000026743	Mllt10	chr2	+	18146776	18146872	18162316	18162886	18126133	18126229	18170253	18170298	132,201,229	153,180,201	134,154,112	207,242,261	221	695	2.77275687191e-05	0.731,0.778,0.782	0.671,0.667,0.574	0.126
ENSMUSG00000030881	Arfip2	chr7	-	105637120	105637278	105637939	105638040	105636810	105636985	105638208	105638327	351,406,379	1002,1010,1056	536,553,521	965,980,863	226	283	2.78805330068e-05	0.305,0.335,0.31	0.41,0.414,0.431	-0.102
ENSMUSG00000032397	Tipin	chr9	+	64289709	64289782	64290373	64290449	64288107	64288243	64294009	64294132	564,674,595	379,465,531	630,543,541	702,709,585	198	201	2.85652404354e-05	0.602,0.595,0.532	0.477,0.437,0.484	0.11
ENSMUSG00000028999	Rint1	chr5	+	23788289	23788335	23794302	23794487	23787718	23787882	23800594	23800836	121,108,114	68,44,69	97,87,108	110,96,97	171	310	2.9056151294e-05	0.763,0.817,0.75	0.615,0.622,0.669	0.141
ENSMUSG00000037300	Ttc13	chr8	-	124694829	124694940	124695635	124695752	124690276	124690359	124709902	124709973	89,74,86	168,198,208	79,117,114	109,132,86	242	236	2.9056151294e-05	0.341,0.267,0.287	0.414,0.464,0.564	-0.182
ENSMUSG00000090100	Ttbk2	chr2	-	120783694	120783799	120785978	120786119	120777533	120777599	120790281	120790355	81,118,152	34,40,46	79,68,57	67,64,34	266	230	2.90809346426e-05	0.673,0.718,0.741	0.505,0.479,0.592	0.185
ENSMUSG00000037997	Parp11	chr6	+	127474235	127474311	127477843	127477916	127453674	127453822	127477998	127479055	24,17,33	34,42,47	19,15,20	99,82,94	201	198	2.92574151633e-05	0.41,0.285,0.409	0.159,0.153,0.173	0.206
ENSMUSG00000038500	Prr3	chr17	-	35974522	35974813	35978380	35978443	35972540	35973803	35979126	35980236	28,47,31	336,439,456	65,65,74	395,441,362	188	416	2.95309231371e-05	0.156,0.192,0.131	0.267,0.246,0.311	-0.115
ENSMUSG00000034263	Vwa9	chr9	+	64966689	64966797	64971972	64972128	64964325	64964603	64972691	64972810	484,614,586	480,596,660	600,622,567	420,383,373	233	281	2.96499298473e-05	0.549,0.554,0.517	0.633,0.662,0.647	-0.107
ENSMUSG00000021945	Zmym2	chr14	+	56928186	56928337	56932088	56932261	56925840	56925957	56937509	56937675	201,294,201	446,628,566	364,392,337	578,532,504	276	298	2.98454592316e-05	0.327,0.336,0.277	0.405,0.443,0.419	-0.109
ENSMUSG00000002372	Ranbp3	chr17	+	56701022	56701088	56701448	56701541	56696717	56696789	56702762	56702890	496,545,643	495,640,601	385,398,373	622,651,591	191	218	3.03921822964e-05	0.534,0.493,0.55	0.414,0.411,0.419	0.111
ENSMUSG00000032435	Dync1li1	chr9	+	114705053	114705170	114706006	114706237	114689208	114689282	114709144	114709314	371,433,397	266,395,341	353,389,383	499,524,463	242	356	3.07333243391e-05	0.672,0.617,0.631	0.51,0.522,0.549	0.113
ENSMUSG00000024247	Pkdcc	chr17	+	83221789	83221869	83222125	83222230	83220965	83221237	83223782	83223956	362,371,480	246,258,309	293,356,266	290,368,337	205	230	3.0780116922e-05	0.623,0.617,0.635	0.531,0.52,0.47	0.118
ENSMUSG00000030774	Pak1	chr7	+	97883471	97883588	97888956	97889020	97871574	97871612	97893964	97894013	890,1386,1248	437,567,483	662,609,560	388,389,434	242	189	3.09193821484e-05	0.614,0.656,0.669	0.571,0.55,0.502	0.105
ENSMUSG00000074476	Spc24	chr9	-	21757116	21757193	21757684	21757829	21755441	21756295	21760118	21760286	725,766,709	169,244,273	679,778,629	349,382,347	270	202	3.12186109091e-05	0.762,0.701,0.66	0.593,0.604,0.576	0.117
ENSMUSG00000020642	Rnf144a	chr12	-	26327502	26327607	26339305	26339451	26327277	26327338	26389393	26389575	446,580,569	157,194,236	392,438,366	244,264,210	271	230	3.12495528493e-05	0.707,0.717,0.672	0.577,0.585,0.597	0.112
ENSMUSG00000014075	Tctex1d2	chr16	+	32422819	32422953	32426857	32426921	32419745	32419927	32428755	32429095	184,244,258	31,44,60	258,249,285	98,109,89	259	189	3.12873294851e-05	0.812,0.802,0.758	0.658,0.625,0.7	0.13
ENSMUSG00000024999	Noc3l	chr19	-	38794971	38795153	38795485	38795557	38794104	38794233	38795637	38795701	144,252,191	221,249,235	91,106,85	202,209,244	197	307	3.1657548119e-05	0.504,0.612,0.559	0.412,0.441,0.352	0.157
ENSMUSG00000036270	Edc4	chr8	+	105891495	105891715	105892266	105892430	105891218	105891405	105892669	105893208	145,161,159	390,494,430	208,228,251	336,388,449	345	289	3.24725967514e-05	0.237,0.214,0.236	0.341,0.33,0.319	-0.101
ENSMUSG00000028098	Rnf115	chr3	+	96783647	96783719	96784992	96785065	96775629	96775841	96785930	96786024	341,435,464	193,253,262	278,233,258	254,224,244	197	198	3.27768770694e-05	0.64,0.633,0.64	0.524,0.511,0.515	0.121
ENSMUSG00000031987	Egln1	chr8	-	124911740	124911808	124915660	124915780	124908586	124910763	124948232	124949324	485,664,652	194,269,250	571,642,644	350,422,398	245	193	3.28667202418e-05	0.663,0.66,0.673	0.562,0.545,0.56	0.11
ENSMUSG00000059820	AU019823	chr9	-	50609371	50609425	50612376	50612477	50605243	50607936	50615482	50615559	84,115,111	116,217,201	118,129,107	116,115,96	226	179	3.32974471505e-05	0.364,0.296,0.304	0.446,0.47,0.469	-0.14
ENSMUSG00000037640	Zfp60	chr7	+	27738302	27738429	27740956	27741055	27736935	27736988	27748167	27748223	91,114,127	126,239,218	129,138,133	136,133,102	252	224	3.35130240876e-05	0.391,0.298,0.341	0.457,0.48,0.537	-0.148
ENSMUSG00000064138	Fam172a	chr13	+	77825322	77825388	77834509	77834701	77761837	77761938	77902653	77902875	19,48,40	115,151,145	90,112,75	162,184,140	191	317	3.36436584322e-05	0.215,0.345,0.314	0.48,0.503,0.471	-0.193
ENSMUSG00000026584	Scyl3	chr1	+	163939880	163939983	163941020	163941218	163938739	163938796	163943823	163943901	123,133,141	14,16,29	136,145,102	52,39,41	228	323	3.40661193066e-05	0.926,0.922,0.873	0.787,0.84,0.779	0.105
ENSMUSG00000030035	Wbp1	chr6	-	83120184	83120287	83120771	83120876	83119867	83120044	83121202	83121559	601,674,710	617,905,870	948,876,882	1648,1634,1626	230	228	3.41733356741e-05	0.491,0.425,0.447	0.363,0.347,0.35	0.101
ENSMUSG00000021686	Ap3b1	chr13	+	94394718	94394793	94417960	94418143	94390791	94390867	94440254	94440413	127,152,136	208,195,196	165,130,102	343,375,364	200	308	3.42561641686e-05	0.485,0.546,0.517	0.426,0.348,0.301	0.158
ENSMUSG00000000538	Tom1l2	chr11	-	60262648	60262783	60270317	60270467	60261054	60261213	60274923	60275002	62,86,73	100,189,202	128,143,118	171,131,108	275	260	3.43273530378e-05	0.37,0.301,0.255	0.414,0.508,0.508	-0.168
ENSMUSG00000019792	Trmt11	chr10	-	30590024	30590159	30594114	30594188	30587438	30587595	30597739	30597805	86,103,110	68,107,99	87,106,102	162,179,166	199	260	3.4480600704e-05	0.623,0.557,0.592	0.412,0.436,0.445	0.16
ENSMUSG00000029505	Ep400	chr5	-	110739295	110739681	110741969	110742060	110735349	110735646	110755396	110756766	47,56,74	219,267,273	78,104,67	190,210,163	216	511	3.47866833504e-05	0.337,0.332,0.391	0.493,0.54,0.493	-0.155
ENSMUSG00000036940	Kdm1a	chr4	-	136552460	136552588	136554212	136554400	136551871	136552018	136555172	136555305	603,726,702	793,1068,998	1414,1424,1332	1194,1322,1355	313	253	3.49971248166e-05	0.381,0.355,0.362	0.489,0.465,0.443	-0.1
ENSMUSG00000037286	Stag1	chr9	+	100757689	100757786	100834417	100834541	100737977	100738142	100845015	100845114	113,183,129	164,169,161	136,127,101	281,283,243	222	249	3.51800689608e-05	0.436,0.548,0.473	0.352,0.335,0.318	0.151
ENSMUSG00000028062	Lamtor2	chr3	-	88550695	88550785	88552354	88552517	88549818	88550004	88552795	88553024	1448,1444,1657	991,859,1005	1045,1158,1099	963,1057,1102	288	215	3.5584643169e-05	0.522,0.557,0.552	0.448,0.45,0.427	0.102
ENSMUSG00000022607	Ptk2	chr15	-	73330848	73331015	73343132	73343359	73325748	73325836	73394647	73394744	221,297,341	324,425,350	228,235,214	506,487,471	352	292	3.5835402479e-05	0.361,0.367,0.447	0.272,0.286,0.274	0.114
ENSMUSG00000025583	Rptor	chr11	+	119780542	119780602	119798768	119798869	119756238	119756414	119799321	119799466	41,57,35	132,239,171	69,70,78	138,167,118	185	226	3.60016555598e-05	0.275,0.226,0.2	0.379,0.339,0.447	-0.155
ENSMUSG00000053646	Plxnb1	chr9	+	109114822	109114970	109115506	109115571	109114576	109114737	109115694	109115770	400,525,514	351,480,382	790,768,793	417,415,434	273	190	3.64617427793e-05	0.442,0.432,0.484	0.569,0.563,0.56	-0.111
ENSMUSG00000029703	Lrwd1	chr5	-	136130973	136131181	136131452	136131562	136130462	136130535	136132111	136132226	279,242,297	364,441,480	397,408,425	388,391,412	235	333	3.66723578908e-05	0.521,0.437,0.467	0.592,0.597,0.594	-0.119
ENSMUSG00000020326	Ccng1	chr11	-	40751439	40751518	40752103	40752357	40751260	40751359	40753807	40754068	247,300,325	201,174,214	349,400,382	139,169,144	379	204	3.68345727098e-05	0.398,0.481,0.45	0.575,0.56,0.588	-0.131
ENSMUSG00000030086	Chchd6	chr6	-	89419747	89419818	89467389	89467473	89384603	89384739	89567586	89567731	383,510,460	215,249,255	380,344,325	306,282,314	209	196	3.70439847761e-05	0.626,0.658,0.628	0.538,0.534,0.493	0.116
ENSMUSG00000028568	Btf3l4	chr4	-	108826099	108826213	108830517	108830583	108819135	108819337	108833507	108833614	101,94,117	191,239,216	120,125,124	155,139,127	191	239	3.72618138574e-05	0.398,0.33,0.404	0.492,0.529,0.55	-0.146
ENSMUSG00000035901	Dennd5a	chr7	-	109899723	109899869	109901059	109901181	109899043	109899162	109905169	109905298	275,359,405	198,192,232	579,466,420	476,511,423	247	271	3.73392492682e-05	0.604,0.672,0.657	0.572,0.5,0.521	0.113
ENSMUSG00000038648	Creb3l2	chr6	-	37363967	37364143	37379811	37380028	37362357	37362445	37441698	37442146	52,62,48	166,159,179	82,92,78	130,145,129	342	301	3.84716115359e-05	0.216,0.256,0.191	0.357,0.358,0.347	-0.133
ENSMUSG00000003039	Fam32a	chr8	+	72219940	72220082	72221927	72221981	72219729	72219860	72222181	72224418	1524,1800,1746	238,627,555	1141,1301,1128	649,590,558	267	179	3.89267481084e-05	0.811,0.658,0.678	0.541,0.597,0.575	0.145
ENSMUSG00000030279	C2cd5	chr6	-	143072542	143072694	143078262	143078461	143067055	143067141	143079868	143080024	76,89,105	99,140,130	214,195,169	131,150,146	324	277	3.8985666464e-05	0.396,0.352,0.408	0.583,0.526,0.497	-0.15
ENSMUSG00000033014	Trim33	chr3	+	103324644	103324759	103326087	103326234	103321544	103321661	103326791	103326909	473,532,584	251,378,323	399,390,332	394,329,338	240	272	3.91385300226e-05	0.681,0.615,0.672	0.534,0.573,0.527	0.111
ENSMUSG00000034377	Tulp4	chr17	+	6201699	6201834	6206890	6207057	6198671	6198852	6213383	6213608	309,308,345	133,181,168	296,343,315	278,278,233	260	292	3.93842441248e-05	0.723,0.656,0.698	0.545,0.581,0.603	0.116
ENSMUSG00000047766	Lrrc49	chr9	-	60680068	60680171	60685034	60685122	60677079	60677283	60687138	60687195	84,128,145	238,272,263	140,165,158	178,198,185	213	228	3.94998377211e-05	0.274,0.335,0.371	0.457,0.471,0.478	-0.142
ENSMUSG00000031352	Hccs	chrX	-	169316545	169316694	169316995	169317147	169315601	169315721	169319437	169319590	333,313,361	124,119,137	282,248,240	159,158,178	277	274	3.96362213263e-05	0.727,0.722,0.723	0.637,0.608,0.571	0.119
ENSMUSG00000025417	Pip4k2c	chr10	-	127205674	127205818	127206613	127206710	127201038	127201185	127208869	127208967	220,314,254	233,273,259	195,182,164	302,294,279	222	269	3.96880042677e-05	0.534,0.582,0.543	0.439,0.429,0.416	0.125
ENSMUSG00000030590	Fam98c	chr7	-	29154615	29154693	29155151	29155357	29154418	29154535	29155674	29155809	34,23,22	114,130,83	58,72,75	140,136,98	331	203	4.03986749437e-05	0.155,0.098,0.14	0.203,0.245,0.319	-0.125
ENSMUSG00000031791	Tmem38a	chr8	+	72579959	72580144	72584699	72584817	72579562	72579719	72585861	72587282	112,115,98	192,210,231	151,177,172	170,182,204	310	243	4.14839766102e-05	0.314,0.3,0.25	0.41,0.433,0.398	-0.126
ENSMUSG00000039703	Nploc4	chr11	-	120404205	120404366	120411657	120411744	120389367	120389439	120413559	120413739	203,322,310	588,567,643	399,408,387	487,504,517	212	286	4.15684816805e-05	0.318,0.434,0.394	0.525,0.522,0.502	-0.134
ENSMUSG00000026504	Sdccag8	chr1	+	176824751	176824904	176828869	176828983	176814659	176815055	176831056	176831182	59,64,41	91,100,97	94,98,66	63,79,66	278	239	4.34597215971e-05	0.358,0.355,0.267	0.562,0.516,0.462	-0.187
ENSMUSG00000024006	Stk38	chr17	-	28974281	28974377	28974545	28974669	28973044	28973139	28975818	28975936	325,403,357	219,270,254	495,510,428	204,231,171	249	221	4.37651067728e-05	0.568,0.57,0.555	0.683,0.662,0.69	-0.114
ENSMUSG00000026361	Cdc73	chr1	-	143627845	143627881	143635031	143635089	143627501	143627589	143667624	143667689	129,247,220	40,118,79	133,128,121	89,108,88	183	161	4.41137669686e-05	0.739,0.648,0.71	0.568,0.51,0.547	0.157
ENSMUSG00000017146	Brca1	chr11	-	101507949	101508230	101509920	101510099	101505316	101505404	101512719	101512849	110,185,148	200,335,318	223,212,172	231,259,201	304	406	4.42401990735e-05	0.423,0.424,0.383	0.563,0.522,0.533	-0.129
ENSMUSG00000027936	Crtc2	chr3	+	90257116	90257218	90259153	90259222	90254295	90254558	90259385	90259492	40,68,61	140,137,136	97,83,74	95,89,109	227	194	4.44438270626e-05	0.196,0.298,0.277	0.466,0.444,0.367	-0.169
ENSMUSG00000031969	Acad8	chr9	-	26990119	26990196	26991239	26991409	26985462	26985600	26992159	26992288	236,295,311	75,93,91	233,252,236	135,142,115	295	202	4.45372028783e-05	0.683,0.685,0.701	0.542,0.549,0.584	0.131
ENSMUSG00000029992	Gfpt1	chr6	+	87067683	87067779	87073381	87073479	87066623	87066787	87076256	87076377	221,209,197	65,46,45	146,144,143	93,109,52	221	223	4.48691545216e-05	0.774,0.821,0.815	0.613,0.571,0.735	0.164
ENSMUSG00000024539	Ptpn2	chr18	-	67695623	67695724	67711836	67711927	67688890	67688989	67724441	67724573	409,519,467	178,332,317	403,355,338	402,348,331	216	226	4.52609694329e-05	0.706,0.621,0.607	0.512,0.516,0.517	0.13
ENSMUSG00000005362	Crbn	chr6	-	106790831	106790991	106794187	106794337	106784416	106784479	106794994	106795197	312,384,376	128,136,194	359,452,368	282,285,253	275	285	4.63083280176e-05	0.716,0.745,0.668	0.569,0.622,0.601	0.112
ENSMUSG00000042705	Commd10	chr18	+	46963659	46963770	46967739	46967895	46960415	46960506	46990478	46990589	236,312,322	336,417,398	401,435,385	324,334,359	236	281	4.74865766467e-05	0.455,0.471,0.491	0.596,0.608,0.561	-0.116
ENSMUSG00000027433	Xrn2	chr2	+	147026380	147026439	147026514	147026604	147025194	147025306	147027306	147027379	167,277,260	530,816,781	265,294,247	515,516,501	184	215	4.76548596453e-05	0.269,0.284,0.28	0.375,0.4,0.366	-0.103
ENSMUSG00000036026	Tmem63b	chr17	-	45661756	45661924	45662862	45662968	45661453	45661569	45663506	45663669	256,349,348	312,394,396	194,228,244	347,457,439	231	293	4.86002726635e-05	0.51,0.529,0.527	0.415,0.388,0.413	0.117
ENSMUSG00000033257	Ttll4	chr1	+	74687477	74687560	74687722	74687851	74687203	74687395	74688163	74688286	140,197,180	436,664,624	144,216,202	331,409,392	208	254	4.86248910668e-05	0.282,0.266,0.26	0.347,0.392,0.386	-0.106
ENSMUSG00000075700	Selt	chr3	+	58585951	58586078	58588445	58588533	58585230	58585341	58590166	58590320	448,669,568	572,839,856	779,753,717	686,668,625	252	213	4.97708499255e-05	0.398,0.403,0.359	0.49,0.488,0.492	-0.103
ENSMUSG00000034343	Ube2f	chr1	+	91254214	91254393	91265217	91265283	91250364	91250437	91275249	91275317	31,50,53	82,91,98	58,50,38	48,49,35	304	191	5.03615560983e-05	0.192,0.257,0.254	0.432,0.391,0.406	-0.175
ENSMUSG00000030534	Vps33b	chr7	+	80288399	80288473	80289981	80290083	80287777	80287910	80290267	80290343	106,110,107	47,46,64	86,84,95	73,89,96	199	227	5.04958539894e-05	0.72,0.732,0.656	0.573,0.518,0.53	0.162
ENSMUSG00000021891	Mettl6	chr14	-	31482790	31482932	31487570	31487741	31478319	31479810	31492321	31492456	558,835,768	230,325,343	589,558,569	371,378,366	296	267	5.05628460124e-05	0.686,0.699,0.669	0.589,0.571,0.584	0.103
ENSMUSG00000034522	Zfp395	chr14	+	65392919	65393220	65394755	65394848	65392054	65392155	65395854	65395958	252,278,284	287,428,429	331,298,310	274,269,268	426	218	5.06716830239e-05	0.31,0.249,0.253	0.382,0.362,0.372	-0.101
ENSMUSG00000004677	Myo9b	chr8	+	71355237	71355311	71355694	71355887	71354715	71354827	71355965	71356094	63,80,74	302,261,249	147,152,124	267,321,294	199	318	5.07063502256e-05	0.25,0.329,0.322	0.468,0.431,0.403	-0.134
ENSMUSG00000047213	Ythdf3	chr3	+	16183921	16183946	16203186	16203219	16183235	16183520	16203825	16205424	86,52,48	3,6,8	43,53,50	19,17,14	150	158	5.13972814365e-05	0.968,0.901,0.863	0.704,0.767,0.79	0.157
ENSMUSG00000015755	Tab2	chr10	-	7910046	7910127	7911088	7911182	7905652	7907577	7911387	7911548	408,602,515	249,371,397	530,513,520	514,595,510	219	206	5.22059115549e-05	0.606,0.604,0.55	0.492,0.448,0.49	0.11
ENSMUSG00000035064	Eef2k	chr7	+	120876431	120876492	120880304	120880476	120873308	120873409	120884657	120884807	25,25,29	199,269,232	47,50,39	213,191,156	186	297	5.22639427596e-05	0.167,0.129,0.166	0.261,0.295,0.285	-0.126
ENSMUSG00000026833	Olfm1	chr2	+	28214608	28214828	28222550	28222657	28212531	28212687	28229053	28230736	310,320,324	307,475,514	534,448,461	382,392,346	345	232	5.23831697464e-05	0.404,0.312,0.298	0.485,0.435,0.473	-0.126
ENSMUSG00000056310	Tyw1	chr5	+	130258932	130259054	130262818	130262941	130257034	130257193	130266982	130267084	43,68,75	129,170,158	133,117,95	161,154,141	247	248	5.30880117319e-05	0.251,0.287,0.323	0.453,0.433,0.404	-0.143
ENSMUSG00000038160	Atg5	chr10	+	44303566	44303729	44319459	44319554	44294595	44294674	44346956	44347074	243,345,367	207,283,291	406,412,375	210,220,174	288	220	5.35924270778e-05	0.473,0.482,0.491	0.596,0.589,0.622	-0.12
ENSMUSG00000002210	Smg9	chr7	+	24406034	24406132	24407520	24407633	24405687	24405952	24414938	24415050	75,80,123	234,276,272	127,102,127	167,196,158	223	238	5.39869930081e-05	0.255,0.236,0.326	0.448,0.357,0.462	-0.15
ENSMUSG00000037461	Ints7	chr1	+	191613638	191613742	191614578	191614647	191613014	191613209	191615700	191615833	223,276,261	197,323,263	411,402,426	276,270,237	229	194	5.43830084407e-05	0.49,0.42,0.457	0.558,0.558,0.604	-0.118
ENSMUSG00000022884	Eif4a2	chr16	+	23111502	23111592	23111816	23111896	23111125	23111263	23112350	23113946	219,268,213	343,444,337	330,307,268	320,299,280	215	205	5.48920003072e-05	0.378,0.365,0.376	0.496,0.495,0.477	-0.116
ENSMUSG00000030881	Arfip2	chr7	-	105639008	105639105	105639324	105639465	105638208	105638327	105640244	105640326	669,489,604	727,742,724	777,780,719	571,642,644	266	222	5.49465894262e-05	0.434,0.355,0.41	0.532,0.503,0.482	-0.106
ENSMUSG00000042446	Zmym4	chr4	-	126906520	126906636	126907085	126907236	126905871	126906147	126910789	126911002	160,232,212	268,404,384	277,303,240	327,267,279	276	241	5.61092119108e-05	0.343,0.334,0.325	0.425,0.498,0.429	-0.117
ENSMUSG00000038773	Kdm3b	chr18	+	34794449	34794563	34799284	34799359	34793003	34793171	34803449	34804049	183,164,151	192,300,261	259,313,251	203,247,193	239	200	5.61137152344e-05	0.444,0.314,0.326	0.516,0.515,0.521	-0.156
ENSMUSG00000029554	Mad1l1	chr5	-	140143919	140144060	140193913	140194058	140132768	140132825	140261497	140261584	303,413,416	221,210,180	309,297,248	289,277,262	270	266	5.6843888461e-05	0.575,0.66,0.695	0.513,0.514,0.483	0.14
ENSMUSG00000000131	Xpo6	chr7	-	126169128	126169326	126174157	126174248	126160860	126161020	126199898	126200501	262,335,316	441,729,697	317,397,319	459,436,429	216	323	5.69114916483e-05	0.47,0.407,0.404	0.508,0.577,0.527	-0.11
ENSMUSG00000001948	Spa17	chr9	-	37607616	37607687	37611835	37612018	37605792	37605870	37613555	37613720	66,94,78	29,51,46	46,64,65	62,62,74	308	196	5.7048292971e-05	0.592,0.54,0.519	0.321,0.396,0.359	0.192
ENSMUSG00000006276	Eps15l1	chr8	-	72373025	72373076	72373822	72373946	72371685	72371822	72378990	72379155	418,504,481	270,449,356	342,366,369	158,168,178	249	176	5.7731307902e-05	0.523,0.442,0.488	0.605,0.606,0.594	-0.117
ENSMUSG00000064302	Clasp1	chr1	+	118510205	118510376	118521826	118521934	118509571	118509621	118525296	118525455	331,479,548	171,170,212	415,386,385	251,305,252	296	233	5.79039992959e-05	0.604,0.689,0.67	0.565,0.499,0.546	0.118
ENSMUSG00000024769	Cdc42bpg	chr19	+	6316518	6316578	6316828	6316934	6316340	6316439	6317160	6317294	71,74,75	68,75,85	44,34,43	84,103,87	185	231	5.92852128668e-05	0.566,0.552,0.524	0.395,0.292,0.382	0.191
ENSMUSG00000026240	Cops7b	chr1	+	86592290	86592366	86596750	86596839	86589163	86589341	86599002	86599205	394,511,473	317,445,329	315,336,288	388,383,394	201	214	5.95195026341e-05	0.57,0.55,0.605	0.464,0.483,0.438	0.113
ENSMUSG00000040387	Klhl32	chr4	-	24743857	24743965	24792616	24792797	24682054	24682270	24800805	24800890	21,26,14	0,0,1	28,25,31	6,6,3	306	233	5.97051824807e-05	1.0,1.0,0.914	0.78,0.76,0.887	0.162
ENSMUSG00000026836	Acvr1	chr2	-	58500483	58500557	58537777	58537873	58479664	58479928	58566786	58566826	9,22,15	106,75,97	47,49,44	129,102,96	221	199	5.97051824807e-05	0.071,0.209,0.122	0.247,0.302,0.292	-0.146
ENSMUSG00000026917	Wdr5	chr2	+	27525105	27525161	27528273	27528320	27520827	27520911	27531638	27531714	182,182,205	424,438,509	241,264,259	366,403,372	181	172	5.97112154537e-05	0.29,0.283,0.277	0.385,0.384,0.398	-0.106
ENSMUSG00000020528	Prpsap2	chr11	-	61731424	61731571	61735007	61735078	61729649	61730302	61736915	61737064	353,350,378	322,356,418	325,312,300	534,482,476	196	272	5.97766974045e-05	0.603,0.577,0.557	0.458,0.473,0.467	0.113
ENSMUSG00000030671	Pde3b	chr7	+	114521663	114521775	114523332	114523446	114519511	114519649	114526780	114526980	132,236,237	92,185,137	116,163,116	188,158,184	237	239	5.9811590267e-05	0.591,0.563,0.636	0.384,0.51,0.389	0.169
ENSMUSG00000014349	Ube2z	chr11	-	96058315	96058427	96060936	96061124	96055837	96055950	96062994	96063067	1165,1508,1630	757,994,1164	1044,1033,997	1048,999,1043	313	237	6.09827818573e-05	0.538,0.535,0.515	0.43,0.439,0.42	0.1
ENSMUSG00000025049	Taf5	chr19	+	47078767	47078897	47080540	47080705	47077273	47077394	47081808	47081986	80,83,126	175,172,218	152,145,135	171,165,145	255	290	6.15461229762e-05	0.342,0.354,0.397	0.503,0.5,0.514	-0.141
ENSMUSG00000045975	C2cd2	chr16	-	97892189	97892309	97912605	97912704	97890013	97890118	97922054	97922633	38,29,31	58,61,80	71,62,59	60,59,46	224	245	6.16065027278e-05	0.417,0.342,0.298	0.564,0.535,0.584	-0.209
ENSMUSG00000024642	Tle4	chr19	-	14544787	14544862	14564388	14564451	14517771	14517973	14594383	14594428	90,117,106	221,271,256	135,132,102	169,168,164	188	200	6.22967108044e-05	0.302,0.315,0.306	0.459,0.455,0.398	-0.13
ENSMUSG00000024539	Ptpn2	chr18	-	67688890	67688989	67695623	67695724	67681442	67681577	67711836	67711927	346,501,520	269,372,349	439,417,377	481,468,451	226	224	6.31674171048e-05	0.56,0.572,0.596	0.475,0.469,0.453	0.11
ENSMUSG00000019891	Dcbld1	chr10	+	52290850	52290923	52317031	52317151	52286347	52286399	52319475	52321376	61,81,36	189,233,252	143,143,116	245,233,245	198	245	6.44311651073e-05	0.285,0.301,0.15	0.419,0.432,0.369	-0.161
ENSMUSG00000052533	Nup188	chr2	+	30341691	30341829	30342372	30342447	30340588	30340747	30342532	30342790	513,585,439	237,358,361	563,613,521	175,192,202	263	200	6.45263238987e-05	0.622,0.554,0.48	0.71,0.708,0.662	-0.141
ENSMUSG00000036167	Pphln1	chr15	+	93459671	93459791	93465104	93465245	93455450	93455530	93488973	93491913	450,696,645	353,604,525	571,501,456	695,616,613	245	266	6.46780314834e-05	0.581,0.556,0.572	0.471,0.469,0.447	0.107
ENSMUSG00000060510	Zfp266	chr9	-	20508018	20508185	20521019	20521119	20505976	20506065	20521343	20521417	85,77,84	70,72,81	116,103,99	49,57,37	225	292	6.48943415494e-05	0.612,0.581,0.574	0.754,0.701,0.776	-0.155
ENSMUSG00000039735	Fnbp1l	chr3	-	122570890	122570944	122590127	122590243	122569594	122569742	122619529	122619553	462,545,559	387,601,604	649,610,502	367,419,358	241	179	6.52031115234e-05	0.47,0.402,0.407	0.568,0.52,0.51	-0.106
ENSMUSG00000085396	Firre	chrX	-	50603438	50603525	50612704	50612850	50600743	50600898	50615360	50615515	114,128,118	21,16,28	95,95,121	44,49,40	271	212	6.56201952848e-05	0.809,0.862,0.767	0.628,0.603,0.703	0.168
ENSMUSG00000033487	Fndc3a	chr14	-	72589753	72589991	72599065	72599142	72584574	72584844	72652015	72652091	45,107,76	253,381,277	137,147,112	286,316,275	202	363	6.56458400684e-05	0.242,0.335,0.33	0.463,0.455,0.423	-0.145
ENSMUSG00000024055	Cyp4f13	chr17	-	32932412	32932540	32932628	32932682	32930540	32930662	32941055	32941200	1,0,2	5,1,13	11,11,18	7,12,7	179	253	6.60607854019e-05	0.22,0.0,0.179	0.69,0.564,0.784	-0.546
ENSMUSG00000015363	Trabd	chr15	+	89081950	89082117	89082650	89082791	89081352	89081453	89084697	89084808	76,91,91	102,158,179	74,68,70	226,218,228	292	266	6.62606921868e-05	0.404,0.344,0.317	0.23,0.221,0.219	0.132
ENSMUSG00000028458	Tesk1	chr4	+	43444030	43444079	43444572	43444719	43443782	43443904	43445040	43445123	167,254,252	329,391,406	200,234,224	553,598,625	174	272	6.64058707615e-05	0.442,0.504,0.492	0.361,0.38,0.359	0.113
ENSMUSG00000029814	Igf2bp3	chr6	-	49134846	49134898	49168469	49168518	49134694	49134758	49213266	49213327	527,514,593	245,377,283	233,305,238	253,250,235	174	177	6.68222944114e-05	0.686,0.581,0.681	0.484,0.554,0.507	0.134
ENSMUSG00000002031	Ift46	chr9	+	44778561	44778638	44782099	44782233	44773687	44773784	44783730	44783805	266,331,283	690,628,708	371,376,379	588,561,516	202	259	6.72851307526e-05	0.331,0.403,0.339	0.447,0.462,0.485	-0.107
ENSMUSG00000038312	Edem2	chr2	-	155726634	155726674	155728890	155729001	155722431	155722537	155729230	155729475	157,126,122	38,21,39	157,165,148	79,76,87	236	165	6.74541934678e-05	0.743,0.808,0.686	0.581,0.603,0.543	0.17
ENSMUSG00000031787	Katnb1	chr8	+	95093515	95093616	95093913	95093955	95089959	95090077	95094479	95094563	239,284,313	31,23,34	255,252,234	44,52,65	226	167	6.78364996942e-05	0.851,0.901,0.872	0.811,0.782,0.727	0.101
ENSMUSG00000057335	Cep170	chr1	-	176761350	176761500	176769232	176769526	176758396	176758517	176769712	176769870	97,150,131	86,109,119	148,129,129	201,229,172	419	275	6.78562493518e-05	0.425,0.475,0.419	0.326,0.27,0.33	0.131
ENSMUSG00000045962	Wnk1	chr6	-	119951014	119951131	119951634	119951797	119950322	119950672	119951897	119951998	351,437,410	691,763,706	454,513,382	519,593,469	288	242	6.83893521131e-05	0.299,0.325,0.328	0.424,0.421,0.406	-0.1
ENSMUSG00000036867	Smad6	chr9	-	64007530	64007608	64012214	64012271	63953075	63954056	64020204	64022059	121,156,140	165,208,181	108,141,132	284,309,273	182	203	6.8485893787e-05	0.45,0.455,0.463	0.298,0.337,0.35	0.128
ENSMUSG00000031545	Gpat4	chr8	-	23175507	23175636	23179414	23179500	23175339	23175419	23179768	23179824	123,144,132	410,448,503	291,300,275	611,586,635	211	254	7.00779823439e-05	0.265,0.279,0.24	0.364,0.381,0.343	-0.101
ENSMUSG00000053070	9230110C19Rik	chr9	-	8027100	8027267	8037459	8037535	8025961	8026134	8042408	8042490	75,96,86	82,71,97	54,55,62	101,117,124	201	292	7.08600710082e-05	0.571,0.663,0.563	0.437,0.406,0.421	0.178
ENSMUSG00000039988	Ankrd13c	chr3	+	157972231	157972317	157988639	157988784	157962277	157962382	157991680	157991812	70,74,108	150,218,219	189,179,157	228,229,231	211	270	7.09070781828e-05	0.374,0.303,0.387	0.515,0.5,0.465	-0.139
ENSMUSG00000054452	Aes	chr10	+	81561218	81561316	81564094	81564158	81559493	81559668	81564672	81564717	1099,687,777	1848,2070,2178	1271,1877,1509	2162,2334,2182	223	189	7.10234960938e-05	0.335,0.22,0.232	0.333,0.405,0.37	-0.107
ENSMUSG00000041895	Wipi1	chr11	-	109579626	109579791	109582371	109582479	109578290	109578398	109583126	109583197	79,103,89	224,275,296	127,125,129	218,204,219	233	290	7.29160877804e-05	0.305,0.318,0.272	0.42,0.433,0.423	-0.127
ENSMUSG00000002031	Ift46	chr9	+	44789566	44789627	44789890	44789976	44786837	44786904	44790484	44790895	135,198,161	328,332,387	207,219,210	238,275,284	186	211	7.29160877804e-05	0.318,0.404,0.321	0.497,0.475,0.456	-0.128
ENSMUSG00000040785	Ttc3	chr16	+	94408553	94408716	94409683	94409729	94403313	94403368	94415948	94416009	292,437,433	43,40,61	389,378,408	88,87,92	288	171	7.3236331896e-05	0.801,0.866,0.808	0.724,0.721,0.725	0.102
ENSMUSG00000003992	Ssbp2	chr13	+	91524584	91524657	91539334	91539396	91461049	91461248	91564609	91564694	115,131,131	90,131,138	197,168,152	331,277,242	198	187	7.3236331896e-05	0.547,0.486,0.473	0.36,0.364,0.372	0.137
ENSMUSG00000040591	1110051M20Rik	chr2	-	91304748	91304833	91383728	91383859	91284234	91284320	91421865	91421968	424,592,569	125,180,192	523,536,488	278,268,229	256	210	7.3683960732e-05	0.736,0.73,0.709	0.607,0.621,0.636	0.104
ENSMUSG00000035620	Ric8b	chr10	+	84980047	84980192	84992119	84992264	84970728	84970824	85015075	85016446	164,224,223	156,267,291	299,311,250	210,207,182	270	270	7.39627955613e-05	0.513,0.456,0.434	0.587,0.6,0.579	-0.121
ENSMUSG00000028961	Pgd	chr4	-	149160834	149160953	149161628	149161694	149159926	149160128	149165049	149165229	669,739,669	822,790,746	468,497,451	771,846,815	191	244	7.4129844852e-05	0.51,0.544,0.534	0.437,0.429,0.414	0.103
ENSMUSG00000047766	Lrrc49	chr9	-	60593605	60593759	60598085	60598195	60587228	60587891	60601302	60601488	110,162,135	248,387,367	216,195,179	273,341,259	235	279	7.47012041015e-05	0.345,0.332,0.304	0.484,0.404,0.451	-0.119
ENSMUSG00000035683	Melk	chr4	+	44306989	44307106	44308905	44309049	44306031	44306117	44310289	44310358	223,279,250	148,227,185	404,405,416	198,187,169	242	269	7.54792638984e-05	0.626,0.577,0.6	0.694,0.707,0.732	-0.11
ENSMUSG00000032050	Rdx	chr9	+	52068129	52068276	52068806	52068903	52067360	52067444	52069614	52069778	553,880,853	790,1045,925	1144,1046,936	865,827,856	272	222	7.55132382e-05	0.364,0.407,0.429	0.519,0.508,0.472	-0.1
ENSMUSG00000021687	Scamp1	chr13	-	94233081	94233180	94252992	94253070	94232071	94232180	94285219	94285829	162,215,198	161,251,212	165,146,183	299,292,294	203	224	7.59973507202e-05	0.526,0.486,0.508	0.378,0.356,0.407	0.126
ENSMUSG00000027560	Dok5	chr2	+	170832881	170833071	170870810	170870931	170830068	170830188	170879173	170879769	188,230,196	426,535,604	107,93,110	125,137,191	315	246	7.63410020286e-05	0.256,0.251,0.202	0.401,0.346,0.31	-0.116
ENSMUSG00000057691	Zfp746	chr6	-	48067168	48067360	48082153	48082267	48066428	48066554	48083092	48083174	98,130,164	275,417,340	168,187,193	296,276,263	239	317	7.82977348445e-05	0.321,0.293,0.39	0.429,0.473,0.493	-0.13
ENSMUSG00000033004	Mycbp2	chr14	-	103201211	103201437	103204321	103204540	103200073	103200192	103205176	103205277	53,86,92	38,55,38	68,82,45	93,98,58	344	351	7.86160647866e-05	0.587,0.615,0.712	0.427,0.461,0.442	0.195
ENSMUSG00000021597	Slf1	chr13	-	77103480	77103624	77104533	77104677	77100921	77101056	77105975	77106104	38,52,46	97,174,115	99,105,75	132,143,132	269	269	7.86392264385e-05	0.281,0.23,0.286	0.429,0.423,0.362	-0.139
ENSMUSG00000035325	Sec31a	chr5	-	100405443	100405642	100407156	100407280	100404014	100404110	100408033	100408113	293,505,397	559,780,592	442,466,403	456,481,450	249	324	7.93843728182e-05	0.405,0.457,0.466	0.558,0.558,0.538	-0.109
ENSMUSG00000033434	Gtpbp6	chr5	-	110106652	110106783	110107059	110107197	110106265	110106336	110107855	110108197	71,60,72	182,216,209	112,153,119	227,212,193	263	256	8.09463633363e-05	0.275,0.213,0.251	0.324,0.413,0.375	-0.124
ENSMUSG00000068328	Aup1	chr6	+	83056367	83056434	83056541	83056644	83056066	83056140	83056758	83056878	211,265,222	529,947,906	299,307,302	653,625,578	192	228	8.10401398497e-05	0.321,0.249,0.225	0.352,0.368,0.383	-0.103
ENSMUSG00000035247	Hectd1	chr12	-	51794738	51794877	51797836	51798011	51794413	51794584	51798653	51798768	248,224,236	159,201,153	213,287,235	306,311,276	300	264	8.24388176706e-05	0.579,0.495,0.576	0.38,0.448,0.428	0.131
ENSMUSG00000024078	Ttc27	chr17	+	74770242	74770356	74777643	74777739	74751061	74751128	74780782	74780905	255,442,435	87,124,121	248,297,298	143,134,143	239	221	8.27580624523e-05	0.73,0.767,0.769	0.616,0.672,0.658	0.107
ENSMUSG00000032740	Ccdc88a	chr11	+	29455369	29455516	29456457	29456602	29453118	29453277	29460848	29461033	101,145,109	62,84,63	117,98,103	132,134,95	272	270	8.2948203723e-05	0.618,0.631,0.632	0.468,0.421,0.518	0.158
ENSMUSG00000029192	Tbc1d14	chr5	-	36508359	36508431	36514038	36514119	36507577	36507706	36519272	36519379	308,395,404	100,128,168	332,311,297	188,176,187	206	197	8.39395349299e-05	0.747,0.747,0.697	0.628,0.628,0.603	0.111
ENSMUSG00000030613	Ccdc90b	chr7	+	92572538	92572640	92574621	92574663	92568471	92568575	92574743	92574815	333,418,353	252,397,414	412,451,415	265,227,232	227	167	8.47199261147e-05	0.493,0.436,0.385	0.534,0.594,0.568	-0.127
ENSMUSG00000021311	Mtr	chr13	-	12200196	12200278	12204742	12204863	12199045	12199144	12205289	12205357	117,153,129	163,173,177	120,151,148	94,117,95	246	207	8.5009195063e-05	0.377,0.427,0.38	0.518,0.521,0.567	-0.141
ENSMUSG00000057101	Zfp180	chr7	+	24097820	24097895	24101447	24101568	24085425	24085506	24104404	24104558	93,87,91	251,325,362	130,161,113	291,295,217	200	246	8.62331680826e-05	0.313,0.248,0.236	0.355,0.402,0.39	-0.117
ENSMUSG00000020736	Nt5c	chr11	-	115490852	115490967	115491270	115491371	115490419	115490744	115491606	115491862	615,605,544	419,526,532	386,458,463	519,605,585	226	240	8.69926454452e-05	0.609,0.55,0.521	0.441,0.446,0.457	0.112
ENSMUSG00000039470	Zdhhc2	chr8	+	40467910	40468003	40472912	40473025	40467428	40467555	40474734	40474807	237,416,340	186,235,260	484,512,412	519,552,482	218	238	8.75315955803e-05	0.582,0.659,0.588	0.504,0.503,0.483	0.113
ENSMUSG00000019731	Slc35e1	chr8	-	72488120	72488246	72489451	72489589	72484573	72484906	72491841	72491912	166,162,183	357,475,362	223,257,284	348,374,281	263	251	8.76472546343e-05	0.307,0.246,0.325	0.379,0.396,0.491	-0.129
ENSMUSG00000028245	Nsmaf	chr4	-	6424878	6424987	6426401	6426473	6423321	6423498	6428391	6428521	141,190,180	268,552,428	133,116,128	177,184,158	197	234	8.84203818978e-05	0.385,0.29,0.333	0.472,0.428,0.49	-0.127
ENSMUSG00000037851	Iars	chr13	+	49703166	49703262	49704270	49704393	49702487	49702548	49704832	49704924	119,152,181	227,276,270	298,262,257	306,285,268	221	248	8.97124380286e-05	0.37,0.382,0.429	0.522,0.508,0.518	-0.122
ENSMUSG00000069539	Scyl2	chr10	-	89654103	89654226	89656707	89656884	89652942	89653056	89657809	89657935	201,331,372	293,562,473	397,413,401	393,425,324	302	248	8.97124380286e-05	0.36,0.326,0.392	0.453,0.444,0.504	-0.108
ENSMUSG00000037072	Sep15	chr3	+	144577585	144577753	144590611	144590675	144570425	144570799	144594900	144594950	960,983,1142	632,964,904	1356,1347,1195	1529,1705,1595	293	189	9.25220568379e-05	0.495,0.397,0.449	0.364,0.338,0.326	0.104
ENSMUSG00000027936	Crtc2	chr3	+	90260696	90261103	90262450	90262714	90260125	90260370	90263170	90263357	348,425,423	137,180,185	226,242,269	169,189,154	532	389	9.33097591055e-05	0.65,0.633,0.626	0.494,0.484,0.561	0.123
ENSMUSG00000028232	Tmem68	chr4	-	3551751	3551891	3560498	3560692	3549040	3550579	3564092	3564257	29,34,73	86,142,180	82,74,70	127,109,111	319	265	9.33097591055e-05	0.219,0.166,0.252	0.349,0.361,0.344	-0.139
ENSMUSG00000031753	Cog4	chr8	+	110874145	110874208	110879005	110879122	110868201	110868367	110879632	110879725	86,136,96	325,388,362	170,248,212	425,434,418	188	242	9.44955583723e-05	0.254,0.311,0.254	0.34,0.424,0.395	-0.113
ENSMUSG00000052299	Ltn1	chr16	-	87423397	87423578	87424828	87424881	87420808	87420982	87425567	87425798	47,89,72	51,63,86	85,55,53	143,127,134	178	306	9.49342726528e-05	0.613,0.708,0.59	0.505,0.427,0.405	0.191
ENSMUSG00000031730	Dhodh	chr8	-	109601422	109601505	109603302	109603502	109596029	109596217	109606207	109606420	184,265,268	84,94,88	211,183,195	131,153,113	325	208	9.49342726528e-05	0.584,0.643,0.661	0.508,0.434,0.525	0.14
ENSMUSG00000024357	Sil1	chr18	-	35348639	35348760	35418056	35418195	35341097	35341197	35438266	35438380	108,154,143	95,160,148	196,201,206	114,126,103	264	246	9.54198561726e-05	0.514,0.473,0.474	0.616,0.598,0.651	-0.135
ENSMUSG00000029673	Auts2	chr5	-	131446806	131446884	131451883	131452025	131445398	131445482	131457838	131457910	310,522,508	151,187,169	359,365,319	228,235,199	267	203	9.70325053415e-05	0.61,0.68,0.696	0.545,0.541,0.549	0.117
ENSMUSG00000028780	Sema3c	chr5	+	17655002	17655065	17662919	17663039	17653707	17653868	17670449	17670540	117,142,114	88,123,88	132,105,80	160,161,146	188	245	9.91841549171e-05	0.634,0.601,0.628	0.518,0.459,0.417	0.156
ENSMUSG00000038535	Zfp280d	chr9	+	72307950	72308068	72312077	72312248	72301866	72302006	72312650	72312760	221,271,254	143,161,173	252,266,206	257,257,241	243	296	0.000102797532841	0.653,0.672,0.641	0.544,0.558,0.51	0.118
ENSMUSG00000023039	Krt7	chr15	+	101411428	101411488	101412710	101412779	101411102	101411241	101413968	101414180	30,9,26	158,252,242	26,26,23	121,95,76	185	194	0.000103275521861	0.166,0.036,0.101	0.184,0.223,0.241	-0.115
ENSMUSG00000026305	Lrrfip1	chr1	+	91108579	91108672	91110354	91110447	91107297	91107390	91112155	91112297	1,6,14	26,40,42	2,0,0	28,22,30	218	218	0.000103314428961	0.037,0.13,0.25	0.067,0.0,0.0	0.117
ENSMUSG00000033918	Parl	chr16	-	20287856	20287952	20298130	20298326	20285764	20287069	20302208	20302340	458,618,569	137,217,354	382,423,397	312,319,350	321	221	0.000103643972909	0.697,0.662,0.525	0.457,0.477,0.438	0.171
ENSMUSG00000002825	Qtrt1	chr9	+	21412392	21412531	21417064	21417143	21412232	21412301	21417271	21417387	86,88,94	221,231,177	144,135,170	198,216,194	264	204	0.000104404168444	0.231,0.227,0.291	0.36,0.326,0.404	-0.114
ENSMUSG00000038708	Golga4	chr9	+	118566958	118566979	118567180	118567249	118565275	118565667	118568963	118569039	21,42,39	144,218,166	19,21,16	227,236,198	146	194	0.000104404168444	0.162,0.204,0.238	0.1,0.106,0.097	0.1
ENSMUSG00000028883	Sema3a	chr5	+	13516203	13516297	13523053	13523173	13473398	13473518	13556527	13556670	373,468,435	318,357,381	255,234,196	321,343,235	219	245	0.000104404168444	0.568,0.595,0.561	0.471,0.433,0.483	0.112
ENSMUSG00000039233	Tbce	chr13	-	14001109	14001178	14003542	14003696	14000057	14000117	14005142	14005283	224,256,241	38,72,86	262,253,254	141,122,142	279	194	0.000104838051401	0.804,0.712,0.661	0.564,0.59,0.554	0.156
ENSMUSG00000028345	Tex10	chr4	-	48434901	48435083	48436436	48436517	48433107	48433318	48451925	48452059	143,209,205	228,372,310	305,334,351	354,327,328	206	307	0.000104839438574	0.483,0.456,0.496	0.562,0.604,0.615	-0.115
ENSMUSG00000020817	Rabep1	chr11	+	70887010	70887171	70893568	70893688	70884764	70884968	70900471	70900607	349,379,343	177,194,222	248,258,243	256,221,193	286	245	0.000107081281943	0.628,0.626,0.57	0.454,0.5,0.519	0.117
ENSMUSG00000025702	March8	chr6	+	116392523	116392574	116403419	116403600	116376692	116376863	116405634	116405782	94,153,138	100,130,110	148,118,103	197,208,166	176	306	0.000109402123348	0.62,0.672,0.686	0.566,0.497,0.519	0.132
ENSMUSG00000060679	Mrps9	chr1	+	42898439	42898608	42899352	42899549	42896092	42896168	42903294	42903464	201,241,251	401,523,490	336,282,300	364,422,399	294	322	0.000109975316	0.354,0.335,0.359	0.503,0.423,0.452	-0.11
ENSMUSG00000020380	Rad50	chr11	-	53684125	53684301	53688094	53688277	53683201	53683439	53692112	53692319	152,196,188	68,84,71	121,111,99	92,73,97	308	301	0.000110496219056	0.686,0.695,0.721	0.562,0.598,0.499	0.148
ENSMUSG00000067629	Syngap1	chr17	+	26944632	26944754	26946632	26946738	26941452	26941518	26952561	26952653	5,8,13	11,20,20	11,17,10	4,3,6	247	231	0.000110643391342	0.298,0.272,0.378	0.72,0.841,0.609	-0.407
ENSMUSG00000032745	Gpbp1	chr13	-	111448932	111448999	111453023	111453247	111447895	111447955	111453372	111453496	589,851,811	304,459,579	806,900,829	328,326,304	349	192	0.000110852306955	0.516,0.505,0.435	0.575,0.603,0.6	-0.107
ENSMUSG00000039176	Polg	chr7	-	79456040	79456148	79456434	79456512	79455434	79455595	79456707	79456828	137,200,195	92,141,144	195,154,168	193,236,227	203	233	0.000110852306955	0.631,0.619,0.609	0.537,0.428,0.459	0.145
ENSMUSG00000029510	Gpc2	chr5	-	138277406	138277487	138278214	138278537	138276583	138276746	138278838	138278997	344,428,462	147,192,188	407,371,325	245,264,241	448	206	0.000111528267128	0.518,0.506,0.531	0.433,0.393,0.383	0.115
ENSMUSG00000002055	Spag5	chr11	+	78319466	78319578	78319985	78320072	78315899	78316041	78320331	78320452	486,729,640	382,488,399	381,393,360	391,450,358	237	212	0.000114589782216	0.532,0.572,0.589	0.466,0.439,0.474	0.105
ENSMUSG00000045205	Dpy19l4	chr4	-	11277928	11277985	11281003	11281124	11276863	11276946	11285053	11285173	139,187,215	28,21,24	156,165,126	50,44,38	246	182	0.000115192128142	0.786,0.868,0.869	0.698,0.735,0.71	0.127
ENSMUSG00000001998	Ap4e1	chr2	+	127028171	127028293	127033529	127033689	127019285	127019359	127035043	127035210	31,39,23	66,79,51	49,67,40	53,56,38	247	285	0.000115327293969	0.351,0.363,0.342	0.516,0.58,0.548	-0.196
ENSMUSG00000017132	Cyth1	chr11	-	118177219	118177296	118182219	118182331	118170825	118170897	118182764	118182913	184,293,280	51,83,104	198,184,166	99,106,97	237	202	0.000115538049406	0.755,0.751,0.696	0.63,0.597,0.593	0.127
ENSMUSG00000018651	Tada2a	chr11	-	84082037	84082111	84087110	84087182	84078919	84079777	84090548	84090659	235,302,378	137,196,151	189,201,125	165,179,161	197	199	0.000116132178325	0.634,0.609,0.717	0.536,0.531,0.44	0.151
ENSMUSG00000020898	Ctc1	chr11	+	69029685	69029812	69030483	69030598	69027863	69028064	69030690	69031006	272,402,299	399,499,527	351,410,421	397,340,331	252	240	0.000116408336187	0.394,0.434,0.351	0.457,0.535,0.548	-0.12
ENSMUSG00000086841	2410006H16Rik	chr11	+	62603596	62603646	62604402	62604466	62603234	62603282	62604654	62604807	321,255,242	149,181,179	381,397,397	392,387,487	175	189	0.000118227773127	0.699,0.603,0.594	0.512,0.526,0.468	0.13
ENSMUSG00000036503	Rnf13	chr3	+	57769039	57769120	57779382	57779508	57764256	57764382	57796197	57796285	36,70,82	197,223,242	109,106,105	218,206,179	206	251	0.000119671895467	0.182,0.277,0.292	0.379,0.385,0.417	-0.143
ENSMUSG00000025409	Mbd6	chr10	-	127283391	127283444	127283525	127283939	127283024	127283088	127284042	127284212	240,257,291	103,130,141	162,158,158	156,114,117	539	178	0.000119849946316	0.435,0.395,0.405	0.255,0.314,0.308	0.119
ENSMUSG00000032560	Dnajc13	chr9	-	104238464	104238540	104246759	104246840	104237576	104237726	104262698	104262930	82,93,70	81,107,107	35,48,36	95,102,98	206	201	0.000120503270169	0.497,0.459,0.39	0.264,0.315,0.264	0.168
ENSMUSG00000016028	Celsr1	chr15	-	85903285	85903411	85903925	85904052	85902801	85902896	85905438	85905518	77,124,124	199,217,263	275,320,242	321,354,369	252	251	0.000120941592037	0.278,0.363,0.32	0.46,0.474,0.395	-0.123
ENSMUSG00000034667	Xpot	chr10	-	121611475	121611712	121613222	121613391	121609696	121609735	121613486	121613660	252,256,250	228,259,229	436,468,410	285,255,242	294	362	0.000120992857779	0.576,0.549,0.573	0.653,0.693,0.676	-0.108
ENSMUSG00000066406	Akap13	chr7	+	75679819	75679873	75683393	75683459	75677105	75677479	75685116	75685309	6,6,10	0,0,0	5,17,15	3,6,1	179	191	0.000123019988177	1.0,1.0,1.0	0.64,0.751,0.941	0.223
ENSMUSG00000029060	Mib2	chr4	-	155655104	155655170	155655521	155655700	155654681	155654993	155656071	155656305	79,80,79	60,82,85	162,158,173	81,79,86	304	191	0.000124482830743	0.453,0.38,0.369	0.557,0.557,0.558	-0.157
ENSMUSG00000079109	Pms2	chr5	+	143928098	143928266	143928941	143929042	143925220	143926073	143929180	143929350	116,171,116	167,241,225	166,182,181	166,160,169	293	226	0.000125690917984	0.349,0.354,0.285	0.435,0.467,0.452	-0.122
ENSMUSG00000042572	Ube2q1	chr3	+	89780888	89780947	89781046	89781095	89780686	89780777	89781367	89781463	306,353,361	451,519,569	414,396,409	406,421,370	184	174	0.000128765315353	0.391,0.391,0.375	0.491,0.471,0.511	-0.105
ENSMUSG00000027408	Cpxm1	chr2	-	130393070	130393210	130393383	130393681	130391237	130391340	130393765	130393945	100,105,99	168,179,183	119,178,142	147,124,120	423	265	0.000128776422244	0.272,0.269,0.253	0.336,0.473,0.426	-0.147
ENSMUSG00000040274	Cdk6	chr5	+	3428990	3429158	3473118	3473228	3390680	3390816	3515453	3515504	113,143,118	47,57,50	106,123,69	90,82,71	293	235	0.000128776422244	0.659,0.668,0.654	0.486,0.546,0.438	0.17
ENSMUSG00000037466	4930427A07Rik	chr12	+	113157577	113157727	113158068	113158167	113157160	113157363	113161302	113161389	269,348,360	129,168,168	423,427,461	364,330,298	275	224	0.000130734924571	0.629,0.628,0.636	0.486,0.513,0.558	0.112
ENSMUSG00000026753	Ppp6c	chr2	-	39204832	39204974	39206651	39206717	39200041	39200121	39210957	39211053	197,308,252	248,436,422	239,243,203	537,526,494	191	267	0.000130734924571	0.526,0.497,0.455	0.384,0.392,0.365	0.112
ENSMUSG00000051674	Dcun1d4	chr5	+	73534605	73534697	73544046	73544155	73531503	73531574	73555358	73555463	215,227,295	82,127,125	190,164,171	189,120,117	217	234	0.000133208293173	0.739,0.658,0.718	0.52,0.596,0.612	0.129
ENSMUSG00000070372	Capza1	chr3	-	104825406	104825469	104828526	104828598	104822778	104825124	104834097	104834176	371,520,532	362,586,615	562,550,480	401,385,352	197	188	0.000133506370307	0.494,0.459,0.452	0.572,0.577,0.565	-0.103
ENSMUSG00000053293	Pom121	chr5	-	135383070	135383244	135383626	135383729	135380919	135382536	135383838	135383963	352,487,421	562,683,717	404,482,381	425,465,407	228	299	0.000134010302876	0.451,0.483,0.435	0.555,0.576,0.551	-0.104
ENSMUSG00000032478	Nme6	chr9	+	109835317	109835414	109841926	109842087	109833195	109833295	109842451	109842974	417,424,454	399,414,433	322,306,310	457,449,481	222	286	0.000134262401414	0.574,0.569,0.575	0.476,0.468,0.454	0.107
ENSMUSG00000021611	Tert	chr13	+	73634151	73634347	73635419	73635600	73627350	73628674	73636356	73636536	23,26,36	70,107,107	51,49,50	81,83,70	321	306	0.000135106614055	0.239,0.188,0.243	0.375,0.36,0.405	-0.157
ENSMUSG00000028096	Gpr89	chr3	-	96889908	96889989	96890802	96890923	96882518	96882628	96892865	96892967	296,261,285	49,90,73	181,215,205	94,100,93	246	206	0.000136555711636	0.835,0.708,0.766	0.617,0.643,0.649	0.133
ENSMUSG00000032527	Pccb	chr9	-	101023135	101023249	101030174	101030243	101012704	101012815	101031855	101031975	123,143,133	129,160,148	159,162,141	305,288,258	194	239	0.000136691465936	0.54,0.524,0.525	0.391,0.409,0.402	0.129
ENSMUSG00000001376	Vps50	chr6	+	3524092	3524175	3532157	3532200	3522682	3522718	3533471	3533570	51,63,86	63,67,87	125,109,120	67,71,43	208	168	0.000136764232006	0.395,0.432,0.444	0.601,0.554,0.693	-0.192
ENSMUSG00000035133	Arhgap5	chr12	+	52542488	52542636	52557488	52557566	52516076	52519967	52559967	52560099	303,460,478	371,590,476	562,523,488	424,377,395	273	203	0.000137390918814	0.378,0.367,0.427	0.496,0.508,0.479	-0.104
ENSMUSG00000035392	Dennd1a	chr2	-	38021355	38021466	38039151	38039205	38003373	38003474	38043338	38043419	32,27,19	104,112,85	59,57,49	104,118,81	179	236	0.000141264754877	0.289,0.241,0.228	0.428,0.389,0.444	-0.168
ENSMUSG00000038146	Notch3	chr17	-	32144701	32144834	32146406	32146591	32144366	32144624	32146980	32147128	424,377,411	180,239,228	440,629,520	415,494,439	310	258	0.000141423443385	0.662,0.568,0.6	0.469,0.514,0.496	0.117
ENSMUSG00000022682	Rrn3	chr16	+	13781992	13782098	13784072	13784129	13780698	13780839	13788777	13788867	213,253,230	65,71,85	229,197,206	110,113,126	231	182	0.000141432405792	0.721,0.737,0.681	0.621,0.579,0.563	0.125
ENSMUSG00000063952	Brpf3	chr17	+	28823972	28824066	28831313	28831411	28821085	28821592	28835761	28835916	122,130,173	79,94,96	137,137,96	135,152,126	219	223	0.000145910140874	0.611,0.585,0.647	0.508,0.479,0.437	0.14
ENSMUSG00000026361	Cdc73	chr1	-	143677638	143677855	143685922	143686011	143671329	143671428	143691274	143691327	200,259,368	397,511,504	296,254,265	288,290,278	214	342	0.000146595260531	0.446,0.448,0.539	0.622,0.583,0.604	-0.125
ENSMUSG00000028917	Plekhm2	chr4	-	141630991	141631056	141631289	141631380	141630571	141630660	141631509	141631579	137,140,121	35,38,50	157,171,160	97,111,86	216	190	0.000146922888602	0.775,0.764,0.68	0.587,0.575,0.621	0.145
ENSMUSG00000028292	Rars2	chr4	+	34633657	34633713	34639244	34639321	34630476	34630570	34645696	34645855	59,101,76	266,360,364	97,82,111	264,217,210	181	202	0.000147713959044	0.198,0.238,0.189	0.291,0.297,0.371	-0.111
ENSMUSG00000029192	Tbc1d14	chr5	-	36522926	36523009	36543176	36543297	36520443	36520561	36571295	36572037	88,119,177	126,183,198	133,118,110	294,263,261	246	208	0.000149594804696	0.371,0.355,0.43	0.277,0.275,0.263	0.114
ENSMUSG00000022913	Psmg1	chr16	-	95983792	95983991	95987292	95987355	95982101	95982238	95987959	95988111	193,324,337	333,495,431	304,299,267	589,720,692	188	324	0.000149656531021	0.5,0.53,0.574	0.471,0.417,0.399	0.106
ENSMUSG00000020196	Cabin1	chr10	-	75745228	75745397	75747825	75747975	75743201	75743338	75750043	75750173	290,314,292	95,120,109	233,233,196	157,122,123	275	294	0.000150624428296	0.765,0.737,0.741	0.613,0.671,0.63	0.11
ENSMUSG00000019796	Lrp11	chr10	+	7598706	7598848	7602828	7602954	7596103	7596264	7604173	7604383	18,19,23	40,55,57	84,69,56	93,51,73	267	251	0.000152190160568	0.297,0.245,0.275	0.459,0.56,0.419	-0.207
ENSMUSG00000028869	Gnl2	chr4	+	125042613	125042680	125043564	125043723	125040936	125041121	125044223	125044337	264,346,345	360,572,588	256,224,231	598,587,542	192	284	0.00015441626061	0.52,0.472,0.465	0.388,0.361,0.387	0.107
ENSMUSG00000027353	Mcm8	chr2	+	132817704	132817788	132819602	132819685	132817073	132817245	132819978	132820128	93,152,182	184,327,288	141,163,142	166,189,147	209	208	0.000154652520098	0.335,0.316,0.386	0.458,0.462,0.49	-0.124
ENSMUSG00000006215	Zbtb17	chr4	+	141465523	141465640	141465721	141465842	141465348	141465436	141465976	141466107	178,256,295	407,434,605	355,371,359	458,475,466	242	246	0.000156303664999	0.308,0.375,0.331	0.441,0.443,0.439	-0.103
ENSMUSG00000053414	Hunk	chr16	+	90447309	90447365	90453679	90453815	90432513	90432806	90464140	90464268	159,163,124	508,610,614	181,171,162	418,415,395	181	261	0.000156303664999	0.311,0.278,0.226	0.384,0.373,0.372	-0.105
ENSMUSG00000033365	Ipo13	chr4	-	117894743	117894925	117895211	117895301	117894485	117894657	117895419	117895478	106,127,118	306,396,403	172,215,174	340,379,363	215	307	0.000156572360777	0.331,0.314,0.295	0.419,0.448,0.406	-0.111
ENSMUSG00000027330	Cdc25b	chr2	+	131193594	131193687	131194114	131194177	131193238	131193412	131194338	131194406	236,355,292	306,399,410	387,375,374	299,318,311	218	188	0.000156572360777	0.399,0.434,0.38	0.527,0.504,0.509	-0.109
ENSMUSG00000042208	0610010F05Rik	chr11	-	23588634	23588734	23589950	23589983	23584519	23584611	23593425	23593525	13,23,23	147,267,253	37,41,45	216,210,221	158	225	0.000156947309635	0.112,0.109,0.115	0.196,0.218,0.225	-0.101
ENSMUSG00000038369	Ncoa6	chr2	-	155399654	155399691	155402671	155402740	155395719	155395871	155405474	155408450	213,283,337	56,113,70	242,245,248	111,145,133	194	162	0.000157478090071	0.761,0.677,0.801	0.645,0.585,0.609	0.133
ENSMUSG00000024566	Atp9b	chr18	-	80847171	80847252	80858543	80858638	80844526	80844602	80869741	80869793	112,120,99	77,63,64	84,90,78	92,98,100	220	206	0.000157998548493	0.577,0.641,0.592	0.461,0.462,0.422	0.155
ENSMUSG00000039205	Ciz1	chr2	+	32370241	32370344	32371635	32371757	32370031	32370125	32372297	32372495	157,183,165	237,236,234	223,255,229	203,221,186	228	247	0.000158042884898	0.418,0.457,0.433	0.543,0.556,0.572	-0.121
ENSMUSG00000010936	Vac14	chr8	+	110653611	110653677	110671025	110671182	110653231	110653376	110682491	110682624	131,166,170	305,447,485	217,207,192	310,376,329	191	282	0.000158055635445	0.388,0.354,0.341	0.508,0.448,0.463	-0.112
ENSMUSG00000031634	Ufsp2	chr8	+	45980572	45980639	45983522	45983680	45980314	45980492	45984040	45984233	227,297,237	280,306,308	126,156,158	282,291,260	192	283	0.000159864084381	0.544,0.589,0.531	0.397,0.441,0.472	0.118
ENSMUSG00000028309	Rnf20	chr4	+	49653064	49653277	49654190	49654316	49652521	49652671	49654446	49654587	619,743,711	345,404,394	620,698,610	512,598,489	338	251	0.000162478204426	0.571,0.577,0.573	0.473,0.464,0.481	0.101
ENSMUSG00000003762	Coq8b	chr7	+	27237377	27237455	27239796	27239919	27233940	27234007	27240039	27240125	25,30,36	156,149,171	62,80,89	196,229,183	203	248	0.000162629223916	0.164,0.197,0.205	0.279,0.299,0.373	-0.128
ENSMUSG00000022747	St3gal6	chr16	-	58493679	58493861	58507447	58507614	58488903	58488981	58523501	58523672	13,26,35	13,15,11	32,16,21	49,41,54	292	307	0.000163106183375	0.513,0.646,0.77	0.407,0.291,0.29	0.314
ENSMUSG00000032126	Hmbs	chr9	-	44336925	44337012	44337355	44337475	44336349	44336845	44337651	44337690	241,275,286	380,447,474	386,361,402	384,439,387	245	212	0.000163136462039	0.354,0.347,0.343	0.465,0.416,0.473	-0.103
ENSMUSG00000029168	Dpysl5	chr5	+	30781478	30781523	30783194	30783270	30778867	30778936	30784310	30784467	140,181,162	373,517,434	308,294,266	594,481,446	170	201	0.000164543924951	0.307,0.293,0.306	0.38,0.42,0.414	-0.103
ENSMUSG00000026924	Sec16a	chr2	-	26421373	26421456	26422007	26422253	26419620	26419770	26423453	26423637	216,248,257	143,142,117	227,246,234	181,242,242	371	208	0.000165611487236	0.459,0.495,0.552	0.413,0.363,0.352	0.126
ENSMUSG00000027952	Pmvk	chr3	+	89461881	89461945	89464295	89464448	89459117	89459464	89467546	89467676	144,201,177	720,612,714	232,262,210	547,587,563	189	278	0.000165611487236	0.227,0.326,0.267	0.384,0.396,0.354	-0.105
ENSMUSG00000024234	Mtpap	chr18	+	4379568	4379741	4380653	4380887	4375591	4375778	4383188	4383413	241,310,260	72,116,134	213,213,178	144,128,176	298	359	0.000165977804734	0.801,0.763,0.7	0.641,0.667,0.549	0.136
ENSMUSG00000058594	Fbxo18	chr2	-	11759928	11760023	11760480	11760573	11758279	11758448	11762830	11763021	273,390,386	165,250,212	378,336,352	350,339,307	218	220	0.00016623445862	0.625,0.612,0.648	0.522,0.5,0.536	0.109
ENSMUSG00000055371	Stam2	chr2	-	52716424	52716571	52719696	52719795	52715687	52715757	52719901	52719977	99,96,89	207,340,309	132,173,129	213,251,235	224	272	0.000169170400629	0.367,0.255,0.259	0.429,0.456,0.4	-0.135
ENSMUSG00000039842	Mcph1	chr8	+	18627117	18627240	18631515	18632643	18622606	18622694	18641564	18641665	0,1,3	113,178,132	4,9,5	109,98,98	248	1253	0.000169947296651	0.0,0.028,0.103	0.156,0.317,0.205	-0.182
ENSMUSG00000036636	Clcn7	chr17	+	25153731	25153825	25155367	25155537	25153015	25153154	25156800	25156852	93,125,160	72,64,73	81,102,86	73,122,103	219	295	0.000171179370972	0.635,0.725,0.747	0.599,0.53,0.529	0.15
ENSMUSG00000015112	Slc25a13	chr6	-	6042558	6042649	6042740	6042899	6041217	6042332	6052764	6052903	458,577,624	579,649,687	470,531,440	373,359,375	284	216	0.000175704701003	0.376,0.403,0.409	0.489,0.529,0.472	-0.101
ENSMUSG00000034109	Golim4	chr3	-	75878645	75878717	75886672	75886840	75877658	75878177	75890521	75890631	454,572,520	456,517,476	439,487,363	229,271,268	293	197	0.00017718156615	0.401,0.427,0.423	0.563,0.547,0.477	-0.112
ENSMUSG00000033502	Cdc14a	chr3	-	116308139	116308299	116322081	116322220	116298436	116298549	116328478	116328709	96,145,122	180,209,248	115,106,122	107,109,130	264	285	0.000180326645309	0.365,0.428,0.347	0.537,0.512,0.503	-0.137
ENSMUSG00000029071	Dvl1	chr4	+	155853636	155853758	155853982	155854086	155853417	155853487	155854329	155854468	261,222,260	111,102,111	288,331,266	194,225,212	247	229	0.000181148704073	0.686,0.669,0.685	0.579,0.577,0.538	0.115
ENSMUSG00000034311	Kif4	chrX	+	100715580	100715751	100716270	100716378	100713877	100714007	100717330	100717408	326,386,349	402,744,566	313,325,338	304,325,330	296	233	0.000181211955427	0.39,0.29,0.327	0.448,0.44,0.446	-0.109
ENSMUSG00000003762	Coq8b	chr7	+	27233940	27234007	27237377	27237455	27233701	27233821	27239796	27239919	29,42,39	76,91,74	69,96,77	79,103,84	192	203	0.000181211955427	0.287,0.328,0.358	0.48,0.496,0.492	-0.165
ENSMUSG00000027829	Ccnl1	chr3	-	65950479	65950544	65951433	65951554	65948690	65948790	65955203	65955276	60,99,111	181,295,246	87,127,117	173,156,150	246	190	0.000182695628155	0.204,0.206,0.258	0.28,0.386,0.376	-0.125
ENSMUSG00000020691	Mettl2	chr11	+	105135337	105135444	105137718	105137784	105132440	105132580	105139560	105140394	200,208,279	175,211,230	346,342,308	183,198,178	232	191	0.000182695628155	0.485,0.448,0.5	0.609,0.587,0.588	-0.117
ENSMUSG00000031508	Ankrd10	chr8	-	11615814	11615910	11628438	11628530	11611582	11612947	11632865	11633018	230,257,285	143,193,188	339,313,291	340,356,314	217	221	0.000183419697769	0.621,0.576,0.607	0.504,0.472,0.486	0.114
ENSMUSG00000032497	Lrrfip2	chr9	+	111190167	111190284	111199664	111199835	111188761	111188806	111205754	111205847	411,611,625	230,289,320	431,437,361	298,333,362	242	296	0.000184481800365	0.686,0.721,0.705	0.639,0.616,0.55	0.102
ENSMUSG00000021461	Fancc	chr13	-	63321866	63322044	63330520	63330620	63317352	63317556	63331840	63331893	103,106,92	72,75,77	58,78,66	103,98,87	225	303	0.000185800612123	0.658,0.656,0.617	0.431,0.517,0.505	0.159
ENSMUSG00000010110	Stx5a	chr19	+	8742253	8742497	8743079	8743135	8741487	8741575	8743352	8743423	94,100,101	122,217,192	198,219,200	207,228,203	369	181	0.000185818964597	0.274,0.184,0.205	0.319,0.32,0.326	-0.101
ENSMUSG00000024287	Thoc1	chr18	+	9959254	9959315	9960485	9960552	9959097	9959171	9962372	9962491	126,161,202	119,145,152	107,120,100	153,161,163	186	192	0.000186045530988	0.522,0.534,0.578	0.419,0.435,0.388	0.131
ENSMUSG00000027198	Ext2	chr2	-	93762552	93762684	93791009	93791103	93739569	93739759	93795634	93795774	124,144,147	327,461,500	207,206,226	446,417,377	219	257	0.000186336813106	0.308,0.268,0.257	0.353,0.367,0.413	-0.1
ENSMUSG00000021635	Rad17	chr13	-	100624419	100624566	100627509	100627656	100622797	100622918	100627759	100627845	213,317,349	186,227,261	249,266,216	308,315,267	272	272	0.000186488302702	0.534,0.583,0.572	0.447,0.458,0.447	0.112
ENSMUSG00000054942	Fam73a	chr3	-	152289055	152289142	152290459	152290532	152287504	152287603	152290790	152290909	65,64,89	233,245,269	83,99,77	152,211,143	198	212	0.000191501965879	0.23,0.219,0.262	0.369,0.334,0.366	-0.119
ENSMUSG00000000301	Pemt	chr11	-	59976838	59976984	59983442	59983558	59974067	59974179	60031712	60031820	43,50,64	18,18,29	33,37,28	37,34,29	241	271	0.000193653950622	0.729,0.757,0.713	0.501,0.55,0.521	0.209
ENSMUSG00000032850	Rnft2	chr5	-	118234140	118234217	118237126	118237596	118232401	118232502	118242457	118242516	5,7,8	17,27,34	26,32,26	35,40,31	595	202	0.000193788331955	0.091,0.081,0.074	0.201,0.214,0.222	-0.13
ENSMUSG00000029669	Tspan12	chr6	-	21795577	21795721	21799878	21799986	21771394	21772936	21806238	21806313	260,379,387	340,491,533	666,690,547	563,568,540	233	269	0.000194920693977	0.469,0.471,0.456	0.577,0.584,0.539	-0.101
ENSMUSG00000035126	Wdr78	chr4	-	103050098	103050197	103059617	103059739	103049398	103049625	103059877	103060035	71,73,59	12,33,25	73,100,61	70,71,63	247	224	0.000194920693977	0.843,0.667,0.682	0.486,0.561,0.468	0.226
ENSMUSG00000027646	Src	chr2	+	157468482	157468559	157469124	157469278	157467430	157467610	157469389	157469521	306,373,329	369,436,474	376,383,384	692,742,760	202	279	0.000195014413824	0.534,0.542,0.489	0.429,0.416,0.411	0.103
ENSMUSG00000029149	Krtcap3	chr5	+	31252191	31252571	31252654	31252789	31251926	31252103	31252894	31252996	205,190,178	124,159,178	217,166,186	257,272,274	505	260	0.000195171383623	0.46,0.381,0.34	0.303,0.239,0.259	0.127
ENSMUSG00000027220	Syt13	chr2	+	92940752	92940978	92943051	92943186	92915097	92915369	92945913	92946215	150,157,167	140,93,122	149,203,168	213,227,244	351	260	0.000196118330346	0.442,0.556,0.503	0.341,0.398,0.338	0.141
ENSMUSG00000032872	Cyb5r4	chr9	+	87047473	87047506	87049101	87049224	87042779	87042873	87055764	87055905	54,84,62	385,472,356	86,100,95	363,331,300	158	248	0.00019947413594	0.18,0.218,0.215	0.271,0.322,0.332	-0.104
ENSMUSG00000035248	Zcchc6	chr13	-	59794446	59794504	59796819	59796920	59791775	59791879	59797669	59797756	70,129,91	103,143,126	170,147,122	102,111,104	226	183	0.000201988850354	0.355,0.422,0.369	0.574,0.517,0.487	-0.144
ENSMUSG00000027304	Rtf1	chr2	+	119692115	119692226	119701117	119701265	119675067	119675280	119705438	119705643	571,650,591	330,492,394	400,433,431	446,424,399	236	273	0.000202668968831	0.667,0.604,0.634	0.509,0.542,0.555	0.1
ENSMUSG00000042050	Wdr60	chr12	-	116213373	116213505	116213681	116213781	116211724	116211948	116216480	116216541	64,75,84	41,31,38	90,96,110	99,102,93	225	257	0.000203682803508	0.641,0.734,0.716	0.509,0.518,0.575	0.163
ENSMUSG00000025534	Gusb	chr5	-	129993417	129993594	129995446	129995531	129990016	129990152	129997779	129997926	139,209,186	51,76,61	153,132,109	78,106,74	210	302	0.00020852634148	0.797,0.798,0.814	0.738,0.642,0.679	0.117
ENSMUSG00000039108	Lsm14b	chr2	+	180028957	180029074	180031793	180031871	180027899	180028035	180032060	180032222	637,726,652	200,367,290	439,482,440	344,307,267	242	203	0.000211633863714	0.728,0.624,0.653	0.517,0.568,0.58	0.113
ENSMUSG00000028670	Lypla2	chr4	-	135970453	135970519	135970607	135970639	135969958	135970006	135970859	135970965	215,222,277	351,409,398	192,139,151	397,423,443	157	191	0.000212233880523	0.427,0.398,0.458	0.37,0.286,0.293	0.111
ENSMUSG00000021357	Exoc2	chr13	-	30882248	30882373	30886188	30886314	30877547	30877613	30900784	30900903	180,211,196	60,85,73	193,195,168	142,122,94	251	250	0.000213572936168	0.749,0.712,0.728	0.575,0.614,0.64	0.12
ENSMUSG00000040234	Tm7sf3	chr6	-	146609815	146609968	146610873	146610954	146607578	146607676	146613377	146613464	65,125,139	60,67,98	119,145,118	175,191,137	206	278	0.000213636435128	0.594,0.716,0.657	0.479,0.506,0.538	0.148
ENSMUSG00000038346	Zfp384	chr6	+	125024032	125024270	125024504	125024552	125023678	125023749	125024745	125025082	312,484,439	44,59,52	311,322,260	61,76,65	363	173	0.000214303915314	0.772,0.796,0.801	0.708,0.669,0.656	0.112
ENSMUSG00000024376	Epb41l4a	chr18	-	33921829	33921934	34005984	34006422	33861145	33861237	34006768	34007206	60,50,60	1,4,5	43,69,84	0,0,0	563	230	0.000214359689674	0.961,0.836,0.831	1.0,1.0,1.0	-0.124
ENSMUSG00000003378	Grik5	chr7	-	25015807	25015973	25022440	25022614	25015304	25015530	25022985	25023095	150,213,248	308,305,349	357,361,379	319,371,395	299	291	0.000215085444179	0.322,0.405,0.409	0.521,0.486,0.483	-0.118
ENSMUSG00000006215	Zbtb17	chr4	+	141462534	141462723	141463266	141463407	141461768	141461975	141463672	141463795	162,214,189	248,270,292	284,325,267	286,263,247	314	266	0.000215344223375	0.356,0.402,0.354	0.457,0.511,0.478	-0.111
ENSMUSG00000062480	Acat3	chr17	-	12928494	12928638	12929553	12929671	12927359	12927460	12934820	12935002	175,240,240	223,248,282	420,463,455	356,350,287	243	269	0.000215359918194	0.465,0.517,0.485	0.566,0.594,0.637	-0.11
ENSMUSG00000028653	Trit1	chr4	+	123046874	123047017	123049151	123049264	123044490	123044636	123049476	123049554	28,43,36	94,94,94	79,78,79	95,110,114	268	238	0.00021830594917	0.209,0.289,0.254	0.425,0.386,0.381	-0.147
ENSMUSG00000029676	Pot1a	chr6	-	25798008	25798055	25800283	25800510	25794559	25794674	25805874	25805941	104,123,138	65,111,113	176,163,135	70,83,50	352	172	0.000218719232932	0.439,0.351,0.374	0.551,0.49,0.569	-0.149
ENSMUSG00000025453	Nnt	chr13	-	119396746	119396976	119404551	119404754	119394610	119394828	119408902	119408997	71,74,47	210,281,333	120,116,94	236,259,238	328	355	0.00022063592516	0.268,0.222,0.133	0.355,0.326,0.299	-0.119
ENSMUSG00000045576	St7l	chr3	+	104892196	104892311	104894366	104894439	104891463	104891561	104895695	104895798	78,93,110	22,17,17	122,112,95	42,64,47	240	198	0.000228260029624	0.745,0.819,0.842	0.706,0.591,0.625	0.161
ENSMUSG00000034401	Spata6	chr4	+	111746140	111746278	111774798	111774879	111720102	111720257	111778999	111779596	39,39,27	87,98,135	74,55,61	106,78,84	263	206	0.000231403638978	0.26,0.238,0.135	0.354,0.356,0.363	-0.147
ENSMUSG00000025571	Tnrc6c	chr11	+	117752976	117753144	117755330	117755522	117749576	117749817	117755962	117756106	122,127,151	263,328,351	191,221,194	308,307,274	293	317	0.000233003720467	0.334,0.295,0.318	0.402,0.438,0.434	-0.109
ENSMUSG00000000884	Gnb1l	chr16	+	18540434	18540575	18544114	18544273	18499045	18499140	18548092	18548191	157,153,180	50,77,36	121,107,104	63,95,104	266	284	0.000237117270852	0.77,0.68,0.842	0.672,0.546,0.516	0.186
ENSMUSG00000073888	Ccl27a	chr4	-	41771137	41771235	41773464	41773524	41769843	41769976	41773735	41773803	106,113,107	85,86,44	137,174,158	171,235,205	185	223	0.000237906650658	0.601,0.613,0.746	0.491,0.472,0.482	0.172
ENSMUSG00000056268	Dennd1b	chr1	+	139081172	139081273	139090453	139090555	139062860	139062971	139101967	139102093	35,58,64	19,16,30	33,36,28	30,40,35	226	227	0.000238925970421	0.649,0.785,0.682	0.525,0.475,0.446	0.223
ENSMUSG00000007029	Vars	chr17	+	35001411	35001830	35004204	35004339	35001050	35001232	35004436	35004575	925,850,614	548,708,601	445,575,622	661,726,685	544	260	0.000239638937986	0.447,0.365,0.328	0.243,0.275,0.303	0.106
ENSMUSG00000052752	Traf7	chr17	-	24513898	24513932	24514124	24514217	24513260	24513376	24514712	24514829	218,263,286	95,86,106	548,617,513	131,114,134	218	159	0.000239761792279	0.626,0.69,0.663	0.753,0.798,0.736	-0.103
ENSMUSG00000035376	Hacd2	chr16	+	35099755	35099877	35101945	35102124	35075605	35075694	35106314	35109175	202,255,268	343,677,581	233,209,219	275,308,290	247	304	0.000242646591648	0.42,0.317,0.362	0.51,0.455,0.482	-0.116
ENSMUSG00000105383	Gm42641	chr9	-	109060628	109060709	109061109	109061201	109060262	109060512	109061531	109061668	36,46,55	62,69,77	100,113,121	90,69,99	217	206	0.000243224886363	0.355,0.388,0.404	0.513,0.609,0.537	-0.171
ENSMUSG00000034445	Cyb561a3	chr19	+	10585181	10585390	10586690	10586845	10582297	10582496	10587821	10587978	48,56,41	24,39,51	44,49,44	99,105,80	334	280	0.000243827717141	0.626,0.546,0.403	0.271,0.281,0.316	0.236
ENSMUSG00000021764	Ndufs4	chr13	-	114307816	114307890	114351447	114351526	114287794	114288866	114387958	114388094	1248,1062,1277	424,673,783	1316,1333,1182	1192,1099,1093	204	199	0.000244165204323	0.742,0.606,0.614	0.519,0.542,0.513	0.129
ENSMUSG00000041438	Cirh1a	chr8	+	106900845	106900935	106904232	106904444	106898441	106898526	106906124	106906296	258,352,389	309,370,402	306,291,294	466,502,510	215	337	0.000246610191476	0.567,0.599,0.603	0.507,0.476,0.475	0.104
ENSMUSG00000041977	Arhgef11	chr3	+	87729484	87729652	87730408	87730499	87729204	87729280	87731175	87731301	98,107,116	178,180,197	120,164,146	150,149,133	293	216	0.000246813210179	0.289,0.305,0.303	0.371,0.448,0.447	-0.123
ENSMUSG00000021192	Golga5	chr12	+	102489418	102489517	102493753	102493859	102487119	102487248	102495699	102495763	309,409,356	121,167,201	286,287,256	193,198,212	224	231	0.000250196955843	0.725,0.716,0.646	0.604,0.599,0.555	0.11
ENSMUSG00000046707	Csnk2a2	chr8	-	95465650	95465710	95473370	95473421	95461545	95461629	95477211	95477313	64,136,105	225,354,440	147,131,113	218,259,265	176	185	0.000250206771801	0.23,0.288,0.201	0.415,0.347,0.309	-0.117
ENSMUSG00000037415	Ranbp10	chr8	-	105786626	105786794	105805531	105805584	105782279	105782302	105826077	105826189	15,20,25	175,179,202	42,43,23	137,154,140	178	293	0.000250501434571	0.124,0.155,0.169	0.335,0.315,0.213	-0.138
ENSMUSG00000022246	Rai14	chr15	-	10599719	10599784	10610004	10610093	10595834	10595892	10633135	10633266	126,195,202	151,212,303	196,209,156	142,156,132	214	190	0.000250645652458	0.426,0.45,0.372	0.551,0.543,0.512	-0.119
ENSMUSG00000057766	Ankrd29	chr18	-	12290716	12290815	12295878	12295989	12282302	12282401	12305610	12305711	2,2,5	0,6,6	1,0,0	2,5,9	236	224	0.000250645652458	1.0,0.24,0.442	0.322,0.0,0.0	0.453
ENSMUSG00000024542	Cep192	chr18	+	67850111	67850237	67850409	67850553	67847351	67847582	67850674	67850735	83,137,125	188,229,224	139,132,140	159,142,158	251	269	0.000250978705882	0.321,0.391,0.374	0.484,0.499,0.487	-0.128
ENSMUSG00000056268	Dennd1b	chr1	+	139081172	139081273	139085882	139085928	139062860	139062971	139090453	139090555	37,58,71	7,7,12	34,37,30	20,16,13	226	171	0.000251571574102	0.8,0.862,0.817	0.563,0.636,0.636	0.215
ENSMUSG00000024909	Efemp2	chr19	+	5475060	5475178	5475407	5475456	5474706	5474774	5476065	5476272	65,80,84	150,204,224	108,112,115	171,155,162	243	174	0.000251816681781	0.237,0.219,0.212	0.311,0.341,0.337	-0.107
ENSMUSG00000024566	Atp9b	chr18	-	80808611	80808772	80836354	80836431	80795289	80795432	80844526	80844602	39,55,44	145,240,189	87,75,80	181,207,165	202	286	0.000256002381907	0.276,0.245,0.248	0.405,0.339,0.407	-0.127
ENSMUSG00000044813	Shb	chr4	-	45447505	45447677	45458126	45458342	45444678	45444798	45489054	45489175	315,382,363	455,526,592	356,409,386	366,405,358	341	297	0.000258204285634	0.376,0.387,0.348	0.459,0.468,0.484	-0.1
ENSMUSG00000030815	Phkg2	chr7	+	127577534	127577710	127579809	127579973	127573528	127573966	127582122	127582213	135,146,143	224,295,264	271,281,327	314,366,344	301	289	0.000259879056835	0.367,0.322,0.342	0.453,0.424,0.477	-0.108
ENSMUSG00000006215	Zbtb17	chr4	+	141463266	141463407	141463672	141463795	141462534	141462723	141464236	141464478	291,366,336	506,571,645	372,336,395	447,435,368	266	248	0.000261361663762	0.349,0.374,0.327	0.437,0.419,0.5	-0.102
ENSMUSG00000024769	Cdc42bpg	chr19	+	6317603	6317685	6318357	6318574	6317374	6317514	6320078	6320141	97,127,131	40,34,40	79,84,65	54,54,40	207	342	0.000265008164228	0.8,0.861,0.844	0.707,0.72,0.729	0.116
ENSMUSG00000032553	Srprb	chr9	-	103192212	103192349	103198788	103198866	103191068	103191123	103201286	103201381	496,541,537	451,563,608	359,397,400	550,658,559	203	262	0.000266827609398	0.587,0.554,0.533	0.457,0.438,0.48	0.1
ENSMUSG00000034022	Cpsf1	chr15	-	76596415	76596571	76596650	76596698	76596219	76596349	76596776	76596843	117,140,162	359,672,594	208,217,208	470,502,528	173	281	0.000269023693052	0.346,0.253,0.307	0.418,0.413,0.39	-0.105
ENSMUSG00000028552	Eps15	chr4	+	109305676	109305724	109309124	109309220	109304750	109304840	109312303	109312369	37,74,67	145,195,216	131,115,124	238,221,210	173	221	0.000269351334261	0.246,0.326,0.284	0.413,0.399,0.43	-0.129
ENSMUSG00000036834	Plch1	chr3	-	63722749	63722911	63731616	63731724	63721172	63721244	63740622	63740794	227,267,232	101,187,157	213,223,202	177,275,234	233	287	0.000269632554234	0.735,0.638,0.645	0.597,0.5,0.515	0.135
ENSMUSG00000025793	Hgs	chr11	+	120478694	120478754	120479089	120479297	120478461	120478605	120479552	120479725	267,339,317	227,259,277	282,307,256	329,375,374	185	333	0.000273661398074	0.679,0.702,0.673	0.607,0.596,0.552	0.1
ENSMUSG00000006576	Slc4a3	chr1	+	75546814	75546921	75547232	75547398	75546532	75546613	75547943	75548011	0,3,0	23,28,22	3,4,5	12,11,16	232	291	0.000273947926299	0.0,0.118,0.0	0.239,0.313,0.282	-0.239
ENSMUSG00000047888	Tnrc6b	chr15	+	80759539	80759630	80784738	80784806	80747405	80747473	80858680	80858768	2,10,0	20,10,15	10,11,6	5,4,4	216	193	0.000274779678498	0.082,0.472,0.0	0.641,0.711,0.573	-0.457
ENSMUSG00000046138	9930021J03Rik	chr19	-	29723389	29723505	29735115	29735205	29720721	29720773	29743532	29743612	107,145,146	94,124,156	110,104,92	179,158,152	215	241	0.000277118559322	0.561,0.567,0.512	0.408,0.425,0.404	0.134
ENSMUSG00000025199	Chuk	chr19	-	44090932	44091127	44096223	44096359	44088674	44088777	44096908	44097016	283,369,487	144,233,229	334,327,306	284,277,240	261	320	0.000278073020958	0.707,0.66,0.723	0.59,0.591,0.61	0.1
ENSMUSG00000030268	Bcat1	chr6	-	145039434	145039635	145047291	145047363	145034540	145034651	145075888	145076184	47,56,77	196,310,302	16,14,8	100,162,127	197	326	0.00027833965367	0.284,0.23,0.297	0.209,0.125,0.094	0.128
ENSMUSG00000043411	Usp48	chr4	+	137606688	137606816	137608057	137608182	137605751	137605908	137608997	137609106	219,311,244	142,216,163	267,305,228	284,326,237	253	250	0.000281109291595	0.604,0.587,0.597	0.482,0.48,0.487	0.113
ENSMUSG00000085614	1700123M08Rik	chr4	+	11977456	11977570	11980141	11980408	11966573	11966683	11993864	11993999	0,0,0	6,2,10	0,6,2	5,5,10	239	392	0.000283322925572	0.0,0.0,0.0	0.0,0.663,0.247	-0.303
ENSMUSG00000026553	Copa	chr1	+	172092244	172092354	172097673	172097783	172091163	172091240	172099667	172099767	432,497,409	696,854,995	740,679,609	847,840,814	235	235	0.000285574014925	0.383,0.368,0.291	0.466,0.447,0.428	-0.1
ENSMUSG00000035232	Pdk3	chrX	-	93777308	93777422	93813926	93814068	93768888	93769028	93831846	93832201	192,230,256	434,518,403	352,371,336	487,456,416	267	239	0.000287137764556	0.284,0.284,0.362	0.393,0.421,0.42	-0.101
ENSMUSG00000020166	Cnot2	chr10	-	116504034	116504114	116549032	116549175	116501191	116501317	116581452	116581511	429,459,593	285,430,414	339,344,309	411,398,360	268	205	0.000287137764556	0.535,0.449,0.523	0.387,0.398,0.396	0.109
ENSMUSG00000025495	Ptdss2	chr7	+	141152191	141152242	141152774	141152888	141151649	141151784	141152974	141152991	80,130,115	336,357,375	173,185,145	324,384,311	176	239	0.000287137764556	0.244,0.331,0.294	0.42,0.395,0.388	-0.111
ENSMUSG00000058594	Fbxo18	chr2	-	11759928	11760023	11762830	11763021	11758279	11758448	11763869	11764005	376,377,434	165,252,211	384,409,376	351,339,307	316	220	0.000290202562288	0.613,0.51,0.589	0.432,0.457,0.46	0.121
ENSMUSG00000039648	Kyat1	chr2	-	30187186	30187307	30187688	30187817	30186832	30186909	30188052	30188139	165,186,201	91,96,100	148,152,145	136,132,124	254	246	0.000294592688202	0.637,0.652,0.661	0.513,0.527,0.531	0.126
ENSMUSG00000034055	Phka1	chrX	-	102636542	102636711	102639080	102639128	102625587	102625670	102642220	102642379	53,46,38	48,56,51	44,30,35	102,86,75	173	294	0.000297951946478	0.652,0.583,0.559	0.423,0.372,0.442	0.186
ENSMUSG00000027326	Casc5	chr2	+	119088798	119088886	119094005	119094083	119087475	119087592	119094265	119094305	74,132,77	124,175,156	137,135,113	118,127,108	213	203	0.000298298028539	0.363,0.418,0.32	0.525,0.503,0.499	-0.142
ENSMUSG00000027163	Commd9	chr2	+	101895134	101895260	101897039	101897179	101886252	101886319	101898867	101898902	245,249,271	156,248,253	253,259,233	366,352,340	251	265	0.000298997111773	0.624,0.515,0.531	0.422,0.437,0.42	0.13
ENSMUSG00000024068	Spast	chr17	+	74373662	74373754	74374122	74374202	74373283	74373359	74375082	74375125	396,416,404	246,359,379	298,365,259	433,418,330	217	205	0.00030310183644	0.603,0.523,0.502	0.394,0.452,0.426	0.119
ENSMUSG00000034206	Polq	chr16	+	37086507	37086692	37089269	37089381	37082715	37082837	37091030	37091155	42,33,45	68,69,78	57,62,56	40,60,52	310	237	0.00030322394246	0.321,0.268,0.306	0.521,0.441,0.452	-0.173
ENSMUSG00000055013	Agap1	chr1	+	89743727	89743896	89766305	89766464	89725960	89726065	89789162	89789324	192,265,263	197,291,300	261,261,265	174,212,161	294	284	0.000307381590045	0.485,0.468,0.459	0.592,0.543,0.614	-0.112
ENSMUSG00000031969	Acad8	chr9	-	26990119	26990192	26991239	26991409	26985462	26985600	26992159	26992260	236,295,311	74,85,89	233,252,236	120,131,105	295	198	0.000307381590045	0.682,0.7,0.701	0.566,0.564,0.601	0.117
ENSMUSG00000037475	Thoc2	chrX	-	41873881	41873952	41879885	41879937	41872564	41872686	41881908	41882000	27,23,21	79,132,167	48,45,41	114,98,86	177	196	0.000307712707132	0.275,0.162,0.122	0.318,0.337,0.346	-0.147
ENSMUSG00000038685	Rtel1	chr2	+	181339162	181339241	181340495	181340593	181339055	181339094	181341524	181341580	166,232,200	131,125,102	141,126,120	142,128,140	204	223	0.000310462130962	0.581,0.67,0.682	0.52,0.518,0.484	0.137
ENSMUSG00000001247	Lsr	chr7	-	30965968	30966088	30971867	30972212	30962097	30962244	30973079	30973427	998,1002,972	516,718,850	678,834,774	861,837,859	470	245	0.000313055175005	0.502,0.421,0.373	0.291,0.342,0.32	0.114
ENSMUSG00000022016	Akap11	chr14	-	78502938	78503025	78507724	78507880	78502189	78502236	78509879	78514320	218,216,217	45,38,28	252,202,283	68,83,82	281	212	0.000316071398548	0.785,0.811,0.854	0.737,0.647,0.723	0.114
ENSMUSG00000022191	Drosha	chr15	+	12890486	12890547	12901102	12901162	12890033	12890172	12902584	12902684	195,253,320	304,422,466	356,360,343	344,369,370	186	185	0.000321139431039	0.389,0.374,0.406	0.507,0.492,0.48	-0.103
ENSMUSG00000021044	Adck1	chr12	+	88455478	88455628	88459009	88459203	88446640	88446757	88461014	88461718	126,165,100	67,61,74	117,135,135	137,137,124	275	319	0.000321139431039	0.686,0.758,0.611	0.498,0.533,0.558	0.155
ENSMUSG00000039988	Ankrd13c	chr3	+	157972231	157972317	157972999	157973045	157962277	157962382	157975227	157975294	73,88,119	104,137,112	207,195,172	136,145,113	211	171	0.000322074020359	0.363,0.342,0.463	0.552,0.522,0.552	-0.153
ENSMUSG00000041734	Kirrel	chr3	-	87092104	87092262	87095636	87095786	87090457	87090608	87097741	87097906	69,91,111	153,165,207	133,151,127	168,157,148	275	283	0.000326097997357	0.317,0.362,0.356	0.449,0.497,0.469	-0.127
ENSMUSG00000028107	Tars2	chr3	-	95750700	95750765	95751505	95751630	95750338	95750417	95753006	95753130	296,342,286	120,136,155	220,291,243	179,188,170	250	190	0.00032904269899	0.652,0.656,0.584	0.483,0.541,0.521	0.116
ENSMUSG00000042700	Sipa1l1	chr12	+	82311348	82311409	82340661	82342499	82234462	82234528	82357232	82357363	23,33,36	320,355,365	62,44,54	316,331,260	186	1963	0.000330216289759	0.431,0.495,0.51	0.674,0.584,0.687	-0.17
ENSMUSG00000028207	Asph	chr4	-	9610842	9610938	9635900	9635969	9607796	9607871	9639197	9639347	90,120,119	264,275,291	133,148,155	218,243,215	194	221	0.000330901923425	0.28,0.332,0.318	0.41,0.41,0.451	-0.114
ENSMUSG00000087368	BC065397	chrX	+	136761990	136762088	136788520	136788617	136759855	136759918	136802851	136803355	7,4,7	18,38,21	0,2,0	7,20,20	223	222	0.000331186930196	0.279,0.095,0.249	0.0,0.091,0.0	0.177
ENSMUSG00000022911	Arl13b	chr16	-	62827163	62827413	62830742	62830813	62813158	62813264	62846684	62847040	38,29,48	127,182,173	63,67,55	117,140,116	196	375	0.000334016358885	0.364,0.234,0.347	0.507,0.478,0.476	-0.172
ENSMUSG00000028358	Zfp618	chr4	+	63118545	63118629	63131107	63131209	63115200	63115440	63132328	63139708	75,91,126	77,126,119	82,72,81	173,144,154	209	227	0.000336253006917	0.514,0.44,0.535	0.34,0.352,0.364	0.144
ENSMUSG00000029386	Tctn2	chr5	+	124615150	124615285	124616468	124616546	124612643	124612709	124619030	124619108	166,228,255	47,71,61	167,180,179	100,77,81	260	203	0.000343043377206	0.734,0.715,0.765	0.566,0.646,0.633	0.123
ENSMUSG00000019795	Pcmt1	chr10	-	7638055	7638225	7640694	7640815	7629372	7630976	7644324	7644429	184,273,375	245,389,391	476,495,454	391,407,367	246	295	0.0003430896638	0.474,0.457,0.535	0.593,0.593,0.597	-0.106
ENSMUSG00000020230	Prmt2	chr10	-	76226189	76226315	76236711	76236821	76225287	76225470	76237749	76237857	121,102,115	304,343,326	147,130,122	204,258,229	235	251	0.000343920558457	0.298,0.241,0.274	0.435,0.35,0.363	-0.112
ENSMUSG00000023764	Sfi1	chr11	-	3164556	3164713	3170586	3170704	3153431	3153498	3177426	3177521	25,21,31	6,4,9	62,45,28	2,3,1	243	282	0.000346353409463	0.829,0.859,0.8	0.973,0.946,0.97	-0.134
ENSMUSG00000032295	Man2c1	chr9	+	57139610	57139708	57140198	57140303	57139245	57139401	57140381	57140411	96,177,118	69,52,65	93,118,124	95,137,124	223	230	0.000349684787426	0.589,0.778,0.652	0.502,0.47,0.508	0.18
ENSMUSG00000028886	Eya3	chr4	+	132670188	132670255	132672895	132673032	132667154	132667234	132689704	132689790	200,308,374	323,628,624	189,145,135	436,443,395	192	262	0.000350001497429	0.458,0.401,0.45	0.372,0.309,0.318	0.103
ENSMUSG00000036737	Oxsr1	chr9	-	119251188	119251224	119254762	119254885	119246981	119247128	119259201	119259267	187,316,224	179,268,275	291,272,224	185,161,142	248	161	0.000354948304754	0.404,0.434,0.346	0.505,0.523,0.506	-0.117
ENSMUSG00000063145	Bbs5	chr2	+	69661035	69661098	69663025	69663160	69656896	69656992	69665025	69665109	16,17,17	84,84,109	43,36,34	91,98,92	188	260	0.000355487612657	0.209,0.219,0.177	0.395,0.337,0.338	-0.155
ENSMUSG00000032384	Csnk1g1	chr9	+	65973478	65973519	65980902	65980972	65958328	65958721	65999394	65999546	20,22,23	79,58,83	41,39,40	65,60,58	166	195	0.0003559476035	0.229,0.308,0.246	0.426,0.433,0.448	-0.175
ENSMUSG00000019979	Apaf1	chr10	-	91020655	91020781	91023719	91023848	91018965	91019085	91031548	91031710	127,308,244	117,143,139	136,122,131	137,192,161	254	251	0.000356347284086	0.518,0.68,0.634	0.495,0.386,0.446	0.168
ENSMUSG00000041420	Meis3	chr7	+	16184037	16184096	16185447	16185521	16183790	16183867	16186056	16186504	91,118,142	50,76,87	144,154,161	61,44,45	184	199	0.000357813768375	0.663,0.627,0.638	0.719,0.791,0.795	-0.126
ENSMUSG00000020121	Srgap1	chr10	-	121925815	121925978	121931313	121931509	121896682	121896745	122047126	122047315	58,80,51	84,113,91	140,147,123	132,104,115	321	288	0.000359420521399	0.383,0.388,0.335	0.488,0.559,0.49	-0.144
ENSMUSG00000028114	Mettl14	chr3	-	123376144	123376235	123380647	123380728	123374744	123374886	123382754	123382842	185,259,231	372,507,597	210,222,209	285,318,301	206	216	0.000360031566931	0.343,0.349,0.289	0.436,0.423,0.421	-0.1
ENSMUSG00000024135	Srbd1	chr17	-	86130113	86130280	86136163	86136535	86127715	86127833	86139068	86139249	179,273,233	149,151,108	177,185,160	199,197,180	497	292	0.000360049506356	0.414,0.515,0.559	0.343,0.356,0.343	0.149
ENSMUSG00000003575	Crtc1	chr8	-	70400618	70400704	70408894	70409011	70398295	70398336	70439432	70439579	36,60,68	107,183,116	85,98,77	91,96,122	242	211	0.000363064241922	0.227,0.222,0.338	0.449,0.471,0.355	-0.163
ENSMUSG00000031791	Tmem38a	chr8	+	72579562	72579719	72584699	72584817	72572090	72572227	72585861	72586181	65,80,127	182,205,226	131,137,120	162,169,185	282	243	0.000363731411645	0.235,0.252,0.326	0.411,0.411,0.359	-0.123
ENSMUSG00000040711	Sh3pxd2b	chr11	+	32414200	32414427	32415922	32415972	32411456	32411574	32417079	32417205	84,81,75	86,72,111	119,158,129	73,85,83	352	175	0.000364069544198	0.327,0.359,0.251	0.448,0.48,0.436	-0.142
ENSMUSG00000027465	Tbc1d20	chr2	+	152304945	152305026	152307988	152308175	152302151	152302337	152308329	152308428	114,151,123	418,501,522	196,174,138	406,380,397	206	312	0.000364486789495	0.292,0.313,0.263	0.422,0.41,0.345	-0.103
ENSMUSG00000033658	Ddx19b	chr8	-	111015564	111015667	111020628	111020721	111012753	111012868	111020959	111021095	133,331,263	87,161,103	155,135,117	146,117,93	218	228	0.000366108895692	0.615,0.683,0.728	0.526,0.547,0.568	0.128
ENSMUSG00000001441	Npepps	chr11	-	97258273	97258351	97267594	97267679	97248201	97248323	97280200	97280470	173,179,233	322,427,480	178,262,223	289,299,207	210	203	0.000366537698469	0.342,0.288,0.319	0.373,0.459,0.51	-0.131
ENSMUSG00000019802	Sec63	chr10	+	42798746	42798855	42801632	42801727	42797682	42797733	42801821	42801954	262,409,452	219,316,350	369,372,309	409,424,419	234	220	0.000367779896909	0.529,0.549,0.548	0.459,0.452,0.409	0.102
ENSMUSG00000052593	Adam17	chr12	-	21326118	21326169	21328044	21328133	21323508	21325626	21329053	21329132	108,151,144	115,136,154	193,223,190	111,130,126	214	176	0.000368116991562	0.436,0.477,0.435	0.588,0.585,0.554	-0.126
ENSMUSG00000005057	Sh2b2	chr5	-	136221847	136222056	136224154	136224322	136219641	136219813	136224404	136224496	60,37,57	142,136,186	91,115,91	170,164,162	293	334	0.000371269845763	0.325,0.237,0.259	0.379,0.444,0.39	-0.131
ENSMUSG00000056919	Cep162	chr9	-	87193572	87193707	87199980	87200079	87189576	87192922	87201697	87201839	35,57,51	103,166,144	57,66,53	75,102,92	224	260	0.000374458375279	0.283,0.285,0.291	0.469,0.429,0.401	-0.147
ENSMUSG00000059851	Suv420h2	chr7	+	4743246	4743266	4745801	4745938	4742946	4743110	4746076	4746261	77,114,140	495,409,494	91,91,71	603,704,650	145	262	0.000376265912742	0.219,0.335,0.339	0.214,0.189,0.165	0.108
ENSMUSG00000031681	Smad1	chr8	-	79356211	79356469	79371783	79372364	79349590	79349812	79399252	79399518	103,64,71	2,10,14	81,105,94	2,3,1	706	383	0.000378944111907	0.965,0.776,0.733	0.956,0.95,0.981	-0.138
ENSMUSG00000021843	Ktn1	chr14	+	47710841	47710901	47712473	47712508	47708801	47708892	47714631	47714722	195,258,272	98,178,146	138,162,130	152,127,139	185	160	0.000383931450001	0.632,0.556,0.617	0.44,0.525,0.447	0.131
ENSMUSG00000040407	Akap9	chr5	+	3981117	3981214	3992045	3992138	3976127	3976326	4001404	4001758	74,101,92	123,182,159	118,115,99	111,137,86	222	218	0.000384571996051	0.371,0.353,0.362	0.511,0.452,0.531	-0.136
ENSMUSG00000035314	Gdpd5	chr7	+	99424052	99424229	99438247	99438351	99410408	99410491	99441171	99441265	47,41,55	16,14,10	35,35,55	37,29,32	302	229	0.000385384627618	0.69,0.69,0.807	0.418,0.478,0.566	0.242
ENSMUSG00000055897	Ppp4r1l-ps	chr2	-	173608732	173608879	173659322	173659367	173597039	173597187	173659512	173659539	0,0,2	11,17,18	6,1,4	15,7,15	170	272	0.000385384627618	0.0,0.0,0.151	0.39,0.186,0.299	-0.241
ENSMUSG00000022556	Hsf1	chr15	+	76497618	76497694	76497767	76497829	76496835	76496960	76497951	76498048	166,165,208	157,251,225	218,239,207	149,154,145	201	187	0.000387925514335	0.496,0.379,0.462	0.576,0.591,0.57	-0.133
ENSMUSG00000070699	Sars2	chr7	+	28746740	28746881	28746958	28747013	28746451	28746481	28747486	28747550	194,262,293	68,80,88	144,146,173	72,87,93	266	180	0.000388021984703	0.659,0.689,0.693	0.575,0.532,0.557	0.126
ENSMUSG00000087013	2610027K06Rik	chr11	-	85801788	85801943	85805390	85805562	85796153	85796284	85832167	85832209	1,8,5	35,18,32	1,1,0	30,42,22	297	280	0.000388980824342	0.026,0.295,0.128	0.03,0.022,0.0	0.132
ENSMUSG00000051403	Ppp1r37	chr7	-	19534988	19535108	19535490	19535591	19534606	19534757	19535708	19535754	243,275,265	326,400,420	365,363,347	381,321,336	226	245	0.00039028681634	0.447,0.427,0.406	0.509,0.551,0.528	-0.103
ENSMUSG00000069094	Pde7a	chr3	-	19229687	19229768	19230255	19230352	19223107	19227841	19230956	19231101	920,1030,1025	428,705,617	483,673,516	472,508,463	222	206	0.00039028681634	0.666,0.575,0.607	0.487,0.551,0.508	0.101
ENSMUSG00000053070	9230110C19Rik	chr9	-	8037459	8037535	8042408	8042490	8027100	8027267	8042669	8042823	85,86,107	40,48,54	83,79,56	72,74,67	207	201	0.000392566882664	0.674,0.635,0.658	0.528,0.509,0.448	0.161
ENSMUSG00000022747	St3gal6	chr16	-	58493679	58493861	58507447	58507614	58486394	58486498	58523501	58523672	13,26,35	0,0,0	32,16,22	2,4,4	292	307	0.000400713402417	1.0,1.0,1.0	0.944,0.808,0.853	0.132
ENSMUSG00000027326	Casc5	chr2	+	119077897	119077996	119081509	119081625	119076935	119077003	119086559	119086650	159,239,195	131,113,147	136,167,120	152,215,145	224	241	0.00040203085864	0.566,0.695,0.588	0.49,0.455,0.471	0.144
ENSMUSG00000025495	Ptdss2	chr7	+	141147080	141147148	141154352	141154467	141143092	141143175	141154556	141154702	76,109,136	294,335,420	172,219,179	394,423,364	193	240	0.00040203085864	0.243,0.288,0.287	0.352,0.392,0.379	-0.102
ENSMUSG00000034532	Fbxo16	chr14	+	65293783	65293990	65303099	65303202	65287131	65287167	65321233	65321501	112,163,144	203,264,237	155,159,143	165,146,163	332	228	0.000408677654459	0.275,0.298,0.294	0.392,0.428,0.376	-0.11
ENSMUSG00000038497	Tmco3	chr8	+	13298212	13298305	13303727	13303914	13295979	13296108	13308345	13308466	57,67,56	102,58,84	109,115,112	68,58,77	218	312	0.000427896284923	0.444,0.623,0.488	0.696,0.739,0.676	-0.185
ENSMUSG00000057440	Mpp7	chr18	-	7379988	7380069	7403185	7403356	7356141	7356235	7439568	7439633	63,104,136	12,28,24	106,95,94	47,50,35	296	206	0.000429117356535	0.785,0.721,0.798	0.611,0.569,0.651	0.158
ENSMUSG00000031024	St5	chr7	-	109556210	109557461	109570006	109570111	109552974	109553111	109617057	109617147	25,45,29	38,37,35	35,31,38	82,93,78	230	1376	0.000431570952483	0.797,0.879,0.832	0.719,0.666,0.745	0.126
ENSMUSG00000035351	Nup37	chr10	+	88174882	88174933	88177072	88177166	88174385	88174567	88178133	88178388	103,261,181	408,585,622	270,315,315	541,528,601	176	219	0.000431570952483	0.239,0.357,0.266	0.383,0.426,0.395	-0.114
ENSMUSG00000034401	Spata6	chr4	+	111746140	111746278	111768715	111768840	111720037	111720257	111774798	111774879	38,37,27	98,137,99	76,55,61	144,95,90	263	250	0.000431719540044	0.269,0.204,0.206	0.334,0.355,0.392	-0.134
ENSMUSG00000042439	Zfp532	chr18	+	65638749	65638931	65656350	65656632	65622983	65625334	65682894	65683007	286,347,320	159,236,207	217,243,246	246,241,203	307	407	0.000432948798037	0.705,0.661,0.672	0.539,0.572,0.616	0.104
ENSMUSG00000041632	Mrps27	chr13	+	99365224	99365283	99400261	99400376	99362964	99363035	99403503	99403582	149,234,186	213,311,282	156,133,132	322,333,287	184	240	0.000436981855605	0.477,0.495,0.462	0.387,0.343,0.375	0.11
ENSMUSG00000006154	Eps8l1	chr7	+	4474184	4474213	4477329	4477459	4473930	4474072	4477563	4477695	7,8,8	81,75,84	27,25,39	117,126,125	154	255	0.000440315492273	0.125,0.15,0.136	0.276,0.247,0.341	-0.151
ENSMUSG00000027677	Ttc14	chr3	+	33804420	33804540	33804639	33804762	33803999	33804071	33806815	33806933	236,259,243	52,73,90	159,177,164	127,126,61	245	248	0.000440716609964	0.821,0.782,0.732	0.559,0.587,0.731	0.153
ENSMUSG00000002221	Paxip1	chr5	-	27758430	27758615	27759369	27759491	27756952	27756996	27759972	27760110	220,326,310	522,617,525	421,373,365	455,534,520	247	310	0.000443105591476	0.346,0.399,0.426	0.537,0.467,0.468	-0.1
ENSMUSG00000033257	Ttll4	chr1	+	74687203	74687395	74687477	74687560	74686316	74686393	74687722	74687851	82,123,122	179,267,219	174,170,128	170,176,203	317	208	0.000443323764257	0.231,0.232,0.268	0.402,0.388,0.293	-0.117
ENSMUSG00000026456	Cyb5r1	chr1	+	134406312	134406462	134406598	134406671	134405780	134406053	134407045	134407152	162,122,164	122,127,128	113,110,94	146,142,182	275	198	0.000443323764257	0.489,0.409,0.48	0.358,0.358,0.271	0.13
ENSMUSG00000002635	Pdcd2l	chr7	-	34196065	34196126	34196271	34196438	34192735	34193106	34196535	34196661	131,112,106	158,199,221	176,250,221	208,174,189	292	186	0.000444841485963	0.346,0.264,0.234	0.35,0.478,0.427	-0.137
ENSMUSG00000019143	Hars2	chr18	+	36789156	36789284	36789366	36789609	36788576	36788670	36790133	36790250	144,179,191	212,264,290	315,330,311	289,310,322	253	368	0.000445592934611	0.497,0.497,0.489	0.613,0.608,0.584	-0.107
ENSMUSG00000041415	Dicer1	chr12	-	104692302	104692465	104694477	104694746	104692126	104692202	104696273	104697144	539,804,804	412,420,436	624,647,643	508,619,642	394	288	0.000445633831806	0.489,0.583,0.574	0.473,0.433,0.423	0.106
ENSMUSG00000020741	Cluh	chr11	+	74665181	74665426	74665692	74665777	74665006	74665069	74665922	74666076	240,382,330	198,222,245	164,203,191	189,214,222	370	210	0.000445633831806	0.408,0.494,0.433	0.33,0.35,0.328	0.109
ENSMUSG00000002617	Zfp40	chr17	-	23182147	23182232	23191344	23191435	23178274	23178401	23191676	23191802	19,27,31	9,12,12	20,23,17	28,24,23	216	210	0.000447484888014	0.672,0.686,0.715	0.41,0.482,0.418	0.254
ENSMUSG00000013415	Igf2bp1	chr11	-	95967548	95967623	95968362	95968482	95966650	95966782	95968798	95968921	477,601,527	252,438,337	283,358,300	296,333,265	245	200	0.000448724129336	0.607,0.528,0.561	0.438,0.467,0.48	0.104
ENSMUSG00000038344	Txlng	chrX	-	162797639	162797810	162807484	162807576	162790611	162790806	162811291	162811595	72,102,101	202,243,272	95,98,87	137,174,123	217	296	0.000451197313774	0.327,0.364,0.336	0.486,0.434,0.491	-0.128
ENSMUSG00000021686	Ap3b1	chr13	+	94493668	94493741	94528164	94528396	94483212	94483360	94531981	94532066	226,371,362	210,323,223	283,231,232	291,312,322	198	357	0.000454218626921	0.66,0.674,0.745	0.637,0.572,0.565	0.102
ENSMUSG00000033102	Cdc14b	chr13	-	64201331	64201448	64209106	64209204	64195359	64196675	64209925	64210085	251,386,290	82,165,144	169,178,119	115,120,87	223	242	0.000454419101596	0.769,0.717,0.686	0.615,0.617,0.597	0.114
ENSMUSG00000087479	Gm16835	chr14	+	119100287	119100514	119101031	119101164	119098964	119100075	119106145	119106314	0,2,0	6,15,14	8,1,4	16,7,11	352	258	0.000454708284336	0.0,0.089,0.0	0.268,0.095,0.21	-0.161
ENSMUSG00000036138	Acaa1a	chr9	+	119348920	119349100	119349353	119349409	119348580	119348771	119349491	119349637	91,84,92	140,149,146	259,245,229	226,260,248	305	181	0.000455718733367	0.278,0.251,0.272	0.405,0.359,0.354	-0.106
ENSMUSG00000033031	C330027C09Rik	chr16	+	49000260	49000355	49000990	49001087	48998954	48999067	49001565	49001688	277,469,439	252,423,400	327,308,293	451,456,358	220	222	0.000456030656526	0.526,0.528,0.525	0.423,0.405,0.452	0.1
ENSMUSG00000038248	Sobp	chr10	-	43074592	43074688	43127778	43127930	43020981	43022918	43157907	43158093	128,182,139	120,161,172	192,172,160	109,103,103	277	221	0.000458926648897	0.46,0.474,0.392	0.584,0.571,0.553	-0.127
ENSMUSG00000000884	Gnb1l	chr16	+	18540434	18540575	18544110	18544273	18499045	18499140	18548092	18548191	157,153,180	54,81,38	121,107,104	64,99,108	266	288	0.000467421669375	0.759,0.672,0.837	0.672,0.539,0.51	0.182
ENSMUSG00000027285	Haus2	chr2	+	120613050	120613120	120615854	120615987	120612337	120612430	120617872	120617981	72,71,54	243,433,420	127,83,111	307,283,346	195	258	0.000474958751788	0.282,0.178,0.145	0.354,0.28,0.298	-0.109
ENSMUSG00000027799	Nbea	chr3	-	55891612	55891674	55934512	55934640	55873718	55873783	55953035	55953162	109,136,176	25,23,31	174,184,175	69,66,57	253	187	0.000477871806764	0.763,0.814,0.808	0.651,0.673,0.694	0.122
ENSMUSG00000034820	Cpsf7	chr19	+	10532819	10532923	10533292	10533465	10531780	10531999	10535103	10535518	207,215,233	257,362,325	295,332,302	316,289,268	229	298	0.000478788489362	0.512,0.436,0.483	0.548,0.599,0.595	-0.104
ENSMUSG00000021501	Caml	chr13	+	55624710	55625171	55628576	55628642	55623004	55623256	55631808	55632411	213,315,326	46,61,63	223,246,241	83,73,88	586	191	0.000489650497116	0.601,0.627,0.628	0.467,0.523,0.472	0.131
ENSMUSG00000074221	Zfp568	chr7	+	29987581	29987806	29989048	29989107	29985298	29985326	29997749	29997876	74,93,81	112,133,130	124,117,125	127,103,87	350	184	0.000492003249671	0.258,0.269,0.247	0.339,0.374,0.43	-0.123
ENSMUSG00000032782	Cntrob	chr11	-	69319857	69319974	69320817	69320974	69319352	69319469	69321355	69321419	345,429,356	141,188,138	254,267,284	170,190,159	282	242	0.000494400511488	0.677,0.662,0.689	0.562,0.547,0.605	0.105
ENSMUSG00000033434	Gtpbp6	chr5	-	110106869	110106940	110107059	110107197	110106652	110106783	110107855	110108197	72,64,74	51,67,70	121,157,122	70,64,50	263	196	0.000499424387071	0.513,0.416,0.441	0.563,0.646,0.645	-0.161
ENSMUSG00000030104	Edem1	chr6	+	108851209	108851283	108852489	108852586	108849394	108849565	108854244	108854448	82,124,108	269,323,338	109,139,164	253,209,221	199	222	0.000510337073923	0.254,0.3,0.263	0.325,0.426,0.453	-0.129
ENSMUSG00000037443	Cep85	chr4	-	134167288	134167441	134172812	134172880	134155676	134156371	134186942	134186981	71,86,70	144,251,229	56,57,52	73,96,66	193	278	0.000514318364675	0.415,0.33,0.306	0.525,0.461,0.532	-0.156
ENSMUSG00000079614	Seh1l	chr18	+	67779204	67779255	67783914	67784061	67774875	67775120	67784886	67785098	516,478,690	613,899,971	439,466,442	1059,1045,981	176	272	0.000515984900558	0.565,0.451,0.523	0.39,0.408,0.41	0.11
ENSMUSG00000022529	Zfp263	chr16	+	3745776	3745957	3746770	3746894	3744181	3744767	3748148	3748265	92,132,145	56,59,84	129,147,132	115,157,110	306	249	0.000517496262218	0.572,0.645,0.584	0.477,0.432,0.494	0.133
ENSMUSG00000025019	Lcor	chr19	+	41545874	41546007	41552448	41552736	41528560	41528640	41555607	41555701	48,54,61	100,125,130	114,111,74	139,116,108	258	413	0.00051771126809	0.435,0.409,0.429	0.568,0.605,0.523	-0.141
ENSMUSG00000028438	Kif24	chr4	-	41414901	41414999	41423451	41423635	41413547	41414044	41428344	41428982	41,40,37	56,60,58	76,64,57	50,50,44	309	223	0.000527061290197	0.346,0.325,0.315	0.523,0.48,0.483	-0.167
ENSMUSG00000041949	Tango6	chr8	+	106725093	106725285	106735685	106735820	106720653	106720783	106742012	106742471	54,47,74	87,91,87	89,92,81	60,83,64	317	260	0.000527530362511	0.337,0.298,0.411	0.549,0.476,0.509	-0.163
ENSMUSG00000017466	Timp2	chr11	-	118317418	118317527	118320108	118320209	118310575	118310700	118354960	118355506	119,137,135	169,257,244	162,176,169	418,496,450	226	234	0.000527530362511	0.422,0.356,0.364	0.286,0.269,0.28	0.102
ENSMUSG00000006127	Inpp5k	chr11	+	75645427	75645617	75646785	75646923	75639136	75639565	75647192	75647276	68,108,139	55,65,69	156,142,120	144,180,153	315	263	0.000527530362511	0.508,0.581,0.627	0.475,0.397,0.396	0.149
ENSMUSG00000025082	Vwa2	chr19	+	56906389	56906962	56908831	56909383	56905478	56905586	56909689	56909815	98,78,113	212,295,258	142,128,145	185,217,234	698	677	0.000527718860516	0.31,0.204,0.298	0.427,0.364,0.375	-0.118
ENSMUSG00000042605	Atxn2	chr5	+	121781332	121781542	121783856	121784039	121779417	121779596	121785214	121785412	374,540,451	221,298,298	246,256,263	208,261,229	335	308	0.000541814298967	0.609,0.625,0.582	0.521,0.474,0.514	0.102
ENSMUSG00000022960	Donson	chr16	-	91683632	91683811	91684301	91684480	91682742	91682821	91686166	91686370	113,174,160	212,285,292	185,210,193	243,235,184	304	304	0.000548361841931	0.348,0.379,0.354	0.432,0.472,0.512	-0.112
ENSMUSG00000039637	Coro7	chr16	-	4628183	4628275	4628675	4628811	4627609	4627696	4629055	4629172	79,72,62	72,139,108	105,105,74	51,62,63	261	217	0.000553776934147	0.477,0.301,0.323	0.631,0.585,0.494	-0.203
ENSMUSG00000030880	Polr3e	chr7	+	120937602	120937684	120939748	120939810	120934772	120934893	120940301	120940825	108,112,111	124,134,143	151,158,146	111,104,115	207	187	0.000570991126478	0.44,0.43,0.412	0.551,0.578,0.534	-0.127
ENSMUSG00000026743	Mllt10	chr2	+	18082510	18082725	18092783	18092834	18071124	18071204	18101457	18101512	15,26,27	37,46,51	28,44,33	30,26,26	340	176	0.000573695346452	0.173,0.226,0.215	0.326,0.467,0.397	-0.192
ENSMUSG00000022827	Rabl3	chr16	+	37563615	37563766	37567319	37567391	37559994	37560109	37570387	37570426	143,216,193	25,49,46	161,191,146	64,65,66	276	197	0.000573695346452	0.803,0.759,0.75	0.642,0.677,0.612	0.127
ENSMUSG00000031446	Cul4a	chr8	+	13142492	13142598	13142961	13143134	13140202	13140316	13144276	13144429	543,693,588	418,546,669	456,470,467	630,672,594	231	298	0.000577720777657	0.626,0.621,0.531	0.483,0.474,0.504	0.106
ENSMUSG00000054051	Ercc6	chr14	+	32518942	32519063	32520947	32521059	32516946	32517378	32526148	32526878	72,145,139	33,28,31	58,64,57	45,44,27	246	237	0.000579188374604	0.678,0.833,0.812	0.554,0.584,0.67	0.172
ENSMUSG00000017929	B4galt5	chr2	-	167307543	167307668	167309222	167309336	167306590	167306707	167313086	167313221	184,215,165	93,112,137	235,188,194	222,225,204	239	250	0.000587144855099	0.674,0.668,0.557	0.525,0.466,0.499	0.136
ENSMUSG00000027291	Vps39	chr2	-	120346856	120346889	120349085	120349155	120346327	120346392	120350163	120350229	3,2,4	11,11,16	0,2,0	35,35,32	195	158	0.000589141204498	0.181,0.128,0.168	0.0,0.044,0.0	0.144
ENSMUSG00000097039	Pvt1	chr15	+	62107147	62107465	62159996	62160128	62038046	62038201	62175466	62175548	11,18,13	0,0,2	15,15,19	6,2,5	443	257	0.000595458057332	1.0,1.0,0.79	0.592,0.813,0.688	0.232
ENSMUSG00000056342	Usp34	chr11	+	23320660	23320748	23333438	23333859	23306894	23307016	23343319	23343370	29,27,32	181,204,180	46,64,43	180,192,144	213	546	0.000600687326692	0.291,0.253,0.313	0.396,0.461,0.434	-0.145
ENSMUSG00000035236	Scai	chr2	-	39102320	39102399	39103202	39103304	39099375	39099475	39103663	39103765	96,99,134	19,34,16	73,91,75	50,36,35	227	204	0.000601311036948	0.82,0.724,0.883	0.567,0.694,0.658	0.169
ENSMUSG00000022685	Parn	chr16	-	13647242	13647299	13648418	13648499	13640252	13640330	13650634	13650677	152,208,192	102,112,96	128,159,137	151,130,122	206	182	0.000604080336469	0.568,0.621,0.639	0.428,0.519,0.498	0.128
ENSMUSG00000026787	Gad2	chr2	+	22669700	22669765	22673943	22674022	22668246	22668363	22681287	22681437	43,81,68	42,61,47	27,32,26	45,51,45	190	204	0.000606534259425	0.524,0.588,0.608	0.392,0.403,0.383	0.181
ENSMUSG00000097039	Pvt1	chr15	+	62149238	62149352	62159996	62160128	62038046	62038201	62175466	62175548	3,4,9	0,0,2	6,7,5	6,2,5	239	257	0.000610411185373	1.0,1.0,0.829	0.518,0.79,0.518	0.334
ENSMUSG00000030880	Polr3e	chr7	+	120937602	120937684	120939138	120939296	120934772	120934893	120939748	120939810	108,111,111	198,363,334	151,158,146	236,212,223	207	283	0.000613236507907	0.427,0.295,0.312	0.467,0.505,0.472	-0.137
ENSMUSG00000024234	Mtpap	chr18	+	4386952	4387179	4394973	4395066	4386170	4386382	4395155	4395229	123,191,228	128,233,226	247,261,272	163,196,180	352	218	0.000613678675261	0.373,0.337,0.385	0.484,0.452,0.483	-0.108
ENSMUSG00000021969	Zdhhc20	chr14	-	57837590	57837667	57839089	57839205	57832701	57836646	57840828	57840918	260,322,314	81,128,123	314,287,313	159,205,174	241	202	0.000621119904801	0.729,0.678,0.682	0.623,0.54,0.601	0.108
ENSMUSG00000013622	Atraid	chr5	+	31052762	31052884	31053960	31054058	31052461	31052533	31054262	31054393	183,248,235	206,262,274	410,465,430	333,317,312	247	223	0.000623896284073	0.445,0.461,0.436	0.526,0.57,0.554	-0.103
ENSMUSG00000039159	Ube2h	chr6	-	30221667	30221796	30241371	30241424	30214808	30215083	30242537	30242577	0,1,0	7,10,7	3,2,9	29,20,15	178	254	0.000626793891866	0.0,0.125,0.0	0.129,0.125,0.461	-0.197
ENSMUSG00000008305	Tle1	chr4	-	72145309	72145420	72158212	72158417	72141826	72141880	72169121	72169196	569,579,747	315,487,496	587,615,499	565,597,594	330	236	0.000631188819809	0.564,0.46,0.519	0.426,0.424,0.375	0.106
ENSMUSG00000027770	Dhx36	chr3	-	62479319	62479418	62480801	62480919	62477505	62477679	62484130	62484274	402,459,418	218,312,332	537,573,497	547,564,508	243	224	0.000632429642614	0.63,0.576,0.537	0.475,0.484,0.474	0.103
ENSMUSG00000024533	Spire1	chr18	-	67503430	67503573	67505650	67505744	67497176	67497314	67506553	67506726	116,167,133	111,148,133	118,122,73	163,195,187	219	268	0.000634108103086	0.561,0.58,0.55	0.47,0.434,0.323	0.155
ENSMUSG00000021890	Eaf1	chr14	+	31502262	31502453	31504286	31504520	31500119	31500256	31506570	31509858	333,413,420	266,398,401	221,195,202	264,311,271	316	359	0.000636152517597	0.587,0.541,0.543	0.487,0.416,0.459	0.103
ENSMUSG00000031889	D230025D16Rik	chr8	+	105239977	105240072	105240840	105240938	105239670	105239750	105241026	105241139	99,139,126	69,44,71	127,125,107	118,140,109	220	223	0.000636152517597	0.593,0.762,0.643	0.522,0.475,0.499	0.167
ENSMUSG00000038664	Herc1	chr9	+	66460407	66460532	66461699	66461899	66458193	66458425	66462828	66463097	183,194,165	37,56,57	92,161,92	53,70,49	250	325	0.00065250364491	0.865,0.818,0.79	0.693,0.749,0.709	0.107
ENSMUSG00000061313	Ddhd2	chr8	-	25732962	25733122	25734715	25734886	25727629	25727737	25735008	25735111	50,57,49	81,131,114	112,76,75	109,103,85	296	285	0.000661013559256	0.373,0.295,0.293	0.497,0.415,0.459	-0.137
ENSMUSG00000055116	Arntl	chr7	+	113274625	113274753	113279456	113279582	113234622	113234696	113280649	113280802	17,27,20	69,98,109	47,65,45	115,119,102	253	251	0.000673056420746	0.196,0.215,0.154	0.288,0.351,0.304	-0.126
ENSMUSG00000033808	Tmem87a	chr2	-	120394361	120394475	120397361	120397447	120392314	120392368	120402709	120402770	31,49,66	184,191,219	69,81,93	201,170,152	211	239	0.000682090254461	0.16,0.225,0.254	0.28,0.351,0.409	-0.134
ENSMUSG00000056342	Usp34	chr11	+	23333438	23333859	23343319	23343370	23320660	23320748	23343510	23343660	136,165,164	63,75,112	116,129,96	97,130,93	546	176	0.000686230770901	0.41,0.415,0.321	0.278,0.242,0.25	0.125
ENSMUSG00000022681	Ntan1	chr16	+	13829004	13829078	13831117	13831171	13827387	13827496	13831606	13831660	210,234,230	251,280,287	436,447,440	325,394,354	199	179	0.000686234897649	0.429,0.429,0.419	0.547,0.505,0.528	-0.101
ENSMUSG00000043384	Gprasp1	chrX	+	135796141	135796336	135797552	135797629	135751944	135752017	135798022	135798094	11,9,14	3,2,1	13,3,5	5,22,9	320	202	0.000687326387408	0.698,0.74,0.898	0.621,0.079,0.26	0.459
ENSMUSG00000001576	Ergic1	chr17	+	26608592	26608654	26614355	26614428	26561488	26561632	26624589	26624684	491,407,319	371,455,438	266,354,359	556,579,606	187	198	0.00068986735706	0.584,0.486,0.435	0.336,0.393,0.385	0.13
ENSMUSG00000040249	Lrp1	chr10	-	127542566	127542673	127543086	127543265	127542184	127542301	127544418	127544687	143,135,126	186,191,147	137,190,163	109,146,137	304	232	0.000693020613598	0.37,0.35,0.395	0.49,0.498,0.476	-0.116
ENSMUSG00000027810	Eif2a	chr3	+	58537533	58537608	58539527	58539646	58531086	58531156	58541039	58541139	700,817,740	605,785,957	493,474,424	743,777,635	200	244	0.000693609042418	0.585,0.559,0.485	0.447,0.427,0.449	0.102
ENSMUSG00000046679	C87436	chr6	+	86462580	86462681	86465800	86465963	86457815	86457923	86469745	86470388	74,104,111	46,64,94	90,75,77	93,106,107	226	288	0.000693826161085	0.672,0.674,0.601	0.552,0.474,0.478	0.148
ENSMUSG00000019891	Dcbld1	chr10	+	52284102	52284237	52290850	52290923	52261726	52261939	52304586	52304720	46,68,33	59,80,66	102,145,124	89,81,89	260	198	0.000695044996312	0.373,0.393,0.276	0.466,0.577,0.515	-0.172
ENSMUSG00000107283	Mpv17	chr5	-	31144699	31144752	31145494	31145590	31141515	31141850	31145683	31145776	254,285,313	59,55,102	311,311,273	134,123,117	221	178	0.000696649099446	0.776,0.807,0.712	0.651,0.671,0.653	0.107
ENSMUSG00000042410	Agps	chr2	+	75891791	75891868	75900181	75900251	75888115	75888167	75902917	75902979	66,150,101	194,239,205	147,156,147	172,187,172	202	195	0.0006992207396	0.247,0.377,0.322	0.452,0.446,0.452	-0.135
ENSMUSG00000031295	Phka2	chrX	+	160588964	160589018	160590167	160590368	160586778	160586949	160590938	160591141	73,112,104	74,100,99	65,79,70	118,130,106	179	326	0.0006992207396	0.642,0.671,0.657	0.501,0.525,0.546	0.133
ENSMUSG00000017707	Serinc3	chr2	-	163634434	163634514	163639165	163639327	163632105	163632243	163644997	163645131	546,569,652	225,393,450	526,569,516	544,559,474	287	205	0.00070004312481	0.634,0.508,0.509	0.409,0.421,0.437	0.128
ENSMUSG00000019841	Rev3l	chr10	+	39813970	39814090	39817141	39817379	39806834	39806983	39820447	39820590	43,59,75	106,116,104	120,128,105	103,127,113	245	363	0.000705123163949	0.375,0.43,0.517	0.633,0.599,0.579	-0.163
ENSMUSG00000061175	Fnip2	chr3	-	79462128	79462244	79465547	79465748	79459293	79459741	79479486	79479643	37,35,42	65,80,106	70,63,68	83,84,61	326	241	0.000723490937357	0.296,0.244,0.227	0.384,0.357,0.452	-0.142
ENSMUSG00000033943	Mga	chr2	+	119960339	119960451	119960725	119960959	119958156	119958363	119961793	119961970	287,294,317	173,292,216	177,159,201	197,236,228	237	359	0.000730523113201	0.715,0.604,0.69	0.576,0.505,0.572	0.119
ENSMUSG00000002871	Tpra1	chr6	+	88905948	88906078	88907940	88908072	88902351	88902530	88909289	88909376	30,45,50	17,27,27	91,81,96	22,25,19	255	257	0.000740079754894	0.64,0.627,0.651	0.807,0.766,0.836	-0.164
ENSMUSG00000056268	Dennd1b	chr1	+	139062860	139062971	139081172	139081273	139060274	139060328	139085882	139085928	30,64,51	12,15,10	39,43,46	29,22,36	236	226	0.00075120745229	0.705,0.803,0.83	0.563,0.652,0.55	0.191
ENSMUSG00000025232	Hexa	chr9	+	59555338	59555404	59556871	59556918	59554132	59554225	59557287	59557398	83,89,140	96,102,124	120,114,101	67,70,64	191	172	0.000756217343614	0.438,0.44,0.504	0.617,0.595,0.587	-0.139
ENSMUSG00000029376	Mthfd2l	chr5	+	90961289	90961397	90974322	90974415	90959704	90959857	91000493	91000619	174,219,201	100,121,131	207,214,199	189,195,197	233	218	0.00075953007105	0.619,0.629,0.589	0.506,0.507,0.486	0.113
ENSMUSG00000021686	Ap3b1	chr13	+	94501917	94502024	94531981	94532066	94493668	94493741	94542778	94542876	369,634,600	234,280,224	369,390,352	260,313,272	232	210	0.000761068889996	0.588,0.672,0.708	0.562,0.53,0.539	0.112
ENSMUSG00000019951	Uhrf1bp1l	chr10	+	89781126	89781267	89782569	89782740	89779834	89780024	89787104	89787285	57,63,83	144,196,174	106,97,81	148,134,138	266	296	0.000761877255305	0.306,0.263,0.347	0.444,0.446,0.395	-0.123
ENSMUSG00000028018	Gstcd	chr3	-	132986384	132986454	132996165	132996196	132981751	132983219	132998824	132998958	49,68,93	57,99,111	68,63,58	136,167,125	156	195	0.000764363836541	0.518,0.462,0.512	0.385,0.32,0.367	0.14
ENSMUSG00000075316	Scn9a	chr2	-	66563335	66563427	66563539	66563631	66562345	66562558	66565102	66565231	17,33,19	4,11,8	51,47,32	3,5,2	217	217	0.000764363836541	0.81,0.75,0.704	0.944,0.904,0.941	-0.175
ENSMUSG00000032369	Plscr1	chr9	+	92266711	92266873	92269814	92269976	92266294	92266611	92271528	92271977	128,183,178	140,218,265	222,199,201	156,187,157	287	287	0.000774783551438	0.478,0.456,0.402	0.587,0.516,0.561	-0.109
ENSMUSG00000085396	Firre	chrX	-	50603438	50603525	50608477	50608604	50598133	50598288	50608686	50608814	36,43,45	2,7,7	26,44,40	15,18,13	252	212	0.000778437169568	0.938,0.838,0.844	0.593,0.673,0.721	0.211
ENSMUSG00000021972	Hmbox1	chr14	-	64861515	64861626	64887574	64887660	64851884	64852038	64896649	64897126	152,137,128	257,362,386	188,225,167	273,300,235	211	236	0.000781642192799	0.398,0.297,0.271	0.435,0.456,0.443	-0.123
ENSMUSG00000024352	Spata24	chr18	-	35660443	35660574	35660791	35660857	35660016	35660353	35662011	35662186	28,42,20	138,195,273	57,60,68	188,199,217	191	256	0.000782649294212	0.214,0.224,0.089	0.289,0.288,0.296	-0.115
ENSMUSG00000028411	Aptx	chr4	-	40695376	40695423	40697216	40697353	40694851	40695136	40703136	40703194	59,104,96	66,64,65	56,76,73	111,118,92	262	172	0.000783996230141	0.37,0.516,0.492	0.249,0.297,0.342	0.163
ENSMUSG00000073437	D330041H03Rik	chr17	-	24411924	24412083	24413504	24413928	24410257	24410353	24414311	24414429	2,7,5	3,9,1	0,4,1	11,16,23	549	284	0.000805235574583	0.256,0.287,0.721	0.0,0.115,0.022	0.376
ENSMUSG00000042167	Papd4	chr13	-	93168390	93168467	93171822	93171892	93167925	93168054	93174639	93174718	131,183,195	63,142,138	219,230,248	99,90,70	195	202	0.000805266839239	0.683,0.572,0.594	0.696,0.726,0.786	-0.12
ENSMUSG00000054874	Pcnx3	chr19	-	5680242	5680396	5681431	5681553	5679967	5680000	5683276	5683412	108,131,136	220,337,302	181,186,151	240,262,253	247	279	0.000806719154374	0.357,0.305,0.337	0.46,0.445,0.403	-0.103
ENSMUSG00000020376	Rnf130	chr11	+	50071170	50071421	50085740	50085812	50052775	50052970	50087378	50087461	335,426,429	127,205,215	325,402,380	248,261,248	376	197	0.000812675389072	0.58,0.521,0.511	0.407,0.447,0.445	0.104
ENSMUSG00000040940	Arhgef1	chr7	+	24908310	24908424	24912056	24912155	24907853	24907934	24912309	24912352	123,149,170	98,116,94	174,211,137	229,202,183	239	224	0.000813570884982	0.541,0.546,0.629	0.416,0.495,0.412	0.131
ENSMUSG00000108621	Gm37494	chr7	+	39564001	39564062	39564866	39565081	39563701	39563828	39565187	39580589	65,79,79	65,70,94	73,76,66	118,135,136	186	340	0.00081716887539	0.646,0.674,0.606	0.531,0.507,0.47	0.139
ENSMUSG00000018995	Nars2	chr7	+	96973481	96973562	97002797	97002892	96959670	96959811	97023617	97023750	62,64,99	113,122,116	114,138,120	101,106,113	206	220	0.000843921493193	0.369,0.359,0.477	0.547,0.582,0.531	-0.152
ENSMUSG00000067369	Trmt2b	chrX	-	134266260	134266315	134267330	134267561	134263726	134263861	134276845	134276982	80,55,87	50,79,76	116,94,135	58,41,42	356	180	0.000844606046452	0.447,0.26,0.367	0.503,0.537,0.619	-0.195
ENSMUSG00000078484	Klhl17	chr4	-	156230504	156230686	156230900	156230974	156229043	156230262	156231084	156231173	37,49,27	153,148,146	70,64,70	141,153,136	199	307	0.000855368014617	0.272,0.338,0.222	0.434,0.392,0.443	-0.146
ENSMUSG00000022369	Mtbp	chr15	+	55586310	55586484	55588655	55588763	55577447	55577565	55597341	55597503	78,111,87	113,151,159	152,163,140	163,136,127	299	233	0.000855368014617	0.35,0.364,0.299	0.421,0.483,0.462	-0.118
ENSMUSG00000037287	Tbcel	chr9	-	42444406	42444588	42449923	42450063	42442818	42443075	42451612	42451762	71,76,63	147,238,202	106,124,86	196,124,132	265	307	0.000858051718825	0.359,0.27,0.265	0.385,0.537,0.43	-0.153
ENSMUSG00000052921	Arhgef15	chr11	-	68946983	68947136	68947235	68947396	68946560	68946643	68947575	68947668	1,1,1	10,8,11	6,5,3	5,6,8	286	278	0.000862322574815	0.089,0.108,0.081	0.538,0.448,0.267	-0.325
ENSMUSG00000040760	Appl1	chr14	-	26960950	26961038	26962805	26962877	26959424	26959466	26963646	26963706	170,245,229	140,184,191	177,181,173	227,232,202	197	213	0.000865128062231	0.568,0.59,0.565	0.457,0.458,0.481	0.109
ENSMUSG00000043384	Gprasp1	chrX	+	135796948	135797037	135797552	135797629	135796141	135796336	135797787	135797864	95,99,96	84,89,97	86,114,67	159,156,107	214	202	0.00087129607021	0.516,0.512,0.483	0.338,0.408,0.371	0.131
ENSMUSG00000024293	Esco1	chr18	-	10588438	10588550	10595675	10595875	10585977	10586041	10596338	10596441	102,133,173	145,132,192	84,117,92	192,178,189	325	237	0.000895634904883	0.339,0.424,0.397	0.242,0.324,0.262	0.111
ENSMUSG00000034940	Synrg	chr11	+	83985248	83985551	83986813	83987047	83982195	83982307	83987912	83987990	66,78,89	31,64,51	71,71,33	99,85,36	428	359	0.000897471266681	0.641,0.506,0.594	0.376,0.412,0.435	0.173
ENSMUSG00000021275	Tecpr2	chr12	+	110932616	110933632	110936275	110936459	110931399	110931732	110938190	110938364	56,72,85	28,25,32	44,63,59	69,41,42	1141	309	0.000901436232833	0.351,0.438,0.418	0.147,0.294,0.276	0.163
ENSMUSG00000049411	Tmem241	chr18	-	12083991	12084069	12104098	12104180	12074617	12074643	12113394	12113421	10,18,17	4,2,1	24,17,20	19,12,12	207	203	0.000901867426126	0.71,0.898,0.943	0.553,0.581,0.62	0.266
ENSMUSG00000039298	Cdk5rap2	chr4	-	70337340	70337559	70349143	70349245	70317426	70317597	70352668	70352788	159,173,169	78,97,100	206,186,130	171,159,130	227	344	0.000905697226552	0.755,0.73,0.719	0.646,0.639,0.602	0.106
ENSMUSG00000021747	4930452B06Rik	chr14	-	8442855	8442950	8473350	8473412	8431191	8431718	8482416	8482620	96,125,144	66,116,139	118,130,130	180,179,186	187	220	0.000905697226552	0.631,0.559,0.549	0.435,0.461,0.451	0.131
ENSMUSG00000057751	Megf6	chr4	+	154270401	154270530	154270724	154270751	154269892	154270021	154271610	154271739	143,155,162	57,81,52	184,199,169	32,43,45	254	152	0.000906914813807	0.6,0.534,0.651	0.775,0.735,0.692	-0.139
ENSMUSG00000024873	Cnih2	chr19	-	5093671	5093815	5093919	5094032	5092870	5093497	5094283	5094331	169,228,263	118,129,140	277,264,250	234,262,226	238	269	0.000906914813807	0.618,0.666,0.68	0.572,0.532,0.556	0.101
ENSMUSG00000022556	Hsf1	chr15	+	76496835	76496960	76497618	76497694	76496452	76496589	76497767	76497829	318,432,447	104,154,163	340,397,331	204,173,211	250	201	0.000922416104769	0.711,0.693,0.688	0.573,0.649,0.558	0.104
ENSMUSG00000031626	Sorbs2	chr8	+	45783542	45783626	45785268	45785325	45782801	45782960	45789975	45790025	25,41,30	65,79,65	14,17,25	85,92,86	209	182	0.00093914723979	0.251,0.311,0.287	0.125,0.139,0.202	0.128
ENSMUSG00000042439	Zfp532	chr18	+	65638749	65638931	65644192	65644369	65622983	65625334	65651559	65651722	284,345,320	119,202,209	221,242,246	195,230,196	307	302	0.000949855922169	0.701,0.627,0.601	0.527,0.509,0.553	0.113
ENSMUSG00000004798	Ulk2	chr11	-	61803641	61803787	61808061	61808199	61801482	61801563	61812717	61812778	211,231,268	156,212,197	213,226,184	275,245,236	263	271	0.000961142120731	0.582,0.529,0.584	0.444,0.487,0.445	0.106
ENSMUSG00000020300	Cpeb4	chr11	+	31908824	31908875	31918800	31918824	31889857	31889939	31920408	31920582	19,18,4	1,2,0	16,24,23	5,8,8	176	149	0.000962883467132	0.941,0.884,1.0	0.73,0.717,0.709	0.223
ENSMUSG00000039621	Prex1	chr2	-	166599605	166599681	166601526	166601576	166596285	166596358	166601723	166601827	62,68,54	63,82,72	80,68,61	152,155,131	175	201	0.000985720585831	0.531,0.488,0.463	0.377,0.335,0.348	0.141
ENSMUSG00000032384	Csnk1g1	chr9	+	66012746	66012854	66019801	66019912	66010421	66010570	66032238	66032345	162,207,224	79,73,119	119,162,102	136,119,69	233	236	0.000995373254325	0.675,0.742,0.656	0.47,0.58,0.6	0.141
ENSMUSG00000037926	Ssh2	chr11	+	77425300	77425394	77425522	77425651	77421215	77421410	77429785	77429832	76,90,71	54,44,37	89,97,75	99,91,82	219	254	0.000997021039992	0.62,0.703,0.69	0.51,0.553,0.515	0.145
ENSMUSG00000043962	Thrap3	chr4	-	126179911	126180814	126186434	126186588	126177861	126178557	126202569	126202589	205,376,261	1485,1784,1748	366,391,359	1566,1552,1377	279	1028	0.000999015695941	0.337,0.437,0.355	0.463,0.481,0.49	-0.102
ENSMUSG00000019979	Apaf1	chr10	-	90999651	90999777	91001009	91001129	90997211	90997337	91009123	91009249	151,195,230	89,131,135	188,182,178	192,173,168	245	251	0.00100535726768	0.635,0.604,0.636	0.501,0.519,0.52	0.112
ENSMUSG00000031209	Heph	chrX	+	96465809	96466054	96469944	96470157	96462890	96463091	96470732	96470915	113,169,136	212,185,240	241,262,214	222,207,208	370	338	0.00101084982759	0.327,0.455,0.341	0.498,0.536,0.485	-0.132
ENSMUSG00000006411	Nectin4	chr1	+	171385097	171385251	171385662	171385738	171384683	171384832	171386580	171388285	53,52,70	45,53,33	166,149,129	54,42,51	279	201	0.00103280016872	0.459,0.414,0.604	0.689,0.719,0.646	-0.192
ENSMUSG00000052726	Kcnt2	chr1	+	140484124	140484233	140507699	140507849	140450195	140450304	140509383	140509613	4,12,4	1,2,6	2,0,0	3,1,2	234	275	0.00104260266497	0.825,0.876,0.439	0.439,0.0,0.0	0.567
ENSMUSG00000073609	D2hgdh	chr1	+	93835286	93835455	93837939	93838083	93832595	93832789	93838820	93838963	76,72,88	52,41,43	93,100,78	85,99,110	294	269	0.00104260266497	0.572,0.616,0.652	0.5,0.48,0.393	0.156
ENSMUSG00000056486	Chn1	chr2	-	73659679	73659757	73679614	73679903	73631745	73631830	73706918	73707032	254,341,340	113,158,168	307,339,295	245,220,205	414	203	0.00104474979352	0.524,0.514,0.498	0.381,0.43,0.414	0.104
ENSMUSG00000006127	Inpp5k	chr11	+	75647192	75647276	75647401	75647506	75646785	75646923	75647651	75648871	41,45,43	86,111,112	109,128,109	159,158,160	209	230	0.00108436875247	0.344,0.309,0.297	0.43,0.471,0.428	-0.126
ENSMUSG00000041718	Alg13	chrX	+	144363864	144364107	144367898	144367939	144356795	144356961	144369560	144369861	83,118,102	49,48,45	58,87,69	16,18,12	368	166	0.00108484998769	0.433,0.526,0.506	0.621,0.686,0.722	-0.188
ENSMUSG00000053617	Sh3pxd2a	chr19	-	47269837	47269957	47272007	47272057	47260173	47268936	47273183	47273518	103,103,121	130,170,162	76,76,72	197,185,141	175	245	0.00108484998769	0.526,0.459,0.511	0.351,0.365,0.417	0.121
ENSMUSG00000032352	Lrrc1	chr9	-	77442176	77442292	77451357	77451441	77435046	77435219	77452602	77452721	229,262,211	357,451,527	324,337,283	396,405,333	209	241	0.00109432991338	0.425,0.401,0.316	0.485,0.49,0.495	-0.109
ENSMUSG00000020964	Sel1l	chr12	-	91814618	91814693	91814973	91815139	91813831	91814004	91815765	91815914	112,135,153	155,201,168	165,199,185	145,183,130	291	200	0.00111330186895	0.332,0.316,0.385	0.439,0.428,0.494	-0.109
ENSMUSG00000025792	Slc25a10	chr11	+	120495445	120495487	120496422	120496466	120495159	120495208	120496635	120496706	142,148,144	145,171,186	162,213,160	110,131,141	167	169	0.00113297863821	0.498,0.467,0.439	0.598,0.622,0.535	-0.117
ENSMUSG00000025184	R3hcc1l	chr19	+	42576025	42576201	42583402	42583543	42562551	42564341	42590604	42592343	69,76,81	125,192,170	186,136,148	185,216,190	301	266	0.00114332734714	0.328,0.259,0.296	0.47,0.357,0.408	-0.117
ENSMUSG00000028453	Fancg	chr4	-	43003226	43003344	43003782	43003932	43002342	43003092	43004558	43004605	59,54,57	85,79,77	94,105,123	71,86,103	275	243	0.00114807697413	0.38,0.377,0.395	0.539,0.519,0.513	-0.14
ENSMUSG00000062270	Morf4l1	chr9	-	90107234	90107302	90110125	90110172	90097371	90100523	90114535	90114640	2,0,0	7,3,10	1,3,2	2,2,2	172	193	0.00115439100207	0.243,0.0,0.0	0.359,0.627,0.529	-0.424
ENSMUSG00000004317	Clcn5	chrX	-	7178300	7178488	7183790	7183890	7171143	7171266	7186183	7186335	165,227,183	93,115,96	159,172,123	118,142,137	225	313	0.00115800679272	0.712,0.733,0.726	0.652,0.628,0.555	0.112
ENSMUSG00000048402	Gli2	chr1	-	118853257	118853380	118854440	118854657	118848461	118848517	118855435	118855637	271,346,311	162,187,200	213,193,180	176,191,163	342	248	0.00117590410311	0.548,0.573,0.53	0.467,0.423,0.445	0.105
ENSMUSG00000024068	Spast	chr17	+	74374122	74374202	74375082	74375125	74373662	74373754	74377040	74377120	203,216,230	85,132,133	283,268,240	252,231,189	205	168	0.00117867470892	0.662,0.573,0.586	0.479,0.487,0.51	0.115
ENSMUSG00000033444	Specc1l	chr10	+	75230681	75230871	75241064	75241218	75212072	75212219	75245078	75246712	150,164,139	249,334,302	240,322,216	362,309,275	315	279	0.00118423297986	0.348,0.303,0.29	0.37,0.48,0.41	-0.106
ENSMUSG00000032119	Hinfp	chr9	-	44298872	44299025	44299212	44299324	44298333	44298411	44299562	44299792	95,63,49	107,142,107	128,118,105	117,96,90	237	278	0.00119153531835	0.51,0.342,0.349	0.562,0.59,0.578	-0.176
ENSMUSG00000043535	Setx	chr2	+	29126873	29127063	29130179	29130390	29125851	29125963	29133921	29134031	65,74,44	128,153,163	69,119,64	105,102,85	315	336	0.00119610980326	0.351,0.34,0.224	0.412,0.554,0.445	-0.165
ENSMUSG00000045751	Mms22l	chr4	+	24508404	24508518	24517059	24517236	24507313	24507444	24521240	24521303	74,102,130	104,166,166	117,146,155	120,99,137	239	302	0.00120336118988	0.473,0.437,0.497	0.552,0.651,0.588	-0.128
ENSMUSG00000034021	Pds5b	chr5	+	150723244	150723371	150728893	150728974	150722477	150722575	150736278	150736419	136,156,187	134,260,228	201,204,182	162,156,128	252	206	0.00120833783367	0.453,0.329,0.401	0.504,0.517,0.538	-0.125
ENSMUSG00000020646	Mboat2	chr12	+	24882716	24882794	24924198	24924294	24878190	24878336	24934566	24934622	77,99,112	110,141,131	148,161,172	118,144,132	203	221	0.00121152061828	0.432,0.433,0.482	0.577,0.549,0.587	-0.122
ENSMUSG00000029165	Agbl5	chr5	+	30905108	30905155	30905630	30905761	30904702	30904815	30906115	30906666	24,30,33	179,192,205	62,45,55	186,173,231	172	256	0.00121495420683	0.166,0.189,0.193	0.332,0.279,0.262	-0.108
ENSMUSG00000055116	Arntl	chr7	+	113234623	113234696	113274625	113274753	113207464	113207644	113279456	113279582	8,2,2	29,37,39	19,33,21	67,60,59	198	253	0.00128362542741	0.261,0.065,0.061	0.266,0.413,0.313	-0.202
ENSMUSG00000053552	Ebf4	chr2	+	130359770	130359904	130360003	130360130	130359568	130359686	130361617	130361706	31,46,34	91,78,104	86,86,70	86,102,109	259	252	0.00136050870365	0.249,0.365,0.241	0.493,0.451,0.385	-0.158
ENSMUSG00000052407	Ccdc171	chr4	+	83742927	83743073	83751853	83751908	83696250	83696436	83795199	83795331	99,165,96	10,17,18	97,118,112	31,27,31	271	180	0.00136050870365	0.868,0.866,0.78	0.675,0.744,0.706	0.13
ENSMUSG00000024078	Ttc27	chr17	+	74829491	74829590	74835332	74835385	74799183	74799411	74840298	74840464	71,131,142	122,143,169	152,164,148	109,132,113	224	178	0.00136184672068	0.316,0.421,0.4	0.526,0.497,0.51	-0.132
ENSMUSG00000044328	Trp53i13	chr11	-	77509597	77509726	77512652	77512694	77509100	77509273	77512896	77512965	18,28,24	87,84,91	19,15,23	142,165,160	167	254	0.00136447905497	0.239,0.336,0.286	0.169,0.121,0.179	0.131
ENSMUSG00000022964	Tmem50b	chr16	-	91580201	91580294	91581694	91581762	91577973	91578031	91583275	91583388	59,57,46	71,156,116	104,118,105	92,121,100	193	218	0.00136541015291	0.484,0.292,0.309	0.561,0.524,0.543	-0.181
ENSMUSG00000031328	Flna	chrX	-	74230505	74230753	74232966	74232990	74230055	74230158	74233148	74233338	154,142,104	647,679,684	152,225,169	540,631,602	149	373	0.00138985765087	0.373,0.344,0.276	0.413,0.472,0.413	-0.102
ENSMUSG00000034235	Usp54	chr14	-	20570247	20570415	20573767	20573901	20565942	20566062	20576472	20576704	92,102,97	99,127,116	116,142,150	100,96,76	259	293	0.00141408749583	0.513,0.476,0.486	0.568,0.626,0.691	-0.137
ENSMUSG00000052707	Tnrc6a	chr7	+	123162493	123162877	123169535	123172118	123124667	123124715	123173232	123173409	4,12,22	118,152,162	8,1,4	193,213,197	509	2708	0.00142017481579	0.153,0.296,0.419	0.181,0.024,0.097	0.189
ENSMUSG00000032059	Alg9	chr9	+	50800118	50800241	50801937	50802092	50792301	50792407	50805301	50805431	97,146,139	246,269,272	173,182,184	236,243,250	248	280	0.00143310164545	0.308,0.38,0.366	0.453,0.458,0.454	-0.104
ENSMUSG00000035378	Shq1	chr6	-	100636967	100637122	100648163	100648291	100632238	100632292	100655258	100655371	143,137,159	48,65,82	187,211,172	134,168,115	253	280	0.00143679371338	0.767,0.7,0.682	0.607,0.582,0.623	0.112
ENSMUSG00000031511	Arhgef7	chr8	+	11758430	11758517	11781154	11781239	11728104	11728416	11782524	11782655	39,44,34	106,149,183	79,111,76	201,209,136	212	210	0.00144162461317	0.267,0.226,0.155	0.28,0.345,0.356	-0.111
ENSMUSG00000032536	Trak1	chr9	+	121391856	121392051	121431478	121431555	121364000	121364299	121440669	121440786	223,270,245	119,160,165	179,191,135	157,159,150	320	202	0.00146914795799	0.542,0.516,0.484	0.419,0.431,0.362	0.11
ENSMUSG00000034940	Synrg	chr11	+	83987912	83987990	83989679	83989876	83982195	83982307	83990694	83990943	17,30,40	139,190,158	69,67,62	184,219,189	203	322	0.00151333391326	0.162,0.2,0.287	0.373,0.327,0.342	-0.131
ENSMUSG00000022297	Fzd6	chr15	+	39033849	39033998	39034807	39035227	39030814	39031832	39036385	39038186	79,81,99	153,183,230	211,228,226	341,326,268	274	545	0.00154819862508	0.507,0.468,0.461	0.552,0.582,0.626	-0.108
ENSMUSG00000033102	Cdc14b	chr13	-	64209106	64209204	64209925	64210085	64201331	64201448	64210194	64210333	164,166,134	154,227,211	168,166,120	96,133,100	285	223	0.00158801862533	0.455,0.364,0.332	0.578,0.494,0.484	-0.135
ENSMUSG00000030428	Ttyh1	chr7	+	4122476	4122655	4124619	4124731	4119529	4119780	4125522	4125743	27,36,27	21,12,12	31,24,31	39,36,40	304	237	0.00160434300146	0.501,0.7,0.637	0.383,0.342,0.377	0.245
ENSMUSG00000086296	D030055H07Rik	chr9	+	106151284	106151350	106152893	106153029	106148686	106148745	106156292	106156517	1,0,1	5,5,7	4,5,5	9,6,17	191	261	0.00161882454457	0.215,0.0,0.163	0.378,0.532,0.287	-0.273
ENSMUSG00000029681	Bcl7b	chr5	+	135177128	135177225	135179949	135180120	135171086	135171162	135180515	135180595	167,241,197	180,229,225	161,185,178	265,277,288	222	296	0.00163727684203	0.553,0.584,0.539	0.448,0.471,0.452	0.102
ENSMUSG00000027287	Snap23	chr2	+	120585150	120585192	120585555	120585604	120584268	120584365	120586158	120586276	165,161,159	109,153,154	101,125,107	157,167,142	167	174	0.00164176891806	0.612,0.523,0.518	0.401,0.438,0.44	0.125
ENSMUSG00000027752	Exosc8	chr3	-	54731074	54731171	54731980	54732026	54729764	54729885	54732111	54732217	336,331,355	378,585,577	286,320,325	746,746,640	171	222	0.00165000328734	0.536,0.423,0.444	0.332,0.358,0.397	0.105
ENSMUSG00000039048	Foxred1	chr9	-	35209415	35209529	35209944	35210165	35209037	35209156	35210806	35211055	215,205,205	80,111,128	214,232,209	212,170,173	346	239	0.00165411822764	0.65,0.561,0.525	0.411,0.485,0.455	0.128
ENSMUSG00000007908	Hmgcll1	chr9	+	76072626	76072722	76130311	76130437	76056451	76056559	76133754	76136350	7,23,27	37,53,77	65,71,52	74,98,84	221	251	0.00168264573625	0.177,0.33,0.285	0.499,0.451,0.413	-0.19
ENSMUSG00000034321	Exosc1	chr19	-	41925188	41925239	41926531	41926565	41924710	41924795	41928024	41928113	116,166,182	101,150,123	88,84,74	95,124,111	159	176	0.00170376440216	0.56,0.551,0.621	0.506,0.429,0.425	0.124
ENSMUSG00000038781	Stap2	chr17	-	55999742	55999808	55999912	56000015	55997777	55997951	56000086	56000156	30,54,53	55,71,65	49,43,68	38,33,43	228	191	0.00170803005648	0.314,0.389,0.406	0.519,0.522,0.57	-0.167
ENSMUSG00000062373	Tmem65	chr15	-	58794341	58794409	58797200	58797245	58790154	58790209	58822842	58823530	63,100,107	35,49,56	98,91,95	81,107,78	170	193	0.001708988304	0.671,0.699,0.684	0.579,0.491,0.58	0.135
ENSMUSG00000042197	Zfp451	chr1	-	33779895	33780049	33782067	33782194	33779043	33779191	33783040	33783191	96,116,133	87,143,148	149,132,110	83,87,88	252	279	0.00171969451295	0.55,0.473,0.499	0.665,0.627,0.581	-0.117
ENSMUSG00000028246	Faxc	chr4	+	21936632	21936768	21982385	21982502	21931328	21931829	21993297	21994146	94,197,202	392,425,436	208,229,158	315,356,278	261	242	0.00172045669268	0.182,0.301,0.3	0.38,0.374,0.345	-0.105
ENSMUSG00000028159	Dapp1	chr3	-	137939136	137939199	137940860	137940908	137937736	137937822	137949646	137949777	12,35,24	7,18,16	76,92,74	111,99,100	173	188	0.00172346185156	0.651,0.679,0.62	0.427,0.502,0.446	0.192
ENSMUSG00000028080	Lrba	chr3	+	86664437	86664590	86715512	86715680	86642652	86642772	86737081	86737171	40,47,56	107,147,107	95,102,113	133,164,150	278	293	0.00172413961031	0.283,0.252,0.356	0.429,0.396,0.443	-0.126
ENSMUSG00000028411	Aptx	chr4	-	40694851	40695136	40695376	40695423	40693389	40693449	40697216	40697353	136,158,189	198,270,251	140,132,118	266,315,323	172	410	0.00172731555749	0.621,0.582,0.642	0.556,0.5,0.465	0.108
ENSMUSG00000037720	Tmem33	chr5	+	67263729	67263824	67264269	67264457	67260963	67261033	67267301	67267369	188,215,256	362,755,767	441,471,363	766,713,679	220	313	0.00172731555749	0.425,0.288,0.322	0.45,0.484,0.432	-0.11
ENSMUSG00000057367	Birc2	chr9	-	7819020	7819062	7819306	7819561	7818235	7818943	7820973	7821219	233,254,230	27,40,38	244,255,226	58,56,75	380	167	0.0017347769628	0.791,0.736,0.727	0.649,0.667,0.57	0.123
ENSMUSG00000073563	Csnk1g3	chr18	+	53902852	53902893	53906599	53906669	53895530	53895954	53916974	53917123	111,114,167	132,189,164	118,140,104	255,281,225	166	195	0.00173999343063	0.497,0.415,0.545	0.352,0.369,0.352	0.128
ENSMUSG00000020422	Tns3	chr11	-	8518198	8518303	8519122	8519188	8492092	8493337	8519440	8519570	89,91,87	150,204,189	109,131,120	132,170,156	191	230	0.00181723468977	0.417,0.349,0.357	0.499,0.481,0.481	-0.113
ENSMUSG00000071454	Dtnb	chr12	+	3617605	3617691	3632809	3632964	3596648	3596862	3643916	3644022	247,302,283	291,526,529	258,306,291	308,276,272	211	280	0.00185201780479	0.53,0.432,0.415	0.526,0.595,0.587	-0.11
ENSMUSG00000014077	Chp1	chr2	+	119566649	119566730	119571767	119571895	119560730	119560803	119580694	119580756	434,460,404	213,303,345	401,403,371	403,401,395	206	253	0.00185458036208	0.714,0.651,0.59	0.55,0.552,0.536	0.106
ENSMUSG00000024855	Pacs1	chr19	-	5138929	5139065	5139279	5139322	5136692	5136919	5141159	5141202	63,138,95	144,172,209	75,130,99	342,364,325	168	261	0.00185522720266	0.405,0.555,0.414	0.254,0.357,0.321	0.147
ENSMUSG00000006471	Ndor1	chr2	-	25250279	25250378	25251720	25251818	25250095	25250197	25254863	25254941	29,50,25	59,82,82	86,115,81	98,64,100	223	224	0.00187685680099	0.331,0.38,0.234	0.469,0.643,0.449	-0.205
ENSMUSG00000038831	Ralgps1	chr2	-	33143299	33143392	33145397	33145503	33143043	33143149	33146569	33146650	28,16,27	52,47,49	49,60,48	65,41,39	231	218	0.00187765852166	0.337,0.243,0.342	0.416,0.58,0.537	-0.204
ENSMUSG00000028975	Pex14	chr4	-	148963441	148963533	148966221	148966319	148960534	148961794	148967523	148967626	159,149,171	290,484,401	186,209,205	321,292,301	223	217	0.00189028962103	0.348,0.231,0.293	0.361,0.411,0.399	-0.1
ENSMUSG00000036676	Tmtc3	chr10	-	100471914	100472030	100474374	100474474	100471328	100471501	100476556	100476775	121,153,138	82,119,133	103,116,106	164,185,109	225	241	0.00189420190924	0.612,0.579,0.526	0.402,0.402,0.51	0.134
ENSMUSG00000022558	Mroh1	chr15	+	76451061	76451208	76451346	76451535	76450638	76450753	76451804	76451960	121,130,100	42,71,58	151,160,158	130,119,142	272	314	0.00189997123664	0.769,0.679,0.666	0.573,0.608,0.562	0.124
ENSMUSG00000032215	Rsl24d1	chr9	+	73114887	73115001	73116406	73116479	73113447	73113583	73117881	73117945	67,74,74	44,62,34	218,237,259	68,101,66	239	198	0.00190908721077	0.558,0.497,0.643	0.726,0.66,0.765	-0.151
ENSMUSG00000006390	Elovl1	chr4	+	118430495	118430555	118430714	118430905	118428118	118428215	118431062	118431143	101,101,130	134,156,181	81,72,61	151,183,193	185	316	0.00191128353019	0.563,0.525,0.551	0.478,0.402,0.351	0.136
ENSMUSG00000038022	Fam188b	chr6	+	55297687	55297751	55300942	55301104	55284745	55284813	55308154	55308335	54,65,69	44,38,53	66,64,71	79,84,97	189	287	0.0019148157503	0.651,0.722,0.664	0.559,0.536,0.526	0.139
ENSMUSG00000052616	Terb1	chr8	-	104482172	104482327	104484276	104484402	104472685	104473038	104485356	104485491	1,6,4	7,12,10	6,13,10	3,8,5	251	280	0.00194111340316	0.137,0.358,0.309	0.691,0.644,0.691	-0.407
ENSMUSG00000034343	Ube2f	chr1	+	91254214	91254393	91262266	91262296	91250364	91250437	91265217	91265283	37,57,58	47,57,50	57,47,39	21,24,23	304	155	0.0019498628652	0.286,0.338,0.372	0.581,0.5,0.464	-0.183
ENSMUSG00000001150	Mcm3ap	chr10	+	76506297	76506688	76507289	76507547	76504629	76504727	76508297	76508427	163,266,201	100,113,139	195,230,221	221,190,190	516	383	0.00195021607089	0.547,0.636,0.518	0.396,0.473,0.463	0.123
ENSMUSG00000055897	Ppp4r1l-ps	chr2	-	173599589	173599687	173659322	173659367	173594975	173597187	173659512	173659539	0,0,2	18,36,27	6,1,4	45,21,19	170	223	0.00196428387124	0.0,0.0,0.089	0.149,0.059,0.216	-0.112
ENSMUSG00000037725	Ckap2	chr8	-	22177666	22177739	22179513	22179595	22176773	22177579	22185683	22185819	115,160,124	47,118,107	115,131,98	151,152,126	207	198	0.0019776871742	0.701,0.565,0.526	0.421,0.452,0.427	0.164
ENSMUSG00000027284	Cdan1	chr2	-	120783694	120783799	120790281	120790355	120777533	120777599	120806758	120806906	50,74,63	34,40,46	41,50,34	65,62,34	199	230	0.00200321548138	0.63,0.681,0.613	0.422,0.482,0.536	0.161
ENSMUSG00000024241	Sos1	chr17	-	80445601	80445712	80449257	80449401	80445429	80445528	80451980	80452190	206,274,254	133,151,197	118,134,87	149,110,143	269	236	0.00200321548138	0.576,0.614,0.531	0.41,0.517,0.348	0.149
ENSMUSG00000026207	Speg	chr1	+	75384655	75384745	75387797	75389104	75383136	75383179	75390978	75391122	7,6,5	29,51,23	2,2,1	41,41,54	215	1432	0.00203367517758	0.617,0.439,0.591	0.245,0.245,0.11	0.349
ENSMUSG00000044499	Hs3st5	chr10	+	36628244	36628410	36701929	36702034	36506813	36507615	36828670	36828809	68,91,109	16,12,29	203,215,189	96,79,71	291	230	0.00206668056812	0.771,0.857,0.748	0.626,0.683,0.678	0.13
ENSMUSG00000040722	Scamp5	chr9	-	57447076	57447233	57451355	57451484	57446071	57446173	57451979	57452034	81,127,118	52,44,53	103,104,101	87,88,84	254	282	0.0020837547882	0.634,0.762,0.712	0.568,0.567,0.572	0.134
ENSMUSG00000047454	Gphn	chr12	+	78493949	78494057	78562855	78562898	78492037	78492310	78590533	78590671	88,202,176	22,16,27	125,144,119	41,36,40	233	168	0.00210365762019	0.743,0.901,0.825	0.687,0.743,0.682	0.119
ENSMUSG00000001120	Pcbp3	chr10	-	76770259	76770319	76770960	76771036	76767863	76767916	76781831	76781873	62,84,67	60,62,71	54,34,39	73,86,67	201	185	0.00210463379307	0.487,0.555,0.465	0.405,0.267,0.349	0.162
ENSMUSG00000026309	Ilkap	chr1	-	91390606	91390663	91391131	91391197	91388344	91388446	91398650	91398778	92,67,57	34,28,44	143,168,162	42,39,27	191	182	0.00211941045132	0.721,0.695,0.552	0.764,0.804,0.851	-0.15
ENSMUSG00000049411	Tmem241	chr18	-	12113394	12113472	12118403	12118450	12104098	12104180	12121380	12121537	10,27,38	8,10,15	17,21,16	27,23,21	172	203	0.00214670939928	0.596,0.761,0.749	0.426,0.519,0.473	0.229
ENSMUSG00000026174	Cnot9	chr1	+	74517069	74517249	74522317	74522427	74506057	74506461	74523503	74523613	530,521,501	346,604,579	500,578,493	855,852,787	305	235	0.00215677634233	0.541,0.399,0.4	0.311,0.343,0.326	0.12
ENSMUSG00000030714	Sgf29	chr7	+	126663928	126664004	126664915	126664988	126661051	126661148	126670629	126670694	177,193,187	162,208,204	219,213,229	150,161,138	201	198	0.00215677634233	0.518,0.478,0.475	0.59,0.566,0.62	-0.102
ENSMUSG00000001998	Ap4e1	chr2	+	127037785	127037859	127043420	127043543	127035043	127035210	127043646	127043756	24,32,30	114,146,157	49,23,27	92,80,55	199	248	0.00216419722772	0.208,0.215,0.192	0.399,0.264,0.38	-0.143
ENSMUSG00000026384	Ptpn4	chr1	-	119706154	119706313	119707775	119707901	119692749	119692909	119715946	119716015	47,77,56	96,166,148	87,75,58	109,100,86	251	284	0.00220013302767	0.356,0.344,0.3	0.475,0.459,0.433	-0.122
ENSMUSG00000020721	Helz	chr11	+	107574937	107575165	107592705	107592830	107549345	107549401	107595138	107595195	24,51,57	46,53,46	24,26,22	70,60,60	353	250	0.0022184792367	0.27,0.405,0.467	0.195,0.235,0.206	0.169
ENSMUSG00000047221	Fam185a	chr5	+	21447315	21447357	21455781	21455877	21438699	21438838	21459158	21459293	12,25,13	104,115,111	25,25,33	95,83,74	167	221	0.00223055427811	0.132,0.223,0.134	0.258,0.285,0.371	-0.142
ENSMUSG00000060261	Gtf2i	chr5	-	134274538	134274595	134282786	134282830	134266542	134266656	134283193	134283248	118,146,133	158,156,186	214,240,236	182,212,178	169	182	0.00228721390418	0.446,0.502,0.435	0.559,0.549,0.588	-0.104
ENSMUSG00000040785	Ttc3	chr16	+	94385335	94385423	94387336	94387390	94384783	94384934	94388264	94388385	135,144,154	41,89,100	384,356,309	118,86,74	213	179	0.00228721390418	0.735,0.576,0.564	0.732,0.777,0.778	-0.137
ENSMUSG00000020778	Ten1	chr11	+	116204844	116204979	116205610	116205768	116198854	116198983	116214838	116215318	246,238,252	162,140,227	315,353,335	326,371,392	260	283	0.00229690779205	0.623,0.649,0.547	0.513,0.509,0.482	0.105
ENSMUSG00000040473	Cfap69	chr5	-	5619166	5619215	5621919	5622043	5618947	5619069	5625749	5625927	11,12,4	1,0,0	13,11,11	3,2,2	249	174	0.00229930639441	0.885,1.0,1.0	0.752,0.794,0.794	0.182
ENSMUSG00000040929	Rfx3	chr19	-	27867512	27867610	27900778	27900903	27849710	27849969	28010971	28011140	35,31,44	79,149,114	49,73,41	85,104,70	250	223	0.00230557616371	0.283,0.157,0.256	0.34,0.385,0.343	-0.124
ENSMUSG00000029056	Pank4	chr4	+	154972148	154972230	154972468	154972569	154971372	154971554	154974629	154974785	174,194,145	104,104,115	167,185,167	149,177,193	207	226	0.00231801190025	0.646,0.671,0.579	0.55,0.533,0.486	0.109
ENSMUSG00000033065	Pfkm	chr15	+	98125549	98125613	98126303	98126453	98125025	98125090	98126852	98126923	149,156,145	211,195,252	151,144,172	333,339,356	189	275	0.00234176503067	0.507,0.538,0.456	0.398,0.382,0.413	0.103
ENSMUSG00000056091	St3gal5	chr6	+	72142139	72142483	72147068	72147255	72132051	72132163	72149018	72149177	165,248,235	134,163,188	193,150,156	192,179,194	469	312	0.00234276542263	0.45,0.503,0.454	0.401,0.358,0.349	0.1
ENSMUSG00000003062	Stard3nl	chr13	-	19370249	19370367	19370479	19370533	19367743	19367839	19372587	19372665	52,69,70	135,174,179	167,187,186	269,317,295	179	243	0.00234513332389	0.343,0.35,0.347	0.457,0.445,0.461	-0.108
ENSMUSG00000014077	Chp1	chr2	+	119571767	119571895	119580694	119580756	119566649	119566730	119584529	119587015	237,263,226	162,222,230	214,231,188	282,266,262	253	187	0.00236293368948	0.52,0.467,0.421	0.359,0.391,0.347	0.104
ENSMUSG00000023044	Csad	chr15	-	102179520	102179602	102179970	102180087	102178960	102179160	102185997	102186052	80,78,70	62,79,111	206,179,175	124,99,98	242	207	0.00237300783787	0.525,0.458,0.35	0.587,0.607,0.604	-0.155
ENSMUSG00000059005	Hnrnpa3	chr2	+	75662844	75662925	75665027	75665150	75662660	75662756	75665233	75665301	3,1,1	22,32,19	11,11,7	34,45,36	206	248	0.00238754993581	0.141,0.036,0.06	0.28,0.227,0.19	-0.153
ENSMUSG00000041769	Ppp2r2d	chr7	+	138868409	138868507	138870389	138870502	138846594	138846704	138872873	138873051	158,119,116	187,239,219	167,144,160	476,430,384	223	238	0.00238815674934	0.474,0.347,0.361	0.272,0.263,0.308	0.113
ENSMUSG00000039427	Alg1	chr16	+	5240143	5240182	5240458	5240518	5239905	5240027	5241285	5241396	14,30,22	61,77,80	40,39,36	60,67,62	164	185	0.00239534512829	0.206,0.305,0.237	0.429,0.396,0.396	-0.158
ENSMUSG00000028456	Unc13b	chr4	+	43101800	43101874	43115102	43115160	43096898	43097022	43165743	43165978	158,173,155	175,245,232	171,219,157	184,166,114	199	183	0.002414872938	0.454,0.394,0.381	0.461,0.548,0.559	-0.113
ENSMUSG00000004591	Pkn2	chr3	-	142810360	142810487	142810690	142810865	142809823	142809954	142811526	142811602	459,941,812	342,383,359	471,475,397	360,435,328	300	252	0.00245387494847	0.53,0.674,0.655	0.524,0.478,0.504	0.118
ENSMUSG00000032590	Apeh	chr9	-	108093621	108093748	108094226	108094359	108092806	108093074	108094434	108094476	168,145,129	177,197,200	150,155,155	301,315,310	258	252	0.00247624090316	0.481,0.418,0.387	0.327,0.325,0.328	0.102
ENSMUSG00000040387	Klhl32	chr4	-	24708952	24709051	24743857	24743965	24682054	24682270	24792616	24792797	27,41,35	6,1,3	63,40,28	15,12,15	233	224	0.00249615312397	0.812,0.975,0.918	0.801,0.762,0.642	0.167
ENSMUSG00000063884	Ptcd3	chr6	-	71905097	71905143	71907652	71907689	71903425	71903494	71907793	71907846	60,64,69	64,118,90	50,52,51	138,132,121	162	171	0.00251683845092	0.497,0.364,0.447	0.277,0.294,0.308	0.143
ENSMUSG00000031626	Sorbs2	chr8	+	45782801	45782960	45785268	45785325	45775588	45775703	45789975	45790025	101,140,130	55,56,53	69,81,69	55,59,56	284	182	0.0025654144466	0.541,0.616,0.611	0.446,0.468,0.441	0.138
ENSMUSG00000012609	Ttll5	chr12	+	85956565	85956720	85996000	85996196	85939325	85939510	86012647	86012862	137,145,172	75,83,51	83,115,84	76,79,78	280	321	0.0026367905586	0.677,0.667,0.795	0.556,0.625,0.552	0.135
ENSMUSG00000026767	Fam188a	chr2	-	12382102	12382183	12396178	12396258	12364446	12364519	12397492	12397566	105,137,171	47,57,59	123,145,116	78,88,86	205	206	0.00267515955537	0.692,0.707,0.744	0.613,0.623,0.575	0.111
ENSMUSG00000038777	Sema6c	chr3	+	95168298	95168389	95168586	95168706	95167998	95168100	95168808	95168897	41,48,29	113,122,139	99,109,85	171,186,167	216	245	0.00269651884249	0.292,0.309,0.191	0.396,0.399,0.366	-0.123
ENSMUSG00000015755	Tab2	chr10	-	7919113	7920614	7924684	7924872	7911387	7911548	7955800	7956230	145,169,149	468,735,683	137,142,122	821,873,723	313	1626	0.00270565310239	0.617,0.544,0.531	0.464,0.458,0.467	0.101
ENSMUSG00000009621	Vav2	chr2	-	27318927	27318996	27336679	27336738	27302007	27302110	27386489	27386606	71,85,78	167,163,197	87,101,78	119,137,115	184	194	0.00272033995952	0.31,0.355,0.295	0.435,0.437,0.417	-0.11
ENSMUSG00000009733	Tfcp2	chr15	-	100520562	100520715	100522388	100522495	100518569	100518680	100525566	100525672	133,126,111	228,269,249	160,146,167	204,232,179	232	278	0.00272787558129	0.411,0.359,0.348	0.484,0.43,0.528	-0.108
ENSMUSG00000032577	Mapkapk3	chr9	-	107262422	107262487	107263624	107263764	107261877	107261957	107289119	107289396	35,28,30	32,41,44	45,46,46	21,35,18	265	190	0.0027451852757	0.44,0.329,0.328	0.606,0.485,0.647	-0.214
ENSMUSG00000047712	Ust	chr10	-	8298055	8298209	8330067	8330223	8248088	8248186	8390887	8390931	88,91,108	172,174,210	129,103,108	152,130,137	281	279	0.00276373702577	0.337,0.342,0.338	0.457,0.44,0.439	-0.106
ENSMUSG00000079553	Kifc1	chr17	-	33885167	33885218	33885848	33885902	33884588	33884986	33886575	33886675	136,165,131	203,205,225	187,206,176	204,177,174	179	176	0.00277418637619	0.397,0.442,0.364	0.474,0.534,0.499	-0.101
ENSMUSG00000045100	Slc25a26	chr6	+	94576333	94576378	94592411	94592481	94535720	94535768	94598379	94598444	2,6,2	61,50,49	13,16,9	58,72,73	170	195	0.00277418637619	0.036,0.121,0.045	0.205,0.203,0.124	-0.11
ENSMUSG00000001918	Slc1a5	chr7	+	16785675	16785718	16786348	16786393	16782397	16782475	16786870	16787179	60,68,96	42,53,80	65,47,49	73,90,70	168	170	0.00277734484634	0.591,0.565,0.548	0.474,0.346,0.415	0.156
ENSMUSG00000062202	Btbd9	chr17	-	30228799	30228878	30274853	30274961	30220344	30220570	30299530	30299720	93,128,111	136,164,141	170,194,135	149,149,129	233	204	0.00277945032606	0.374,0.406,0.408	0.5,0.533,0.478	-0.108
ENSMUSG00000031756	Cenpn	chr8	+	116928535	116928581	116931077	116931137	116926081	116926262	116931593	116931670	69,123,143	130,170,178	115,143,133	103,131,116	171	185	0.00279536665972	0.365,0.439,0.465	0.547,0.541,0.554	-0.124
ENSMUSG00000028995	Fam126a	chr5	-	23986137	23986253	23986733	23986814	23985744	23985840	23987884	23988064	77,64,83	57,105,96	94,105,76	230,213,166	206	241	0.0027980692393	0.612,0.416,0.503	0.323,0.366,0.349	0.164
ENSMUSG00000043872	Zmym1	chr4	-	127058792	127059031	127059509	127059659	127054207	127054382	127060995	127061152	244,259,267	101,139,112	162,137,142	100,134,95	275	364	0.00280023469482	0.762,0.712,0.759	0.682,0.575,0.664	0.104
ENSMUSG00000054836	Elp6	chr9	+	110315750	110315952	110319569	110319716	110313975	110314094	110320814	110322102	128,111,112	165,144,193	178,189,156	158,171,158	327	272	0.00284296206621	0.392,0.391,0.326	0.484,0.479,0.451	-0.102
ENSMUSG00000029913	Prdm5	chr6	+	65831248	65831371	65927916	65928021	65794299	65794383	65935969	65936134	30,43,45	85,185,143	33,43,41	75,76,71	248	230	0.0028782170605	0.247,0.177,0.226	0.29,0.344,0.349	-0.111
ENSMUSG00000034401	Spata6	chr4	+	111747754	111747803	111768715	111768840	111746140	111746278	111774798	111774879	16,25,20	98,135,101	39,42,36	144,95,90	174	250	0.00291378130186	0.19,0.21,0.221	0.28,0.388,0.365	-0.137
ENSMUSG00000030505	Prmt3	chr7	+	49806526	49806626	49818031	49818110	49798305	49798427	49826707	49826895	188,293,242	258,287,378	378,381,344	308,320,294	225	204	0.00301554355081	0.398,0.481,0.367	0.527,0.519,0.515	-0.105
ENSMUSG00000020121	Srgap1	chr10	-	121828728	121828762	121829226	121829329	121825633	121825694	121831884	121831912	102,134,112	15,15,24	95,123,100	45,30,30	228	159	0.00303873184863	0.826,0.862,0.765	0.596,0.741,0.699	0.139
ENSMUSG00000043671	Dpy19l3	chr7	-	35695281	35695414	35703488	35703571	35692776	35692935	35707380	35707437	57,100,71	126,141,139	157,194,168	163,195,215	208	258	0.00303873184863	0.359,0.468,0.388	0.544,0.552,0.492	-0.124
ENSMUSG00000030720	Cln3	chr7	-	126575489	126575536	126577808	126577921	126575343	126575412	126579172	126579316	43,74,55	37,45,67	97,126,100	37,54,48	238	172	0.00307301312143	0.456,0.543,0.372	0.655,0.628,0.601	-0.171
ENSMUSG00000039901	9130011E15Rik	chr19	-	45846107	45846186	45921616	45921705	45820273	45820390	45932350	45932411	20,26,58	76,90,122	73,86,80	118,139,120	214	204	0.00308719094046	0.201,0.216,0.312	0.371,0.371,0.389	-0.134
ENSMUSG00000032527	Pccb	chr9	-	101012704	101012815	101027079	101027136	100999164	100999273	101030174	101030243	86,107,96	139,208,156	120,139,109	334,326,319	182	236	0.0030879902232	0.445,0.4,0.444	0.318,0.356,0.307	0.103
ENSMUSG00000043535	Setx	chr2	+	29125851	29125963	29130179	29130390	29124991	29125549	29133921	29134031	43,75,50	128,159,165	51,88,60	103,101,80	237	336	0.0030879902232	0.323,0.401,0.301	0.412,0.553,0.515	-0.152
ENSMUSG00000015882	Lcorl	chr5	-	45775391	45775521	45795292	45795358	45747055	45747307	45857346	45857467	24,31,23	40,59,66	34,30,28	132,138,131	191	255	0.00308826352504	0.445,0.412,0.318	0.256,0.225,0.222	0.157
[truncated: 414 more rows]
