# Supplementary material for: An Alternative Splicing Program for Mouse Craniofacial Development
Source: Front Physiol. 2020 Sep 4;11:1099. doi: 10.3389/fphys.2020.01099 (PMC7498679; doi:10.3389/fphys.2020.01099)
Supplement: Supplementary file 12 [file Data_Sheet_1.zip › Filtered rMATS results/MXE/E10.5_Ect_FNP_vs_MNP_MXE_filtered_output.txt]

GeneID	geneSymbol	chr	strand	1stExonStart_0base	1stExonEnd	2stExonStart_0base	2stExonEnd	upstreamES	upstreamEE	downstreamES	downstreamEE	IC_SAMPLE_1	SC_SAMPLE_1	IC_SAMPLE_2	SC_SAMPLE_2	IncFormLen	SkipFormLen	FDR	IncLevel1	IncLevel2	DeltaPSI
ENSMUSG00000021936	Mapk8	chr14	-	33390241	33390313	33390672	33390744	33388799	33388982	33392941	33393107	85,134,113	458,628,622	26,28,22	401,508,556	197	197	0.0	0.157,0.176,0.154	0.061,0.052,0.038	0.112
ENSMUSG00000031565	Fgfr1	chr8	+	25563373	25563524	25564339	25564484	25562137	25562328	25566710	25566913	85,110,76	1005,1228,1084	253,352,313	257,329,433	276	270	0.0	0.076,0.081,0.064	0.491,0.511,0.414	-0.398
ENSMUSG00000015143	Actn1	chr12	-	80170182	80170248	80170685	80170766	80168857	80169016	80171728	80171875	1044,1334,1159	50,53,44	1240,1348,1327	207,243,217	206	191	0.0	0.951,0.959,0.961	0.847,0.837,0.85	0.112
ENSMUSG00000018417	Myo1b	chr1	-	51766821	51766908	51768649	51768736	51763889	51763964	51769003	51769090	132,164,162	368,340,325	61,87,50	399,515,522	212	212	0.0	0.264,0.325,0.333	0.133,0.145,0.087	0.186
ENSMUSG00000039108	Lsm14b	chr2	+	180031360	180031528	180031793	180031871	180027899	180028035	180032060	180032222	559,640,719	200,367,290	676,935,916	75,152,193	293	203	2.37343478205e-11	0.659,0.547,0.632	0.862,0.81,0.767	-0.2
ENSMUSG00000074071	Fam169b	chr7	+	68300832	68300963	68304551	68304651	68275994	68276041	68321819	68321905	3,4,6	1,0,3	0,0,0	2,9,5	256	225	1.29956342656e-09	0.725,1.0,0.637	0.0,0.0,0.0	0.787
ENSMUSG00000026566	Mpzl1	chr1	-	165601749	165601855	165604609	165604742	165592239	165593677	165605608	165605822	698,1047,939	407,467,475	498,725,614	614,607,753	258	231	7.16203724105e-09	0.606,0.667,0.639	0.421,0.517,0.422	0.184
ENSMUSG00000079334	Nat6	chr9	+	107579099	107579385	107580456	107580935	107578886	107578970	107582816	107583519	26,30,59	145,179,185	71,106,93	120,150,129	411	604	5.17240816332e-08	0.209,0.198,0.319	0.465,0.509,0.514	-0.254
ENSMUSG00000014602	Kif1a	chr1	-	93026831	93026855	93034545	93034572	93025620	93025735	93036845	93036951	9,17,21	6,18,8	19,14,14	0,0,1	152	149	1.90692589075e-07	0.595,0.481,0.72	1.0,1.0,0.932	-0.379
ENSMUSG00000027506	Tpd52	chr3	-	8936438	8936480	8943550	8943577	8934991	8935040	8944610	8944712	15,15,20	54,121,95	10,24,19	12,18,7	152	167	9.51133465676e-07	0.234,0.12,0.188	0.478,0.594,0.749	-0.426
ENSMUSG00000028613	Lrp8	chr4	+	107851307	107851427	107851499	107851625	107847443	107847566	107854248	107854423	18,17,26	60,88,94	6,1,3	76,80,74	245	251	1.41296064439e-06	0.235,0.165,0.221	0.075,0.013,0.04	0.164
ENSMUSG00000028175	Depdc1a	chr3	+	159520829	159520970	159522525	159523356	159516902	159516950	159523776	159523949	27,70,46	77,123,116	81,135,146	67,122,122	266	956	2.58055167826e-06	0.558,0.672,0.588	0.813,0.799,0.811	-0.202
ENSMUSG00000031865	Dctn1	chr6	+	83183935	83183956	83187763	83187784	83183298	83183333	83189076	83189153	8,9,9	11,10,15	0,0,0	9,3,4	146	146	4.79826913208e-06	0.421,0.474,0.375	0.0,0.0,0.0	0.423
ENSMUSG00000028478	Clta	chr4	+	44030214	44030268	44031399	44031435	44025448	44025560	44032400	44032846	57,125,79	1,0,3	4,5,7	7,1,4	179	161	6.52757515476e-06	0.981,1.0,0.959	0.339,0.818,0.612	0.39
ENSMUSG00000031511	Arhgef7	chr8	+	11758430	11758517	11781154	11781239	11728104	11728416	11782524	11782655	39,44,34	106,149,183	15,5,4	84,137,131	212	210	8.68974991546e-06	0.267,0.226,0.155	0.15,0.035,0.029	0.145
ENSMUSG00000027306	Nusap1	chr2	+	119624102	119624186	119627546	119627683	119618728	119618895	119630336	119630505	0,0,0	4,3,13	1,6,2	4,4,2	209	262	1.64388627144e-05	0.0,0.0,0.0	0.239,0.653,0.556	-0.483
ENSMUSG00000013076	Amotl1	chr9	-	14592753	14593711	14596450	14596600	14575150	14575439	14614733	14615006	262,339,283	373,505,501	219,190,178	581,844,507	275	1083	2.04842876565e-05	0.734,0.726,0.69	0.597,0.47,0.58	0.168
ENSMUSG00000090386	Mir99ahg	chr16	+	77436354	77436402	77501502	77501610	77360662	77360718	77555921	77555967	5,11,4	38,45,38	0,0,0	19,17,33	173	233	6.83429383862e-05	0.151,0.248,0.124	0.0,0.0,0.0	0.174
ENSMUSG00000005087	Cd44	chr2	-	102831329	102831536	102832482	102832572	102828541	102828610	102853014	102853236	3,4,13	38,48,44	1,1,0	38,58,79	215	332	8.46678113156e-05	0.109,0.114,0.313	0.039,0.026,0.0	0.157
ENSMUSG00000073460	Pnldc1	chr17	-	12892758	12892823	12897260	12897330	12892319	12892373	12899532	12899676	3,7,6	11,19,12	9,26,11	5,9,3	195	190	0.000133611451201	0.21,0.264,0.328	0.637,0.738,0.781	-0.451
ENSMUSG00000030257	Srgap3	chr6	-	112750380	112750411	112754570	112754673	112749361	112749422	112759748	112759776	67,102,78	3,7,12	34,62,48	0,0,0	228	156	0.000133611451201	0.939,0.909,0.816	1.0,1.0,1.0	-0.112
ENSMUSG00000028546	Elavl4	chr4	-	110226544	110226648	110251280	110251521	110213127	110213281	110287232	110287527	116,132,147	298,371,373	1,0,0	8,11,6	366	229	0.000133611451201	0.196,0.182,0.198	0.073,0.0,0.0	0.168
ENSMUSG00000039108	Lsm14b	chr2	+	180027899	180028035	180031360	180031528	180026634	180026798	180031793	180031871	753,1172,1076	653,759,708	672,817,777	316,355,342	261	293	0.000190746529345	0.564,0.634,0.63	0.705,0.721,0.718	-0.105
ENSMUSG00000025089	Gfra1	chr19	-	58270053	58270163	58300241	58300578	58266998	58267133	58392572	58392587	41,66,40	23,39,31	36,12,16	47,43,33	462	235	0.000316386922203	0.476,0.463,0.396	0.28,0.124,0.198	0.244
ENSMUSG00000074071	Fam169b	chr7	+	68329221	68329399	68350233	68350416	68304551	68304651	68353608	68353743	2,2,11	10,12,15	0,0,0	6,3,3	303	308	0.000339963666437	0.169,0.145,0.427	0.0,0.0,0.0	0.247
ENSMUSG00000020456	Ogdh	chr11	+	6316764	6316855	6316977	6317080	6296951	6297199	6334532	6334648	168,221,182	363,482,394	84,128,145	354,456,499	216	228	0.000488423141381	0.328,0.326,0.328	0.2,0.229,0.235	0.106
ENSMUSG00000021268	Meg3	chr12	+	109546429	109546542	109549290	109549371	109544026	109544742	109549478	109549552	105,162,143	169,175,138	114,146,121	254,329,298	238	206	0.000635498054709	0.35,0.445,0.473	0.28,0.278,0.26	0.15
ENSMUSG00000017978	Cadps2	chr6	-	23314132	23314207	23320932	23320947	23302430	23302514	23321705	23321853	10,12,2	21,46,36	0,0,0	3,8,5	140	200	0.000644320186924	0.405,0.271,0.074	0.0,0.0,0.0	0.25
ENSMUSG00000035900	Gramd4	chr15	+	86091312	86091523	86100779	86100900	86058871	86058961	86118462	86118583	41,37,61	117,113,147	15,19,13	83,124,103	336	246	0.000654951853539	0.204,0.193,0.233	0.117,0.101,0.085	0.109
ENSMUSG00000047642	D930020B18Rik	chr10	+	121669156	121669230	121671708	121671853	121667406	121667806	121677249	121677356	32,26,37	42,43,42	2,0,0	6,6,8	199	270	0.00074551029811	0.508,0.451,0.544	0.311,0.0,0.0	0.397
ENSMUSG00000027881	Prpf38b	chr3	-	108905917	108905988	108906071	108906125	108905110	108905334	108907786	108907847	2,5,3	10,15,7	0,0,1	13,18,19	179	196	0.000908251027645	0.18,0.267,0.319	0.0,0.0,0.054	0.237
ENSMUSG00000039671	Zmynd8	chr2	-	165851999	165852148	165875704	165875775	165842763	165842877	165898915	165899016	22,38,38	0,0,2	13,32,33	6,5,5	196	274	0.00118305845662	1.0,1.0,0.964	0.752,0.899,0.902	0.137
ENSMUSG00000027699	Ect2	chr3	-	27146836	27147019	27148794	27148887	27145955	27146045	27148992	27149072	159,190,205	526,671,690	142,198,303	353,429,514	218	308	0.0016245798604	0.299,0.286,0.296	0.362,0.395,0.454	-0.11
ENSMUSG00000071644	Eef1g	chr19	+	8969363	8969506	8969843	8969987	8969161	8969225	8970584	8970747	13,9,14	0,0,0	10,25,9	1,5,4	268	269	0.00181959628782	1.0,1.0,1.0	0.909,0.834,0.693	0.188
ENSMUSG00000024052	Lpin2	chr17	+	71214963	71215164	71222054	71222150	71183555	71183744	71224939	71225241	84,72,86	92,148,134	62,101,117	164,337,352	326	221	0.00250376422832	0.382,0.248,0.303	0.204,0.169,0.184	0.125
ENSMUSG00000020333	Acsl6	chr11	+	54336935	54337013	54337070	54337148	54335051	54335125	54338411	54338546	6,10,5	31,16,35	0,1,0	4,12,9	203	203	0.00329466064092	0.162,0.385,0.125	0.0,0.077,0.0	0.198
ENSMUSG00000000037	Scml2	chrX	+	161221665	161221749	161223156	161223240	161215179	161215263	161224460	161224544	18,21,15	3,4,4	13,30,20	1,0,0	209	209	0.00329466064092	0.857,0.84,0.789	0.929,1.0,1.0	-0.148
ENSMUSG00000021619	Atg10	chr13	-	91040849	91040988	91154216	91154312	91022569	91022667	91208317	91208433	19,29,22	13,22,28	16,19,25	39,46,75	221	264	0.00355362605749	0.636,0.612,0.484	0.329,0.33,0.285	0.263
ENSMUSG00000022020	Naa16	chr14	-	79377367	79377521	79381494	79381629	79370001	79370097	79387021	79387106	5,4,2	3,4,5	2,7,6	1,1,0	260	279	0.00488123934841	0.641,0.518,0.3	0.682,0.883,1.0	-0.369
ENSMUSG00000028464	Tpm2	chr4	-	43518643	43518719	43519002	43519078	43518401	43518464	43519226	43519297	86,128,112	113,141,151	330,396,357	170,243,332	201	201	0.00499687674423	0.432,0.476,0.426	0.66,0.62,0.518	-0.155
ENSMUSG00000029864	Gstk1	chr6	+	42246810	42246939	42247483	42247584	42246549	42246631	42249378	42249495	49,57,53	7,9,8	81,95,102	39,34,35	254	226	0.0056504304849	0.862,0.849,0.855	0.649,0.713,0.722	0.161
ENSMUSG00000003352	Cacnb3	chr15	+	98641176	98641257	98641399	98641458	98640685	98640750	98641615	98641725	67,58,64	134,178,166	130,138,92	172,213,140	206	184	0.00722391925764	0.309,0.225,0.256	0.403,0.367,0.37	-0.117
ENSMUSG00000020121	Srgap1	chr10	-	121828728	121828762	121829226	121829329	121825633	121825694	121831884	121831912	102,134,112	15,15,24	86,122,80	3,8,4	228	159	0.00771639519169	0.826,0.862,0.765	0.952,0.914,0.933	-0.115
ENSMUSG00000027291	Vps39	chr2	-	120346856	120346889	120349085	120349155	120346327	120346392	120350163	120350229	3,2,4	11,11,16	0,1,0	17,19,30	195	158	0.00782483568493	0.181,0.128,0.168	0.0,0.041,0.0	0.145
ENSMUSG00000007035	Msh5	chr17	-	35032759	35032869	35033222	35033295	35032340	35032421	35033589	35033718	11,4,5	5,3,3	1,1,2	4,6,7	198	235	0.00966242214067	0.723,0.613,0.664	0.229,0.165,0.253	0.451
ENSMUSG00000014353	Tmem87b	chr2	+	128839147	128839219	128840731	128840803	128837301	128837395	128841234	128841343	12,29,22	108,97,151	17,62,39	48,86,115	197	197	0.00966242214067	0.1,0.23,0.127	0.262,0.419,0.253	-0.159
ENSMUSG00000038456	Dennd2a	chr6	-	39508241	39508369	39522655	39523759	39496973	39497174	39557574	39557867	53,39,51	3,3,3	23,35,34	0,0,1	1229	253	0.0100520228401	0.784,0.728,0.778	1.0,1.0,0.875	-0.195
ENSMUSG00000031681	Smad1	chr8	-	79356211	79356469	79371783	79372364	79349590	79349812	79399252	79399518	103,64,71	2,10,14	50,65,65	0,1,3	706	383	0.0100520228401	0.965,0.776,0.733	1.0,0.972,0.922	-0.14
ENSMUSG00000043015	Nemp2	chr1	+	52642318	52642412	52643167	52643236	52641170	52641243	52645260	52645486	20,26,41	11,19,28	28,52,40	9,11,8	219	194	0.0102184819748	0.617,0.548,0.565	0.734,0.807,0.816	-0.209
ENSMUSG00000037386	Rims2	chr15	+	39274975	39275008	39275413	39275500	39198331	39198538	39292101	39292312	1,0,2	2,6,10	9,3,2	1,8,0	158	212	0.0105673954447	0.402,0.0,0.212	0.924,0.335,1.0	-0.548
ENSMUSG00000017491	Rarb	chr14	-	16436733	16436910	16443677	16443838	16435053	16435258	16508933	16509075	76,95,91	49,45,37	106,112,146	120,133,106	286	302	0.011930485134	0.621,0.69,0.722	0.483,0.471,0.593	0.162
ENSMUSG00000037989	Wnk2	chr13	-	49044373	49044418	49050483	49050582	49042627	49042866	49051356	49051527	20,18,22	64,35,71	14,4,10	75,84,53	224	170	0.011930485134	0.192,0.281,0.19	0.124,0.035,0.125	0.126
ENSMUSG00000070806	Zmynd12	chr4	+	119444759	119444882	119450254	119450400	119437079	119437251	119453571	119453988	0,1,0	9,6,7	4,8,2	12,21,34	248	271	0.0128372151803	0.0,0.154,0.0	0.267,0.294,0.06	-0.156
ENSMUSG00000028760	Eif4g3	chr4	+	138084256	138084370	138087532	138087565	138082892	138082988	138096751	138096931	43,42,30	73,95,106	44,50,41	59,55,41	239	158	0.0140307207731	0.28,0.226,0.158	0.33,0.375,0.398	-0.146
ENSMUSG00000046337	Fam178b	chr1	-	36564329	36564482	36564830	36564908	36562695	36563020	36578518	36578644	4,9,10	7,3,2	0,4,0	5,9,4	203	278	0.0140307207731	0.439,0.804,0.873	0.0,0.378,0.0	0.579
ENSMUSG00000097039	Pvt1	chr15	+	62149238	62149352	62159996	62160128	62107147	62107465	62175466	62175548	4,2,9	0,0,2	12,9,6	3,8,5	239	257	0.0147727067119	1.0,1.0,0.829	0.811,0.547,0.563	0.303
ENSMUSG00000024055	Cyp4f13	chr17	-	32932412	32932540	32932628	32932682	32930540	32930662	32941055	32941200	1,0,2	5,1,13	5,11,6	8,3,9	179	253	0.0158105485574	0.22,0.0,0.179	0.469,0.838,0.485	-0.464
ENSMUSG00000068394	Cep152	chr2	-	125569554	125569651	125571668	125571833	125566532	125566689	125576713	125576855	78,78,94	41,53,49	22,56,45	6,17,1	290	222	0.0158105485574	0.593,0.53,0.595	0.737,0.716,0.972	-0.236
ENSMUSG00000028107	Tars2	chr3	-	95746032	95746170	95746534	95746697	95742577	95742678	95748041	95748140	3,6,4	11,2,15	0,0,2	6,17,5	288	263	0.0161416612345	0.199,0.733,0.196	0.0,0.0,0.268	0.287
ENSMUSG00000047642	D930020B18Rik	chr10	+	121667406	121667806	121671708	121671853	121661073	121661146	121677249	121677356	30,55,43	42,43,39	0,3,2	6,6,8	525	270	0.0169668590692	0.269,0.397,0.362	0.0,0.205,0.114	0.236
ENSMUSG00000021268	Meg3	chr12	+	109546429	109546542	109549290	109549371	109544947	109545041	109549478	109549552	92,170,125	167,168,138	126,128,140	245,337,295	238	206	0.0188510311448	0.323,0.467,0.439	0.308,0.247,0.291	0.128
ENSMUSG00000043323	Fbrsl1	chr5	-	110396044	110396074	110417842	110417947	110381600	110381646	110432900	110433014	70,51,96	9,8,8	46,58,65	0,3,2	230	155	0.0189812602343	0.84,0.811,0.89	1.0,0.929,0.956	-0.115
ENSMUSG00000031105	Slc25a14	chrX	+	48623961	48624197	48628135	48628183	48623577	48623828	48629251	48629345	7,2,0	3,5,7	0,0,0	4,15,6	361	173	0.0199280335217	0.528,0.161,0.0	0.0,0.0,0.0	0.23
ENSMUSG00000030170	Wnt5b	chr6	-	119446334	119446582	119448135	119448272	119440281	119440574	119543980	119544347	25,19,27	108,103,161	2,8,4	68,72,53	262	373	0.0209847258969	0.248,0.208,0.193	0.04,0.137,0.097	0.125
ENSMUSG00000031516	Dctn6	chr8	-	34098918	34099101	34104985	34105098	34097188	34097294	34106341	34106406	51,53,38	23,25,20	29,33,39	32,46,32	238	308	0.0212835740618	0.742,0.733,0.711	0.54,0.481,0.612	0.184
ENSMUSG00000031862	Atp13a1	chr8	+	69797940	69797996	69798386	69798513	69797706	69797836	69798583	69798721	66,88,84	228,363,309	97,100,102	206,256,246	181	252	0.0213853008676	0.287,0.252,0.275	0.396,0.352,0.366	-0.1
ENSMUSG00000029074	Ttll10	chr4	-	156047562	156047643	156048291	156048704	156047349	156047482	156050200	156050266	19,31,19	0,1,2	13,34,36	1,7,10	538	206	0.0215028701228	1.0,0.922,0.784	0.833,0.65,0.58	0.214
ENSMUSG00000030691	Fchsd2	chr7	+	101139150	101139196	101177143	101177220	101110738	101110836	101191666	101191800	46,49,37	3,3,11	19,29,34	9,17,10	171	202	0.0221778952823	0.948,0.951,0.799	0.714,0.668,0.801	0.172
ENSMUSG00000085614	1700123M08Rik	chr4	+	11977456	11977570	11980141	11980408	11976443	11976587	11993864	11993999	1,0,2	6,3,8	8,3,3	6,2,4	239	392	0.0221778952823	0.215,0.0,0.291	0.686,0.711,0.552	-0.481
ENSMUSG00000019088	Dnase1l1	chrX	-	74274367	74274468	74276478	74276556	74273217	74273691	74276645	74276734	3,4,6	0,3,5	3,15,17	0,2,0	203	226	0.0223518896884	1.0,0.597,0.572	1.0,0.893,1.0	-0.241
ENSMUSG00000042359	Osbpl6	chr2	+	76499256	76499422	76523888	76524144	76406537	76406689	76540103	76540196	25,20,13	52,42,31	34,58,41	32,48,52	291	381	0.0251551732758	0.386,0.384,0.354	0.582,0.613,0.508	-0.193
ENSMUSG00000022529	Zfp263	chr16	+	3745776	3745957	3746421	3746495	3744231	3745512	3746770	3746894	12,11,22	55,55,66	28,29,18	45,42,42	306	199	0.0255079720548	0.124,0.115,0.178	0.288,0.31,0.218	-0.133
ENSMUSG00000055320	Tead1	chr7	+	112841887	112841950	112842039	112842102	112839415	112839480	112856052	112856064	6,2,6	53,64,60	15,17,23	72,103,87	188	188	0.0259872852281	0.102,0.03,0.091	0.172,0.142,0.209	-0.1
ENSMUSG00000038708	Golga4	chr9	+	118514179	118514269	118522517	118522583	118506450	118506557	118527009	118527321	122,145,168	66,85,80	91,105,106	76,94,95	215	191	0.0262240111319	0.622,0.602,0.651	0.515,0.498,0.498	0.121
ENSMUSG00000097039	Pvt1	chr15	+	62149238	62149352	62159996	62160128	62038046	62038201	62175466	62175548	3,4,9	0,0,2	7,12,6	2,5,5	239	257	0.0262240111319	1.0,1.0,0.829	0.79,0.721,0.563	0.252
ENSMUSG00000022529	Zfp263	chr16	+	3745776	3745957	3746770	3746894	3744231	3745512	3748148	3748265	12,7,20	56,60,84	31,29,17	43,61,57	306	249	0.0262240111319	0.148,0.087,0.162	0.37,0.279,0.195	-0.149
ENSMUSG00000038495	Otud7b	chr3	+	96108710	96108768	96130230	96130343	96104526	96104819	96136473	96136624	5,7,8	22,32,37	2,0,2	10,38,31	183	238	0.0280848799612	0.228,0.221,0.219	0.206,0.0,0.077	0.128
ENSMUSG00000036086	Zranb3	chr1	-	128017557	128017729	128032848	128032934	128016042	128016159	128036397	128036629	38,66,62	87,122,114	63,69,57	69,74,71	211	297	0.034858534578	0.381,0.432,0.434	0.562,0.568,0.531	-0.138
ENSMUSG00000050310	Rictor	chr15	+	6745448	6745580	6750657	6750721	6744327	6744392	6756460	6756587	32,51,39	25,29,29	55,62,81	23,19,21	257	189	0.0350664971692	0.485,0.564,0.497	0.637,0.706,0.739	-0.179
ENSMUSG00000026860	Sh3glb2	chr2	-	30347080	30347104	30348554	30348617	30346610	30346700	30350287	30350380	82,109,86	58,80,71	96,125,89	48,57,32	188	149	0.0366674318231	0.528,0.519,0.49	0.613,0.635,0.688	-0.133
ENSMUSG00000035392	Dennd1a	chr2	-	38159806	38159850	38243401	38243472	38126528	38126648	38287112	38287358	10,12,12	0,6,2	12,18,30	2,0,0	196	169	0.0366674318231	1.0,0.633,0.838	0.838,1.0,1.0	-0.122
ENSMUSG00000097039	Pvt1	chr15	+	62107147	62107465	62159996	62160128	62038046	62038201	62175466	62175548	11,18,13	0,0,2	19,32,20	2,5,5	443	257	0.0379733973946	1.0,1.0,0.79	0.846,0.788,0.699	0.152
ENSMUSG00000024799	Tm7sf2	chr19	-	6066310	6066414	6066967	6067022	6064078	6064198	6067668	6067808	31,39,34	133,133,142	5,16,21	103,133,105	180	229	0.0392810808877	0.229,0.272,0.233	0.058,0.133,0.203	0.113
ENSMUSG00000028456	Unc13b	chr4	+	43101800	43101874	43115102	43115160	43096898	43097022	43165743	43165978	158,173,155	175,245,232	73,97,92	58,77,87	199	183	0.0416018903071	0.454,0.394,0.381	0.536,0.537,0.493	-0.112
ENSMUSG00000019864	Rtn4ip1	chr10	+	43921386	43921435	43928322	43928459	43910792	43910917	43932362	43932546	34,39,60	107,153,129	47,65,45	188,357,325	174	262	0.0416610292705	0.324,0.277,0.412	0.273,0.215,0.173	0.117
ENSMUSG00000025531	Chm	chrX	-	113140713	113140786	113159503	113159570	113116015	113116430	113185440	113185509	3,5,8	0,0,0	4,4,10	3,1,2	192	198	0.0420126693425	1.0,1.0,1.0	0.579,0.805,0.838	0.259
ENSMUSG00000030452	Nipa2	chr7	-	55944480	55944709	55961451	55961572	55937571	55937662	55962395	55962430	0,1,8	4,8,18	6,7,9	0,2,15	246	354	0.0426075198276	0.0,0.152,0.39	1.0,0.834,0.463	-0.585
ENSMUSG00000046753	Ccdc66	chr14	-	27500240	27500682	27505637	27505663	27498723	27498889	27506650	27506715	1,3,2	93,154,146	6,5,12	103,166,165	151	567	0.0426470764913	0.039,0.068,0.049	0.179,0.102,0.215	-0.113
ENSMUSG00000079487	Med12	chrX	+	101282049	101282100	101282400	101282519	101281737	101281882	101282699	101282843	35,41,36	109,162,129	38,29,38	70,59,76	176	244	0.0426470764913	0.308,0.26,0.279	0.429,0.405,0.409	-0.132
ENSMUSG00000029735	Tpk1	chr6	-	43611313	43611385	43665759	43665817	43559942	43560012	43666135	43666278	2,12,4	18,30,26	0,2,2	20,19,33	183	197	0.0434668157994	0.107,0.301,0.142	0.0,0.102,0.061	0.129
ENSMUSG00000063245	Zfp993	chr4	+	146613509	146613602	146644458	146644504	146610960	146611128	146654898	146654956	6,7,13	2,2,4	2,14,8	7,10,18	218	171	0.045904611819	0.702,0.733,0.718	0.183,0.523,0.259	0.396
ENSMUSG00000029505	Ep400	chr5	-	110741969	110742060	110753803	110753914	110739295	110739681	110755396	110756766	18,28,22	55,66,89	4,11,10	33,72,70	236	216	0.045904611819	0.23,0.28,0.185	0.1,0.123,0.116	0.119
ENSMUSG00000019856	Fam184a	chr10	-	53635231	53635434	53640944	53641062	53633144	53633715	53646982	53647129	36,45,51	16,26,31	27,51,59	9,14,11	243	328	0.0474504893214	0.752,0.7,0.69	0.802,0.831,0.879	-0.123
