# Supplementary material for: An Alternative Splicing Program for Mouse Craniofacial Development
Source: Front Physiol. 2020 Sep 4;11:1099. doi: 10.3389/fphys.2020.01099 (PMC7498679; doi:10.3389/fphys.2020.01099)
Supplement: Supplementary file 12 [file Data_Sheet_1.zip › Filtered rMATS results/MXE/E12.5_FNP_Ect_vs_Mes_MXE_filtered_output.txt]

GeneID	geneSymbol	chr	strand	1stExonStart_0base	1stExonEnd	2stExonStart_0base	2stExonEnd	upstreamES	upstreamEE	downstreamES	downstreamEE	IC_SAMPLE_1	SC_SAMPLE_1	IC_SAMPLE_2	SC_SAMPLE_2	IncFormLen	SkipFormLen	FDR	IncLevel1	IncLevel2	DeltaPSI
ENSMUSG00000014353	Tmem87b	chr2	+	128839147	128839219	128840731	128840803	128837301	128837395	128841234	128841343	106,75,69	28,38,42	12,13,12	41,58,46	197	197	0.0	0.791,0.664,0.622	0.226,0.183,0.207	0.487
ENSMUSG00000054252	Fgfr3	chr5	+	33732721	33732912	33733256	33733402	33732116	33732261	33733659	33733781	30,11,16	160,139,190	54,59,44	101,88,85	316	271	0.0	0.139,0.064,0.067	0.314,0.365,0.307	-0.239
ENSMUSG00000054252	Fgfr3	chr5	+	33732721	33732912	33733256	33733402	33731280	33731431	33733659	33733781	116,119,107	160,141,191	1,1,1	100,88,85	316	271	0.0	0.383,0.42,0.325	0.009,0.01,0.01	0.366
ENSMUSG00000054252	Fgfr3	chr5	+	33732116	33732261	33732721	33732912	33730143	33730334	33733256	33733402	9,17,7	129,126,100	128,95,97	52,58,48	270	316	0.0	0.075,0.136,0.076	0.742,0.657,0.703	-0.605
ENSMUSG00000054252	Fgfr3	chr5	+	33731280	33731431	33732116	33732261	33730143	33730334	33732721	33732912	192,205,189	39,28,23	6,5,6	181,153,141	276	270	0.0	0.828,0.877,0.889	0.031,0.031,0.04	0.831
ENSMUSG00000054252	Fgfr3	chr5	+	33731280	33731431	33732116	33732261	33730143	33730334	33733256	33733402	76,88,83	9,17,7	5,5,5	128,95,97	276	270	0.0	0.892,0.835,0.921	0.037,0.049,0.048	0.838
ENSMUSG00000055320	Tead1	chr7	+	112841887	112841950	112842039	112842102	112839415	112839480	112856797	112856932	71,52,49	40,26,25	8,9,2	41,53,35	188	188	0.0	0.64,0.667,0.662	0.163,0.145,0.054	0.536
ENSMUSG00000055320	Tead1	chr7	+	112841887	112841950	112842039	112842102	112839415	112839480	112856052	112856064	65,56,50	21,21,24	10,11,3	47,62,34	188	188	0.0	0.756,0.727,0.676	0.175,0.151,0.081	0.584
ENSMUSG00000030704	Rab6a	chr7	+	100629665	100629771	100629837	100629943	100628403	100628457	100631741	100631853	116,103,117	1700,1582,1728	302,262,278	1326,1234,1173	231	231	0.0	0.064,0.061,0.063	0.186,0.175,0.192	-0.122
ENSMUSG00000022246	Rai14	chr15	-	10589258	10589345	10591586	10591615	10587837	10587924	10592071	10592250	122,180,130	61,52,48	1753,1598,1619	195,157,131	154	212	0.0	0.734,0.827,0.789	0.925,0.933,0.944	-0.151
ENSMUSG00000022246	Rai14	chr15	-	10587837	10587924	10589258	10589345	10583781	10583836	10591586	10591615	69,63,53	81,133,124	209,185,159	1558,1439,1464	212	212	0.0	0.46,0.321,0.299	0.118,0.114,0.098	0.25
ENSMUSG00000045095	Magi1	chr6	-	93773606	93773689	93785444	93785646	93760707	93760765	93792346	93792553	333,276,266	83,79,76	191,171,161	10,11,4	327	208	0.0	0.718,0.69,0.69	0.924,0.908,0.962	-0.232
ENSMUSG00000031708	Tecr	chr8	-	83572840	83572946	83573219	83573323	83572680	83572753	83573870	83573922	230,272,340	1895,1960,2159	497,482,636	1548,1274,1968	229	231	0.0	0.109,0.123,0.137	0.245,0.276,0.246	-0.133
ENSMUSG00000031708	Tecr	chr8	-	83572548	83572592	83573219	83573323	83572397	83572455	83573870	83573922	231,272,342	277,301,430	506,490,640	247,190,321	229	169	0.0	0.381,0.4,0.37	0.602,0.656,0.595	-0.234
ENSMUSG00000027455	Nsfl1c	chr2	+	151503013	151503179	151504110	151504203	151500714	151500789	151505352	151505462	322,348,396	612,595,720	50,46,61	713,680,906	291	218	0.0	0.283,0.305,0.292	0.05,0.048,0.048	0.245
ENSMUSG00000032702	Kank1	chr19	+	25378410	25378530	25409085	25411764	25318304	25318432	25422143	25422341	116,65,102	213,215,239	5,4,2	112,93,111	245	2804	0.0	0.862,0.776,0.83	0.338,0.33,0.171	0.543
ENSMUSG00000020121	Srgap1	chr10	-	121828728	121828762	121829226	121829329	121825633	121825694	121831884	121831912	78,97,87	0,4,2	74,55,55	32,21,19	228	159	0.0	1.0,0.944,0.968	0.617,0.646,0.669	0.327
ENSMUSG00000031511	Arhgef7	chr8	+	11758430	11758517	11781154	11781239	11728104	11728416	11782524	11782655	7,6,2	97,85,100	83,100,56	186,153,158	212	210	0.0	0.067,0.065,0.019	0.307,0.393,0.26	-0.27
ENSMUSG00000027985	Lef1	chr3	+	131191022	131191106	131193128	131193251	131189334	131189425	131194624	131194787	296,318,295	768,691,900	88,70,117	2715,2059,3499	209	248	0.0	0.314,0.353,0.28	0.037,0.039,0.038	0.278
ENSMUSG00000027985	Lef1	chr3	+	131193128	131193251	131200294	131200402	131189334	131189425	131204255	131204304	188,161,199	327,307,377	1568,1121,1999	578,528,894	248	233	0.0	0.351,0.33,0.332	0.718,0.666,0.677	-0.349
ENSMUSG00000027985	Lef1	chr3	+	131193128	131193251	131204255	131204304	131189334	131189425	131223075	131224356	186,161,199	100,67,86	1568,1122,1999	197,160,272	248	174	0.0	0.566,0.628,0.619	0.848,0.831,0.838	-0.235
ENSMUSG00000027985	Lef1	chr3	+	131193128	131193251	131194624	131194787	131189334	131189425	131200294	131200402	189,163,200	684,727,823	1570,1121,2003	1467,1259,2170	248	288	0.0	0.243,0.207,0.22	0.554,0.508,0.517	-0.303
ENSMUSG00000027985	Lef1	chr3	+	131193128	131193251	131194624	131194787	131191022	131191106	131200294	131200402	623,557,661	684,727,823	231,122,260	1466,1259,2171	248	288	0.0	0.514,0.471,0.483	0.155,0.101,0.122	0.363
ENSMUSG00000029534	St7	chr6	+	17819249	17819332	17834616	17834776	17749169	17749614	17844908	17844963	3,1,2	292,240,266	29,26,26	256,212,337	208	285	0.0	0.014,0.006,0.01	0.134,0.144,0.096	-0.115
ENSMUSG00000029864	Gstk1	chr6	+	42246810	42246939	42247483	42247584	42246549	42246631	42249378	42249495	181,145,222	107,57,87	175,212,210	4,4,3	254	226	0.0	0.601,0.694,0.694	0.975,0.979,0.984	-0.316
ENSMUSG00000029864	Gstk1	chr6	+	42246810	42246939	42247483	42247584	42246549	42246631	42247733	42247769	182,145,220	336,319,348	172,210,206	105,98,112	254	226	0.0	0.325,0.288,0.36	0.593,0.656,0.621	-0.299
ENSMUSG00000031565	Fgfr1	chr8	+	25563373	25563524	25564339	25564484	25562137	25562328	25566710	25566913	353,453,527	225,243,333	4,13,12	4533,4383,5136	276	270	0.0	0.605,0.646,0.608	0.001,0.003,0.002	0.618
ENSMUSG00000030849	Fgfr2	chr7	-	130198418	130198563	130199757	130199905	130196177	130196374	130200982	130201173	2047,2409,1877	27,25,40	14,37,15	929,902,983	273	270	0.0	0.987,0.99,0.979	0.015,0.039,0.015	0.962
ENSMUSG00000032366	Tpm1	chr9	-	67031950	67032026	67032465	67032541	67031451	67031514	67032793	67032864	3803,4135,4260	996,976,1031	2772,2959,3082	6284,6205,7031	201	201	0.0	0.792,0.809,0.805	0.306,0.323,0.305	0.491
ENSMUSG00000039108	Lsm14b	chr2	+	180027899	180028035	180031360	180031528	180026397	180026798	180031793	180031871	599,623,771	167,149,194	815,781,920	1031,1062,1151	261	293	0.0	0.801,0.824,0.817	0.47,0.452,0.473	0.349
ENSMUSG00000039108	Lsm14b	chr2	+	180031360	180031528	180031793	180031871	180028957	180029074	180032060	180032222	904,960,1061	55,67,54	418,424,605	324,431,391	293	203	0.0	0.919,0.908,0.932	0.472,0.405,0.517	0.455
ENSMUSG00000039108	Lsm14b	chr2	+	180031360	180031528	180031793	180031871	180027899	180028035	180032060	180032222	963,1078,1136	56,67,54	236,290,238	326,435,391	293	203	0.0	0.923,0.918,0.936	0.334,0.316,0.297	0.61
ENSMUSG00000028906	Epb41	chr4	-	131929693	131929795	131935738	131935867	131928491	131928572	131957642	131957819	211,193,176	790,714,847	1500,1268,1516	1359,1056,1448	254	227	0.0	0.193,0.195,0.157	0.497,0.518,0.483	-0.318
ENSMUSG00000032228	Tcf12	chr9	-	71883655	71883795	71885182	71885288	71883106	71883251	71895929	71896396	73,87,75	1300,1144,1274	1249,950,1072	2863,2305,2207	231	265	0.0	0.061,0.08,0.063	0.334,0.321,0.358	-0.27
ENSMUSG00000018417	Myo1b	chr1	-	51766821	51766908	51768649	51768736	51763889	51763964	51769003	51769090	19,14,16	298,269,317	296,284,287	260,268,229	212	212	0.0	0.06,0.049,0.048	0.532,0.514,0.556	-0.482
ENSMUSG00000036225	Kctd1	chr18	-	14986335	14986480	15007695	15007874	14973979	14974285	15151315	15151446	72,64,71	702,845,867	165,126,163	414,336,442	304	270	0.0	0.083,0.063,0.068	0.261,0.25,0.247	-0.181
ENSMUSG00000033335	Dnm2	chr9	+	21478898	21479037	21480406	21480545	21478280	21478348	21481332	21481419	327,393,393	336,440,491	245,161,287	669,566,815	264	264	0.0	0.493,0.472,0.445	0.268,0.221,0.26	0.22
ENSMUSG00000033335	Dnm2	chr9	+	21485650	21485721	21489742	21489794	21481332	21481419	21494503	21494617	181,191,231	17,19,25	215,194,270	153,135,148	196	177	0.0	0.906,0.901,0.893	0.559,0.565,0.622	0.318
ENSMUSG00000042323	Pbrm1	chr14	+	31113848	31114004	31117012	31117083	31107108	31107310	31117199	31117416	174,127,139	390,426,420	93,67,62	648,522,593	281	196	0.0	0.237,0.172,0.188	0.091,0.082,0.068	0.119
ENSMUSG00000022770	Dlg1	chr16	+	31846833	31846933	31847635	31847669	31842769	31842839	31853842	31853884	297,337,302	75,60,46	494,410,510	19,18,28	225	159	0.0	0.737,0.799,0.823	0.948,0.942,0.928	-0.153
ENSMUSG00000054252	Fgfr3	chr5	+	33731280	33731431	33732721	33732912	33730143	33730334	33733256	33733402	76,88,83	129,126,100	5,5,5	52,58,48	276	316	3.23781405728e-14	0.403,0.444,0.487	0.099,0.09,0.107	0.346
ENSMUSG00000004562	Arhgef40	chr14	+	52003653	52003758	52003972	52004116	52002284	52002462	52004611	52004742	232,290,301	263,337,295	946,1032,1520	456,529,687	230	269	5.93599243833e-14	0.508,0.502,0.544	0.708,0.695,0.721	-0.19
ENSMUSG00000031708	Tecr	chr8	-	83573870	83573922	83574477	83574528	83573219	83573323	83594339	83594484	995,1076,1276	175,178,261	891,849,1006	357,330,445	176	177	5.93599243833e-14	0.851,0.859,0.831	0.715,0.721,0.695	0.137
ENSMUSG00000020954	Strn3	chr12	-	51633578	51633719	51643103	51643214	51629373	51629507	51647993	51648135	557,457,538	224,137,186	209,136,143	164,150,168	236	266	5.93599243833e-14	0.737,0.79,0.765	0.59,0.505,0.49	0.236
ENSMUSG00000024381	Bin1	chr18	+	32426223	32426352	32431670	32431742	32424819	32424967	32431982	32432093	99,69,95	126,128,127	401,342,504	212,195,223	254	197	5.93599243833e-14	0.379,0.295,0.367	0.595,0.576,0.637	-0.256
ENSMUSG00000020456	Ogdh	chr11	+	6316764	6316855	6316977	6317080	6313787	6313979	6334532	6334648	247,206,269	554,635,771	151,113,131	924,833,793	216	228	8.54782911121e-14	0.32,0.255,0.269	0.147,0.125,0.148	0.141
ENSMUSG00000003992	Ssbp2	chr13	+	91564609	91564694	91642301	91642391	91461049	91461248	91664117	91664177	154,134,154	495,496,486	253,214,251	354,257,383	210	215	8.54782911121e-14	0.242,0.217,0.245	0.423,0.46,0.402	-0.194
ENSMUSG00000039108	Lsm14b	chr2	+	180028957	180029074	180031793	180031871	180027899	180028035	180032060	180032222	263,319,286	56,67,54	644,590,759	326,435,391	242	203	1.64381329061e-13	0.798,0.8,0.816	0.624,0.532,0.62	0.213
ENSMUSG00000025558	Dock9	chr14	-	121591310	121591354	121591811	121591879	121586226	121586342	121594335	121594383	89,82,74	2,0,1	17,15,18	17,17,4	193	169	7.25270348828e-13	0.975,1.0,0.985	0.467,0.436,0.798	0.42
ENSMUSG00000039361	Picalm	chr7	+	90182218	90182368	90189149	90189257	90177499	90177603	90191140	90191272	487,427,503	490,448,487	352,305,306	676,741,674	275	233	8.14078962971e-13	0.457,0.447,0.467	0.306,0.259,0.278	0.176
ENSMUSG00000025558	Dock9	chr14	-	121591310	121591354	121591811	121591948	121586226	121586342	121594335	121594383	119,123,104	2,0,1	18,25,28	17,17,4	262	169	2.44937793244e-12	0.975,1.0,0.985	0.406,0.487,0.819	0.416
ENSMUSG00000031608	Galnt7	chr8	-	57542511	57542694	57542834	57543017	57540019	57540137	57545328	57545408	42,31,38	120,131,112	84,69,47	33,52,40	308	308	4.64235546556e-12	0.259,0.191,0.253	0.718,0.57,0.54	-0.375
ENSMUSG00000028464	Tpm2	chr4	-	43518643	43518719	43519002	43519078	43518401	43518464	43519226	43519297	161,150,153	173,192,209	477,549,625	1425,1232,2006	201	201	6.93001964664e-12	0.482,0.439,0.423	0.251,0.308,0.238	0.182
ENSMUSG00000040785	Ttc3	chr16	+	94384783	94384934	94385335	94385423	94384345	94384388	94388264	94388385	249,199,166	55,52,54	196,160,100	5,14,6	276	213	7.95422986735e-12	0.777,0.747,0.703	0.968,0.898,0.928	-0.189
ENSMUSG00000022789	Dnm1l	chr16	-	16316601	16316778	16318444	16318477	16316333	16316443	16319451	16319508	58,48,60	475,564,565	11,12,11	416,451,471	158	302	9.4820180851e-12	0.189,0.14,0.169	0.048,0.048,0.043	0.12
ENSMUSG00000032812	Arap1	chr7	+	101384861	101385040	101385551	101385616	101372955	101373501	101386148	101386273	10,23,15	42,47,49	29,47,44	10,23,23	304	190	2.05193854739e-11	0.13,0.234,0.161	0.644,0.561,0.545	-0.408
ENSMUSG00000039153	Runx2	chr17	-	44724744	44724901	44735232	44735618	44717191	44717296	44814168	44814292	4,9,6	79,69,87	180,125,108	396,341,313	511	282	2.20027453047e-11	0.027,0.067,0.037	0.201,0.168,0.16	-0.133
ENSMUSG00000030663	1110004F10Rik	chr7	+	116088273	116088414	116097761	116097953	116081357	116081412	116099439	116099523	0,0,0	17,15,16	35,22,23	47,30,52	266	317	2.43969289215e-11	0.0,0.0,0.0	0.47,0.466,0.345	-0.427
ENSMUSG00000031608	Galnt7	chr8	-	57542511	57542694	57542834	57543017	57540019	57540137	57545668	57545799	16,9,15	75,90,80	37,33,28	19,37,28	308	308	3.15173801587e-11	0.176,0.091,0.158	0.661,0.471,0.5	-0.402
ENSMUSG00000031608	Galnt7	chr8	-	57542834	57543017	57545328	57545408	57540019	57540137	57545668	57545799	114,79,86	16,9,15	61,40,37	37,33,28	205	308	3.74075450751e-11	0.915,0.93,0.896	0.712,0.646,0.665	0.239
ENSMUSG00000022789	Dnm1l	chr16	-	16316333	16316443	16316601	16316778	16314263	16314423	16318444	16318477	138,151,164	324,329,376	58,42,56	304,295,305	302	235	5.52844668884e-11	0.249,0.263,0.253	0.129,0.1,0.125	0.137
ENSMUSG00000040785	Ttc3	chr16	+	94388264	94388385	94390201	94390287	94385335	94385423	94392014	94392109	65,62,69	348,233,271	15,19,8	276,211,179	246	211	5.92566897321e-11	0.138,0.186,0.179	0.045,0.072,0.037	0.116
ENSMUSG00000033808	Tmem87a	chr2	-	120373910	120373979	120374487	120374559	120371523	120371632	120375418	120375512	100,100,80	172,145,150	37,36,40	198,177,178	197	194	5.92566897321e-11	0.364,0.404,0.344	0.155,0.167,0.181	0.203
ENSMUSG00000022139	Mbnl2	chr14	+	120385390	120385591	120388899	120389163	120379149	120379314	120396450	120396604	446,352,394	38,91,8	355,283,311	179,264,103	326	389	9.17059951786e-11	0.933,0.822,0.983	0.703,0.561,0.783	0.23
ENSMUSG00000031708	Tecr	chr8	-	83573410	83573455	83573870	83573922	83573219	83573323	83574477	83574528	983,1075,1422	500,625,779	1029,1063,1380	265,336,366	177	170	1.38031610833e-10	0.654,0.623,0.637	0.789,0.752,0.784	-0.137
ENSMUSG00000027806	Tsc22d2	chr3	+	58428227	58428299	58437316	58437475	58417483	58417613	58459330	58459382	59,68,57	28,8,20	41,39,43	62,57,68	197	284	2.6527543632e-10	0.752,0.925,0.804	0.488,0.497,0.477	0.34
ENSMUSG00000030852	Tacc2	chr7	+	130627397	130627499	130663015	130663141	130621720	130626841	130716702	130716839	2,9,10	2,6,5	0,0,0	7,8,6	227	251	9.63283355304e-10	0.525,0.624,0.689	0.0,0.0,0.0	0.613
ENSMUSG00000030315	Vgll4	chr6	-	114863883	114864079	114890616	114890806	114862755	114862879	114921316	114921821	266,304,342	736,721,798	416,358,412	504,498,512	315	321	2.85990492107e-09	0.269,0.301,0.304	0.457,0.423,0.451	-0.152
ENSMUSG00000066043	Phactr4	chr4	-	132386891	132387065	132413069	132413123	132378404	132378563	132422344	132422446	124,130,153	73,48,58	166,135,150	189,149,165	179	299	3.72487380046e-09	0.739,0.819,0.815	0.595,0.602,0.603	0.191
ENSMUSG00000039361	Picalm	chr7	+	90182218	90182368	90189149	90189257	90177499	90177603	90191155	90191272	485,428,503	962,1014,1071	352,305,306	1310,1293,1295	275	233	4.06469365288e-09	0.299,0.263,0.285	0.185,0.167,0.167	0.109
ENSMUSG00000019864	Rtn4ip1	chr10	+	43921386	43921435	43928322	43928459	43921034	43921188	43932362	43932546	35,17,28	258,213,244	0,0,0	58,57,71	174	262	5.95641225232e-09	0.17,0.107,0.147	0.0,0.0,0.0	0.141
ENSMUSG00000033029	1700088E04Rik	chr15	-	79136306	79136489	79139237	79139300	79135636	79135765	79140880	79140992	13,19,14	105,168,194	21,21,28	60,45,65	188	308	1.66229186453e-08	0.169,0.156,0.106	0.364,0.433,0.414	-0.26
ENSMUSG00000006800	Sulf2	chr2	-	166116871	166117111	166132587	166132854	166094477	166094629	166155502	166155663	134,228,198	721,922,953	816,853,857	1897,2342,2131	392	365	1.83923842505e-08	0.148,0.187,0.162	0.286,0.253,0.272	-0.105
ENSMUSG00000001247	Lsr	chr7	-	30965968	30966088	30971867	30972212	30959152	30959314	30973079	30973322	646,947,625	143,156,164	29,71,37	2,0,1	470	245	1.89581799043e-08	0.702,0.76,0.665	0.883,1.0,0.951	-0.236
ENSMUSG00000053617	Sh3pxd2a	chr19	-	47314034	47314166	47343439	47343468	47286604	47286718	47364622	47364714	16,15,14	171,146,141	7,6,2	354,336,244	154	257	2.39764287391e-08	0.135,0.146,0.142	0.032,0.029,0.013	0.116
ENSMUSG00000034312	Iqsec1	chr6	-	90689579	90690826	90694558	90694850	90680490	90680652	90787117	90787162	58,62,61	141,134,111	8,3,2	62,56,62	417	1372	2.83880282346e-08	0.575,0.604,0.644	0.298,0.15,0.096	0.426
ENSMUSG00000020456	Ogdh	chr11	+	6316764	6316855	6316977	6317080	6296951	6297199	6334532	6334648	174,135,156	316,392,504	105,70,88	613,523,517	216	228	2.99434986704e-08	0.368,0.267,0.246	0.153,0.124,0.152	0.151
ENSMUSG00000030313	Dennd5b	chr6	-	149068049	149068716	149080805	149080915	149054899	149055087	149101182	149101680	0,0,2	40,31,33	12,30,10	64,34,22	235	792	4.37443139002e-08	0.0,0.0,0.17	0.387,0.748,0.605	-0.523
ENSMUSG00000029673	Auts2	chr5	-	131460126	131460156	131466031	131466127	131457838	131457910	131472258	131472479	69,60,78	45,58,52	241,188,244	64,45,67	221	155	4.87382195279e-08	0.518,0.42,0.513	0.725,0.746,0.719	-0.246
ENSMUSG00000074272	Ceacam1	chr7	-	25465467	25465520	25466316	25466437	25464848	25464880	25471797	25472073	11,4,2	0,0,0	6,1,1	3,3,3	246	178	8.73302752856e-08	1.0,1.0,1.0	0.591,0.194,0.194	0.674
ENSMUSG00000019864	Rtn4ip1	chr10	+	43910792	43910917	43928322	43928459	43909906	43909975	43932362	43932546	98,85,97	256,211,244	66,54,63	59,57,71	250	262	1.54640817942e-07	0.286,0.297,0.294	0.54,0.498,0.482	-0.214
ENSMUSG00000027624	Epb41l1	chr2	+	156526888	156526993	156529389	156529470	156514027	156514210	156533780	156533867	73,63,65	118,160,153	48,46,43	256,236,265	230	206	1.83099151442e-07	0.357,0.261,0.276	0.144,0.149,0.127	0.158
ENSMUSG00000030768	Disp1	chr1	-	183107117	183107147	183135354	183135876	183099916	183100040	183147379	183147461	59,107,120	57,60,66	11,16,7	31,25,32	647	155	2.07941856338e-07	0.199,0.299,0.303	0.078,0.133,0.05	0.18
ENSMUSG00000024392	Bag6	chr17	+	35142306	35142384	35142497	35142605	35141829	35142082	35142726	35142839	561,622,791	478,533,511	787,826,910	350,382,374	203	233	2.81020362289e-07	0.574,0.573,0.64	0.721,0.713,0.736	-0.128
ENSMUSG00000030852	Tacc2	chr7	+	130627397	130627499	130663015	130663141	130621720	130626841	130674601	130674739	5,11,10	74,64,75	0,0,0	74,47,87	227	251	3.00396693663e-07	0.07,0.16,0.128	0.0,0.0,0.0	0.119
ENSMUSG00000025758	Plk4	chr3	+	40811879	40812013	40812093	40812185	40810661	40810764	40812730	40812875	17,18,13	172,159,220	46,47,73	189,191,271	259	217	3.43356364424e-07	0.076,0.087,0.047	0.169,0.171,0.184	-0.105
ENSMUSG00000039108	Lsm14b	chr2	+	180027899	180028035	180028957	180029074	180026397	180026798	180031360	180031528	870,971,1132	215,230,286	1039,1046,1148	409,405,596	261	242	7.30775844768e-07	0.79,0.797,0.786	0.702,0.705,0.641	0.108
ENSMUSG00000026883	Dab2ip	chr2	+	35661491	35661625	35707647	35707801	35643887	35643991	35708813	35708912	57,82,49	258,199,240	243,216,141	291,229,265	259	279	1.00361275866e-06	0.192,0.307,0.18	0.474,0.504,0.364	-0.221
ENSMUSG00000008575	Nfib	chr4	-	82310302	82310391	82320473	82320556	82290172	82296811	82327728	82327913	17,19,15	52,44,66	47,37,29	28,27,31	208	214	1.14651773323e-06	0.252,0.308,0.19	0.633,0.585,0.49	-0.319
ENSMUSG00000036461	Elf1	chr14	+	79536122	79536422	79560746	79560927	79515673	79515770	79565461	79565572	56,52,60	259,275,270	5,1,1	57,60,55	425	306	1.37091848542e-06	0.135,0.12,0.138	0.059,0.012,0.013	0.103
ENSMUSG00000031024	St5	chr7	-	109556210	109557461	109570006	109570111	109552974	109553111	109617057	109617147	48,39,51	104,110,121	171,178,182	205,159,209	230	1376	1.40304204361e-06	0.734,0.68,0.716	0.833,0.87,0.839	-0.137
ENSMUSG00000042323	Pbrm1	chr14	+	31110414	31110579	31113848	31114004	31107108	31107310	31117012	31117083	168,174,160	407,414,405	192,152,152	239,207,193	290	281	2.3208807387e-06	0.286,0.289,0.277	0.438,0.416,0.433	-0.145
ENSMUSG00000029673	Auts2	chr5	-	131466031	131466127	131470413	131470458	131461281	131461353	131472258	131472479	102,79,103	357,331,374	91,61,69	597,490,573	170	221	3.99289141976e-06	0.271,0.237,0.264	0.165,0.139,0.135	0.111
ENSMUSG00000087174	5530601H04Rik	chrX	-	105042603	105042817	105043129	105043304	105038816	105039812	105044001	105044111	89,60,67	94,49,70	91,88,84	32,24,42	300	339	6.53180724328e-06	0.517,0.58,0.52	0.763,0.806,0.693	-0.215
ENSMUSG00000079334	Nat6	chr9	+	107579099	107579385	107580456	107580935	107578886	107578970	107582816	107583519	54,57,91	149,152,190	34,33,29	177,158,216	411	604	6.53180724328e-06	0.348,0.355,0.413	0.22,0.235,0.165	0.165
ENSMUSG00000078441	Scamp4	chr10	+	80608802	80608850	80609329	80609458	80602881	80602949	80609640	80609797	1,1,0	88,112,106	9,7,6	68,93,78	173	254	6.55204826136e-06	0.016,0.013,0.0	0.163,0.1,0.101	-0.112
ENSMUSG00000029673	Auts2	chr5	-	131461281	131461353	131466031	131466127	131460126	131460156	131470413	131470458	313,292,325	149,131,142	183,171,186	151,153,160	221	197	6.78187341612e-06	0.652,0.665,0.671	0.519,0.499,0.509	0.154
ENSMUSG00000029761	Cald1	chr6	+	34741788	34741935	34745618	34746015	34685962	34686074	34753442	34753588	406,533,486	1008,1079,985	1596,2002,1277	2246,2101,1898	272	522	8.74343840471e-06	0.436,0.487,0.486	0.577,0.646,0.564	-0.126
ENSMUSG00000022996	Wnt10b	chr15	-	98774123	98774497	98776517	98776780	98772199	98772934	98776889	98777003	835,807,772	1282,1189,1522	0,0,0	3,5,2	388	499	9.20222873971e-06	0.456,0.466,0.395	0.0,0.0,0.0	0.439
ENSMUSG00000030510	Cers3	chr7	+	66764174	66764348	66773589	66773704	66743503	66743751	66779550	66779669	173,143,149	277,226,306	0,0,0	3,1,7	299	240	1.20810335339e-05	0.334,0.337,0.281	0.0,0.0,0.0	0.317
ENSMUSG00000029673	Auts2	chr5	-	131466031	131466127	131470413	131470458	131461281	131461353	131472237	131472479	85,71,81	360,319,355	52,30,74	477,432,486	170	221	1.21345230899e-05	0.235,0.224,0.229	0.124,0.083,0.165	0.105
ENSMUSG00000031012	Cask	chrX	-	13550946	13550982	13552372	13552441	13549164	13549361	13554877	13554946	179,198,192	42,27,18	275,200,258	99,74,94	194	161	1.43047674111e-05	0.78,0.859,0.899	0.697,0.692,0.695	0.151
ENSMUSG00000020166	Cnot2	chr10	-	116517316	116517383	116527826	116527949	116501191	116501317	116537220	116537448	87,92,79	41,41,42	64,62,71	78,71,73	248	192	2.19677084042e-05	0.622,0.635,0.593	0.388,0.403,0.43	0.21
ENSMUSG00000026150	Mff	chr1	+	82741817	82741976	82747082	82747142	82735418	82735507	82750519	82750604	277,213,245	281,259,282	186,175,218	349,353,431	284	185	2.70928826454e-05	0.391,0.349,0.361	0.258,0.244,0.248	0.117
ENSMUSG00000020732	Rab37	chr11	+	115160298	115160355	115160437	115160514	115159675	115159741	115160634	115162236	0,0,0	1,1,2	14,10,12	8,10,12	182	202	3.29172954557e-05	0.0,0.0,0.0	0.66,0.526,0.526	-0.571
ENSMUSG00000019864	Rtn4ip1	chr10	+	43921386	43921435	43928322	43928459	43910792	43910917	43932362	43932546	42,29,47	260,212,250	25,27,30	63,59,73	174	262	3.6153199879e-05	0.196,0.171,0.221	0.374,0.408,0.382	-0.192
ENSMUSG00000026074	Map4k4	chr1	+	40000623	40000749	40003756	40003987	39997020	39997182	40004806	40004913	298,280,269	564,545,570	384,382,286	1333,1025,1188	251	356	3.66539496818e-05	0.428,0.422,0.401	0.29,0.346,0.255	0.12
ENSMUSG00000003992	Ssbp2	chr13	+	91642301	91642391	91664117	91664177	91564609	91564694	91669675	91669742	371,326,402	443,450,470	233,251,232	518,449,516	215	185	4.53654819542e-05	0.419,0.384,0.424	0.279,0.325,0.279	0.115
ENSMUSG00000003992	Ssbp2	chr13	+	91564609	91564694	91642301	91642391	91539334	91539396	91664117	91664177	434,449,526	492,496,486	519,498,532	354,257,381	210	215	5.05665745457e-05	0.475,0.481,0.526	0.6,0.665,0.588	-0.124
ENSMUSG00000036817	Sun1	chr5	+	139229752	139229944	139230772	139230838	139226705	139226885	139231126	139231237	142,165,155	84,83,109	113,97,88	131,101,120	317	191	5.48673560343e-05	0.505,0.545,0.461	0.342,0.367,0.306	0.165
ENSMUSG00000002546	Golga2	chr2	+	32297753	32297834	32298599	32298638	32297520	32297577	32298885	32298948	88,119,134	120,107,143	90,72,89	192,177,182	206	164	6.49329999502e-05	0.369,0.47,0.427	0.272,0.245,0.28	0.156
ENSMUSG00000051331	Cacna1c	chr6	-	118637729	118637813	118638426	118638510	118630398	118630431	118651947	118652058	7,6,1	0,1,0	73,65,60	54,30,44	209	209	7.39441638666e-05	1.0,0.857,1.0	0.575,0.684,0.577	0.34
ENSMUSG00000036225	Kctd1	chr18	-	14986335	14986480	15007695	15007874	14973979	14974285	15061767	15063582	279,309,340	705,847,865	250,222,285	414,340,445	304	270	8.20120982635e-05	0.26,0.245,0.259	0.349,0.367,0.363	-0.105
ENSMUSG00000057234	Mettl15	chr2	-	109137340	109137532	109191551	109191688	109131484	109131663	109240279	109240416	1,0,1	55,23,38	7,15,11	79,61,105	262	317	0.000104777916114	0.022,0.0,0.031	0.097,0.229,0.112	-0.128
ENSMUSG00000021235	Coq6	chr12	+	84368585	84368709	84370255	84370386	84366884	84367019	84370923	84371031	15,11,19	96,109,96	41,34,44	103,99,105	249	256	0.000123886349792	0.138,0.094,0.169	0.29,0.261,0.301	-0.15
ENSMUSG00000014791	Elmo3	chr8	+	105306114	105306187	105306377	105306428	105305966	105306007	105306595	105306765	59,77,69	11,22,12	5,1,14	0,0,0	198	176	0.000139813531947	0.827,0.757,0.836	1.0,1.0,1.0	-0.193
ENSMUSG00000030172	Erc1	chr6	-	119773733	119773901	119777987	119778071	119761143	119761311	119779476	119779632	84,79,89	111,97,135	98,74,73	245,202,194	209	293	0.000141089977819	0.515,0.533,0.48	0.359,0.339,0.345	0.162
ENSMUSG00000037013	Ss18	chr18	-	14640955	14641123	14651022	14651244	14636495	14636618	14655026	14655180	432,407,410	94,122,86	489,374,395	169,192,172	347	293	0.000141089977819	0.795,0.738,0.801	0.71,0.622,0.66	0.114
ENSMUSG00000028364	Tnc	chr4	-	63984459	63984732	64000697	64000970	63982650	63982923	64006245	64006509	1,1,2	0,0,0	84,83,142	51,45,92	398	398	0.000149554710226	1.0,1.0,1.0	0.622,0.648,0.607	0.374
ENSMUSG00000025019	Lcor	chr19	+	41545874	41546007	41552448	41552736	41483526	41483600	41555607	41555701	1,1,0	71,45,49	5,4,2	25,26,8	258	413	0.000149635579669	0.022,0.034,0.0	0.243,0.198,0.286	-0.224
ENSMUSG00000038371	Sbf2	chr7	-	110341289	110341364	110347886	110347982	110339889	110340074	110348854	110348995	19,9,15	117,71,69	14,12,17	23,17,32	221	200	0.000178009382568	0.128,0.103,0.164	0.355,0.39,0.325	-0.225
ENSMUSG00000020456	Ogdh	chr11	+	6313787	6313979	6316764	6316855	6296951	6297199	6334532	6334648	387,442,449	174,135,156	418,433,433	105,70,88	317	216	0.000192927753706	0.602,0.69,0.662	0.731,0.808,0.77	-0.118
ENSMUSG00000046667	Rbm12b1	chr4	+	12140540	12140605	12143409	12143459	12140266	12140401	12144001	12146700	2,0,0	14,11,5	3,8,4	8,8,5	190	175	0.000195266663955	0.116,0.0,0.0	0.257,0.479,0.424	-0.348
ENSMUSG00000055320	Tead1	chr7	+	112842039	112842102	112876074	112876248	112839415	112839480	112891718	112891859	12,12,14	305,193,242	28,34,17	248,193,132	188	299	0.000220157012473	0.059,0.09,0.084	0.152,0.219,0.17	-0.103
ENSMUSG00000024050	Wiz	chr17	-	32361460	32361964	32362792	32362963	32358942	32359494	32367823	32368147	42,27,60	242,275,322	21,21,18	287,305,365	296	629	0.000220157012473	0.269,0.173,0.284	0.135,0.128,0.095	0.123
ENSMUSG00000057098	Ebf1	chr11	+	44991412	44991590	44992308	44992488	44990515	44990581	44996005	44996200	0,0,0	2,2,3	92,119,101	292,268,324	303	305	0.000220157012473	0.0,0.0,0.0	0.241,0.309,0.239	-0.263
ENSMUSG00000029769	Ccdc136	chr6	+	29412363	29412534	29421990	29422097	29411247	29411385	29426624	29426948	1,5,8	0,1,0	9,11,11	7,4,9	296	232	0.000237875874899	1.0,0.797,1.0	0.502,0.683,0.489	0.374
ENSMUSG00000028937	Acot7	chr4	+	152206763	152206881	152217735	152217892	152178133	152178340	152223070	152223162	77,130,77	425,486,413	92,124,131	293,218,325	243	282	0.000253419153769	0.174,0.237,0.178	0.267,0.398,0.319	-0.132
ENSMUSG00000003992	Ssbp2	chr13	+	91539334	91539396	91564609	91564694	91524584	91524657	91664117	91664177	136,121,139	153,132,154	85,135,98	252,215,250	187	210	0.000265129818164	0.5,0.507,0.503	0.275,0.414,0.306	0.172
ENSMUSG00000024235	Map3k8	chr18	-	4340546	4340808	4343021	4343189	4339496	4339603	4348980	4349338	18,14,13	16,14,13	2,3,3	0,0,1	293	387	0.000272322867003	0.598,0.569,0.569	1.0,1.0,0.798	-0.354
ENSMUSG00000034164	Emid1	chr11	-	5109543	5109634	5110689	5110774	5106264	5106969	5116879	5116924	76,85,81	52,43,48	112,102,130	38,19,32	210	216	0.000272322867003	0.601,0.67,0.634	0.752,0.847,0.807	-0.167
ENSMUSG00000031995	St14	chr9	-	31106488	31106524	31106716	31106874	31106150	31106254	31107903	31107974	312,321,380	51,67,43	4,7,4	0,0,0	283	161	0.00030422904978	0.777,0.732,0.834	1.0,1.0,1.0	-0.219
ENSMUSG00000026674	Ddr2	chr1	-	170035912	170036021	170088794	170088944	170006761	170006864	170110621	170110729	1,2,1	0,0,0	342,334,155	151,117,59	275	234	0.000308626778327	1.0,1.0,1.0	0.658,0.708,0.691	0.314
ENSMUSG00000042807	Hecw2	chr1	-	53930969	53931109	53933118	53933288	53927064	53927165	53937057	53937133	2,3,2	0,0,0	22,23,8	8,4,3	295	265	0.000308938319592	1.0,1.0,1.0	0.712,0.838,0.705	0.248
ENSMUSG00000022246	Rai14	chr15	-	10583781	10583836	10587837	10587924	10578367	10578486	10589258	10589345	72,70,60	40,73,59	275,215,210	459,448,428	212	180	0.000343927732651	0.604,0.449,0.463	0.337,0.29,0.294	0.198
ENSMUSG00000023033	Scn8a	chr15	+	100959339	100959431	100959602	100959694	100957460	100957589	100969020	100969242	10,21,17	4,3,13	7,9,10	28,22,17	217	217	0.00034508434758	0.714,0.875,0.567	0.2,0.29,0.37	0.432
ENSMUSG00000029769	Ccdc136	chr6	+	29412901	29413087	29421990	29422097	29411247	29411385	29426624	29426948	10,12,10	0,1,0	16,26,34	7,4,9	311	232	0.000358754528935	1.0,0.9,1.0	0.63,0.829,0.738	0.234
ENSMUSG00000036502	Tmem255a	chrX	-	38225053	38225125	38226887	38226956	38224580	38224669	38233102	38233192	0,1,0	1,2,5	99,78,70	102,81,80	194	197	0.000381025356871	0.0,0.337,0.0	0.496,0.494,0.47	-0.374
ENSMUSG00000020758	Itgb4	chr11	+	115983258	115983348	115983642	115983765	115982700	115982964	115984036	115984201	124,195,215	224,274,362	3,1,1	1,0,0	215	248	0.000383721085303	0.39,0.451,0.407	0.776,1.0,1.0	-0.509
ENSMUSG00000020166	Cnot2	chr10	-	116504034	116504114	116517316	116517383	116501191	116501317	116549032	116549175	163,130,144	351,312,357	233,222,252	368,298,338	192	205	0.000401995766703	0.331,0.308,0.301	0.403,0.443,0.443	-0.116
ENSMUSG00000039463	Slc9a8	chr2	+	167465340	167465457	167467684	167467767	167451154	167451350	167468963	167469075	8,14,11	56,63,64	36,23,30	67,50,59	242	208	0.000404722189681	0.109,0.16,0.129	0.316,0.283,0.304	-0.168
ENSMUSG00000029074	Ttll10	chr4	-	156047562	156047643	156048291	156048704	156047349	156047482	156050200	156050266	43,57,57	9,6,6	3,5,2	0,0,0	538	206	0.000480734742638	0.647,0.784,0.784	1.0,1.0,1.0	-0.262
ENSMUSG00000074852	Hpse2	chr19	-	42931560	42931654	42966952	42967000	42913096	42913203	42991109	42991281	0,0,0	1,5,2	115,102,104	542,438,529	173	219	0.000526658521876	0.0,0.0,0.0	0.212,0.228,0.199	-0.213
ENSMUSG00000028760	Eif4g3	chr4	+	138084256	138084370	138087532	138087565	138082892	138082988	138096751	138096931	53,62,40	71,62,54	64,41,48	141,116,128	239	158	0.000576178327826	0.33,0.398,0.329	0.231,0.189,0.199	0.146
ENSMUSG00000008575	Nfib	chr4	-	82310302	82310391	82323571	82323710	82296047	82296811	82327728	82327913	56,51,84	52,44,66	97,57,80	28,27,31	264	214	0.000622456262663	0.466,0.484,0.508	0.737,0.631,0.677	-0.196
ENSMUSG00000040327	Cul9	chr17	-	46502612	46502687	46502687	46502786	46502384	46502495	46503088	46503182	6,1,4	12,16,26	0,1,1	42,43,84	224	200	0.000624064598463	0.309,0.053,0.121	0.0,0.02,0.011	0.151
ENSMUSG00000040785	Ttc3	chr16	+	94385335	94385423	94387336	94387390	94384783	94384934	94388264	94388385	207,179,179	68,38,59	94,114,48	58,59,38	213	179	0.000659042312171	0.719,0.798,0.718	0.577,0.619,0.515	0.175
ENSMUSG00000034488	Edil3	chr13	+	88977754	88977784	89042431	89042560	88944819	88944948	89094550	89094664	0,0,0	5,7,3	11,26,13	118,141,103	155	254	0.000672565283879	0.0,0.0,0.0	0.133,0.232,0.171	-0.179
ENSMUSG00000024013	Fgd2	chr17	+	29373383	29373414	29374010	29374103	29373217	29373297	29374846	29374984	27,17,18	151,180,163	0,0,0	6,7,8	156	218	0.000688245836654	0.2,0.117,0.134	0.0,0.0,0.0	0.15
ENSMUSG00000029769	Ccdc136	chr6	+	29414785	29414980	29421990	29422097	29411247	29411385	29426624	29426948	4,2,3	0,1,0	6,8,11	7,4,9	320	232	0.000730597536343	1.0,0.592,1.0	0.383,0.592,0.47	0.382
ENSMUSG00000029207	Apbb2	chr5	-	66400075	66400281	66451467	66452283	66391771	66391857	66462097	66462166	50,43,41	17,23,19	249,205,180	38,29,39	941	331	0.000755465705902	0.508,0.397,0.432	0.697,0.713,0.619	-0.231
ENSMUSG00000035299	Mid1	chrX	+	169976921	169977029	169981884	169982033	169966062	169966158	169983955	169984083	244,291,276	179,138,255	116,109,121	152,145,172	233	274	0.000913485409319	0.616,0.713,0.56	0.473,0.469,0.453	0.165
ENSMUSG00000008575	Nfib	chr4	-	82310302	82310391	82323544	82323710	82296047	82296811	82327728	82327913	57,52,85	52,44,66	97,56,82	28,27,31	291	214	0.00100576638091	0.446,0.465,0.486	0.718,0.604,0.66	-0.195
ENSMUSG00000055320	Tead1	chr7	+	112841887	112841950	112856052	112856064	112839415	112839480	112856797	112856932	71,52,49	15,10,13	8,9,2	18,5,7	188	137	0.00101790513639	0.775,0.791,0.733	0.245,0.567,0.172	0.438
ENSMUSG00000035696	Rnf38	chr4	-	44158902	44159052	44187448	44187519	44152433	44152553	44233542	44233789	26,40,19	52,69,58	66,58,48	70,24,38	196	275	0.00107025035404	0.412,0.449,0.315	0.57,0.772,0.639	-0.268
ENSMUSG00000032595	Cdhr4	chr9	+	107993376	107993462	107994273	107994378	107993133	107993296	107994976	107995080	4,3,2	0,0,0	63,60,71	16,7,19	211	230	0.00108165681805	1.0,1.0,1.0	0.811,0.903,0.803	0.161
ENSMUSG00000021219	Rgs6	chr12	+	83070597	83070659	83091747	83091858	83069494	83069593	83106757	83106883	8,15,10	26,38,30	73,50,57	62,57,71	187	236	0.00110082939488	0.28,0.333,0.296	0.598,0.525,0.503	-0.239
ENSMUSG00000015647	Lama5	chr2	-	180192862	180193002	180193403	180193530	180192388	180192504	180193691	180193893	170,263,192	347,390,375	0,0,2	13,4,4	252	265	0.00121798869922	0.34,0.415,0.35	0.0,0.0,0.345	0.253
ENSMUSG00000025978	Rftn2	chr1	-	55211149	55211261	55214119	55214303	55206335	55206615	55226120	55226782	2,0,2	6,8,10	323,344,364	386,392,453	309	237	0.00124087630745	0.204,0.0,0.133	0.391,0.402,0.381	-0.279
ENSMUSG00000056486	Chn1	chr2	-	73706918	73707032	73710454	73710486	73659679	73659757	73716363	73716419	0,1,0	13,5,8	5,3,4	23,10,10	157	239	0.00149442462825	0.0,0.233,0.0	0.249,0.314,0.378	-0.236
ENSMUSG00000028100	Nudt17	chr3	-	96707783	96707809	96707809	96707886	96707557	96707650	96707991	96708175	0,2,1	10,13,15	14,7,17	31,31,35	202	151	0.00171993443932	0.0,0.103,0.047	0.252,0.144,0.266	-0.171
ENSMUSG00000029864	Gstk1	chr6	+	42247483	42247584	42247733	42247769	42246810	42246939	42249378	42249495	221,178,247	307,266,306	94,137,167	90,65,112	226	161	0.00173275520691	0.339,0.323,0.365	0.427,0.6,0.515	-0.172
ENSMUSG00000002326	Gmpr2	chr14	+	55676927	55677034	55677205	55677248	55675558	55675732	55677870	55678030	0,4,6	31,49,63	12,17,19	64,64,67	232	168	0.00185868577125	0.0,0.056,0.065	0.12,0.161,0.17	-0.11
ENSMUSG00000040451	Sgms1	chr19	-	32142745	32142863	32159523	32160363	32129540	32129694	32223508	32223590	93,83,77	88,92,113	129,147,104	92,80,71	965	243	0.00187674644891	0.21,0.185,0.146	0.261,0.316,0.269	-0.102
ENSMUSG00000040594	Ranbp17	chr11	-	33337854	33337914	33404037	33404199	33329470	33329544	33441802	33441938	14,7,11	1,5,3	4,18,6	0,1,0	287	185	0.00231887720177	0.9,0.474,0.703	1.0,0.921,1.0	-0.281
ENSMUSG00000026383	Epb41l5	chr1	-	119599004	119599120	119605227	119605255	119578913	119579077	119607986	119608093	21,18,14	15,31,36	4,5,4	26,39,26	153	241	0.0023562787751	0.688,0.478,0.38	0.195,0.168,0.195	0.329
ENSMUSG00000052406	Rexo4	chr2	-	26958478	26958567	26960223	26960417	26955494	26955569	26960602	26960740	229,256,259	41,40,31	232,241,282	81,50,88	319	214	0.00247856906614	0.789,0.811,0.849	0.658,0.764,0.683	0.115
ENSMUSG00000026743	Mllt10	chr2	+	18146776	18146872	18159455	18159711	18123718	18123812	18162316	18162886	39,35,28	330,268,253	62,69,39	259,203,226	221	381	0.00283668975223	0.169,0.184,0.16	0.292,0.369,0.229	-0.126
ENSMUSG00000057230	Aak1	chr6	+	86970990	86971086	86981295	86981397	86967268	86967373	86982541	86982643	11,10,4	3,0,0	6,8,8	12,6,3	221	227	0.00283668975223	0.79,1.0,1.0	0.339,0.578,0.733	0.38
ENSMUSG00000038005	Hpf1	chr8	+	60893700	60893860	60896737	60896836	60890450	60890536	60903999	60904087	79,152,92	13,12,8	66,98,59	12,28,27	285	224	0.00285609733556	0.827,0.909,0.9	0.812,0.733,0.632	0.153
ENSMUSG00000020032	Nuak1	chr10	-	84393991	84394143	84409615	84409736	84392255	84392321	84440114	84440597	80,77,60	51,82,50	158,172,108	60,74,49	246	277	0.0028954631145	0.639,0.514,0.575	0.748,0.724,0.713	-0.152
ENSMUSG00000060044	Tmem26	chr10	+	68740918	68740997	68751107	68751328	68723745	68724090	68775307	68775384	0,1,1	4,6,2	419,354,366	437,346,321	204	346	0.00349284961107	0.0,0.22,0.459	0.619,0.634,0.659	-0.411
ENSMUSG00000017692	Rhbdl3	chr11	+	80331794	80331907	80337486	80337587	80330556	80330705	80346825	80346886	235,206,215	93,70,76	4,3,14	0,1,1	238	226	0.00361681750455	0.706,0.736,0.729	1.0,0.74,0.93	-0.166
ENSMUSG00000026765	Lypd6b	chr2	+	49840087	49840143	49863810	49863906	49787730	49787773	49930924	49930984	1,11,5	42,54,38	0,0,0	4,5,3	181	221	0.00408548762244	0.028,0.199,0.138	0.0,0.0,0.0	0.122
ENSMUSG00000024236	Svil	chr18	+	5106663	5106871	5108574	5108708	5105765	5105871	5114530	5114686	248,303,288	161,165,205	128,110,150	47,39,58	333	259	0.00412966429696	0.545,0.588,0.522	0.679,0.687,0.668	-0.126
ENSMUSG00000039463	Slc9a8	chr2	+	167443448	167443532	167451206	167451350	167441128	167441187	167465340	167465457	22,29,35	9,14,11	26,26,19	33,21,30	209	269	0.00428187471813	0.759,0.727,0.804	0.503,0.614,0.449	0.241
ENSMUSG00000054280	Prr14l	chr5	-	32844043	32844564	32851881	32851998	32835615	32835688	32854092	32854256	6,10,2	84,95,80	1,2,0	108,77,42	242	646	0.00434464602778	0.16,0.219,0.063	0.024,0.065,0.0	0.118
ENSMUSG00000032599	Ip6k2	chr9	+	108796540	108796572	108796670	108796783	108796130	108796396	108797206	108797994	33,25,22	75,89,88	32,16,41	238,167,224	157	238	0.00486594964574	0.4,0.299,0.275	0.169,0.127,0.217	0.154
ENSMUSG00000054387	Mdm4	chr1	-	133004653	133004721	133009136	133009192	133003790	133003890	133018776	133018884	19,11,13	106,84,113	33,24,25	113,80,61	181	193	0.0050428891548	0.16,0.123,0.109	0.237,0.242,0.304	-0.13
ENSMUSG00000003153	Slc2a3	chr6	-	122737057	122737298	122740387	122740480	122736578	122736741	122742375	122742390	909,947,1103	1659,1509,1849	20,20,11	56,65,62	218	366	0.0050428891548	0.479,0.513,0.5	0.375,0.341,0.23	0.182
ENSMUSG00000068758	Il3ra	chr14	+	14347009	14347188	14348820	14348944	14346494	14346512	14349242	14349372	19,12,13	42,43,48	6,6,4	60,39,53	304	249	0.0053457892575	0.27,0.186,0.182	0.076,0.112,0.058	0.131
ENSMUSG00000032595	Cdhr4	chr9	+	107997252	107997403	107997919	107998062	107996880	107997020	107998996	107999027	1,0,0	2,1,3	8,9,9	23,14,21	276	268	0.00565358058283	0.327,0.0,0.0	0.252,0.384,0.294	-0.201
ENSMUSG00000032497	Lrrfip2	chr9	+	111207796	111207889	111213812	111213914	111205754	111205847	111214140	111214273	0,1,0	4,4,8	6,0,4	14,4,9	218	227	0.00578537145482	0.0,0.207,0.0	0.309,0.0,0.316	-0.139
ENSMUSG00000044348	Slc25a53	chrX	-	137016248	137016339	137032350	137032500	137015256	137015382	137038223	137038302	9,7,16	41,35,57	3,5,1	45,51,41	275	216	0.00582229470875	0.147,0.136,0.181	0.05,0.071,0.019	0.108
ENSMUSG00000038352	Arl5c	chr11	-	97992281	97992433	97993424	97993508	97989577	97990339	97994337	97994485	0,0,1	3,1,7	5,4,4	15,9,22	209	277	0.00583428091196	0.0,0.0,0.159	0.306,0.371,0.194	-0.237
ENSMUSG00000035513	Ntng2	chr2	-	29198813	29198915	29200873	29200948	29196981	29197149	29204897	29204924	7,3,4	47,39,34	0,0,0	5,1,4	200	227	0.0066335467814	0.145,0.08,0.118	0.0,0.0,0.0	0.114
ENSMUSG00000089832	Shkbp1	chr7	-	27355213	27355287	27355400	27355446	27354725	27354784	27355572	27355626	138,109,129	128,159,135	267,168,220	147,135,143	171	199	0.00739948029654	0.556,0.444,0.527	0.679,0.592,0.642	-0.129
ENSMUSG00000005237	Dnah2	chr11	-	69516474	69516680	69517016	69517104	69515981	69516111	69518275	69518467	5,2,5	1,2,2	5,2,3	12,8,11	213	331	0.00809650019027	0.886,0.608,0.795	0.393,0.28,0.298	0.439
ENSMUSG00000042793	Lgr6	chr1	-	135021774	135021846	135027051	135027267	135005690	135005759	135063620	135063692	334,267,317	86,108,115	7,7,6	2,0,0	341	197	0.00856466194951	0.692,0.588,0.614	0.669,1.0,1.0	-0.258
ENSMUSG00000003038	Hmgn2	chr4	-	133966956	133967001	133967794	133967909	133966765	133966795	133968472	133968650	2,2,0	30,35,37	16,3,3	28,39,37	240	170	0.00862552891352	0.045,0.039,0.0	0.288,0.052,0.054	-0.103
ENSMUSG00000029823	Luc7l2	chr6	+	38559203	38559304	38568846	38568917	38551513	38551908	38570509	38570604	4,3,2	21,21,26	0,0,0	42,52,46	226	196	0.00862676266551	0.142,0.11,0.063	0.0,0.0,0.0	0.105
ENSMUSG00000043323	Fbrsl1	chr5	-	110381600	110381646	110396044	110396074	110379268	110379593	110416029	110416065	16,18,14	14,16,16	10,7,7	25,27,19	155	171	0.00929198579258	0.558,0.554,0.491	0.306,0.222,0.289	0.262
ENSMUSG00000035725	Prkx	chrX	-	77773115	77773235	77782037	77782301	77765348	77765406	77786127	77786296	102,92,101	11,11,14	55,54,47	19,17,12	389	245	0.00933203487733	0.854,0.84,0.82	0.646,0.667,0.712	0.163
ENSMUSG00000032384	Csnk1g1	chr9	+	66012746	66012854	66019801	66019912	66010421	66010570	66032238	66032345	159,97,90	69,52,57	137,91,99	30,34,25	233	236	0.00933203487733	0.7,0.654,0.615	0.822,0.731,0.8	-0.128
ENSMUSG00000041757	Plekha6	chr1	+	133274792	133274879	133279372	133279453	133273857	133274374	133280338	133280407	26,18,20	0,1,0	5,12,3	4,0,3	212	206	0.00933203487733	1.0,0.946,1.0	0.548,1.0,0.493	0.302
ENSMUSG00000028023	Pitx2	chr3	+	129203936	129203992	129215638	129215844	129199877	129200162	129218333	129219590	81,133,79	424,798,695	34,76,64	167,191,234	181	331	0.00933203487733	0.259,0.234,0.172	0.271,0.421,0.333	-0.12
ENSMUSG00000037605	Adgrl3	chr5	+	81465194	81465304	81511983	81512784	81387774	81387988	81560862	81560943	60,68,42	57,56,71	98,126,74	289,200,167	235	926	0.00957369804378	0.806,0.827,0.7	0.572,0.713,0.636	0.137
ENSMUSG00000030663	1110004F10Rik	chr7	+	116093024	116093256	116097761	116097953	116088273	116088414	116099439	116099523	0,2,1	17,15,16	5,10,17	50,33,53	357	317	0.0101280641075	0.0,0.106,0.053	0.082,0.212,0.222	-0.119
ENSMUSG00000097451	Rian	chr12	+	109640266	109640328	109643413	109643461	109627047	109627153	109645261	109645331	0,1,0	7,10,3	8,5,2	33,24,24	187	173	0.0101280641075	0.0,0.085,0.0	0.183,0.162,0.072	-0.111
ENSMUSG00000040374	Pex2	chr3	-	5565132	5565198	5570486	5570629	5563619	5563729	5576037	5576150	79,132,78	18,14,10	49,36,33	4,1,0	268	191	0.0108053996334	0.758,0.87,0.848	0.897,0.962,1.0	-0.128
ENSMUSG00000029541	Cyp2w1	chr5	+	139354459	139354617	139355553	139355727	139354239	139354389	139356049	139356188	284,352,342	147,169,144	1,0,0	0,2,2	283	299	0.0113143892668	0.671,0.688,0.715	1.0,0.0,0.0	0.358
ENSMUSG00000037110	Ralgapa2	chr2	-	146453408	146453452	146460713	146460771	146451682	146451860	146479376	146479429	7,6,3	6,13,5	24,25,14	10,2,6	183	169	0.0114175144127	0.519,0.299,0.357	0.689,0.92,0.683	-0.372
ENSMUSG00000090210	Itga10	chr3	+	96656443	96656533	96656695	96656772	96656151	96656293	96656933	96657023	0,0,1	8,6,6	1,2,4	3,8,8	215	202	0.0121207522621	0.0,0.0,0.135	0.238,0.19,0.32	-0.204
ENSMUSG00000025529	Zfp711	chrX	+	112627169	112627304	112628103	112628148	112624738	112624876	112631825	112631969	23,17,21	50,45,58	16,11,16	112,76,64	260	170	0.012132362408	0.231,0.198,0.191	0.085,0.086,0.14	0.103
ENSMUSG00000068758	Il3ra	chr14	+	14347009	14347188	14347913	14348068	14346494	14346512	14348820	14348944	7,12,17	29,24,43	6,5,3	31,49,43	304	280	0.0122221807662	0.182,0.315,0.267	0.151,0.086,0.06	0.156
ENSMUSG00000024985	Tcf7l2	chr19	+	55924529	55924580	55925976	55926049	55923895	55923944	55927729	55927754	24,27,16	10,7,7	38,40,41	0,4,7	176	198	0.0126919016543	0.73,0.813,0.72	1.0,0.918,0.868	-0.174
ENSMUSG00000073437	D330041H03Rik	chr17	-	24411924	24412083	24412466	24412574	24410257	24410353	24414311	24414513	2,1,8	4,9,8	1,1,0	12,2,12	233	284	0.0138405440157	0.379,0.119,0.549	0.092,0.379,0.0	0.192
ENSMUSG00000005045	Chd5	chr4	+	152385723	152385838	152385948	152386002	152385432	152385596	152386914	152390181	4,6,3	1,0,1	2,6,8	5,2,4	240	179	0.0138841768734	0.749,1.0,0.691	0.23,0.691,0.599	0.307
ENSMUSG00000037860	Aim2	chr1	+	173393962	173394033	173427758	173427898	173350878	173350973	173452827	173452948	0,0,1	9,1,3	2,5,5	33,12,18	196	265	0.0147681629931	0.0,0.0,0.311	0.076,0.36,0.273	-0.133
ENSMUSG00000045312	Lhfpl2	chr13	+	94120776	94120835	94174022	94174638	94057795	94057906	94191847	94195409	0,0,1	5,2,2	42,43,12	189,205,173	184	741	0.0157539040918	0.0,0.0,0.668	0.472,0.458,0.218	-0.16
ENSMUSG00000032198	Dock6	chr9	-	21825782	21825875	21829473	21829578	21825434	21825530	21830213	21830377	20,31,29	9,27,9	45,37,57	11,7,4	230	218	0.0157539040918	0.678,0.521,0.753	0.795,0.834,0.931	-0.203
ENSMUSG00000037997	Parp11	chr6	+	127474235	127474311	127477843	127477916	127453674	127453822	127477998	127479055	7,8,15	43,58,68	23,16,14	47,41,34	201	198	0.0186378171776	0.138,0.12,0.179	0.325,0.278,0.289	-0.152
ENSMUSG00000052423	B4galt3	chr1	+	171270582	171270689	171270991	171271105	171270342	171270414	171271202	171271373	7,3,8	7,5,11	6,7,4	0,3,1	232	239	0.0189013675202	0.507,0.382,0.428	1.0,0.706,0.805	-0.398
ENSMUSG00000057715	A830018L16Rik	chr1	+	11829814	11829891	11933543	11933591	11798480	11798566	11950962	11951056	1,2,1	0,0,0	31,11,19	2,2,4	202	173	0.0192303680508	1.0,1.0,1.0	0.93,0.825,0.803	0.147
ENSMUSG00000062232	Rapgef2	chr3	-	79081061	79081285	79082623	79082647	79079005	79079212	79083198	79083322	9,14,9	97,108,112	43,41,43	230,183,208	149	349	0.0192303680508	0.179,0.233,0.158	0.305,0.344,0.326	-0.135
ENSMUSG00000030126	Tmcc1	chr6	-	116042870	116043805	116133766	116134457	116024801	116024937	116138194	116138250	53,63,75	145,171,184	35,55,20	203,163,187	816	1060	0.020563191347	0.322,0.324,0.346	0.183,0.305,0.122	0.127
ENSMUSG00000028434	Epb41l4b	chr4	-	57007905	57007977	57016853	57016931	56999581	56999727	57019771	57019958	2,1,0	0,0,1	17,10,12	18,17,14	203	197	0.020563191347	1.0,1.0,0.0	0.478,0.363,0.454	0.235
ENSMUSG00000030753	Prkrir	chr7	+	98710125	98710233	98712858	98712953	98703327	98703478	98714981	98715113	16,16,10	73,77,93	23,28,34	90,68,64	233	220	0.0208371422277	0.171,0.164,0.092	0.194,0.28,0.334	-0.127
ENSMUSG00000046329	Slc25a23	chr17	-	57053240	57053348	57053546	57053699	57052681	57052849	57053783	57053942	159,164,180	139,135,179	273,256,300	142,157,200	278	233	0.0210964466687	0.489,0.505,0.457	0.617,0.577,0.557	-0.1
ENSMUSG00000033060	Lmo7	chr14	+	101885290	101885572	101886936	101887656	101884161	101884414	101888676	101888706	3,10,13	2,2,1	3,1,3	3,8,3	407	845	0.0215306553263	0.757,0.912,0.964	0.675,0.206,0.675	0.359
ENSMUSG00000038024	Dennd4c	chr4	+	86813781	86813928	86819861	86819981	86813392	86813537	86821326	86821470	107,86,108	65,87,79	85,73,51	89,116,103	272	245	0.0215306553263	0.597,0.471,0.552	0.462,0.362,0.308	0.163
ENSMUSG00000027506	Tpd52	chr3	-	8936438	8936480	8943550	8943577	8934991	8935040	8944610	8944712	19,26,15	4,6,2	1,3,1	2,6,1	152	167	0.0218476621421	0.839,0.826,0.892	0.355,0.355,0.524	0.441
ENSMUSG00000018654	Ikzf1	chr11	+	11758194	11758317	11761218	11761353	11754006	11754174	11768880	11769798	2,0,0	4,2,4	4,6,2	10,6,2	248	260	0.0229730666321	0.344,0.0,0.0	0.295,0.512,0.512	-0.325
ENSMUSG00000070436	Serpinh1	chr7	-	99351823	99351867	99352881	99352965	99348802	99349464	99353052	99353114	105,100,109	108,69,73	112,92,116	146,126,151	209	169	0.0238020259934	0.44,0.54,0.547	0.383,0.371,0.383	0.13
ENSMUSG00000038831	Ralgps1	chr2	-	33324652	33324703	33336512	33336620	33284824	33284908	33340712	33340833	16,6,11	6,4,3	7,6,2	12,8,7	233	176	0.0238020259934	0.668,0.531,0.735	0.306,0.362,0.178	0.363
ENSMUSG00000022434	Fam118a	chr15	+	85045619	85045872	85048358	85048580	85044779	85044835	85050693	85050822	28,24,29	67,68,74	32,71,53	61,72,61	378	347	0.02385709024	0.277,0.245,0.265	0.325,0.475,0.444	-0.152
ENSMUSG00000019854	Reps1	chr10	+	18104153	18104275	18107667	18107748	18096181	18096336	18114398	18114486	652,576,682	481,429,441	468,480,566	268,148,285	247	206	0.0241559738108	0.531,0.528,0.563	0.593,0.73,0.624	-0.108
ENSMUSG00000022094	Slc39a14	chr14	-	70313600	70313770	70315663	70315833	70310855	70310975	70316437	70316624	2,1,7	34,44,39	13,15,13	66,56,42	295	295	0.024566698862	0.056,0.022,0.152	0.165,0.211,0.236	-0.127
ENSMUSG00000021895	Arhgef3	chr14	+	27362789	27362897	27379590	27379761	27265522	27265585	27384153	27384216	12,13,11	131,136,141	12,12,13	75,46,48	233	296	0.0257287959251	0.104,0.108,0.09	0.169,0.249,0.256	-0.124
ENSMUSG00000018372	Cep95	chr11	+	106809627	106809757	106811195	106811349	106809191	106809301	106812395	106812535	121,138,145	88,127,127	115,109,118	155,118,177	255	279	0.0272316368821	0.601,0.543,0.555	0.448,0.503,0.422	0.109
ENSMUSG00000033060	Lmo7	chr14	+	101885290	101885572	101886936	101887891	101884161	101884414	101888676	101888706	3,10,13	2,0,4	3,1,3	3,8,4	407	1080	0.0278572145546	0.799,1.0,0.896	0.726,0.249,0.666	0.351
ENSMUSG00000041757	Plekha6	chr1	+	133294562	133294708	133298919	133299043	133293953	133294087	133299708	133303435	32,30,35	34,45,44	9,6,4	22,16,25	271	249	0.0285215362506	0.464,0.38,0.422	0.273,0.256,0.128	0.203
ENSMUSG00000020422	Tns3	chr11	-	8518198	8518303	8519122	8519188	8492092	8493337	8519440	8519570	56,72,74	90,98,109	203,195,158	499,374,402	191	230	0.0286835690295	0.428,0.469,0.45	0.329,0.386,0.321	0.104
ENSMUSG00000063145	Bbs5	chr2	+	69655498	69655634	69656896	69656992	69654062	69654112	69661035	69661098	1,2,2	36,24,39	1,9,9	27,23,39	261	221	0.0293765543645	0.023,0.066,0.042	0.03,0.249,0.163	-0.104
ENSMUSG00000020166	Cnot2	chr10	-	116507040	116507188	116549032	116549105	116504034	116504114	116581452	116581496	9,7,11	3,8,4	18,12,18	2,2,1	198	273	0.0300928209367	0.805,0.547,0.791	0.925,0.892,0.961	-0.212
ENSMUSG00000027088	Phospho2	chr2	+	69790285	69790321	69792336	69792491	69789711	69789956	69799308	69800005	10,19,19	0,1,0	7,20,3	6,0,2	161	280	0.0300928209367	1.0,0.971,1.0	0.67,1.0,0.723	0.193
ENSMUSG00000049690	Nckap5	chr1	-	126258390	126258478	126382051	126382185	126222608	126222761	126448453	126448517	136,115,122	193,100,130	4,2,5	14,9,11	259	213	0.0312669840627	0.367,0.486,0.436	0.19,0.155,0.272	0.224
ENSMUSG00000030269	Mtmr14	chr6	+	113269500	113269559	113270521	113270701	113268627	113268695	113280602	113281196	54,54,78	42,36,36	61,41,64	58,45,84	184	305	0.0314659353774	0.681,0.713,0.782	0.635,0.602,0.558	0.127
ENSMUSG00000058729	Lin9	chr1	+	180651861	180651966	180659062	180659196	180650741	180650836	180661476	180661602	119,95,84	135,113,133	190,108,135	143,109,93	230	259	0.0316481448121	0.498,0.486,0.416	0.599,0.527,0.62	-0.115
ENSMUSG00000029735	Tpk1	chr6	-	43559942	43560012	43611313	43611385	43488874	43488970	43665759	43665817	30,28,38	3,1,1	13,17,8	3,5,3	197	195	0.0323570568193	0.908,0.965,0.974	0.811,0.771,0.725	0.18
ENSMUSG00000026883	Dab2ip	chr2	+	35643887	35643991	35661491	35661625	35622036	35622283	35707647	35707801	60,60,5	208,197,195	213,143,56	311,291,247	229	259	0.0328348291139	0.246,0.256,0.028	0.436,0.357,0.204	-0.156
ENSMUSG00000002107	Celf2	chr2	-	6664114	6664197	6721416	6721613	6624670	6624719	6872355	6872597	112,116,141	66,47,58	26,36,23	23,33,20	322	208	0.0370378811191	0.523,0.615,0.611	0.422,0.413,0.426	0.163
ENSMUSG00000049690	Nckap5	chr1	-	126382051	126382185	126448453	126448517	126258390	126258478	126528681	126528755	15,20,25	96,66,75	0,1,1	4,8,3	189	259	0.0385361256648	0.176,0.293,0.314	0.0,0.146,0.314	0.108
ENSMUSG00000040680	Kremen2	chr17	-	23743219	23743373	23743554	23743679	23742561	23742894	23743752	23743844	684,781,917	881,946,1242	0,2,0	3,2,1	250	279	0.0413697595438	0.464,0.48,0.452	0.0,0.527,0.0	0.29
ENSMUSG00000060988	Galnt13	chr2	+	55073897	55074104	55098562	55098697	55060464	55060604	55112820	55118309	12,18,13	5,13,6	14,9,12	2,1,2	332	260	0.0413697595438	0.653,0.52,0.629	0.846,0.876,0.825	-0.248
ENSMUSG00000026767	Fam188a	chr2	-	12405859	12405920	12410000	12410080	12386608	12386679	12419158	12419410	49,43,24	2,1,1	28,20,26	2,6,4	205	186	0.0413697595438	0.957,0.975,0.956	0.927,0.752,0.855	0.118
ENSMUSG00000026883	Dab2ip	chr2	+	35643887	35644124	35661491	35661625	35621980	35622283	35707647	35707801	58,72,9	208,197,195	204,149,51	311,291,247	362	259	0.0429078548092	0.166,0.207,0.032	0.319,0.268,0.129	-0.104
ENSMUSG00000055923	Aasdh	chr5	-	76901917	76902185	76904208	76904380	76901160	76901281	76904958	76905012	21,11,19	69,86,81	5,3,6	42,57,65	297	393	0.0430085863017	0.287,0.145,0.237	0.136,0.065,0.109	0.12
ENSMUSG00000020451	Limk2	chr11	-	3361020	3361108	3361782	3361825	3360534	3360586	3370968	3371335	28,26,26	4,3,4	1,2,0	1,3,2	168	213	0.0434791869561	0.899,0.917,0.892	0.559,0.458,0.0	0.564
ENSMUSG00000021254	Gpatch2l	chr12	+	86268975	86269061	86281448	86281543	86244034	86244706	86288799	86291414	7,9,6	42,50,36	27,20,11	49,57,35	211	220	0.0446626855392	0.148,0.158,0.148	0.365,0.268,0.247	-0.142
ENSMUSG00000030557	Mef2a	chr7	-	67268066	67268204	67268268	67268400	67265942	67266162	67295374	67295578	274,229,294	109,119,68	156,194,146	104,105,93	257	263	0.0456984180147	0.72,0.663,0.816	0.606,0.654,0.616	0.108
ENSMUSG00000078773	Rad54b	chr4	+	11569820	11569932	11593620	11593815	11563326	11563477	11595666	11595939	152,135,137	144,143,133	129,136,114	248,157,201	237	320	0.0457976161396	0.588,0.56,0.582	0.413,0.539,0.434	0.115
ENSMUSG00000028478	Clta	chr4	+	44030214	44030268	44031399	44031435	44025448	44025560	44032400	44032846	2,5,5	3,4,5	11,9,13	4,2,0	179	161	0.0473355177922	0.375,0.529,0.474	0.712,0.802,1.0	-0.379
ENSMUSG00000022685	Parn	chr16	-	13640252	13640330	13647242	13647299	13631529	13631573	13648418	13648499	169,173,231	164,144,156	150,103,98	163,118,153	182	203	0.0478640123849	0.535,0.573,0.623	0.507,0.493,0.417	0.105
ENSMUSG00000034532	Fbxo16	chr14	+	65287131	65287167	65293783	65293990	65270699	65270835	65295392	65295557	20,23,27	46,37,44	8,2,7	27,16,38	161	332	0.0489829435932	0.473,0.562,0.559	0.379,0.205,0.275	0.245
ENSMUSG00000015027	Galns	chr8	-	122581050	122581168	122584911	122585033	122578241	122579197	122591437	122591540	37,34,47	25,43,46	66,49,65	22,26,36	247	243	0.0493766699191	0.593,0.438,0.501	0.747,0.65,0.64	-0.168
ENSMUSG00000033502	Cdc14a	chr3	-	116366626	116366706	116392821	116392914	116351205	116351272	116422566	116422649	10,6,1	59,58,94	5,9,9	18,41,33	218	205	0.0497395979791	0.137,0.089,0.01	0.207,0.171,0.204	-0.115
