# Supplementary material for: An Alternative Splicing Program for Mouse Craniofacial Development
Source: Front Physiol. 2020 Sep 4;11:1099. doi: 10.3389/fphys.2020.01099 (PMC7498679; doi:10.3389/fphys.2020.01099)
Supplement: Supplementary file 12 [file Data_Sheet_1.zip › Filtered rMATS results/MXE/E12.5_FNP_Ect_vs_NE_MXE_filtered_output.txt]

GeneID	geneSymbol	chr	strand	1stExonStart_0base	1stExonEnd	2stExonStart_0base	2stExonEnd	upstreamES	upstreamEE	downstreamES	downstreamEE	IC_SAMPLE_1	SC_SAMPLE_1	IC_SAMPLE_2	SC_SAMPLE_2	IncFormLen	SkipFormLen	FDR	IncLevel1	IncLevel2	DeltaPSI
ENSMUSG00000055320	Tead1	chr7	+	112841887	112841950	112842039	112842102	112839415	112839480	112856797	112856932	71,52,49	40,26,25	24,11,23	113,71,50	188	188	0.0	0.64,0.667,0.662	0.175,0.134,0.315	0.448
ENSMUSG00000020451	Limk2	chr11	-	3360450	3360586	3392916	3393016	3358994	3359104	3409045	3409174	57,68,66	781,812,874	329,112,154	1643,620,614	225	261	0.0	0.078,0.089,0.081	0.188,0.173,0.225	-0.113
ENSMUSG00000021936	Mapk8	chr14	-	33390241	33390313	33390672	33390744	33388799	33388982	33392941	33393107	34,40,32	480,412,450	446,201,168	972,440,372	197	197	0.0	0.066,0.088,0.066	0.315,0.314,0.311	-0.24
ENSMUSG00000020121	Srgap1	chr10	-	121828728	121828762	121829226	121829329	121825633	121825694	121831884	121831912	78,97,87	0,4,2	74,38,47	36,23,18	228	159	0.0	1.0,0.944,0.968	0.589,0.535,0.646	0.381
ENSMUSG00000021268	Meg3	chr12	+	109546429	109546542	109549478	109549552	109544026	109544742	109549652	109549810	6,5,6	66,131,126	200,196,323	614,331,667	238	199	0.0	0.071,0.031,0.038	0.214,0.331,0.288	-0.231
ENSMUSG00000021268	Meg3	chr12	+	109546429	109546542	109549290	109549371	109544026	109544742	109549478	109549552	7,7,7	47,60,48	280,249,401	364,213,361	238	206	0.0	0.114,0.092,0.112	0.4,0.503,0.49	-0.358
ENSMUSG00000029864	Gstk1	chr6	+	42246810	42246939	42247483	42247584	42246549	42246631	42249378	42249495	181,145,222	107,57,87	196,84,70	5,4,5	254	226	0.0	0.601,0.694,0.694	0.972,0.949,0.926	-0.286
ENSMUSG00000031565	Fgfr1	chr8	+	25563373	25563524	25564339	25564484	25562137	25562328	25566710	25566913	353,453,527	225,243,333	311,158,254	811,375,429	276	270	0.0	0.605,0.646,0.608	0.273,0.292,0.367	0.309
ENSMUSG00000033029	1700088E04Rik	chr15	-	79136306	79136489	79139237	79139300	79135636	79135765	79140880	79140992	13,19,14	105,168,194	138,50,69	143,50,50	188	308	0.0	0.169,0.156,0.106	0.613,0.621,0.693	-0.499
ENSMUSG00000039108	Lsm14b	chr2	+	180031360	180031528	180031793	180031871	180027899	180028035	180032060	180032222	963,1078,1136	56,67,54	1892,641,849	418,95,122	293	203	0.0	0.923,0.918,0.936	0.758,0.824,0.828	0.122
ENSMUSG00000027506	Tpd52	chr3	-	8936438	8936480	8943550	8943577	8934991	8935040	8944610	8944712	19,26,15	4,6,2	67,28,19	337,163,133	152	167	0.0	0.839,0.826,0.892	0.179,0.159,0.136	0.694
ENSMUSG00000027506	Tpd52	chr3	-	8934991	8935040	8936438	8936480	8930787	8931174	8943550	8943577	1,1,0	245,335,216	104,56,50	1040,377,587	167	174	0.0	0.004,0.003,0.0	0.094,0.134,0.082	-0.101
ENSMUSG00000033335	Dnm2	chr9	+	21478898	21479037	21480406	21480545	21478280	21478348	21481332	21481419	327,393,393	336,440,491	231,148,169	788,505,555	264	264	0.0	0.493,0.472,0.445	0.227,0.227,0.233	0.241
ENSMUSG00000021268	Meg3	chr12	+	109546429	109546542	109549290	109549371	109544947	109545041	109549478	109549552	3,6,4	47,60,48	177,160,232	363,209,359	238	206	6.86672940734e-14	0.052,0.08,0.067	0.297,0.399,0.359	-0.285
ENSMUSG00000055320	Tead1	chr7	+	112841887	112841950	112842039	112842102	112839415	112839480	112856052	112856064	65,56,50	21,21,24	24,13,16	78,38,28	188	188	1.79132071495e-13	0.756,0.727,0.676	0.235,0.255,0.364	0.435
ENSMUSG00000021268	Meg3	chr12	+	109546429	109546542	109549478	109549552	109544947	109545041	109549652	109549810	2,4,3	65,131,126	97,107,154	615,331,668	238	199	1.79132071495e-13	0.025,0.025,0.02	0.117,0.213,0.162	-0.141
ENSMUSG00000020385	Clk4	chr11	+	51268164	51268231	51270536	51270595	51267170	51267331	51271799	51272022	115,71,89	89,70,93	97,40,36	281,118,115	192	184	1.0300094111e-12	0.553,0.493,0.478	0.249,0.245,0.231	0.266
ENSMUSG00000039108	Lsm14b	chr2	+	180027899	180028035	180031360	180031528	180026397	180026798	180031793	180031871	599,623,771	167,149,194	1147,532,590	705,281,327	261	293	2.3241237994e-12	0.801,0.824,0.817	0.646,0.68,0.669	0.149
ENSMUSG00000024381	Bin1	chr18	+	32426223	32426352	32429195	32429303	32424819	32424967	32429699	32429723	87,66,80	0,0,0	220,127,149	49,19,15	254	233	2.3241237994e-12	1.0,1.0,1.0	0.805,0.86,0.901	0.145
ENSMUSG00000018417	Myo1b	chr1	-	51766821	51766908	51768649	51768736	51763889	51763964	51769003	51769090	19,14,16	298,269,317	90,45,49	467,195,206	212	212	3.00101507431e-12	0.06,0.049,0.048	0.162,0.188,0.192	-0.128
ENSMUSG00000054752	Fsd1l	chr4	+	53693986	53694084	53694607	53694859	53686387	53686517	53696889	53696978	0,0,0	15,17,15	40,15,9	40,26,18	223	377	2.2115604367e-11	0.0,0.0,0.0	0.628,0.494,0.458	-0.527
ENSMUSG00000075415	Fnbp1	chr2	-	31044881	31044896	31052984	31053080	31040404	31040514	31054023	31054218	164,165,174	1,0,0	163,111,130	14,11,13	221	140	1.09601861637e-10	0.99,1.0,1.0	0.881,0.865,0.864	0.127
ENSMUSG00000075415	Fnbp1	chr2	-	31044881	31044896	31052984	31053137	31040404	31040514	31054023	31054218	184,197,218	1,0,0	193,141,164	14,11,13	278	140	1.35489154618e-10	0.989,1.0,1.0	0.874,0.866,0.864	0.128
ENSMUSG00000028863	Meaf6	chr4	+	125107516	125107546	125107651	125107709	125102838	125103031	125108322	125108356	1,6,5	68,94,71	74,43,23	164,67,89	155	183	1.53481806389e-10	0.017,0.07,0.077	0.348,0.431,0.234	-0.283
ENSMUSG00000028175	Depdc1a	chr3	+	159520829	159520970	159522525	159523356	159516902	159516950	159523776	159523949	110,116,110	40,39,25	102,31,26	106,38,29	266	956	2.90119317459e-10	0.908,0.914,0.941	0.776,0.746,0.763	0.159
ENSMUSG00000001247	Lsr	chr7	-	30965968	30966088	30971867	30972212	30959152	30959314	30973079	30973427	646,947,625	143,156,164	1249,585,951	116,52,76	470	245	2.90119317459e-10	0.702,0.76,0.665	0.849,0.854,0.867	-0.148
ENSMUSG00000006476	Nsmf	chr2	+	25057964	25057970	25058252	25058321	25057100	25057176	25059020	25059073	4,3,3	109,91,82	56,25,18	243,85,97	131	194	3.08326450482e-09	0.052,0.047,0.051	0.254,0.303,0.216	-0.208
ENSMUSG00000029864	Gstk1	chr6	+	42246810	42246939	42247483	42247584	42246549	42246631	42247733	42247769	182,145,220	336,319,348	196,84,69	145,63,32	254	226	7.21053482505e-09	0.325,0.288,0.36	0.546,0.543,0.657	-0.258
ENSMUSG00000029635	Cdk8	chr5	+	146286107	146286239	146292623	146292767	146268214	146268325	146295162	146295232	22,30,16	180,191,196	94,54,40	216,163,130	257	269	8.05124023006e-09	0.113,0.141,0.079	0.313,0.257,0.244	-0.16
ENSMUSG00000021268	Meg3	chr12	+	109544947	109545041	109549290	109549371	109544026	109544742	109549478	109549552	1,4,1	47,60,48	71,53,124	364,213,361	219	206	3.99355873118e-08	0.02,0.059,0.019	0.155,0.19,0.244	-0.164
ENSMUSG00000025237	Parp6	chr9	+	59639763	59639812	59640039	59640149	59637633	59637701	59648829	59648909	48,57,64	33,30,37	216,126,93	43,15,17	174	235	4.696223383e-08	0.663,0.72,0.7	0.872,0.919,0.881	-0.196
ENSMUSG00000052572	Dlg2	chr7	+	92417223	92417323	92418087	92418133	92386914	92386990	92427690	92427741	36,22,33	0,1,0	35,18,8	11,8,2	225	171	1.63289364299e-07	1.0,0.944,1.0	0.707,0.631,0.752	0.285
ENSMUSG00000031511	Arhgef7	chr8	+	11758430	11758517	11781154	11781239	11728104	11728416	11782524	11782655	7,6,2	97,85,100	57,23,19	214,103,76	212	210	1.91243792931e-07	0.067,0.065,0.019	0.209,0.181,0.198	-0.146
ENSMUSG00000022246	Rai14	chr15	-	10589258	10589345	10591586	10591615	10587837	10587924	10592071	10592250	122,180,130	61,52,48	169,73,91	165,95,75	154	212	2.08972597525e-07	0.734,0.827,0.789	0.585,0.514,0.626	0.208
ENSMUSG00000026566	Mpzl1	chr1	-	165601749	165601855	165604609	165604742	165592239	165593677	165605608	165605822	341,334,420	642,692,741	1309,542,539	708,363,601	258	231	3.5743890144e-07	0.322,0.302,0.337	0.623,0.572,0.445	-0.226
ENSMUSG00000035183	Slc24a5	chr2	+	125085656	125085863	125087419	125087521	125083030	125083314	125087963	125088677	53,62,66	38,42,54	30,13,11	4,0,0	332	227	4.90897432452e-07	0.488,0.502,0.455	0.837,1.0,1.0	-0.464
ENSMUSG00000054708	Ankrd24	chr10	+	81634864	81634995	81635687	81635752	81629548	81629748	81636368	81636426	0,0,0	5,12,5	23,8,12	23,14,29	256	190	1.17953534323e-06	0.0,0.0,0.0	0.426,0.298,0.235	-0.32
ENSMUSG00000027806	Tsc22d2	chr3	+	58428227	58428299	58437316	58437475	58417483	58417613	58459330	58459382	59,68,57	28,8,20	82,37,40	101,40,39	197	284	1.45439717488e-06	0.752,0.925,0.804	0.539,0.571,0.597	0.258
ENSMUSG00000028883	Sema3a	chr5	+	13291499	13291577	13399875	13400069	13230366	13230448	13451103	13451261	140,119,112	516,466,411	32,4,13	297,112,104	203	319	1.76273644044e-06	0.299,0.286,0.3	0.145,0.053,0.164	0.174
ENSMUSG00000026074	Map4k4	chr1	+	40000623	40000749	40003756	40003987	39997020	39997182	40004806	40004913	298,280,269	564,545,570	211,169,136	864,520,491	251	356	2.60294156659e-06	0.428,0.422,0.401	0.257,0.316,0.282	0.132
ENSMUSG00000032504	Pdcd6ip	chr9	-	113679952	113680175	113685306	113685438	113674324	113674502	113687624	113687725	1,0,1	5,7,11	11,4,7	11,2,3	257	348	9.6558684589e-06	0.213,0.0,0.11	0.575,0.73,0.76	-0.581
ENSMUSG00000029769	Ccdc136	chr6	+	29412363	29412534	29421990	29422097	29411247	29411385	29426624	29426948	1,5,8	0,1,0	10,3,5	9,4,8	296	232	2.57490876753e-05	1.0,0.797,1.0	0.465,0.37,0.329	0.544
ENSMUSG00000004562	Arhgef40	chr14	+	52003653	52003758	52003972	52004116	52002284	52002462	52004611	52004742	232,290,301	263,337,295	744,290,371	344,190,265	230	269	2.67447508754e-05	0.508,0.502,0.544	0.717,0.641,0.621	-0.142
ENSMUSG00000029769	Ccdc136	chr6	+	29412901	29413087	29421990	29422097	29411247	29411385	29426624	29426948	10,12,10	0,1,0	28,8,9	9,4,8	311	232	2.67447508754e-05	1.0,0.9,1.0	0.699,0.599,0.456	0.382
ENSMUSG00000020182	Ddc	chr11	-	11822194	11822293	11824848	11824868	11819290	11819392	11829101	11829178	0,0,0	3,5,10	27,15,7	98,31,26	145	224	3.18103851291e-05	0.0,0.0,0.0	0.299,0.428,0.294	-0.34
ENSMUSG00000039153	Runx2	chr17	-	44639664	44639826	44717191	44717296	44607818	44608383	44724744	44724901	71,60,75	11,17,28	56,34,52	6,0,1	230	287	3.81250562582e-05	0.89,0.815,0.77	0.921,1.0,0.985	-0.144
ENSMUSG00000039620	6430573F11Rik	chr8	+	36498326	36498481	36508324	36508412	36489043	36489245	36511572	36512956	110,54,49	22,5,9	62,41,32	0,2,1	280	213	4.67564726035e-05	0.792,0.891,0.806	1.0,0.94,0.961	-0.137
ENSMUSG00000046949	Nqo2	chr13	+	33968189	33968277	33972311	33972476	33964658	33964800	33979531	33979662	46,47,45	47,32,51	40,11,7	107,37,22	213	290	4.88436754817e-05	0.571,0.667,0.546	0.337,0.288,0.302	0.286
ENSMUSG00000020300	Cpeb4	chr11	+	31908824	31908875	31918800	31918824	31889857	31889939	31920408	31920582	15,12,28	0,0,0	30,25,16	7,5,3	176	149	5.600915359e-05	1.0,1.0,1.0	0.784,0.809,0.819	0.196
ENSMUSG00000036231	Agr3	chr12	+	35934381	35934445	35946898	35946951	35928259	35928395	35947515	35947592	2,1,3	0,0,0	53,20,15	56,15,6	189	178	5.98637640194e-05	1.0,1.0,1.0	0.471,0.557,0.702	0.423
ENSMUSG00000037605	Adgrl3	chr5	+	81387774	81387988	81465194	81465304	81329756	81329960	81509723	81509738	24,23,28	3,4,1	42,34,21	29,19,12	339	235	6.65068828776e-05	0.847,0.799,0.951	0.501,0.554,0.548	0.331
ENSMUSG00000022772	Senp5	chr16	-	31968799	31968937	31977679	31977757	31964269	31964320	31983263	31983311	55,62,44	16,7,11	156,56,27	3,4,2	203	263	8.49381513211e-05	0.817,0.92,0.838	0.985,0.948,0.946	-0.101
ENSMUSG00000027134	Lpcat4	chr2	+	112241450	112241593	112242475	112242588	112239467	112240057	112242700	112242761	91,107,73	108,116,119	180,98,123	115,57,76	268	238	0.000141710991246	0.428,0.45,0.353	0.582,0.604,0.59	-0.182
ENSMUSG00000036820	Amdhd2	chr17	-	24162975	24163115	24163195	24163332	24158639	24158694	24163581	24163730	93,104,83	169,199,182	228,122,83	247,113,96	262	265	0.000156521946678	0.358,0.346,0.316	0.483,0.522,0.467	-0.151
ENSMUSG00000021144	Mta1	chr12	+	113133540	113133576	113135796	113135828	113133184	113133337	113136280	113136432	196,201,195	330,352,325	358,151,136	973,420,425	161	157	0.000216095876328	0.367,0.358,0.369	0.264,0.26,0.238	0.111
ENSMUSG00000030890	Ilk	chr7	+	105741373	105741483	105741579	105741707	105741147	105741233	105741786	105741908	338,385,403	453,421,540	1115,410,366	798,321,325	235	253	0.000239649801297	0.445,0.496,0.446	0.601,0.579,0.548	-0.114
ENSMUSG00000057335	Cep170	chr1	-	176761350	176761500	176769232	176769526	176758396	176758517	176769712	176769870	92,97,93	71,60,57	87,74,67	165,90,80	419	275	0.000239649801297	0.46,0.515,0.517	0.257,0.35,0.355	0.177
ENSMUSG00000037605	Adgrl3	chr5	+	81387774	81387988	81465194	81465304	81309870	81310079	81509723	81509738	17,23,21	3,4,0	34,27,19	25,19,12	339	235	0.000271247365168	0.797,0.799,1.0	0.485,0.496,0.523	0.364
ENSMUSG00000007035	Msh5	chr17	-	35032759	35032869	35033222	35033295	35032340	35032421	35033589	35033718	0,0,0	2,4,2	9,0,3	9,4,3	198	235	0.000322629515527	0.0,0.0,0.0	0.543,0.0,0.543	-0.362
ENSMUSG00000008489	Elavl2	chr4	-	91254140	91254179	91260760	91260986	91253239	91253567	91263991	91264145	39,27,24	0,0,0	446,223,164	29,20,4	351	164	0.00033005606755	1.0,1.0,1.0	0.878,0.839,0.95	0.111
ENSMUSG00000020385	Clk4	chr11	+	51268768	51268846	51270536	51270595	51268164	51268231	51271799	51272022	21,12,11	62,39,38	7,4,8	130,51,50	203	184	0.000388235089095	0.235,0.218,0.208	0.047,0.066,0.127	0.14
ENSMUSG00000038807	Rap1gap2	chr11	-	74438263	74438308	74441749	74441785	74437430	74437463	74484886	74484971	0,0,0	2,1,1	21,6,5	32,17,14	161	170	0.000409962716274	0.0,0.0,0.0	0.409,0.271,0.274	-0.318
ENSMUSG00000027071	P2rx3	chr2	-	85024109	85024173	85024381	85024453	85023482	85023576	85024855	85024991	6,4,3	0,0,1	38,21,16	24,8,9	197	189	0.000679521178574	1.0,1.0,0.742	0.603,0.716,0.63	0.264
ENSMUSG00000014602	Kif1a	chr1	-	93026831	93026855	93034545	93034572	93025620	93025735	93036845	93036951	3,2,4	0,0,0	31,48,41	10,10,12	152	149	0.000748284012736	1.0,1.0,1.0	0.752,0.825,0.77	0.218
ENSMUSG00000054863	Fam19a5	chr15	+	87681479	87681629	87720501	87720629	87625229	87625486	87757296	87759336	127,130,95	178,177,153	107,55,57	280,136,158	275	253	0.000804885202424	0.396,0.403,0.364	0.26,0.271,0.249	0.128
ENSMUSG00000055320	Tead1	chr7	+	112842039	112842102	112856052	112856064	112839415	112839480	112856797	112856932	40,26,25	15,10,13	113,71,50	13,10,4	188	137	0.000804885202424	0.66,0.655,0.584	0.864,0.838,0.901	-0.235
ENSMUSG00000029635	Cdk8	chr5	+	146268214	146268325	146271594	146271735	146231229	146231820	146286107	146286239	0,0,0	9,1,2	6,3,0	10,5,5	236	266	0.000811202064338	0.0,0.0,0.0	0.403,0.403,0.0	-0.269
ENSMUSG00000022246	Rai14	chr15	-	10587837	10587924	10589258	10589345	10583781	10583836	10591586	10591615	69,63,53	81,133,124	165,113,80	137,57,69	212	212	0.000894179846475	0.46,0.321,0.299	0.546,0.665,0.537	-0.223
ENSMUSG00000013076	Amotl1	chr9	-	14592753	14593711	14596450	14596600	14575150	14575439	14614733	14615006	177,166,109	442,433,396	178,145,138	264,266,228	275	1083	0.00103466154916	0.612,0.602,0.52	0.726,0.682,0.704	-0.126
ENSMUSG00000032599	Ip6k2	chr9	+	108796540	108796572	108796670	108796783	108796130	108796396	108797206	108797994	33,25,22	75,89,88	12,16,4	168,76,93	157	238	0.00109207497219	0.4,0.299,0.275	0.098,0.242,0.061	0.191
ENSMUSG00000027620	Rbm39	chr2	-	156174096	156174168	156178879	156178952	156172827	156173022	156179176	156179240	103,117,66	114,128,104	397,118,164	123,76,119	198	197	0.00115534224766	0.473,0.476,0.387	0.763,0.607,0.578	-0.204
ENSMUSG00000073468	Sft2d1	chr17	+	8389335	8389410	8390903	8391042	8372394	8372503	8392210	8392311	0,0,0	3,3,3	6,2,1	25,10,2	200	264	0.0012198471641	0.0,0.0,0.0	0.241,0.209,0.398	-0.283
ENSMUSG00000097215	Gm26550	chr7	-	24636432	24636709	24637118	24637224	24633920	24633975	24637881	24637916	10,9,14	71,66,63	26,8,11	29,20,20	231	402	0.00151492044492	0.197,0.192,0.279	0.609,0.41,0.489	-0.28
ENSMUSG00000002107	Celf2	chr2	-	6600033	6600097	6624670	6624719	6585778	6586108	6664114	6664197	24,26,27	129,111,101	71,30,40	111,71,92	174	189	0.00156319874045	0.168,0.203,0.225	0.41,0.315,0.321	-0.15
ENSMUSG00000030890	Ilk	chr7	+	105741373	105741539	105741579	105741707	105741147	105741233	105741786	105741908	372,432,444	453,421,540	1185,422,394	798,321,325	291	253	0.00163653261113	0.417,0.471,0.417	0.564,0.533,0.513	-0.102
ENSMUSG00000039046	Usp6nl	chr2	+	6336367	6336459	6391054	6391122	6322771	6322954	6400279	6400319	15,23,14	9,7,6	39,11,24	2,1,2	217	193	0.00171734268702	0.597,0.745,0.675	0.945,0.907,0.914	-0.25
ENSMUSG00000024186	Rgs11	chr17	+	26204331	26204383	26207545	26207659	26203577	26203684	26207758	26207874	0,1,0	10,14,22	27,11,14	224,79,112	177	239	0.0017428270161	0.0,0.088,0.0	0.14,0.158,0.144	-0.118
ENSMUSG00000061740	Cyp2d22	chr15	-	82373110	82373287	82373672	82373833	82372784	82372926	82373903	82374056	6,8,3	2,0,0	8,2,8	10,5,3	286	302	0.00195532558066	0.76,1.0,1.0	0.458,0.297,0.738	0.422
ENSMUSG00000021494	Ddx41	chr13	-	55535885	55536045	55536295	55536406	55535729	55535804	55536480	55536658	53,108,29	324,350,323	265,84,133	810,251,273	236	285	0.00201740522389	0.165,0.271,0.098	0.283,0.288,0.37	-0.136
ENSMUSG00000029673	Auts2	chr5	-	131461281	131461353	131466031	131466127	131460126	131460156	131470413	131470458	313,292,325	149,131,142	153,140,150	160,92,114	221	197	0.002496480793	0.652,0.665,0.671	0.46,0.576,0.54	0.137
ENSMUSG00000073197	5730507C01Rik	chr12	+	18531609	18531736	18531934	18531995	18514737	18514863	18533326	18534191	42,28,29	25,15,13	36,9,13	45,23,21	252	186	0.00303610700289	0.554,0.579,0.622	0.371,0.224,0.314	0.282
ENSMUSG00000021509	Slc25a48	chr13	+	56448997	56449069	56451020	56451279	56438354	56438535	56463502	56463745	8,1,2	40,23,37	0,0,0	1,2,1	197	384	0.00318607904576	0.28,0.078,0.095	0.0,0.0,0.0	0.151
ENSMUSG00000066043	Phactr4	chr4	-	132386891	132387065	132413069	132413123	132378404	132378563	132422344	132422441	124,130,153	73,48,58	135,130,121	118,103,87	179	299	0.00351855807812	0.739,0.819,0.815	0.656,0.678,0.699	0.113
ENSMUSG00000034112	Atp2c2	chr8	+	119726325	119726387	119730169	119730278	119726186	119726222	119734287	119734437	17,28,39	112,93,109	1,0,1	13,5,12	187	234	0.00352700278178	0.16,0.274,0.309	0.088,0.0,0.094	0.187
ENSMUSG00000031517	Gpm6a	chr8	+	55037327	55037520	55047234	55047391	54954842	54955315	55050104	55050258	1,0,0	6,7,6	215,80,73	875,462,328	318	282	0.00355203784201	0.129,0.0,0.0	0.179,0.133,0.165	-0.116
ENSMUSG00000025237	Parp6	chr9	+	59640039	59640149	59641023	59641096	59639763	59639812	59648829	59648909	159,150,173	33,42,57	457,243,255	86,24,29	235	198	0.0035851047657	0.802,0.751,0.719	0.817,0.895,0.881	-0.107
ENSMUSG00000039148	Sart1	chr19	-	5385462	5385518	5385811	5385869	5384822	5384949	5388314	5388703	31,91,12	98,176,175	214,51,89	311,78,129	183	181	0.00407142412015	0.238,0.338,0.064	0.405,0.393,0.406	-0.188
ENSMUSG00000040473	Cfap69	chr5	-	5618947	5619069	5619166	5619215	5617168	5617385	5621919	5622043	0,0,0	5,5,1	6,3,0	28,6,14	174	247	0.00408737120417	0.0,0.0,0.0	0.233,0.415,0.0	-0.216
ENSMUSG00000040782	Rfwd2	chr1	+	159284547	159284662	159288904	159289040	159278088	159278146	159306572	159306598	6,8,5	2,2,0	8,2,2	14,6,2	240	261	0.00408737120417	0.765,0.813,1.0	0.383,0.266,0.521	0.469
ENSMUSG00000047454	Gphn	chr12	+	78504616	78504751	78562855	78562898	78492037	78492310	78590533	78590671	7,4,8	11,18,22	4,2,0	63,19,14	260	168	0.00409850199341	0.291,0.126,0.19	0.039,0.064,0.0	0.168
ENSMUSG00000038456	Dennd2a	chr6	-	39508241	39508369	39522655	39523759	39496973	39497174	39557574	39557867	18,25,13	0,0,1	66,35,38	9,2,2	1229	253	0.00423799683387	1.0,1.0,0.728	0.602,0.783,0.796	0.182
ENSMUSG00000020166	Cnot2	chr10	-	116517316	116517383	116527826	116527949	116504039	116504114	116537220	116537278	82,87,82	4,4,4	88,36,40	20,7,4	248	192	0.00430831945056	0.941,0.944,0.941	0.773,0.799,0.886	0.123
ENSMUSG00000028653	Trit1	chr4	+	123046874	123047017	123049151	123049264	123044490	123044636	123049476	123049554	40,38,54	132,110,133	176,57,50	210,99,91	268	238	0.00441771539256	0.212,0.235,0.265	0.427,0.338,0.328	-0.127
ENSMUSG00000026879	Gsn	chr2	+	35266819	35266903	35282650	35282721	35256383	35256473	35283904	35284109	34,59,53	8,10,3	289,150,177	5,6,9	209	196	0.00544413842595	0.799,0.847,0.943	0.982,0.959,0.949	-0.1
ENSMUSG00000022770	Dlg1	chr16	+	31846833	31846933	31847635	31847669	31842769	31842839	31853842	31853884	297,337,302	75,60,46	551,282,327	219,95,84	225	159	0.00544413842595	0.737,0.799,0.823	0.64,0.677,0.733	0.103
ENSMUSG00000028478	Clta	chr4	+	44030214	44030268	44031399	44031435	44025448	44025560	44032400	44032846	2,5,5	3,4,5	274,120,83	34,20,8	179	161	0.00562877961703	0.375,0.529,0.474	0.879,0.844,0.903	-0.416
ENSMUSG00000036473	Tbc1d24	chr17	-	24182785	24182849	24183693	24183848	24182449	24182545	24185203	24186201	3,4,13	17,11,10	2,2,0	29,18,13	280	189	0.00562877961703	0.106,0.197,0.467	0.044,0.07,0.0	0.219
ENSMUSG00000068758	Il3ra	chr14	+	14347009	14347188	14347913	14348068	14346494	14346512	14348820	14348944	7,12,17	29,24,43	3,2,2	39,22,17	304	280	0.00616600987506	0.182,0.315,0.267	0.066,0.077,0.098	0.174
ENSMUSG00000019817	Plagl1	chr10	+	13105854	13105893	13112518	13112550	13090690	13091020	13116709	13116781	3,5,3	34,24,27	20,9,15	39,27,27	164	157	0.00630502627472	0.078,0.166,0.096	0.329,0.242,0.347	-0.193
ENSMUSG00000014353	Tmem87b	chr2	+	128839147	128839219	128840731	128840803	128837301	128837395	128841234	128841343	106,75,69	28,38,42	109,45,35	92,47,69	197	197	0.00666403383302	0.791,0.664,0.622	0.542,0.489,0.337	0.236
ENSMUSG00000026554	Dcaf8	chr1	+	172187352	172187460	172188938	172189069	172186295	172186368	172190843	172191079	25,10,16	3,0,0	20,10,9	9,1,5	233	256	0.00723166505506	0.902,1.0,1.0	0.709,0.917,0.664	0.204
ENSMUSG00000031736	Crnde	chr8	-	92344852	92345039	92350690	92350754	92326386	92326462	92355687	92356120	165,178,156	209,169,203	8,1,2	29,5,9	189	312	0.00723166505506	0.566,0.635,0.559	0.313,0.248,0.268	0.31
ENSMUSG00000039108	Lsm14b	chr2	+	180028957	180029074	180031793	180031871	180027899	180028035	180032060	180032222	263,319,286	56,67,54	548,285,376	418,95,122	242	203	0.00734758570511	0.798,0.8,0.816	0.524,0.716,0.721	0.151
ENSMUSG00000040410	Fbxl4	chr4	+	22376495	22377077	22385906	22386252	22357570	22357681	22390713	22390921	0,0,0	7,4,4	1,5,2	11,5,7	707	471	0.00736187360808	0.0,0.0,0.0	0.057,0.4,0.16	-0.206
ENSMUSG00000068877	Selenbp2	chr3	+	94696991	94697104	94697304	94697490	94696793	94696850	94698042	94698163	4,2,6	0,0,2	28,6,7	13,6,8	238	311	0.00769744595634	1.0,1.0,0.797	0.738,0.566,0.533	0.32
ENSMUSG00000002963	Pnkp	chr7	+	44858452	44858749	44859722	44859945	44857339	44857554	44860988	44861059	6,6,11	0,0,0	18,4,8	2,2,3	422	348	0.00834098826084	1.0,1.0,1.0	0.881,0.623,0.687	0.27
ENSMUSG00000061136	Prpf40a	chr2	-	53157892	53157917	53159262	53159316	53156622	53156985	53159557	53159678	252,253,229	70,62,44	442,190,198	156,86,82	179	150	0.00839076582307	0.751,0.774,0.813	0.704,0.649,0.669	0.105
ENSMUSG00000031105	Slc25a14	chrX	+	48623961	48624206	48628135	48628183	48623577	48623828	48629251	48629345	1,2,1	10,6,6	10,7,6	12,4,6	370	173	0.00877282396049	0.045,0.135,0.072	0.28,0.45,0.319	-0.266
ENSMUSG00000060073	Psma3	chr12	+	70990484	70990531	70993012	70993080	70986862	70986935	70993505	70993570	7,8,9	14,14,14	6,2,3	59,11,14	172	193	0.00892183438703	0.359,0.391,0.419	0.102,0.169,0.194	0.235
ENSMUSG00000042790	Rnf214	chr9	-	45898431	45898491	45904805	45904919	45890803	45890943	45906737	45906894	9,9,8	1,0,0	11,7,6	4,0,3	239	185	0.00892183438703	0.874,1.0,1.0	0.68,1.0,0.608	0.195
ENSMUSG00000057230	Aak1	chr6	+	86970990	86971086	86981295	86981397	86967268	86967373	86982541	86982643	11,10,4	3,0,0	11,11,11	8,11,3	221	227	0.00985269809306	0.79,1.0,1.0	0.585,0.507,0.79	0.303
ENSMUSG00000032295	Man2c1	chr9	+	57135089	57135267	57135444	57135634	57133521	57133592	57136692	57136799	106,103,128	110,86,112	151,97,93	263,131,127	303	315	0.0103631273264	0.5,0.555,0.543	0.374,0.435,0.432	0.119
ENSMUSG00000013523	Bcas1	chr2	-	170356247	170356313	170366363	170366528	170349181	170349463	170370449	170370491	8,9,5	5,4,11	1,0,2	8,1,7	290	191	0.0105636341634	0.513,0.597,0.23	0.076,0.0,0.158	0.369
ENSMUSG00000075225	Gm29096	chr10	-	41546882	41547003	41550721	41550931	41541773	41541901	41552317	41552470	8,9,18	7,10,11	8,5,7	2,1,0	335	246	0.0106237314866	0.456,0.398,0.546	0.746,0.786,1.0	-0.377
ENSMUSG00000031169	Porcn	chrX	-	8201657	8201672	8203025	8203043	8201443	8201569	8203158	8203289	11,18,17	0,0,0	16,10,9	0,8,1	143	140	0.0110028217203	1.0,1.0,1.0	1.0,0.55,0.898	0.184
ENSMUSG00000068250	Amn1	chr6	-	149183393	149183538	149184991	149185124	149170873	149171050	149188471	149188687	14,19,14	37,48,25	46,4,17	313,78,57	258	270	0.011036244385	0.284,0.293,0.37	0.133,0.051,0.238	0.175
ENSMUSG00000057715	A830018L16Rik	chr1	+	11829814	11829891	11933543	11933591	11798480	11798566	11950962	11951056	1,2,1	0,0,0	47,15,23	7,4,0	202	173	0.0112492649621	1.0,1.0,1.0	0.852,0.763,1.0	0.128
ENSMUSG00000071454	Dtnb	chr12	+	3773550	3773640	3779618	3779654	3772586	3772746	3781105	3781398	219,192,225	66,64,102	282,117,121	216,58,72	215	161	0.0112492649621	0.713,0.692,0.623	0.494,0.602,0.557	0.125
ENSMUSG00000070871	Ccnyl1	chr1	+	64702345	64702380	64708377	64708478	64700968	64701043	64711417	64711453	1,2,3	2,2,5	7,6,5	3,0,0	160	226	0.0113709783377	0.414,0.585,0.459	0.767,1.0,1.0	-0.436
ENSMUSG00000057751	Megf6	chr4	+	154270401	154270530	154270724	154270751	154269892	154270021	154271610	154271739	311,401,463	151,207,188	263,119,119	60,34,42	254	152	0.0118589906871	0.552,0.537,0.596	0.724,0.677,0.629	-0.115
ENSMUSG00000057858	Fam204a	chr19	-	60220329	60220360	60221053	60221304	60220039	60220139	60226231	60226697	81,84,81	51,52,49	169,22,52	166,58,56	376	156	0.0120136284818	0.397,0.401,0.407	0.297,0.136,0.278	0.165
ENSMUSG00000079484	Phyhd1	chr2	+	30277147	30277210	30277622	30277644	30277002	30277058	30279954	30280083	5,3,1	1,0,0	21,15,14	5,9,1	188	147	0.0120453876279	0.796,1.0,1.0	0.767,0.566,0.916	0.182
ENSMUSG00000029401	Rilpl2	chr5	-	124468586	124468691	124469697	124469849	124463264	124463811	124477779	124478366	83,108,101	59,59,65	174,74,71	287,69,70	277	230	0.0121015941627	0.539,0.603,0.563	0.335,0.471,0.457	0.147
ENSMUSG00000074358	Ccdc61	chr7	-	18892038	18892099	18892273	18892352	18891314	18891387	18892437	18892583	32,39,40	39,55,67	200,55,63	162,37,49	204	186	0.0121563321113	0.428,0.393,0.352	0.53,0.575,0.54	-0.157
ENSMUSG00000040936	Ulk4	chr9	-	121073917	121074016	121081563	121081730	121044685	121044871	121103546	121103652	4,6,6	21,18,24	34,14,14	40,18,23	292	224	0.0129698857385	0.127,0.204,0.161	0.395,0.374,0.318	-0.198
ENSMUSG00000017692	Rhbdl3	chr11	+	80319557	80319716	80323358	80323583	80300911	80301271	80330556	80330705	60,64,53	140,138,166	11,0,5	64,18,28	284	350	0.0129698857385	0.346,0.364,0.282	0.175,0.0,0.18	0.212
ENSMUSG00000054387	Mdm4	chr1	-	133004653	133004721	133009136	133009192	133003790	133003890	133018776	133018884	19,11,13	106,84,113	30,19,17	98,66,41	181	193	0.0134998271255	0.16,0.123,0.109	0.246,0.235,0.307	-0.132
ENSMUSG00000031608	Galnt7	chr8	-	57542511	57542694	57542834	57543017	57540019	57540137	57545328	57545408	42,31,38	120,131,112	142,71,81	301,134,130	308	308	0.0140160212152	0.259,0.191,0.253	0.321,0.346,0.384	-0.116
ENSMUSG00000030319	Cand2	chr6	+	115782736	115782860	115785105	115785371	115781607	115781762	115786875	115786981	219,241,298	164,267,187	246,142,192	274,220,275	249	391	0.0147720947611	0.677,0.586,0.714	0.585,0.503,0.523	0.122
ENSMUSG00000047766	Lrrc49	chr9	-	60680068	60680171	60685034	60685122	60677079	60677283	60687138	60687195	50,49,56	170,156,171	249,112,74	338,167,195	213	228	0.0149822203695	0.239,0.252,0.26	0.441,0.418,0.289	-0.132
ENSMUSG00000029635	Cdk8	chr5	+	146292638	146292767	146295162	146295232	146286107	146286239	146296358	146296431	53,44,32	55,57,58	61,29,28	160,83,71	254	195	0.0162765865414	0.425,0.372,0.298	0.226,0.212,0.232	0.142
ENSMUSG00000037989	Wnk2	chr13	-	49050483	49050582	49051356	49051527	49044373	49044418	49052558	49052773	73,68,94	16,16,12	94,59,93	34,21,45	296	224	0.0165581102805	0.775,0.763,0.856	0.677,0.68,0.61	0.142
ENSMUSG00000044348	Slc25a53	chrX	-	137027989	137028154	137030025	137030099	137015256	137015382	137032350	137032500	21,18,22	6,1,6	97,24,15	5,0,0	199	290	0.0168270648786	0.836,0.963,0.842	0.966,1.0,1.0	-0.108
ENSMUSG00000024187	Fam234a	chr17	-	26214327	26214483	26214651	26214727	26213803	26213906	26215184	26215325	78,68,90	184,153,199	220,87,123	239,145,184	201	281	0.0170589418589	0.372,0.383,0.387	0.563,0.456,0.483	-0.12
ENSMUSG00000039153	Runx2	chr17	-	44639664	44639826	44658518	44658692	44607818	44608383	44717191	44717296	36,49,59	53,54,81	47,23,35	27,14,25	299	287	0.0173438056578	0.395,0.466,0.411	0.626,0.612,0.573	-0.18
ENSMUSG00000030670	Cyp2r1	chr7	-	114552720	114552810	114554590	114554732	114551752	114552082	114562732	114562962	7,2,0	15,14,2	1,0,0	10,1,9	267	215	0.0174761194827	0.273,0.103,0.0	0.075,0.0,0.0	0.1
ENSMUSG00000030960	Mettl10	chr7	-	132837099	132837207	132851425	132851491	132827780	132827882	132852211	132852379	11,3,5	70,40,79	42,10,17	157,56,55	191	233	0.0183092132084	0.161,0.084,0.072	0.246,0.179,0.274	-0.127
ENSMUSG00000031833	Mast3	chr8	-	70789996	70790085	70796712	70796802	70789847	70789920	70796899	70796988	1,3,0	12,22,18	9,9,8	43,24,19	215	214	0.0190064296378	0.077,0.12,0.0	0.172,0.272,0.295	-0.181
ENSMUSG00000041769	Ppp2r2d	chr7	+	138868409	138868507	138870389	138870502	138846594	138846704	138872873	138873051	116,134,125	155,184,172	324,110,133	862,237,220	223	238	0.0194377274816	0.444,0.437,0.437	0.286,0.331,0.392	0.103
ENSMUSG00000045312	Lhfpl2	chr13	+	94120776	94120835	94174022	94174638	94057795	94057906	94191847	94195409	0,0,1	5,2,2	2,4,6	34,19,13	184	741	0.0194377274816	0.0,0.0,0.668	0.192,0.459,0.65	-0.211
ENSMUSG00000046782	Ttc6	chr12	+	57677129	57677266	57686251	57686421	57674598	57674768	57688522	57688643	1,2,0	0,0,1	34,19,28	75,28,39	262	295	0.0197001814084	1.0,1.0,0.0	0.338,0.433,0.447	0.261
ENSMUSG00000030768	Disp1	chr1	-	183107117	183107147	183135354	183135876	183099916	183100040	183173495	183173623	103,86,95	60,57,68	87,52,68	17,19,25	647	155	0.0217876310236	0.291,0.265,0.251	0.551,0.396,0.395	-0.178
ENSMUSG00000056763	Cspp1	chr1	+	10095865	10096013	10104211	10104364	10090187	10090317	10108368	10108481	121,119,119	127,153,151	245,115,134	129,107,98	273	278	0.0218378432865	0.492,0.442,0.445	0.659,0.523,0.582	-0.128
ENSMUSG00000036242	3632451O06Rik	chr14	-	49682611	49682746	49689266	49689298	49681667	49682413	49751418	49751682	37,39,47	9,16,23	142,70,60	26,4,13	157	260	0.0227902887996	0.872,0.801,0.772	0.9,0.967,0.884	-0.102
ENSMUSG00000040387	Klhl32	chr4	-	24682054	24682270	24708952	24709051	24632642	24632701	24743857	24743965	8,14,9	6,3,0	39,8,8	2,0,0	224	341	0.0229532695042	0.67,0.877,1.0	0.967,1.0,1.0	-0.14
ENSMUSG00000029864	Gstk1	chr6	+	42247483	42247584	42247733	42247769	42246810	42246939	42249378	42249495	221,178,247	307,266,306	213,40,55	110,45,27	226	161	0.0229532695042	0.339,0.323,0.365	0.58,0.388,0.592	-0.178
ENSMUSG00000055943	Emc7	chr2	+	112459459	112459579	112462800	112462939	112454996	112455300	112464736	112464817	305,298,275	211,246,182	493,192,224	764,221,195	245	264	0.0247726351437	0.609,0.566,0.62	0.41,0.484,0.553	0.116
ENSMUSG00000022434	Fam118a	chr15	+	85045619	85045872	85048358	85048580	85044779	85044835	85050693	85050822	28,24,29	67,68,74	79,36,35	104,53,49	378	347	0.0275831571843	0.277,0.245,0.265	0.411,0.384,0.396	-0.135
ENSMUSG00000074272	Ceacam1	chr7	-	25465467	25465520	25466316	25466437	25464848	25464880	25471797	25472073	11,4,2	0,0,0	22,15,10	3,0,4	246	178	0.0290599638614	1.0,1.0,1.0	0.841,1.0,0.644	0.172
ENSMUSG00000034902	Pip5k1c	chr10	+	81304683	81304715	81305185	81305291	81293003	81293152	81305698	81305829	6,26,1	4,9,2	61,14,17	5,0,2	157	231	0.0294320248665	0.688,0.81,0.424	0.947,1.0,0.926	-0.317
ENSMUSG00000071072	Ptges3	chr10	+	128069215	128069285	128070133	128070232	128068671	128068785	128072067	128072157	2,18,1	9,8,14	62,11,17	13,5,8	195	224	0.0321608894346	0.203,0.721,0.076	0.846,0.716,0.709	-0.424
ENSMUSG00000028053	Ash1l	chr3	+	89026411	89026506	89033258	89033332	89023030	89023210	89035216	89035262	114,109,129	53,69,67	93,68,69	120,51,59	220	199	0.0331202956	0.661,0.588,0.635	0.412,0.547,0.514	0.137
ENSMUSG00000070371	Prss36	chr7	-	127933566	127933832	127934138	127934280	127933370	127933492	127934389	127934627	6,10,9	29,45,44	42,16,19	80,33,43	267	391	0.0337423658991	0.233,0.246,0.23	0.435,0.415,0.393	-0.178
ENSMUSG00000056486	Chn1	chr2	-	73659679	73659757	73679614	73679903	73624876	73625050	73706918	73707032	68,33,61	10,5,7	348,187,181	19,6,7	414	203	0.0337423658991	0.769,0.764,0.81	0.9,0.939,0.927	-0.141
ENSMUSG00000026806	Ddx31	chr2	+	28857119	28857184	28858735	28858855	28856194	28856236	28858987	28859094	45,35,45	81,65,81	63,25,17	214,73,59	190	245	0.0337423658991	0.417,0.41,0.417	0.275,0.306,0.271	0.131
ENSMUSG00000019838	Slc16a10	chr10	-	40040598	40040827	40056486	40056630	40033534	40037404	40076563	40077017	7,11,8	31,27,35	96,33,38	132,62,63	269	354	0.0338274959389	0.229,0.349,0.231	0.489,0.412,0.443	-0.178
ENSMUSG00000022092	Ppp3cc	chr14	-	70256359	70256471	70266629	70266754	70247573	70247719	70267308	70267506	40,24,26	6,10,5	80,29,24	49,15,18	250	237	0.0338274959389	0.863,0.695,0.831	0.607,0.647,0.558	0.192
ENSMUSG00000039671	Zmynd8	chr2	-	165851999	165852148	165875704	165875775	165846020	165846164	165884607	165884874	12,12,34	91,144,144	54,34,26	200,80,97	196	274	0.0354991242253	0.156,0.104,0.248	0.274,0.373,0.273	-0.137
ENSMUSG00000070985	Acnat1	chr4	-	49458719	49458849	49473417	49473522	49450965	49451134	49473782	49473912	0,0,0	4,5,3	3,0,3	7,8,4	230	255	0.0355391665442	0.0,0.0,0.0	0.322,0.0,0.454	-0.259
ENSMUSG00000012535	Tnpo3	chr6	-	29582165	29582309	29586037	29586194	29579520	29579696	29588022	29588096	510,502,606	199,223,212	875,414,340	775,243,158	282	269	0.0355739372954	0.71,0.682,0.732	0.519,0.619,0.672	0.105
ENSMUSG00000078485	Plekhn1	chr4	-	156221967	156222016	156222250	156222481	156221455	156221882	156222639	156222780	7,12,10	43,33,28	26,20,27	42,26,46	356	174	0.0371056112215	0.074,0.151,0.149	0.232,0.273,0.223	-0.118
ENSMUSG00000027207	Galk2	chr2	+	125878277	125878366	125887863	125887987	125866106	125866385	125893352	125893443	273,251,257	376,320,392	303,119,188	843,331,284	214	249	0.0371056112215	0.458,0.477,0.433	0.295,0.295,0.435	0.114
ENSMUSG00000030177	Ccdc77	chr6	-	120334768	120334917	120338068	120338160	120331811	120332031	120339134	120339198	82,91,59	81,86,73	193,62,61	319,112,93	217	274	0.0387635776555	0.561,0.572,0.505	0.433,0.411,0.453	0.114
ENSMUSG00000032940	Rbm11	chr16	+	75596513	75596676	75598169	75598242	75592843	75593043	75598774	75598871	4,0,4	0,1,0	48,25,19	23,16,13	288	198	0.0387635776555	1.0,0.0,1.0	0.589,0.518,0.501	0.131
ENSMUSG00000006731	B4galnt1	chr10	+	127167700	127167881	127169743	127169842	127167501	127167542	127169977	127170168	39,42,41	129,95,103	74,27,33	83,51,54	306	224	0.0392958744371	0.181,0.245,0.226	0.395,0.279,0.309	-0.11
ENSMUSG00000030000	Add2	chr6	+	86107354	86107474	86109708	86109862	86106046	86106304	86110819	86110945	24,17,33	5,4,8	215,131,106	117,63,53	245	279	0.0398283168246	0.845,0.829,0.824	0.677,0.703,0.695	0.141
ENSMUSG00000090386	Mir99ahg	chr16	+	77360662	77360718	77436354	77436402	77329204	77329678	77501502	77501610	17,12,9	1,0,2	26,10,11	9,2,3	181	173	0.0398283168246	0.942,1.0,0.811	0.734,0.827,0.778	0.138
ENSMUSG00000040327	Cul9	chr17	-	46502612	46502687	46502687	46502786	46502384	46502495	46503088	46503182	6,1,4	12,16,26	3,0,2	56,52,39	224	200	0.039849029427	0.309,0.053,0.121	0.046,0.0,0.044	0.131
ENSMUSG00000024381	Bin1	chr18	+	32426223	32426352	32431670	32431742	32424819	32424967	32431982	32432093	99,69,95	126,128,127	230,133,147	263,103,79	254	197	0.039849029427	0.379,0.295,0.367	0.404,0.5,0.591	-0.151
ENSMUSG00000020974	Pole2	chr12	-	69208916	69208971	69209311	69209401	69208020	69208080	69209821	69209994	139,151,142	74,72,78	231,94,96	212,74,64	215	180	0.0404293656643	0.611,0.637,0.604	0.477,0.515,0.557	0.101
ENSMUSG00000102758	Naaladl2	chr3	-	23846475	23846674	23869636	23869730	23798101	23805114	24002899	24002995	2,4,10	18,8,9	7,4,6	0,7,0	219	324	0.0409765287525	0.141,0.425,0.622	1.0,0.458,1.0	-0.423
ENSMUSG00000000486	Sept1	chr7	-	127216900	127217035	127217970	127218057	127216689	127216807	127218140	127218231	3,3,5	34,31,37	28,13,14	96,50,49	212	260	0.0411388829301	0.098,0.106,0.142	0.263,0.242,0.259	-0.139
ENSMUSG00000031666	Rbl2	chr8	+	91096763	91096867	91100039	91100177	91095548	91095658	91101347	91101512	52,75,47	40,60,52	80,51,35	167,64,50	229	263	0.0432621666765	0.599,0.589,0.509	0.355,0.478,0.446	0.139
ENSMUSG00000020333	Acsl6	chr11	+	54336935	54337013	54337070	54337148	54335051	54335125	54338411	54338546	2,2,0	5,8,5	30,16,12	34,20,13	203	203	0.0442182984486	0.286,0.2,0.0	0.469,0.444,0.48	-0.302
ENSMUSG00000086629	2810403D21Rik	chrX	+	108901463	108901555	108972120	108972170	108836265	108836355	108974264	108974398	17,8,8	3,0,3	9,12,6	13,5,7	217	175	0.0444775675737	0.82,1.0,0.683	0.358,0.659,0.409	0.359
ENSMUSG00000024044	Epb41l3	chr17	+	69273881	69273917	69274100	69274166	69270610	69270664	69274703	69274895	1,4,8	18,7,11	48,25,34	34,17,21	161	191	0.0445903189202	0.062,0.404,0.463	0.626,0.636,0.658	-0.33
ENSMUSG00000039908	Slc26a11	chr11	+	119374484	119374540	119374764	119374905	119373110	119373171	119376781	119376909	14,13,15	30,18,35	8,5,7	57,34,22	181	266	0.044822707474	0.407,0.515,0.386	0.171,0.178,0.319	0.213
ENSMUSG00000022240	Ctnnd2	chr15	+	30619822	30619939	30634643	30634816	30480781	30480894	30646768	30647324	4,2,2	9,27,3	1,2,0	47,18,22	242	298	0.0461489379547	0.354,0.084,0.451	0.026,0.12,0.0	0.248
ENSMUSG00000044433	Camsap3	chr8	+	3599216	3599249	3600357	3600405	3598892	3598988	3600675	3600814	0,4,0	24,21,20	7,7,6	39,22,33	158	173	0.047253181638	0.0,0.173,0.0	0.164,0.258,0.166	-0.138
ENSMUSG00000023010	Tmbim6	chr15	+	99393694	99393730	99399656	99399871	99392985	99393040	99401579	99401663	7,7,12	9,21,25	10,1,3	45,34,24	161	340	0.0476038244709	0.622,0.413,0.503	0.319,0.058,0.209	0.317
ENSMUSG00000037098	Rab11fip3	chr17	-	26008854	26008890	26011996	26012131	26004550	26004644	26013773	26013917	67,82,91	67,66,74	133,53,67	223,71,74	260	161	0.0478951841756	0.382,0.435,0.432	0.27,0.316,0.359	0.101
ENSMUSG00000032740	Ccdc88a	chr11	+	29500975	29501056	29503851	29504311	29499334	29499406	29507124	29507223	51,54,59	87,69,96	101,57,58	101,43,56	206	585	0.0478951841756	0.625,0.69,0.636	0.74,0.79,0.746	-0.108
ENSMUSG00000026409	Pfkfb2	chr1	-	130699187	130699250	130699980	130700110	130698678	130698743	130700769	130700874	38,55,53	60,58,75	94,65,36	79,46,23	255	188	0.048529748702	0.318,0.411,0.343	0.467,0.51,0.536	-0.147
ENSMUSG00000034908	Sidt2	chr9	-	45947540	45947552	45947628	45947697	45946983	45947055	45947835	45947888	43,30,32	10,3,7	19,14,18	18,13,5	194	137	0.048529748702	0.752,0.876,0.763	0.427,0.432,0.718	0.271
ENSMUSG00000039068	Zzz3	chr3	+	152437737	152437890	152446628	152446689	152422617	152422771	152446798	152446937	6,3,0	17,7,7	2,0,0	17,6,6	278	186	0.0499831880568	0.191,0.223,0.0	0.073,0.0,0.0	0.114
ENSMUSG00000029920	Smarcad1	chr6	+	65043205	65043445	65052619	65052797	65042582	65042730	65056402	65056438	239,272,321	195,150,182	322,154,189	359,156,145	365	303	0.0499831880568	0.504,0.601,0.594	0.427,0.45,0.52	0.101
ENSMUSG00000044252	Osbpl1a	chr18	-	12819504	12819661	12841183	12841346	12788319	12788395	12871077	12871184	102,73,116	102,77,97	104,54,48	182,77,60	288	282	0.0499831880568	0.495,0.481,0.539	0.359,0.407,0.439	0.103
ENSMUSG00000028282	Casp8ap2	chr4	+	32639363	32641558	32643539	32646660	32634767	32634883	32648026	32648126	125,131,131	142,162,199	170,84,79	477,141,138	2320	3246	0.0499940567542	0.552,0.531,0.479	0.333,0.455,0.445	0.11
