# Supplementary material for: An Alternative Splicing Program for Mouse Craniofacial Development
Source: Front Physiol. 2020 Sep 4;11:1099. doi: 10.3389/fphys.2020.01099 (PMC7498679; doi:10.3389/fphys.2020.01099)
Supplement: Supplementary file 12 [file Data_Sheet_1.zip › Filtered rMATS results/MXE/E11.5_Mes_FNP_vs_MNP_MXE_filtered_output.txt]

GeneID	geneSymbol	chr	strand	1stExonStart_0base	1stExonEnd	2stExonStart_0base	2stExonEnd	upstreamES	upstreamEE	downstreamES	downstreamEE	IC_SAMPLE_1	SC_SAMPLE_1	IC_SAMPLE_2	SC_SAMPLE_2	IncFormLen	SkipFormLen	FDR	IncLevel1	IncLevel2	DeltaPSI
ENSMUSG00000020524	Gria1	chr11	+	57309768	57309883	57310607	57310722	57289247	57289495	57317665	57317800	0,0,0	4,7,2	18,12,8	19,16,17	240	240	0.00013029097805	0.0,0.0,0.0	0.486,0.429,0.32	-0.412
ENSMUSG00000000085	Scmh1	chr4	+	120453243	120453306	120453751	120453775	120447032	120447161	120456284	120456509	53,57,36	17,4,7	49,60,64	0,1,4	188	149	0.0074863936749	0.712,0.919,0.803	1.0,0.979,0.927	-0.157
ENSMUSG00000063524	Eno1	chr4	+	150241766	150241825	150242121	150242180	150241044	150241140	150244004	150244074	1,0,0	10,8,10	8,5,1	9,7,10	184	184	0.0074863936749	0.091,0.0,0.0	0.471,0.417,0.091	-0.296
ENSMUSG00000040387	Klhl32	chr4	-	24708952	24709051	24743857	24743965	24682054	24682270	24792616	24792797	7,8,7	0,5,4	4,7,10	0,0,0	233	224	0.0110911094299	1.0,0.606,0.627	1.0,1.0,1.0	-0.256
ENSMUSG00000002032	Tmem25	chr9	-	44795681	44795712	44795995	44796127	44795409	44795510	44796323	44796614	1,2,3	5,10,3	6,9,12	1,3,3	257	156	0.0110934712685	0.108,0.108,0.378	0.785,0.646,0.708	-0.515
ENSMUSG00000020882	Cacnb1	chr11	-	98010626	98010646	98011342	98011497	98010295	98010376	98011865	98011942	23,23,19	8,4,4	20,17,16	2,0,0	280	145	0.0151428330395	0.598,0.749,0.711	0.838,1.0,1.0	-0.26
ENSMUSG00000031864	Ints10	chr8	+	68824189	68824267	68825051	68825129	68822156	68822250	68827276	68829408	5,8,10	0,0,0	8,3,4	4,1,2	203	203	0.0171254534173	1.0,1.0,1.0	0.667,0.75,0.667	0.305
ENSMUSG00000025892	Gria4	chr9	-	4427029	4427144	4432772	4432887	4424319	4424454	4456004	4456252	0,0,0	22,28,9	5,1,2	12,13,5	240	240	0.0234648239815	0.0,0.0,0.0	0.294,0.071,0.286	-0.217
