# Supplementary material for: An Alternative Splicing Program for Mouse Craniofacial Development
Source: Front Physiol. 2020 Sep 4;11:1099. doi: 10.3389/fphys.2020.01099 (PMC7498679; doi:10.3389/fphys.2020.01099)
Supplement: Supplementary file 12 [file Data_Sheet_1.zip › Filtered rMATS results/MXE/E12.5_FNP_Mes_vs_NE_MXE_filtered_output.txt]

GeneID	geneSymbol	chr	strand	1stExonStart_0base	1stExonEnd	2stExonStart_0base	2stExonEnd	upstreamES	upstreamEE	downstreamES	downstreamEE	IC_SAMPLE_1	SC_SAMPLE_1	IC_SAMPLE_2	SC_SAMPLE_2	IncFormLen	SkipFormLen	FDR	IncLevel1	IncLevel2	DeltaPSI
ENSMUSG00000031012	Cask	chrX	-	13550946	13550982	13552372	13552441	13549164	13549361	13554877	13554946	275,200,258	99,74,94	614,314,278	69,29,33	194	161	0.0	0.697,0.692,0.695	0.881,0.9,0.875	-0.191
ENSMUSG00000025812	Pard3	chr8	+	127410728	127410773	127415569	127415797	127409555	127409707	127426521	127426753	10,8,7	478,501,551	249,106,108	617,363,401	170	353	0.0	0.042,0.032,0.026	0.456,0.377,0.359	-0.364
ENSMUSG00000025812	Pard3	chr8	+	127415569	127415797	127426521	127426753	127410728	127410773	127460273	127460384	16,31,19	659,426,686	343,207,201	829,501,579	353	357	0.0	0.024,0.069,0.027	0.295,0.295,0.26	-0.243
ENSMUSG00000025812	Pard3	chr8	+	127415569	127415797	127426521	127426753	127409555	127409707	127460273	127460384	149,150,177	665,430,694	55,21,17	829,501,577	353	357	0.0	0.185,0.261,0.205	0.063,0.041,0.029	0.173
ENSMUSG00000054252	Fgfr3	chr5	+	33732721	33732912	33733256	33733402	33731280	33731431	33733659	33733781	1,1,1	100,88,85	63,34,40	113,74,67	316	271	0.0	0.009,0.01,0.01	0.323,0.283,0.339	-0.305
ENSMUSG00000054252	Fgfr3	chr5	+	33732116	33732261	33732721	33732912	33730143	33730334	33733256	33733402	128,95,97	52,58,48	5,1,8	102,48,41	270	316	0.0	0.742,0.657,0.703	0.054,0.024,0.186	0.613
ENSMUSG00000054252	Fgfr3	chr5	+	33731280	33731431	33732116	33732261	33730143	33730334	33732721	33732912	6,5,6	181,153,141	122,57,66	32,7,18	276	270	0.0	0.031,0.031,0.04	0.789,0.888,0.782	-0.786
ENSMUSG00000054252	Fgfr3	chr5	+	33731280	33731431	33732116	33732261	33730143	33730334	33733256	33733402	5,5,5	128,95,97	60,23,27	5,1,8	276	270	0.0	0.037,0.049,0.048	0.922,0.957,0.768	-0.838
ENSMUSG00000030704	Rab6a	chr7	+	100629665	100629771	100629837	100629943	100628403	100628457	100631741	100631853	302,262,278	1326,1234,1173	161,52,62	3065,1382,1181	231	231	0.0	0.186,0.175,0.192	0.05,0.036,0.05	0.139
ENSMUSG00000031517	Gpm6a	chr8	+	55037327	55037520	55047234	55047391	54954842	54955315	55050104	55050258	3,3,0	173,147,142	215,80,73	875,462,328	318	282	0.0	0.015,0.018,0.0	0.179,0.133,0.165	-0.148
ENSMUSG00000026074	Map4k4	chr1	+	40001429	40001591	40003756	40003987	40000623	40000749	40004806	40004913	97,145,90	2321,1802,1900	250,126,137	1190,734,684	287	356	0.0	0.049,0.091,0.055	0.207,0.176,0.199	-0.129
ENSMUSG00000026825	Dnm1	chr2	-	32333065	32333204	32334681	32334820	32327960	32328047	32335775	32335843	887,690,1080	36,19,37	147,73,99	22,15,27	264	264	0.0	0.961,0.973,0.967	0.87,0.83,0.786	0.138
ENSMUSG00000022246	Rai14	chr15	-	10587837	10587924	10589258	10589345	10583781	10583836	10591586	10591615	209,185,159	1558,1439,1464	165,113,80	137,57,69	212	212	0.0	0.118,0.114,0.098	0.546,0.665,0.537	-0.473
ENSMUSG00000022246	Rai14	chr15	-	10589258	10589345	10591586	10591615	10587837	10587924	10592071	10592250	1753,1598,1619	195,157,131	169,73,91	165,95,75	154	212	0.0	0.925,0.933,0.944	0.585,0.514,0.626	0.359
ENSMUSG00000029149	Krtcap3	chr5	+	31252364	31252571	31252654	31252789	31251724	31251814	31252894	31253002	13,9,16	18,10,13	23,4,4	401,181,161	332	260	0.0	0.361,0.413,0.491	0.043,0.017,0.019	0.395
ENSMUSG00000027455	Nsfl1c	chr2	+	151503013	151503179	151504110	151504203	151500714	151500789	151505352	151505462	50,46,61	713,680,906	847,423,367	1658,537,560	291	218	0.0	0.05,0.048,0.048	0.277,0.371,0.329	-0.277
ENSMUSG00000020456	Ogdh	chr11	+	6316764	6316855	6316977	6317080	6313787	6313979	6334532	6334648	151,113,131	924,833,793	320,224,228	518,421,434	216	228	0.0	0.147,0.125,0.148	0.395,0.36,0.357	-0.231
ENSMUSG00000021936	Mapk8	chr14	-	33390241	33390313	33390672	33390744	33388799	33388982	33392941	33393107	33,31,40	485,482,502	446,201,168	972,440,372	197	197	0.0	0.064,0.06,0.074	0.315,0.314,0.311	-0.247
ENSMUSG00000030663	1110004F10Rik	chr7	+	116088273	116088414	116097761	116097953	116081357	116081412	116099439	116099523	35,22,23	47,30,52	0,0,0	51,19,10	266	317	0.0	0.47,0.466,0.345	0.0,0.0,0.0	0.427
ENSMUSG00000024426	Atat1	chr17	-	35902355	35902438	35904107	35904176	35901982	35902054	35904289	35904335	483,547,653	49,35,58	417,247,297	117,49,93	194	208	0.0	0.914,0.944,0.923	0.793,0.844,0.774	0.123
ENSMUSG00000025404	R3hdm2	chr10	+	127476519	127476698	127481692	127481794	127471767	127472000	127483975	127484218	1059,752,932	33,33,37	777,502,563	138,80,66	304	227	0.0	0.96,0.944,0.95	0.808,0.824,0.864	0.119
ENSMUSG00000024044	Epb41l3	chr17	+	69273881	69273917	69274100	69274166	69270610	69270664	69274703	69274895	8,13,16	159,122,186	48,25,34	34,17,21	161	191	0.0	0.056,0.112,0.093	0.626,0.636,0.658	-0.553
ENSMUSG00000027985	Lef1	chr3	+	131191022	131191106	131193128	131193251	131189334	131189425	131194624	131194787	88,70,117	2715,2059,3499	93,83,72	379,204,283	209	248	0.0	0.037,0.039,0.038	0.226,0.326,0.232	-0.223
ENSMUSG00000027985	Lef1	chr3	+	131193128	131193251	131194624	131194787	131189334	131189425	131200294	131200402	1570,1121,2003	1467,1259,2170	89,56,80	293,180,279	248	288	0.0	0.554,0.508,0.517	0.261,0.265,0.25	0.268
ENSMUSG00000027985	Lef1	chr3	+	131193128	131193251	131194624	131194787	131191022	131191106	131200294	131200402	231,122,260	1466,1259,2171	208,149,181	293,180,279	248	288	0.0	0.155,0.101,0.122	0.452,0.49,0.43	-0.331
ENSMUSG00000025558	Dock9	chr14	-	121591310	121591354	121591811	121591948	121586226	121586342	121594335	121594383	18,25,28	17,17,4	197,140,141	2,0,0	262	169	0.0	0.406,0.487,0.819	0.985,1.0,1.0	-0.424
ENSMUSG00000021268	Meg3	chr12	+	109546429	109546542	109549478	109549552	109544947	109545041	109549652	109549810	18,12,28	402,390,536	97,107,154	615,331,668	238	199	0.0	0.036,0.025,0.042	0.117,0.213,0.162	-0.13
ENSMUSG00000021268	Meg3	chr12	+	109546429	109546542	109549290	109549371	109544947	109545041	109549478	109549552	24,14,36	315,237,305	177,160,232	363,209,359	238	206	0.0	0.062,0.049,0.093	0.297,0.399,0.359	-0.284
ENSMUSG00000021268	Meg3	chr12	+	109546429	109546542	109549478	109549552	109544026	109544742	109549652	109549810	24,30,56	402,391,536	200,196,323	614,331,667	238	199	0.0	0.048,0.06,0.08	0.214,0.331,0.288	-0.215
ENSMUSG00000021268	Meg3	chr12	+	109546429	109546542	109549290	109549371	109544026	109544742	109549478	109549552	30,32,64	315,239,307	280,249,401	364,213,361	238	206	0.0	0.076,0.104,0.153	0.4,0.503,0.49	-0.353
ENSMUSG00000021268	Meg3	chr12	+	109544947	109545041	109549290	109549371	109544026	109544742	109549478	109549552	7,17,27	315,239,307	71,53,124	364,213,361	219	206	0.0	0.02,0.063,0.076	0.155,0.19,0.244	-0.143
ENSMUSG00000030315	Vgll4	chr6	-	114890616	114890806	114957935	114958011	114863883	114864079	114969712	114969994	6,11,11	410,467,509	137,53,44	963,386,416	201	315	0.0	0.022,0.036,0.033	0.182,0.177,0.142	-0.137
ENSMUSG00000031565	Fgfr1	chr8	+	25563373	25563524	25564339	25564484	25562137	25562328	25566710	25566913	4,13,12	4533,4383,5136	311,158,254	811,375,429	276	270	0.0	0.001,0.003,0.002	0.273,0.292,0.367	-0.309
ENSMUSG00000054752	Fsd1l	chr4	+	53693986	53694084	53694607	53694859	53686387	53686517	53696889	53696978	1,0,0	39,34,17	40,15,9	40,26,18	223	377	0.0	0.042,0.0,0.0	0.628,0.494,0.458	-0.513
ENSMUSG00000030849	Fgfr2	chr7	-	130198418	130198563	130199757	130199905	130196177	130196374	130200982	130201173	14,37,15	929,902,983	1407,489,554	20,8,10	273	270	0.0	0.015,0.039,0.015	0.986,0.984,0.982	-0.961
ENSMUSG00000040785	Ttc3	chr16	+	94384783	94384934	94385335	94385423	94384345	94384388	94388264	94388385	196,160,100	5,14,6	242,146,113	86,51,39	276	213	0.0	0.968,0.898,0.928	0.685,0.688,0.691	0.243
ENSMUSG00000032366	Tpm1	chr9	-	67031950	67032026	67032465	67032541	67031451	67031514	67032793	67032864	2772,2959,3082	6284,6205,7031	7396,2715,2431	799,278,346	201	201	0.0	0.306,0.323,0.305	0.903,0.907,0.875	-0.584
ENSMUSG00000019978	Epb41l2	chr10	+	25495444	25495591	25501823	25502387	25493566	25493629	25504136	25504259	176,194,200	988,832,1178	46,15,20	1250,603,621	272	689	0.0	0.311,0.371,0.301	0.085,0.059,0.075	0.255
ENSMUSG00000039108	Lsm14b	chr2	+	180027899	180028035	180031360	180031528	180026397	180026798	180031793	180031871	815,781,920	1031,1062,1151	1147,532,590	705,281,327	261	293	0.0	0.47,0.452,0.473	0.646,0.68,0.669	-0.2
ENSMUSG00000039108	Lsm14b	chr2	+	180031360	180031528	180031793	180031871	180028957	180029074	180032060	180032222	418,424,605	324,431,391	1889,645,870	418,95,122	293	203	0.0	0.472,0.405,0.517	0.758,0.825,0.832	-0.34
ENSMUSG00000039108	Lsm14b	chr2	+	180031360	180031528	180031793	180031871	180027899	180028035	180032060	180032222	236,290,238	326,435,391	1892,641,849	418,95,122	293	203	0.0	0.334,0.316,0.297	0.758,0.824,0.828	-0.488
ENSMUSG00000003992	Ssbp2	chr13	+	91564609	91564694	91642301	91642391	91524584	91524657	91664117	91664177	252,215,250	352,255,381	248,134,119	810,468,416	210	215	0.0	0.423,0.463,0.402	0.239,0.227,0.227	0.198
ENSMUSG00000025758	Plk4	chr3	+	40811879	40812013	40812093	40812185	40810661	40810764	40812730	40812875	46,47,73	189,191,271	36,23,33	983,322,274	259	217	0.0	0.169,0.171,0.184	0.03,0.056,0.092	0.115
ENSMUSG00000037995	Igsf9	chr1	+	172484280	172484546	172489512	172489665	172482313	172482430	172490288	172490443	7,8,7	201,195,157	494,176,224	1925,933,893	391	278	0.0	0.024,0.028,0.031	0.154,0.118,0.151	-0.113
ENSMUSG00000028906	Epb41	chr4	-	131929693	131929795	131935738	131935867	131928491	131928572	131957642	131957819	1500,1268,1516	1359,1056,1448	933,543,430	2151,1412,1243	254	227	0.0	0.497,0.518,0.483	0.279,0.256,0.236	0.242
ENSMUSG00000018417	Myo1b	chr1	-	51766821	51766908	51768649	51768736	51763889	51763964	51769003	51769090	296,284,287	260,268,229	90,45,49	467,195,206	212	212	0.0	0.532,0.514,0.556	0.162,0.188,0.192	0.353
ENSMUSG00000024381	Bin1	chr18	+	32426223	32426352	32429195	32429303	32424819	32424967	32429699	32429723	373,305,455	0,2,0	220,127,149	49,19,15	254	233	0.0	1.0,0.993,1.0	0.805,0.86,0.901	0.142
ENSMUSG00000039361	Picalm	chr7	+	90182218	90182368	90189149	90189257	90177499	90177603	90191140	90191272	352,305,306	676,741,674	1177,644,561	959,431,345	275	233	0.0	0.306,0.259,0.278	0.51,0.559,0.579	-0.268
ENSMUSG00000039361	Picalm	chr7	+	90182218	90182368	90189149	90189257	90177499	90177603	90191155	90191272	352,305,306	1310,1293,1295	1174,645,563	1971,1031,851	275	233	0.0	0.185,0.167,0.167	0.335,0.346,0.359	-0.174
ENSMUSG00000028863	Meaf6	chr4	+	125107516	125107546	125107651	125107709	125102838	125103031	125108322	125108356	0,4,2	89,89,141	74,43,23	164,67,89	155	183	0.0	0.0,0.05,0.016	0.348,0.431,0.234	-0.316
ENSMUSG00000033335	Dnm2	chr9	+	21485650	21485721	21489742	21489794	21481332	21481419	21494503	21494617	215,194,270	153,135,148	296,156,189	29,10,22	196	177	0.0	0.559,0.565,0.622	0.902,0.934,0.886	-0.325
ENSMUSG00000075415	Fnbp1	chr2	-	31044881	31044896	31052984	31053137	31040404	31040514	31054023	31054218	458,353,455	0,0,0	193,141,164	14,11,13	278	140	0.0	1.0,1.0,1.0	0.874,0.866,0.864	0.132
ENSMUSG00000075415	Fnbp1	chr2	-	31044881	31044896	31052984	31053080	31040404	31040514	31054023	31054218	398,295,378	0,0,0	163,111,130	14,11,13	221	140	0.0	1.0,1.0,1.0	0.881,0.865,0.864	0.13
ENSMUSG00000020212	Mdm1	chr10	+	118152001	118152096	118152174	118152274	118150788	118150956	118156833	118156863	124,136,140	175,138,170	810,271,203	241,120,101	220	225	0.0	0.42,0.502,0.457	0.775,0.698,0.673	-0.256
ENSMUSG00000028175	Depdc1a	chr3	+	159520829	159520970	159522525	159523356	159516902	159516950	159523776	159523949	338,297,313	28,13,24	102,31,26	106,38,29	266	956	0.0	0.977,0.988,0.979	0.776,0.746,0.763	0.22
ENSMUSG00000022770	Dlg1	chr16	+	31846833	31846933	31847635	31847669	31842769	31842839	31853842	31853884	494,410,510	19,18,28	551,282,327	219,95,84	225	159	0.0	0.948,0.942,0.928	0.64,0.677,0.733	0.256
ENSMUSG00000025558	Dock9	chr14	-	121591310	121591354	121591811	121591879	121586226	121586342	121594335	121594383	17,15,18	17,17,4	88,89,96	2,0,0	193	169	2.17064928124e-14	0.467,0.436,0.798	0.975,1.0,1.0	-0.425
ENSMUSG00000003992	Ssbp2	chr13	+	91564609	91564694	91642301	91642391	91461049	91461248	91664117	91664177	253,214,251	354,257,383	251,134,119	811,469,414	210	215	2.17064928124e-14	0.423,0.46,0.402	0.241,0.226,0.227	0.197
ENSMUSG00000022307	Oxr1	chr15	+	41797473	41797556	41800470	41800578	41653464	41653661	41801581	41801695	32,32,23	247,198,187	6,4,4	370,223,180	208	233	1.069595298e-13	0.127,0.153,0.121	0.018,0.02,0.024	0.113
ENSMUSG00000037669	Ldah	chr12	+	8268363	8268598	8275807	8275890	8220599	8220755	8283899	8285758	65,53,74	181,145,194	33,16,11	408,135,113	360	208	1.2651784382e-13	0.172,0.174,0.181	0.045,0.064,0.053	0.122
ENSMUSG00000036225	Kctd1	chr18	-	14986335	14986480	15007695	15007874	14973979	14974285	15151315	15151446	165,126,163	414,336,442	103,49,53	739,322,381	304	270	2.28682487657e-13	0.261,0.25,0.247	0.11,0.119,0.11	0.14
ENSMUSG00000039153	Runx2	chr17	-	44724744	44724901	44735232	44735618	44717191	44717296	44814168	44814292	180,125,108	396,341,313	4,0,4	59,38,57	511	282	9.01162185809e-12	0.201,0.168,0.16	0.036,0.0,0.037	0.152
ENSMUSG00000022139	Mbnl2	chr14	+	120385390	120385591	120388899	120389163	120379149	120379314	120396450	120396604	355,283,311	179,264,103	357,240,228	50,22,22	326	389	1.28626474551e-11	0.703,0.561,0.783	0.895,0.929,0.925	-0.234
ENSMUSG00000052752	Traf7	chr17	-	24514124	24514217	24514712	24514829	24513898	24513932	24518741	24518799	76,72,77	203,176,197	68,26,39	696,210,179	242	218	1.92263868644e-11	0.252,0.269,0.26	0.081,0.1,0.164	0.145
ENSMUSG00000027624	Epb41l1	chr2	+	156526888	156526993	156529389	156529470	156514027	156514210	156533780	156533867	48,46,43	256,236,265	87,49,55	144,92,106	230	206	2.62884861559e-11	0.144,0.149,0.127	0.351,0.323,0.317	-0.19
ENSMUSG00000006476	Nsmf	chr2	+	25057964	25057970	25058252	25058321	25057100	25057176	25059020	25059073	12,9,15	236,208,260	56,25,18	243,85,97	131	194	7.57154627062e-11	0.07,0.06,0.079	0.254,0.303,0.216	-0.188
ENSMUSG00000030313	Dennd5b	chr6	-	149068049	149068716	149080805	149080915	149054899	149055087	149101182	149101680	12,30,10	64,34,22	0,0,0	26,29,21	235	792	2.61722755871e-10	0.387,0.748,0.605	0.0,0.0,0.0	0.58
ENSMUSG00000020954	Strn3	chr12	-	51633578	51633719	51643103	51643214	51629373	51629507	51647993	51648135	209,136,143	164,150,168	623,388,339	314,112,104	236	266	4.70280398277e-10	0.59,0.505,0.49	0.691,0.796,0.786	-0.229
ENSMUSG00000054252	Fgfr3	chr5	+	33731280	33731431	33732721	33732912	33730143	33730334	33733256	33733402	5,5,5	52,58,48	60,23,27	102,48,41	276	316	6.45164326004e-10	0.099,0.09,0.107	0.402,0.354,0.43	-0.297
ENSMUSG00000022246	Rai14	chr15	-	10583781	10583836	10587837	10587924	10578367	10578486	10589258	10589345	275,215,210	459,448,428	171,123,94	125,43,62	212	180	9.23487859217e-10	0.337,0.29,0.294	0.537,0.708,0.563	-0.296
ENSMUSG00000020385	Clk4	chr11	+	51268164	51268231	51270536	51270595	51267170	51267331	51271799	51272022	120,67,104	127,91,105	97,40,36	281,118,115	192	184	1.65073345713e-09	0.475,0.414,0.487	0.249,0.245,0.231	0.217
ENSMUSG00000023033	Scn8a	chr15	+	100959339	100959431	100959602	100959694	100957460	100957589	100969020	100969242	7,9,10	28,22,17	24,6,6	1,2,1	217	217	2.76990420334e-09	0.2,0.29,0.37	0.96,0.75,0.857	-0.569
ENSMUSG00000039844	Rapgef1	chr2	+	29719592	29719850	29720642	29720738	29707197	29707400	29722223	29722309	5,2,4	5,6,4	69,31,21	4,1,0	383	221	6.5509182338e-09	0.366,0.161,0.366	0.909,0.947,1.0	-0.654
ENSMUSG00000029406	Pitpnm2	chr5	-	124123938	124124087	124124797	124124959	124123542	124123659	124125298	124125463	49,43,40	186,147,167	9,18,15	249,165,139	287	274	1.33858552593e-08	0.201,0.218,0.186	0.033,0.094,0.093	0.128
ENSMUSG00000008575	Nfib	chr4	-	82310302	82310391	82320473	82320556	82290172	82296811	82327728	82327913	47,37,29	28,27,31	31,26,16	113,71,55	208	214	1.64584294117e-08	0.633,0.585,0.49	0.22,0.274,0.23	0.328
ENSMUSG00000040415	Dtx3	chr10	-	127191335	127191553	127192608	127193357	127190377	127191039	127193729	127193803	427,398,526	796,622,870	957,326,368	797,327,349	874	343	3.10400175649e-08	0.174,0.201,0.192	0.32,0.281,0.293	-0.109
ENSMUSG00000026657	Frmd4a	chr2	+	4431198	4431264	4473120	4473215	4300517	4301005	4484039	4484132	42,56,28	209,173,150	9,0,0	113,60,52	191	220	4.36399966746e-08	0.188,0.272,0.177	0.084,0.0,0.0	0.184
ENSMUSG00000026883	Dab2ip	chr2	+	35661491	35661625	35707647	35707801	35643887	35643991	35708813	35708912	243,216,141	291,229,265	70,54,47	275,170,171	259	279	4.70207920491e-08	0.474,0.504,0.364	0.215,0.255,0.228	0.215
ENSMUSG00000032740	Ccdc88a	chr11	+	29500975	29501056	29503851	29504311	29499334	29499406	29507124	29507223	122,95,156	287,223,314	101,57,58	101,43,56	206	585	5.39293026545e-08	0.547,0.547,0.585	0.74,0.79,0.746	-0.199
ENSMUSG00000022607	Ptk2	chr15	-	73209327	73209408	73210741	73210897	73205104	73206260	73215978	73216085	690,484,751	156,148,176	401,251,241	459,136,150	281	206	6.92048771824e-08	0.764,0.706,0.758	0.39,0.575,0.541	0.241
ENSMUSG00000054400	Cklf	chr8	+	104261473	104261569	104262167	104262281	104257284	104257443	104263270	104263447	49,53,67	12,14,27	268,90,85	17,6,5	221	239	9.63271543285e-08	0.815,0.804,0.729	0.945,0.942,0.948	-0.162
ENSMUSG00000052572	Dlg2	chr7	+	92417223	92417323	92418087	92418133	92386914	92386990	92427690	92427741	201,149,116	4,3,7	35,18,8	11,8,2	225	171	1.44832786923e-07	0.974,0.974,0.926	0.707,0.631,0.752	0.261
ENSMUSG00000040481	Bptf	chr11	-	107086711	107086897	107095001	107095190	107082512	107082700	107095715	107095925	257,218,192	18,20,17	87,54,47	36,27,9	314	311	1.7632369266e-07	0.934,0.915,0.918	0.705,0.665,0.838	0.186
ENSMUSG00000054252	Fgfr3	chr5	+	33732721	33732912	33733256	33733402	33732116	33732261	33733659	33733781	54,59,44	101,88,85	28,6,10	113,74,66	316	271	2.99791103632e-07	0.314,0.365,0.307	0.175,0.065,0.115	0.21
ENSMUSG00000069255	Dusp22	chr13	+	30707929	30708101	30708676	30708749	30705625	30705700	30710705	30711231	41,61,69	7,8,5	88,19,25	45,15,17	297	198	3.27186705293e-07	0.796,0.836,0.902	0.566,0.458,0.495	0.338
ENSMUSG00000022098	Bmp1	chr14	-	70490019	70490200	70490546	70490707	70486146	70486272	70491350	70491476	987,905,1055	270,255,321	402,226,329	349,130,163	286	306	3.54249855565e-07	0.796,0.792,0.779	0.552,0.65,0.683	0.161
ENSMUSG00000049550	Clip1	chr5	-	123635173	123635278	123638955	123638988	123630224	123631169	123640493	123640554	2,3,7	4,1,0	1,1,0	26,18,2	158	230	6.60720020026e-07	0.421,0.814,1.0	0.053,0.075,0.0	0.702
ENSMUSG00000010461	Eya4	chr10	-	23172998	23173123	23323047	23323146	23163393	23163486	23349761	23349887	400,338,266	252,187,133	342,240,235	101,70,58	224	250	7.10103125576e-07	0.639,0.669,0.691	0.791,0.793,0.819	-0.135
ENSMUSG00000024104	Fam21	chr6	+	116255048	116255168	116256226	116256289	116254412	116254493	116256615	116256828	523,387,645	25,26,34	426,253,287	129,39,26	245	188	8.5798664257e-07	0.941,0.919,0.936	0.717,0.833,0.894	0.117
ENSMUSG00000020166	Cnot2	chr10	-	116504034	116504114	116517316	116517383	116501191	116501317	116549032	116549175	233,222,252	368,298,338	253,100,115	701,289,269	192	205	1.02392093729e-06	0.403,0.443,0.443	0.278,0.27,0.313	0.143
ENSMUSG00000034729	Mrps10	chr17	+	47375933	47376042	47377759	47377849	47374972	47375109	47378201	47378678	123,148,134	323,342,368	507,161,135	607,213,222	234	215	1.13400899748e-06	0.259,0.284,0.251	0.434,0.41,0.358	-0.136
ENSMUSG00000035299	Mid1	chrX	+	169976921	169977029	169981884	169982033	169966062	169966158	169983955	169984083	116,109,121	152,145,172	385,215,201	249,92,150	233	274	1.14767669172e-06	0.473,0.469,0.453	0.645,0.733,0.612	-0.198
ENSMUSG00000022996	Wnt10b	chr15	-	98774123	98774497	98776517	98776780	98772199	98772934	98776889	98777003	0,0,0	3,5,2	157,74,82	115,101,100	388	499	1.46098955623e-06	0.0,0.0,0.0	0.637,0.485,0.513	-0.545
ENSMUSG00000003992	Ssbp2	chr13	+	91642301	91642391	91664117	91664177	91564609	91564694	91669675	91669742	233,251,232	518,449,516	755,325,279	853,385,336	215	185	1.62067547898e-06	0.279,0.325,0.279	0.432,0.421,0.417	-0.129
ENSMUSG00000025404	R3hdm2	chr10	+	127471767	127472000	127476519	127476698	127464981	127465013	127481692	127481794	252,266,274	25,41,45	473,242,192	122,89,102	358	304	2.1898710721e-06	0.895,0.846,0.838	0.767,0.698,0.615	0.166
ENSMUSG00000029207	Apbb2	chr5	-	66400075	66400281	66451467	66452283	66391771	66391857	66462097	66462166	249,205,180	38,29,39	37,26,25	18,18,16	941	331	3.51557662981e-06	0.697,0.713,0.619	0.42,0.337,0.355	0.306
ENSMUSG00000031608	Galnt7	chr8	-	57542511	57542694	57542834	57543017	57540019	57540137	57545328	57545408	84,69,47	33,52,40	142,71,81	301,134,130	308	308	5.39807784456e-06	0.718,0.57,0.54	0.321,0.346,0.384	0.259
ENSMUSG00000087174	5530601H04Rik	chrX	-	105044001	105044111	105066758	105066877	105038816	105039812	105068463	105068628	292,232,284	176,147,160	600,202,186	164,66,69	244	235	5.64282939361e-06	0.615,0.603,0.631	0.779,0.747,0.722	-0.133
ENSMUSG00000028760	Eif4g3	chr4	+	138084256	138084370	138087532	138087565	138082892	138082988	138096751	138096931	64,41,48	141,116,128	47,34,51	18,20,53	239	158	6.22204693724e-06	0.231,0.189,0.199	0.633,0.529,0.389	-0.311
ENSMUSG00000002963	Pnkp	chr7	+	44858452	44858749	44859722	44859802	44858162	44858209	44859887	44859945	71,55,55	235,204,253	145,58,62	260,81,137	422	205	6.81102752886e-06	0.128,0.116,0.096	0.213,0.258,0.18	-0.104
ENSMUSG00000073702	Rpl31	chr1	+	39368148	39368255	39370013	39370139	39367877	39367934	39370953	39371366	9,11,21	51,54,85	18,5,7	472,78,69	232	251	7.02086807359e-06	0.16,0.181,0.211	0.04,0.065,0.099	0.116
ENSMUSG00000042167	Papd4	chr13	-	93154924	93155061	93159644	93159688	93150683	93150775	93167925	93168054	119,86,123	399,324,438	79,56,40	841,330,223	169	262	7.46967479143e-06	0.316,0.292,0.303	0.127,0.208,0.218	0.119
ENSMUSG00000027900	Dram2	chr3	+	106555166	106555308	106561748	106561816	106552155	106552280	106566044	106566414	49,45,48	57,58,45	54,29,24	214,65,57	267	193	1.02858387386e-05	0.383,0.359,0.435	0.154,0.244,0.233	0.182
ENSMUSG00000035725	Prkx	chrX	-	77773115	77773235	77782037	77782301	77765348	77765406	77786127	77786296	55,54,47	19,17,12	231,100,77	11,12,8	389	245	1.12560233046e-05	0.646,0.667,0.712	0.93,0.84,0.858	-0.201
ENSMUSG00000067713	Prkag1	chr15	-	98815658	98815740	98815875	98815985	98815496	98815555	98825687	98825733	183,238,241	728,642,720	651,237,219	989,509,446	235	207	1.53632549153e-05	0.181,0.246,0.228	0.367,0.291,0.302	-0.102
ENSMUSG00000020385	Clk4	chr11	+	51268768	51268846	51270536	51270595	51268164	51268231	51271799	51272022	21,11,29	61,42,37	7,4,8	130,51,50	203	184	1.66393548427e-05	0.238,0.192,0.415	0.047,0.066,0.127	0.202
ENSMUSG00000058835	Abi1	chr2	-	22950183	22950270	22953434	22953608	22946575	22946761	22957017	22957118	277,238,220	349,321,372	605,319,285	485,269,241	299	212	1.84113035157e-05	0.36,0.345,0.295	0.469,0.457,0.456	-0.127
ENSMUSG00000033029	1700088E04Rik	chr15	-	79136306	79136489	79139237	79139300	79135636	79135765	79140880	79140992	21,21,28	60,45,65	138,50,69	143,50,50	188	308	2.04713509403e-05	0.364,0.433,0.414	0.613,0.621,0.693	-0.239
ENSMUSG00000042323	Pbrm1	chr14	+	31110414	31110579	31113848	31114004	31107108	31107310	31117012	31117083	192,152,152	239,207,193	308,189,185	767,413,395	290	281	2.536449472e-05	0.438,0.416,0.433	0.28,0.307,0.312	0.129
ENSMUSG00000046667	Rbm12b1	chr4	+	12140540	12140605	12143409	12143459	12140266	12140401	12144001	12146700	3,8,4	8,8,5	1,1,0	27,12,2	190	175	2.54883408382e-05	0.257,0.479,0.424	0.033,0.071,0.0	0.352
ENSMUSG00000034413	Neurl1b	chr17	+	26431786	26432332	26438666	26439359	26414828	26414995	26441077	26441203	1,0,0	12,11,3	6,3,3	10,5,3	671	818	2.5823879761e-05	0.092,0.0,0.0	0.422,0.422,0.549	-0.434
ENSMUSG00000029381	Shroom3	chr5	+	92919644	92919776	92933753	92933885	92809377	92809561	92939976	92943139	0,1,0	29,33,24	37,19,16	267,127,136	257	257	2.63709349154e-05	0.0,0.029,0.0	0.122,0.13,0.105	-0.109
ENSMUSG00000039844	Rapgef1	chr2	+	29710155	29710308	29719592	29719850	29707197	29707400	29722223	29722309	19,16,25	5,2,4	72,34,33	69,31,21	278	383	2.79642275537e-05	0.84,0.917,0.896	0.59,0.602,0.684	0.259
ENSMUSG00000031608	Galnt7	chr8	-	57542834	57543017	57545328	57545408	57540019	57540137	57545668	57545799	61,40,37	37,33,28	232,148,128	71,35,36	205	308	2.85185360284e-05	0.712,0.646,0.665	0.831,0.864,0.842	-0.171
ENSMUSG00000014791	Elmo3	chr8	+	105306114	105306187	105306377	105306428	105305966	105306007	105306595	105306765	5,1,14	0,0,0	125,84,99	42,19,24	198	176	2.8581959802e-05	1.0,1.0,1.0	0.726,0.797,0.786	0.23
ENSMUSG00000036225	Kctd1	chr18	-	14986335	14986480	15007695	15007874	14973979	14974285	15061767	15063582	250,222,285	414,340,445	218,141,156	739,322,383	304	270	3.25201542316e-05	0.349,0.367,0.363	0.208,0.28,0.266	0.108
ENSMUSG00000026150	Mff	chr1	+	82741817	82741976	82747082	82747142	82735418	82735507	82750519	82750604	186,175,218	349,353,431	448,206,148	553,199,175	284	185	4.08143403535e-05	0.258,0.244,0.248	0.345,0.403,0.355	-0.118
ENSMUSG00000058835	Abi1	chr2	-	22950183	22950270	22953434	22953611	22946575	22946761	22957017	22957118	275,251,234	349,321,372	649,317,275	485,269,241	302	212	4.34003351943e-05	0.356,0.354,0.306	0.484,0.453,0.445	-0.122
ENSMUSG00000060073	Psma3	chr12	+	70984492	70984745	70988423	70988489	70978732	70978815	70993012	70993080	8,3,9	0,0,2	7,0,0	6,2,2	378	191	4.56411200007e-05	1.0,1.0,0.695	0.371,0.0,0.0	0.775
ENSMUSG00000026987	Baz2b	chr2	-	59933670	59933715	59935214	59935280	59932104	59932170	59936685	59936751	84,66,45	16,13,11	88,103,100	64,48,56	191	170	4.86610545962e-05	0.824,0.819,0.785	0.55,0.656,0.614	0.203
ENSMUSG00000032497	Lrrfip2	chr9	+	111207796	111207889	111213812	111213914	111205754	111205847	111214140	111214273	6,0,4	14,4,9	0,0,0	64,28,13	218	227	4.88077981684e-05	0.309,0.0,0.316	0.0,0.0,0.0	0.208
ENSMUSG00000029095	Ablim2	chr5	+	35848803	35848905	35849515	35849569	35841280	35841401	35857127	35857180	1,5,2	0,0,0	32,6,21	16,6,3	227	179	5.36547085249e-05	1.0,1.0,1.0	0.612,0.441,0.847	0.367
ENSMUSG00000087687	Pet100	chr8	+	3622341	3622428	3622592	3622625	3621596	3621611	3623223	3623508	116,80,150	56,42,73	186,85,62	335,70,77	212	158	6.28566302104e-05	0.607,0.587,0.605	0.293,0.475,0.375	0.219
ENSMUSG00000027104	Atf2	chr2	-	73853794	73853891	73863168	73863238	73850863	73850982	73870622	73870685	86,41,62	184,126,144	50,36,17	285,163,99	195	222	6.30167831201e-05	0.347,0.27,0.329	0.166,0.201,0.164	0.138
ENSMUSG00000002546	Golga2	chr2	+	32297753	32297834	32298599	32298638	32297520	32297577	32298885	32298948	90,72,89	192,177,182	172,104,86	185,121,107	206	164	6.34790016124e-05	0.272,0.245,0.28	0.425,0.406,0.39	-0.141
ENSMUSG00000040785	Ttc3	chr16	+	94385335	94385423	94387336	94387390	94384783	94384934	94388264	94388385	94,114,48	58,59,38	390,146,120	101,46,30	213	179	6.48315314904e-05	0.577,0.619,0.515	0.764,0.727,0.771	-0.184
ENSMUSG00000008575	Nfib	chr4	-	82310302	82310391	82323571	82323710	82296047	82296811	82327728	82327913	97,57,80	28,27,31	112,88,67	113,71,55	264	214	6.73813104346e-05	0.737,0.631,0.677	0.446,0.501,0.497	0.2
ENSMUSG00000030663	1110004F10Rik	chr7	+	116093024	116093256	116097761	116097953	116088273	116088414	116099439	116099523	5,10,17	50,33,53	0,0,2	51,19,10	357	317	6.73891666806e-05	0.082,0.212,0.222	0.0,0.0,0.151	0.122
ENSMUSG00000021709	Erbin	chr13	-	103824719	103824848	103827906	103828023	103823313	103823406	103833497	103835028	596,462,564	315,325,401	794,353,298	862,319,339	242	254	7.33313761318e-05	0.665,0.599,0.596	0.492,0.537,0.48	0.117
ENSMUSG00000031833	Mast3	chr8	-	70789996	70790085	70796712	70796802	70789847	70789920	70796899	70796988	1,4,0	48,39,30	9,9,8	43,24,19	215	214	7.925735067e-05	0.02,0.093,0.0	0.172,0.272,0.295	-0.209
ENSMUSG00000038005	Hpf1	chr8	+	60893700	60893860	60896737	60896836	60890450	60890536	60903999	60904087	66,98,59	12,28,27	406,81,84	32,5,12	285	224	8.02770725521e-05	0.812,0.733,0.632	0.909,0.927,0.846	-0.168
ENSMUSG00000037999	Arap2	chr5	-	62635951	62636069	62638961	62639036	62630132	62630261	62641327	62641396	3,2,6	0,1,0	61,33,32	67,31,21	200	243	8.2905472756e-05	1.0,0.708,1.0	0.525,0.564,0.649	0.323
ENSMUSG00000008575	Nfib	chr4	-	82310302	82310391	82323544	82323710	82296047	82296811	82327728	82327913	97,56,82	28,27,31	113,88,67	113,71,55	291	214	9.20423117659e-05	0.718,0.604,0.66	0.424,0.477,0.473	0.203
ENSMUSG00000025006	Sorbs1	chr19	-	40340044	40340146	40340684	40340750	40336985	40337035	40344355	40344439	0,0,0	5,1,2	5,6,2	22,6,12	191	227	9.30722404501e-05	0.0,0.0,0.0	0.213,0.543,0.165	-0.307
ENSMUSG00000020300	Cpeb4	chr11	+	31908824	31908875	31918800	31918824	31889857	31889939	31920408	31920582	15,7,13	0,0,0	30,25,16	7,5,3	176	149	9.82922157677e-05	1.0,1.0,1.0	0.784,0.809,0.819	0.196
ENSMUSG00000058076	Sdhc	chr1	-	171138693	171138755	171143557	171143659	171135992	171136156	171145755	171145812	697,726,809	890,857,1045	2812,816,617	1642,659,552	227	187	9.86821790631e-05	0.392,0.411,0.389	0.585,0.505,0.479	-0.126
ENSMUSG00000017692	Rhbdl3	chr11	+	80302663	80302687	80319557	80319716	80300911	80301271	80323358	80323583	0,0,0	16,19,18	14,8,2	126,35,40	149	284	0.000102753158943	0.0,0.0,0.0	0.175,0.303,0.087	-0.188
ENSMUSG00000058318	Phf21a	chr2	+	92351700	92351864	92356863	92357019	92349387	92349448	92358693	92358769	605,374,625	368,289,409	311,172,208	391,195,193	289	281	0.000110478762881	0.615,0.557,0.598	0.436,0.462,0.512	0.12
ENSMUSG00000051331	Cacna1c	chr6	-	118630398	118630431	118637729	118637813	118627441	118627570	118638426	118638510	18,24,17	59,41,42	0,0,0	1,4,4	209	158	0.000114654206459	0.187,0.307,0.234	0.0,0.0,0.0	0.243
ENSMUSG00000026761	Orc4	chr2	-	48912561	48912648	48917164	48917338	48910185	48910294	48927095	48927247	462,365,439	200,186,192	777,297,254	606,215,193	299	212	0.000117615089601	0.621,0.582,0.618	0.476,0.495,0.483	0.122
ENSMUSG00000087174	5530601H04Rik	chrX	-	105042603	105042817	105043129	105043304	105038816	105039812	105044001	105044111	91,88,84	32,24,42	170,68,47	128,67,71	300	339	0.000120965209608	0.763,0.806,0.693	0.6,0.534,0.428	0.233
ENSMUSG00000027985	Lef1	chr3	+	131193128	131193251	131204255	131204304	131189334	131189425	131223075	131224356	1568,1122,1999	197,160,272	88,56,80	41,12,29	248	174	0.000128138920909	0.848,0.831,0.838	0.601,0.766,0.659	0.164
ENSMUSG00000044252	Osbpl1a	chr18	-	12819504	12819661	12841183	12841346	12788319	12788395	12871077	12871184	184,148,158	144,127,113	104,54,48	182,77,60	288	282	0.000137704174986	0.556,0.533,0.578	0.359,0.407,0.439	0.154
ENSMUSG00000028619	Tceanc2	chr4	-	107147514	107147708	107165547	107165689	107139696	107139799	107177564	107177704	195,222,211	312,320,415	578,199,159	431,227,161	267	319	0.000137704174986	0.427,0.453,0.378	0.616,0.512,0.541	-0.137
ENSMUSG00000028292	Rars2	chr4	+	34633657	34633713	34639244	34639321	34630476	34630570	34645696	34645855	51,42,39	226,233,276	191,62,76	476,225,226	181	202	0.000139085084457	0.201,0.167,0.136	0.309,0.235,0.273	-0.104
ENSMUSG00000052406	Rexo4	chr2	-	26958478	26958567	26960223	26960417	26955494	26955569	26960602	26960740	232,241,282	81,50,88	517,178,190	75,29,17	319	214	0.000141447742241	0.658,0.764,0.683	0.822,0.805,0.882	-0.135
ENSMUSG00000054942	Fam73a	chr3	-	152320609	152320743	152335251	152335429	152317613	152317737	152337725	152338044	247,187,193	60,57,63	352,213,173	238,107,79	303	259	0.000155944916993	0.779,0.737,0.724	0.558,0.63,0.652	0.133
ENSMUSG00000014353	Tmem87b	chr2	+	128839147	128839219	128840731	128840803	128837301	128837395	128841234	128841343	12,13,12	41,58,46	109,45,35	92,47,69	197	197	0.000161626153743	0.226,0.183,0.207	0.542,0.489,0.337	-0.251
ENSMUSG00000024921	Smarca2	chr19	+	26751823	26752041	26770937	26771043	26720728	26720947	26771507	26771609	561,572,867	491,546,759	246,175,276	1025,380,317	343	231	0.000162635009016	0.435,0.414,0.435	0.139,0.237,0.37	0.179
ENSMUSG00000063524	Eno1	chr4	+	150241044	150241140	150242121	150242180	150239472	150239566	150244004	150244074	28,32,34	0,0,2	143,43,39	14,10,8	221	184	0.00017155279082	1.0,1.0,0.934	0.895,0.782,0.802	0.152
ENSMUSG00000025237	Parp6	chr9	+	59640039	59640149	59641023	59641096	59639763	59639812	59648829	59648909	200,134,264	59,41,70	457,243,255	86,24,29	235	198	0.000184453281709	0.741,0.734,0.761	0.817,0.895,0.881	-0.119
ENSMUSG00000037605	Adgrl3	chr5	+	81387774	81387988	81465194	81465304	81329756	81329960	81509723	81509738	60,74,56	13,16,8	42,34,21	29,19,12	339	235	0.000186766212926	0.762,0.762,0.829	0.501,0.554,0.548	0.25
ENSMUSG00000024286	Ccny	chr18	-	9332783	9332950	9377793	9377828	9319408	9319571	9386734	9386809	176,139,157	312,256,270	114,71,62	571,206,178	160	292	0.000193443406654	0.507,0.498,0.515	0.267,0.386,0.389	0.159
ENSMUSG00000039671	Zmynd8	chr2	-	165846020	165846164	165851999	165852148	165842763	165842877	165875704	165875775	284,307,311	302,245,273	320,225,320	558,366,390	274	269	0.000203123828953	0.48,0.552,0.528	0.36,0.376,0.446	0.126
ENSMUSG00000032059	Alg9	chr9	+	50783257	50783328	50788152	50788241	50778969	50779104	50789496	50789632	9,29,26	218,169,227	113,22,25	327,117,125	196	214	0.000203123828953	0.043,0.158,0.111	0.274,0.17,0.179	-0.104
ENSMUSG00000037605	Adgrl3	chr5	+	81387774	81387988	81465194	81465304	81309870	81310079	81509723	81509738	82,52,51	11,17,7	34,27,19	25,19,12	339	235	0.000219279217216	0.838,0.68,0.835	0.485,0.496,0.523	0.283
ENSMUSG00000032246	Calml4	chr9	+	62858241	62858272	62871265	62871454	62858103	62858161	62875476	62875918	8,4,6	54,52,76	0,0,0	29,14,8	156	314	0.000266348158799	0.23,0.134,0.137	0.0,0.0,0.0	0.167
ENSMUSG00000056724	Nbeal2	chr9	-	110634712	110634872	110635045	110635204	110634363	110634470	110635297	110635451	0,1,0	6,4,1	16,11,7	26,7,16	284	285	0.000277106806204	0.0,0.201,0.0	0.382,0.612,0.305	-0.366
ENSMUSG00000031995	St14	chr9	-	31106488	31106524	31106716	31106874	31106150	31106254	31107903	31107974	4,7,4	0,0,0	502,228,274	69,39,43	283	161	0.000277106806204	1.0,1.0,1.0	0.805,0.769,0.784	0.214
ENSMUSG00000030890	Ilk	chr7	+	105741373	105741539	105741579	105741707	105741147	105741233	105741786	105741908	687,550,730	778,613,863	1185,422,394	798,321,325	291	253	0.000298808659421	0.434,0.438,0.424	0.564,0.533,0.513	-0.105
ENSMUSG00000002205	Vrk3	chr7	+	44757745	44757895	44762990	44763057	44753815	44753955	44764124	44764209	273,254,313	52,57,53	688,256,275	255,95,80	275	192	0.000334798278844	0.786,0.757,0.805	0.653,0.653,0.706	0.112
ENSMUSG00000038685	Rtel1	chr2	+	181339162	181339241	181340495	181340593	181339055	181339094	181341524	181341580	182,155,170	96,91,93	154,86,66	160,75,78	204	223	0.000358913445385	0.675,0.651,0.666	0.513,0.556,0.481	0.147
ENSMUSG00000032479	Map4	chr9	+	110072612	110072705	110078002	110078084	110068692	110068985	110081420	110081610	22,15,22	55,54,65	9,3,4	107,32,26	218	207	0.000368459518063	0.275,0.209,0.243	0.074,0.082,0.127	0.148
ENSMUSG00000038879	Nipal2	chr15	-	34624971	34625031	34648665	34648837	34609172	34609294	34650381	34650450	20,17,12	2,0,0	60,27,33	24,6,4	297	185	0.000400549979968	0.862,1.0,1.0	0.609,0.737,0.837	0.226
ENSMUSG00000037013	Ss18	chr18	-	14640955	14641123	14651022	14651244	14636495	14636618	14655026	14655180	489,374,395	169,192,172	579,286,255	133,81,61	347	293	0.000422756502503	0.71,0.622,0.66	0.786,0.749,0.779	-0.107
ENSMUSG00000020053	Igf1	chr10	+	87864730	87864887	87913618	87913800	87861295	87861385	87930674	87930893	51,54,43	419,340,347	0,0,0	10,7,8	282	307	0.000428306300071	0.117,0.147,0.119	0.0,0.0,0.0	0.128
ENSMUSG00000026566	Mpzl1	chr1	-	165601749	165601855	165604609	165604742	165592239	165593677	165605608	165605822	729,692,794	1051,983,1222	1309,542,539	708,363,601	258	231	0.000432051401663	0.383,0.387,0.368	0.623,0.572,0.445	-0.167
ENSMUSG00000019856	Fam184a	chr10	-	53640944	53641062	53646982	53647129	53635231	53635434	53647571	53647756	71,51,70	33,40,46	90,40,60	14,12,16	272	243	0.000459248432739	0.658,0.533,0.576	0.852,0.749,0.77	-0.201
ENSMUSG00000033419	Snap91	chr9	-	86798537	86798699	86798829	86798844	86783299	86783434	86804454	86804567	0,0,0	3,6,11	3,0,4	7,4,6	140	287	0.000459248432739	0.0,0.0,0.0	0.468,0.0,0.577	-0.348
ENSMUSG00000021709	Erbin	chr13	-	103824719	103824926	103827906	103828023	103823313	103823406	103833497	103835028	596,462,564	353,367,455	794,353,298	906,357,360	242	332	0.000464816070961	0.698,0.633,0.63	0.546,0.576,0.532	0.102
ENSMUSG00000097431	Gm26782	chr14	+	50871750	50871826	50874913	50874962	50870363	50870556	50876671	50877326	3,5,4	4,0,4	2,0,0	7,4,5	201	174	0.000551552970769	0.394,1.0,0.464	0.198,0.0,0.0	0.553
ENSMUSG00000024236	Svil	chr18	+	5106663	5106871	5108574	5108708	5105765	5105871	5114530	5114686	128,110,150	47,39,58	184,93,153	184,79,86	333	259	0.000557762060227	0.679,0.687,0.668	0.438,0.478,0.58	0.179
ENSMUSG00000054708	Ankrd24	chr10	+	81634864	81634995	81635687	81635752	81629548	81629748	81636368	81636426	1,2,0	5,12,11	23,8,12	23,14,29	256	190	0.000604657707766	0.129,0.11,0.0	0.426,0.298,0.235	-0.24
ENSMUSG00000032198	Dock6	chr9	-	21825782	21825875	21829473	21829578	21825434	21825530	21830213	21830377	45,37,57	11,7,4	33,18,24	29,6,29	230	218	0.000609558022734	0.795,0.834,0.931	0.519,0.74,0.44	0.287
ENSMUSG00000031392	Irak1	chrX	-	74022472	74022664	74022848	74022952	74022184	74022249	74023065	74023197	367,251,288	173,123,139	290,200,191	388,156,143	229	317	0.000673866771412	0.746,0.739,0.741	0.509,0.64,0.649	0.143
ENSMUSG00000022471	Xrcc6	chr15	+	82017109	82017198	82018980	82019093	82016368	82016475	82022444	82022583	107,111,97	187,233,176	158,47,51	499,166,175	214	238	0.000710144615123	0.389,0.346,0.38	0.26,0.239,0.245	0.124
ENSMUSG00000062270	Morf4l1	chr9	-	90097863	90097889	90100442	90100523	90097371	90097460	90102299	90102386	232,201,227	51,44,45	187,82,67	105,39,21	206	151	0.000711505297071	0.769,0.77,0.787	0.566,0.606,0.7	0.151
ENSMUSG00000022702	Hira	chr16	+	18925647	18925863	18927437	18927523	18922853	18922959	18932867	18933062	254,244,233	367,349,344	773,265,203	496,245,212	341	211	0.000787607659547	0.3,0.302,0.295	0.491,0.401,0.372	-0.122
ENSMUSG00000034872	Gipc3	chr10	-	81340263	81340376	81341187	81341368	81338196	81338278	81341490	81341676	1,3,2	0,0,0	93,52,74	38,10,5	306	238	0.000795793826511	1.0,1.0,1.0	0.656,0.802,0.92	0.207
ENSMUSG00000022995	Enah	chr1	-	181913306	181913373	181917198	181917247	181908297	181908376	181918257	181918315	556,409,526	496,412,508	512,315,379	362,165,118	174	192	0.000820655966412	0.553,0.523,0.533	0.609,0.678,0.78	-0.153
ENSMUSG00000021235	Coq6	chr12	+	84368585	84368709	84370255	84370386	84366884	84367019	84370923	84371031	41,34,44	103,99,105	42,15,23	291,103,82	249	256	0.000976870499562	0.29,0.261,0.301	0.129,0.13,0.224	0.123
ENSMUSG00000031608	Galnt7	chr8	-	57542511	57542694	57542834	57543017	57540019	57540137	57545668	57545799	37,33,28	19,37,28	71,35,36	175,75,84	308	308	0.000992294092602	0.661,0.471,0.5	0.289,0.318,0.3	0.242
ENSMUSG00000021936	Mapk8	chr14	-	33392941	33393107	33402623	33402762	33390241	33390313	33402864	33402923	228,206,224	265,279,299	806,284,230	519,252,211	264	291	0.000997299950024	0.487,0.449,0.452	0.631,0.554,0.546	-0.114
ENSMUSG00000006576	Slc4a3	chr1	+	75546771	75546921	75547232	75547398	75546265	75546382	75547943	75548221	11,14,10	21,25,14	37,17,25	15,10,15	275	291	0.00105753721752	0.357,0.372,0.43	0.723,0.643,0.638	-0.282
ENSMUSG00000032513	Gorasp1	chr9	-	119929972	119930103	119930219	119930306	119929550	119929761	119932620	119932824	57,89,76	134,158,154	237,71,105	240,101,105	212	256	0.00108463066674	0.339,0.405,0.373	0.544,0.459,0.547	-0.144
ENSMUSG00000033808	Tmem87a	chr2	-	120373910	120373979	120374487	120374559	120371523	120371632	120375418	120375512	37,36,40	198,177,178	155,67,69	457,171,159	197	194	0.00108979008731	0.155,0.167,0.181	0.25,0.278,0.299	-0.108
ENSMUSG00000029208	Guf1	chr5	+	69564523	69564647	69565429	69565562	69563082	69563222	69566360	69566504	73,69,72	294,265,295	193,83,81	331,137,247	249	258	0.00112761284962	0.205,0.212,0.202	0.377,0.386,0.254	-0.133
ENSMUSG00000024013	Fgd2	chr17	+	29373383	29373414	29374010	29374103	29373217	29373297	29374846	29374984	0,0,0	6,7,8	22,19,15	280,149,116	156	218	0.00112761284962	0.0,0.0,0.0	0.099,0.151,0.153	-0.134
ENSMUSG00000027104	Atf2	chr2	-	73853794	73853891	73863168	73863238	73850863	73850982	73873669	73873745	440,363,305	181,127,144	284,177,189	285,163,99	195	222	0.00112761284962	0.735,0.765,0.707	0.531,0.553,0.685	0.146
ENSMUSG00000034101	Ctnnd1	chr2	-	84603648	84603752	84605183	84605246	84602628	84602900	84608328	84608416	152,157,224	433,436,515	509,202,231	768,355,427	188	229	0.0011342250979	0.3,0.305,0.346	0.447,0.409,0.397	-0.101
ENSMUSG00000010461	Eya4	chr10	-	23163393	23163486	23226801	23226851	23159087	23159154	23323047	23323146	63,59,44	217,190,165	66,48,37	98,80,82	175	218	0.00118274786913	0.266,0.279,0.249	0.456,0.428,0.36	-0.15
ENSMUSG00000025892	Gria4	chr9	-	4427029	4427144	4432772	4432887	4424319	4424454	4456004	4456252	4,0,0	28,21,37	8,3,2	11,4,12	240	240	0.00122993728082	0.125,0.0,0.0	0.421,0.429,0.143	-0.289
ENSMUSG00000025237	Parp6	chr9	+	59639763	59639812	59640039	59640149	59637633	59637701	59648829	59648909	105,74,117	38,22,50	216,126,93	43,15,17	174	235	0.00124524683339	0.789,0.82,0.76	0.872,0.919,0.881	-0.101
ENSMUSG00000020456	Ogdh	chr11	+	6316977	6317080	6334532	6334648	6313787	6313979	6338557	6338712	270,285,245	253,262,246	230,142,168	403,211,215	228	241	0.00125884157666	0.53,0.535,0.513	0.376,0.416,0.452	0.111
ENSMUSG00000029521	Chek2	chr5	+	110868007	110868093	110872026	110872107	110866262	110866426	110873479	110874133	9,22,21	28,43,36	15,15,11	202,62,41	211	206	0.00126920243402	0.239,0.333,0.363	0.068,0.191,0.208	0.156
ENSMUSG00000041923	Nol4	chr18	-	22718978	22719156	22769743	22769935	22693380	22695134	22770680	22770860	0,0,1	4,8,8	44,30,22	248,105,85	317	303	0.00128702963393	0.0,0.0,0.107	0.145,0.215,0.198	-0.15
ENSMUSG00000037270	4932438A13Rik	chr3	+	37022969	37023032	37026089	37026343	37022383	37022474	37028039	37028255	24,17,21	121,105,114	13,1,1	98,72,106	188	379	0.00129137981173	0.286,0.246,0.271	0.211,0.027,0.019	0.182
ENSMUSG00000027281	Slx4ip	chr2	+	136947041	136947249	137043999	137044077	136905542	136905600	137066129	137066230	16,11,7	20,9,7	19,24,7	4,5,0	333	203	0.00129987857552	0.328,0.427,0.379	0.743,0.745,1.0	-0.451
ENSMUSG00000091586	Cyp4f17	chr17	+	32528046	32528111	32528275	32528358	32527840	32527974	32528716	32528894	37,34,46	3,5,6	41,24,44	26,9,14	190	208	0.00130961646448	0.931,0.882,0.894	0.633,0.745,0.775	0.185
ENSMUSG00000024286	Ccny	chr18	-	9332783	9332950	9386734	9386809	9319408	9319571	9449517	9450150	558,519,519	308,256,270	451,260,244	571,207,179	200	292	0.00130961646448	0.726,0.747,0.737	0.536,0.647,0.666	0.12
ENSMUSG00000039844	Rapgef1	chr2	+	29710155	29710308	29720642	29720738	29707197	29707400	29722223	29722309	19,16,25	5,6,4	72,34,33	4,1,0	278	221	0.00136000893661	0.751,0.679,0.832	0.935,0.964,1.0	-0.212
ENSMUSG00000024013	Fgd2	chr17	+	29373383	29373414	29374846	29374978	29373217	29373297	29376827	29376974	0,0,0	13,8,11	18,15,15	263,201,170	156	257	0.00136200485944	0.0,0.0,0.0	0.101,0.109,0.127	-0.112
ENSMUSG00000007411	Mark3	chr12	+	111647470	111647728	111653389	111653434	111639936	111640040	111655269	111656227	853,784,914	222,229,281	1336,695,692	307,107,96	383	170	0.00138631842164	0.63,0.603,0.591	0.659,0.742,0.762	-0.113
ENSMUSG00000032113	Chek1	chr9	-	36712041	36712143	36713320	36713452	36710156	36710430	36713682	36713860	410,369,396	55,53,79	643,281,213	297,69,49	257	227	0.00138814574638	0.868,0.86,0.816	0.657,0.782,0.793	0.104
ENSMUSG00000038535	Zfp280d	chr9	+	72339615	72340339	72359521	72359580	72339011	72339048	72360285	72360341	40,14,34	0,1,0	72,28,25	7,8,0	849	184	0.0014083015973	1.0,0.752,1.0	0.69,0.431,1.0	0.21
ENSMUSG00000074247	Dda1	chr8	+	71472194	71472246	71473774	71473836	71472036	71472117	71474487	71476098	192,197,195	182,243,182	239,116,135	481,166,208	177	187	0.00150460932239	0.527,0.461,0.531	0.344,0.425,0.407	0.114
ENSMUSG00000087177	E130307A14Rik	chr10	-	39655839	39655929	39681472	39681549	39654464	39654688	39731737	39732006	77,92,60	18,14,3	122,43,31	52,22,9	202	215	0.00153904074464	0.82,0.875,0.955	0.714,0.675,0.786	0.158
ENSMUSG00000026667	Uhmk1	chr1	-	170205114	170205203	170207113	170207212	170193419	170200013	170207345	170207422	37,43,24	136,100,77	193,83,68	250,163,106	224	214	0.00163062155905	0.206,0.291,0.229	0.424,0.327,0.38	-0.135
ENSMUSG00000036019	Tmtc2	chr10	-	105254794	105254909	105271498	105271580	105243588	105243652	105303593	105303715	83,77,78	233,178,197	127,53,53	163,77,89	207	240	0.00163062155905	0.292,0.334,0.315	0.475,0.444,0.408	-0.129
ENSMUSG00000031949	Adat1	chr8	-	111972104	111972191	111978038	111978138	111966907	111968544	111979298	111979444	35,51,59	53,47,66	109,62,79	62,30,42	225	212	0.00164814952454	0.384,0.506,0.457	0.624,0.661,0.639	-0.192
ENSMUSG00000027709	Mccc1	chr3	-	35968423	35968473	35972477	35972564	35964326	35964464	35974073	35974290	117,126,129	24,37,49	287,89,82	178,50,42	212	175	0.00170631336976	0.801,0.738,0.685	0.571,0.595,0.617	0.147
ENSMUSG00000021975	Ints9	chr14	+	64992973	64993113	64994981	64995068	64990531	64990594	65007245	65007366	326,284,392	85,114,100	471,274,256	258,130,124	265	212	0.00175910801678	0.754,0.666,0.758	0.594,0.628,0.623	0.111
ENSMUSG00000003992	Ssbp2	chr13	+	91524584	91524657	91564609	91564694	91461049	91461248	91642301	91642391	236,333,223	185,224,206	489,182,224	637,273,227	198	210	0.00192232297856	0.575,0.612,0.534	0.449,0.414,0.511	0.116
ENSMUSG00000028411	Aptx	chr4	-	40695376	40695423	40697216	40697353	40694851	40695136	40703136	40703194	101,76,89	43,33,43	128,73,52	144,51,44	262	172	0.00221548460901	0.607,0.602,0.576	0.369,0.484,0.437	0.165
ENSMUSG00000023022	Lima1	chr15	-	99794408	99794518	99796741	99796799	99783519	99783653	99802110	99802212	229,211,176	614,580,533	230,78,86	379,146,162	183	235	0.00224536493639	0.324,0.318,0.298	0.438,0.407,0.405	-0.103
ENSMUSG00000010505	Myt1	chr2	+	181801814	181801905	181802915	181803029	181801016	181801151	181804926	181805141	0,0,1	1,1,2	60,19,28	70,35,29	216	239	0.0023853833504	0.0,0.0,0.356	0.487,0.375,0.517	-0.341
ENSMUSG00000057406	Whsc1	chr5	+	33864659	33864778	33867573	33867658	33861033	33861178	33868753	33868878	923,749,737	180,211,166	835,552,432	520,195,138	244	210	0.00240135921546	0.815,0.753,0.793	0.58,0.709,0.729	0.114
ENSMUSG00000037270	4932438A13Rik	chr3	+	37022969	37023032	37026230	37026343	37022383	37022474	37028039	37028255	24,17,21	83,74,84	13,1,1	67,46,70	188	238	0.00264941083897	0.268,0.225,0.24	0.197,0.027,0.018	0.164
ENSMUSG00000025920	Stau2	chr1	-	16231002	16231091	16345703	16346011	16228673	16229866	16366078	16366139	300,327,378	87,71,75	642,286,274	103,27,34	433	214	0.00269385850322	0.63,0.695,0.714	0.755,0.84,0.799	-0.118
ENSMUSG00000042605	Atxn2	chr5	+	121781332	121781542	121783856	121784039	121779417	121779596	121785214	121785412	392,303,441	168,166,186	250,196,266	223,148,160	335	308	0.00276849327772	0.682,0.627,0.686	0.508,0.549,0.605	0.111
ENSMUSG00000025150	Cbr2	chr11	-	120730423	120730523	120730617	120730660	120730256	120730321	120730744	120730899	0,1,0	3,8,7	82,28,19	295,173,194	168	225	0.00276849327772	0.0,0.143,0.0	0.271,0.178,0.116	-0.141
ENSMUSG00000037533	Rapgef6	chr11	+	54552789	54552873	54561324	54561394	54546372	54546429	54568352	54568496	16,14,5	56,44,17	44,18,10	35,18,18	209	195	0.0027828559729	0.21,0.229,0.215	0.54,0.483,0.341	-0.237
ENSMUSG00000097216	4932441J04Rik	chr5	-	57661910	57662004	57709694	57709754	57601307	57601470	57717845	57717920	2,1,2	2,0,0	5,0,2	12,9,2	185	219	0.00279311285467	0.542,1.0,1.0	0.33,0.0,0.542	0.557
ENSMUSG00000050323	Ndufaf6	chr4	-	11060860	11060994	11062049	11062152	11059011	11059113	11066650	11066707	39,36,67	184,191,266	155,62,50	398,136,157	228	259	0.00281939211383	0.194,0.176,0.222	0.307,0.341,0.266	-0.107
ENSMUSG00000019854	Reps1	chr10	+	18104153	18104275	18107667	18107748	18096181	18096336	18114398	18114486	468,480,566	268,148,285	889,432,424	664,337,330	247	206	0.00281939211383	0.593,0.73,0.624	0.528,0.517,0.517	0.128
ENSMUSG00000032527	Pccb	chr9	-	100995559	100995680	100999164	100999273	100994567	100994649	101012704	101012815	128,186,156	489,491,586	533,160,189	803,406,424	234	246	0.00285714395578	0.216,0.285,0.219	0.411,0.293,0.319	-0.101
ENSMUSG00000024187	Fam234a	chr17	-	26214327	26214483	26214651	26214727	26213803	26213906	26215184	26215325	93,78,139	214,210,298	220,87,123	239,145,184	201	281	0.00285752651162	0.378,0.342,0.395	0.563,0.456,0.483	-0.129
ENSMUSG00000029074	Ttll10	chr4	-	156047562	156047643	156048291	156048704	156047349	156047482	156050200	156050266	3,5,2	0,0,0	161,122,145	11,8,7	538	206	0.00299662151785	1.0,1.0,1.0	0.849,0.854,0.888	0.136
ENSMUSG00000033411	Ctdspl2	chr2	+	121978891	121979041	121981151	121981364	121977330	121977469	121986948	121987027	185,218,176	412,318,306	424,159,160	425,200,183	275	338	0.00314910518373	0.356,0.457,0.414	0.551,0.494,0.518	-0.112
ENSMUSG00000032470	Mras	chr9	-	99394468	99394622	99411392	99411602	99392945	99393045	99436309	99437381	157,163,129	445,375,449	165,63,52	187,115,103	335	279	0.00314910518373	0.227,0.266,0.193	0.424,0.313,0.296	-0.116
ENSMUSG00000019854	Reps1	chr10	+	18107667	18107748	18114398	18114486	18104153	18104275	18115715	18115817	122,77,152	239,287,326	360,169,201	586,225,252	206	213	0.00314910518373	0.345,0.217,0.325	0.388,0.437,0.452	-0.13
ENSMUSG00000021815	Mss51	chr14	-	20483549	20483643	20484634	20485201	20482863	20483241	20486146	20486271	3,0,5	12,3,15	54,19,18	52,26,12	692	219	0.00323015612081	0.073,0.0,0.095	0.247,0.188,0.322	-0.196
ENSMUSG00000042793	Lgr6	chr1	-	135021774	135021846	135027051	135027267	135005690	135005759	135063620	135063692	7,7,6	2,0,0	69,32,45	27,23,13	341	197	0.00339222972455	0.669,1.0,1.0	0.596,0.446,0.667	0.32
ENSMUSG00000055809	Dnaaf3	chr7	-	4531737	4531880	4532186	4532275	4530773	4530867	4532377	4532453	1,0,4	6,7,28	30,11,8	52,19,17	214	268	0.00344084820428	0.173,0.0,0.152	0.419,0.42,0.371	-0.295
ENSMUSG00000040410	Fbxl4	chr4	+	22376495	22377077	22385906	22386252	22357570	22357681	22390713	22390921	0,0,0	12,9,6	1,5,2	11,5,7	707	471	0.00354458656395	0.0,0.0,0.0	0.057,0.4,0.16	-0.206
ENSMUSG00000044348	Slc25a53	chrX	-	137027989	137028154	137032350	137032500	137015256	137015382	137038165	137038272	6,15,8	5,1,2	31,8,4	1,0,0	275	290	0.00354458656395	0.559,0.941,0.808	0.97,1.0,1.0	-0.221
ENSMUSG00000020882	Cacnb1	chr11	-	98010626	98010646	98011342	98011497	98010295	98010376	98011865	98011942	26,28,29	7,5,2	16,7,9	10,7,8	280	145	0.00372749319078	0.658,0.744,0.882	0.453,0.341,0.368	0.374
ENSMUSG00000025404	R3hdm2	chr10	+	127471767	127472000	127476519	127476698	127464981	127465013	127483975	127484218	264,274,303	691,464,618	482,243,202	403,278,335	358	304	0.00374466089374	0.245,0.334,0.294	0.504,0.426,0.339	-0.132
ENSMUSG00000038116	Phf20	chr2	+	156254225	156254310	156267154	156267542	156251775	156251947	156272541	156272655	71,54,43	465,338,336	143,50,38	275,183,171	210	513	0.00383421832672	0.272,0.281,0.238	0.56,0.4,0.352	-0.174
ENSMUSG00000034724	Cnot6l	chr5	-	96094160	96094318	96098244	96098313	96091583	96091738	96106215	96106305	205,107,118	79,67,58	177,144,112	199,107,83	194	283	0.00389822560242	0.791,0.7,0.748	0.565,0.663,0.663	0.116
ENSMUSG00000021638	Ocln	chr13	-	100539260	100539933	100541067	100541184	100534962	100535124	100552563	100552718	0,1,0	4,5,4	96,41,22	479,201,189	242	798	0.00393810708918	0.0,0.397,0.0	0.398,0.402,0.277	-0.227
ENSMUSG00000028411	Aptx	chr4	-	40695376	40695418	40697216	40697353	40694851	40695136	40703136	40703187	101,76,89	36,29,36	128,73,52	112,43,38	262	167	0.00393810708918	0.641,0.626,0.612	0.421,0.52,0.466	0.157
ENSMUSG00000020572	Nampt	chr12	+	32842684	32842804	32846705	32846846	32840924	32841150	32848616	32848751	295,246,278	679,568,664	845,312,271	833,504,461	245	266	0.0040019019646	0.321,0.32,0.313	0.524,0.402,0.39	-0.121
ENSMUSG00000029814	Igf2bp3	chr6	-	49134846	49134898	49168469	49168518	49134694	49134758	49213266	49213327	266,240,226	77,74,95	237,182,206	232,97,104	174	177	0.0040895629276	0.778,0.767,0.708	0.51,0.656,0.668	0.14
ENSMUSG00000012535	Tnpo3	chr6	-	29582165	29582309	29586037	29586194	29579520	29579696	29588022	29588096	668,544,480	237,194,185	875,414,340	775,243,158	282	269	0.00431840069803	0.729,0.728,0.712	0.519,0.619,0.672	0.12
ENSMUSG00000019854	Reps1	chr10	+	18104153	18104275	18107670	18107748	18096181	18096336	18114398	18114486	468,480,566	256,139,268	889,432,424	621,317,304	247	203	0.00431840069803	0.6,0.739,0.634	0.541,0.528,0.534	0.123
ENSMUSG00000017550	Atad5	chr11	+	80103296	80103341	80106253	80106438	80101883	80101908	80108482	80108637	3,1,4	22,24,24	1,0,0	72,21,24	170	310	0.00453324789322	0.199,0.071,0.233	0.025,0.0,0.0	0.159
ENSMUSG00000037572	Wdhd1	chr14	-	47263438	47263623	47265673	47265858	47261339	47261581	47266980	47267173	387,311,364	132,117,114	321,200,216	252,109,97	310	310	0.00457267589134	0.746,0.727,0.762	0.56,0.647,0.69	0.113
ENSMUSG00000031169	Porcn	chrX	-	8203158	8203289	8204195	8204317	8201175	8201276	8205564	8205733	7,5,1	6,0,2	5,2,10	0,0,0	247	256	0.00470358824135	0.547,1.0,0.341	1.0,1.0,1.0	-0.371
ENSMUSG00000030500	Slc17a6	chr7	+	51646186	51646274	51649151	51649238	51645004	51645119	51658677	51658820	0,1,0	1,6,1	27,13,6	97,39,28	213	212	0.00477250583551	0.0,0.142,0.0	0.217,0.249,0.176	-0.167
ENSMUSG00000036817	Sun1	chr5	+	139230772	139230838	139231126	139231237	139226705	139226885	139233470	139233569	61,56,43	90,119,95	50,36,37	351,96,122	191	236	0.00482589051453	0.456,0.368,0.359	0.15,0.317,0.273	0.148
ENSMUSG00000002250	Ppard	chr17	+	28286260	28286467	28295340	28295495	28237011	28237095	28297085	28297224	144,150,136	104,87,94	100,73,62	143,75,61	332	280	0.00488281799226	0.539,0.593,0.55	0.371,0.451,0.462	0.133
ENSMUSG00000032295	Man2c1	chr9	+	57139610	57139708	57139869	57139964	57139245	57139401	57140198	57140303	173,129,166	100,74,126	190,151,135	213,149,130	223	220	0.00492384431414	0.631,0.632,0.565	0.468,0.5,0.506	0.118
ENSMUSG00000057751	Megf6	chr4	+	154270401	154270530	154270724	154270751	154269892	154270021	154271610	154271739	217,293,332	103,118,184	263,119,119	60,34,42	254	152	0.00492811612435	0.558,0.598,0.519	0.724,0.677,0.629	-0.118
ENSMUSG00000046110	Serinc4	chr2	-	121453708	121453804	121453997	121454209	121453481	121453608	121454943	121455037	4,5,4	1,0,0	14,5,10	7,0,3	337	221	0.00511978323057	0.724,1.0,1.0	0.567,1.0,0.686	0.157
ENSMUSG00000036672	Cenpt	chr8	-	105846315	105846391	105846647	105846800	105845259	105845436	105846983	105847178	213,240,296	300,276,351	579,199,248	417,203,175	278	201	0.00515258486548	0.339,0.386,0.379	0.501,0.415,0.506	-0.106
ENSMUSG00000031169	Porcn	chrX	-	8201657	8201672	8203025	8203043	8201443	8201569	8203158	8203289	23,17,15	0,0,0	16,10,9	0,8,1	143	140	0.00516984093914	1.0,1.0,1.0	1.0,0.55,0.898	0.184
ENSMUSG00000040594	Ranbp17	chr11	-	33337854	33337914	33404037	33404199	33329470	33329544	33441802	33441938	4,18,6	0,1,0	28,10,13	7,1,1	287	185	0.0051750906531	1.0,0.921,1.0	0.721,0.866,0.893	0.147
ENSMUSG00000032387	Rbpms2	chr9	+	65649966	65650005	65650561	65650624	65649348	65649426	65650932	65651083	9,17,17	37,29,37	9,2,10	4,1,6	164	188	0.0052406030757	0.218,0.402,0.345	0.721,0.696,0.656	-0.369
ENSMUSG00000025786	Zdhhc3	chr9	-	123084213	123084310	123089031	123089156	123080350	123080481	123098922	123098974	23,19,27	3,9,6	55,19,8	2,2,0	250	222	0.0052406030757	0.872,0.652,0.8	0.961,0.894,1.0	-0.177
ENSMUSG00000042870	Tom1	chr8	+	75051507	75051657	75052149	75052296	75047992	75048077	75054576	75054693	10,3,10	0,0,1	9,4,5	9,1,0	275	272	0.0053862424773	1.0,1.0,0.908	0.497,0.798,1.0	0.204
ENSMUSG00000034192	Lsm3	chr6	+	91517047	91517158	91519548	91519644	91515927	91516078	91522240	91522625	916,1006,1074	929,1092,1277	1363,590,586	3172,837,840	236	221	0.00539295737844	0.48,0.463,0.441	0.287,0.398,0.395	0.101
ENSMUSG00000020032	Nuak1	chr10	-	84393991	84394143	84409615	84409736	84392255	84392321	84440114	84440597	158,172,108	60,74,49	341,178,93	262,103,67	246	277	0.00549609953476	0.748,0.724,0.713	0.594,0.661,0.61	0.107
ENSMUSG00000028047	Thbs3	chr3	+	89223404	89223523	89223630	89223683	89223002	89223162	89223959	89224153	281,240,354	138,95,177	43,49,45	48,32,46	244	178	0.00564215664388	0.598,0.648,0.593	0.395,0.528,0.416	0.167
ENSMUSG00000066113	Adamtsl1	chr4	+	86243716	86243767	86247970	86248175	86232552	86232691	86249762	86249910	21,22,12	59,55,44	1,0,1	6,3,10	176	330	0.00582980138822	0.4,0.429,0.338	0.238,0.0,0.158	0.257
ENSMUSG00000038126	Mphosph9	chr5	-	124260934	124261035	124261921	124262042	124259967	124260215	124262888	124263035	97,71,71	36,25,33	89,46,42	86,31,28	246	226	0.0058509177806	0.712,0.723,0.664	0.487,0.577,0.579	0.152
ENSMUSG00000032067	Pts	chr9	-	50524722	50524779	50525261	50525284	50522528	50522599	50526869	50526949	17,20,19	99,100,113	138,33,37	326,116,125	148	182	0.00587168577543	0.174,0.197,0.171	0.342,0.259,0.267	-0.109
ENSMUSG00000039046	Usp6nl	chr2	+	6336367	6336459	6391054	6391122	6322771	6322954	6400279	6400319	20,18,6	4,7,7	39,11,24	2,1,2	217	193	0.00593641355878	0.816,0.696,0.433	0.945,0.907,0.914	-0.274
ENSMUSG00000034334	Fam151b	chr13	-	92466976	92467112	92473962	92474128	92449621	92450252	92477827	92477953	9,13,6	79,67,86	16,12,14	61,34,28	291	261	0.00594878126275	0.093,0.148,0.059	0.19,0.24,0.31	-0.147
ENSMUSG00000005362	Crbn	chr6	-	106790831	106790991	106794187	106794337	106784416	106784479	106794994	106795197	316,262,275	90,99,82	617,249,220	433,122,89	275	285	0.00603818945237	0.784,0.733,0.777	0.596,0.679,0.719	0.1
ENSMUSG00000003992	Ssbp2	chr13	+	91564609	91564694	91642301	91642391	91539334	91539396	91664117	91664177	519,498,532	354,257,381	1069,416,379	814,469,415	210	215	0.00603818945237	0.6,0.665,0.588	0.573,0.476,0.483	0.107
ENSMUSG00000074513	Arfip1	chr3	-	84527685	84527798	84534586	84534695	84519481	84519703	84547933	84548035	264,247,195	166,206,155	501,221,174	636,203,231	234	238	0.00606164109784	0.618,0.549,0.561	0.445,0.525,0.434	0.108
ENSMUSG00000078484	Klhl17	chr4	-	156230504	156230686	156230900	156230974	156229043	156230262	156231084	156231173	34,43,49	253,214,361	107,33,49	197,121,215	199	307	0.00607130356583	0.172,0.237,0.173	0.456,0.296,0.26	-0.143
ENSMUSG00000023010	Tmbim6	chr15	+	99393694	99393730	99399656	99399871	99392985	99393040	99401579	99401663	6,7,7	9,13,11	10,1,3	45,34,24	161	340	0.00615301738304	0.585,0.532,0.573	0.319,0.058,0.209	0.368
ENSMUSG00000030852	Tacc2	chr7	+	130621720	130626841	130663015	130663141	130601836	130601937	130716702	130716839	0,0,0	6,5,6	6,2,10	4,4,1	5246	251	0.00615301738304	0.0,0.0,0.0	0.067,0.023,0.324	-0.138
ENSMUSG00000038000	Acd	chr8	-	105700281	105700402	105700446	105700540	105700003	105700048	105700702	105700839	180,186,132	112,118,107	332,128,97	156,41,40	219	246	0.00621779974509	0.644,0.639,0.581	0.705,0.778,0.731	-0.117
ENSMUSG00000026034	Clk1	chr1	-	58417266	58417383	58419666	58419733	58414589	58414684	58421082	58421308	51,40,27	20,17,12	86,32,21	88,24,38	192	242	0.00623538689365	0.763,0.748,0.739	0.552,0.627,0.411	0.22
ENSMUSG00000003269	Cyth2	chr7	-	45812179	45812298	45812846	45812913	45811528	45811609	45813008	45813156	602,614,737	483,493,651	860,470,528	1459,530,570	192	244	0.00633344204147	0.613,0.613,0.59	0.428,0.53,0.541	0.106
ENSMUSG00000001120	Pcbp3	chr10	-	76785070	76785214	76788390	76788519	76781831	76781873	76789737	76789869	81,67,109	42,9,34	170,57,54	20,3,9	254	269	0.00637431747868	0.671,0.887,0.772	0.9,0.953,0.864	-0.129
ENSMUSG00000015027	Galns	chr8	-	122581050	122581168	122584911	122585033	122578241	122579197	122591437	122591540	66,49,65	22,26,36	88,45,45	83,39,48	247	243	0.00660386510055	0.747,0.65,0.64	0.511,0.532,0.48	0.171
ENSMUSG00000009739	Pou6f1	chr15	-	100584030	100584159	100585874	100586128	100583227	100583431	100586643	100586772	82,67,66	83,62,69	20,23,19	67,35,34	379	254	0.00681519129925	0.398,0.42,0.391	0.167,0.306,0.272	0.155
ENSMUSG00000054874	Pcnx3	chr19	-	5679967	5680000	5680242	5680396	5679569	5679741	5681431	5681574	160,155,158	114,107,110	263,116,141	90,56,67	279	158	0.00684986567224	0.443,0.451,0.449	0.623,0.54,0.544	-0.121
ENSMUSG00000039463	Slc9a8	chr2	+	167465340	167465457	167467684	167467767	167451154	167451350	167468963	167469075	36,23,30	67,50,59	20,21,16	132,66,55	242	208	0.00691074690497	0.316,0.283,0.304	0.115,0.215,0.2	0.124
ENSMUSG00000039046	Usp6nl	chr2	+	6336367	6336459	6391054	6391122	6322666	6322954	6394472	6394555	19,18,6	87,98,70	40,11,24	92,44,44	217	193	0.00708987001742	0.163,0.14,0.071	0.279,0.182,0.327	-0.138
ENSMUSG00000063889	Crem	chr18	-	3276693	3276729	3287903	3288092	3273421	3273578	3337379	3337589	3,5,2	11,6,15	2,6,3	3,0,0	314	161	0.00714295227691	0.123,0.299,0.064	0.255,1.0,1.0	-0.59
ENSMUSG00000031511	Arhgef7	chr8	+	11758430	11758517	11781154	11781239	11728104	11728416	11782524	11782655	83,100,56	186,153,158	57,23,19	214,103,76	212	210	0.0071853678622	0.307,0.393,0.26	0.209,0.181,0.198	0.124
ENSMUSG00000062981	Mrpl42	chr10	-	95490245	95490412	95493630	95493715	95480805	95480977	95496823	95496887	958,773,1263	647,760,945	1133,588,582	2725,800,594	210	292	0.00764170880372	0.673,0.586,0.65	0.366,0.505,0.577	0.154
ENSMUSG00000038685	Rtel1	chr2	+	181351026	181351173	181351251	181351367	181350634	181350712	181351575	181351953	124,116,144	89,99,112	198,73,74	279,91,78	272	241	0.00764170880372	0.552,0.509,0.533	0.386,0.415,0.457	0.112
ENSMUSG00000018160	Med1	chr11	-	98163799	98164001	98166255	98166374	98161143	98161239	98166698	98166823	384,294,322	94,95,97	245,170,209	194,98,67	244	327	0.00766934789777	0.846,0.806,0.816	0.629,0.699,0.807	0.111
ENSMUSG00000032527	Pccb	chr9	-	100994567	100994649	100999164	100999273	100987780	100987904	101012704	101012815	128,188,156	314,302,378	531,160,191	496,240,284	234	207	0.00800718719595	0.265,0.355,0.267	0.486,0.371,0.373	-0.114
ENSMUSG00000039218	Srrm2	chr17	+	23822412	23822700	23823790	23823904	23815121	23821690	23824015	23824120	607,517,1139	390,413,812	672,519,796	1224,526,712	413	239	0.00800718719595	0.474,0.42,0.448	0.241,0.363,0.393	0.115
ENSMUSG00000056763	Cspp1	chr1	+	10113602	10113707	10116613	10116731	10112875	10113022	10126339	10126479	163,128,184	93,88,87	173,82,110	182,60,116	230	243	0.00815210987242	0.649,0.606,0.691	0.501,0.591,0.5	0.118
ENSMUSG00000023050	Map3k12	chr15	-	102503488	102503647	102503724	102503883	102502636	102502745	102504114	102504306	101,89,106	371,278,447	236,98,94	342,220,278	284	284	0.00886994484893	0.214,0.243,0.192	0.408,0.308,0.253	-0.107
ENSMUSG00000024330	Col11a2	chr17	+	34046439	34046502	34047097	34047277	34045770	34045848	34049618	34049678	4,5,1	10,13,7	1,1,0	10,5,12	188	305	0.00901808793649	0.394,0.384,0.188	0.14,0.245,0.0	0.194
ENSMUSG00000029661	Col1a2	chr6	+	4524501	4524555	4524875	4524929	4524116	4524170	4525881	4525926	596,750,709	1724,1977,2123	81,19,34	111,39,64	179	179	0.00948655000381	0.257,0.275,0.25	0.422,0.328,0.347	-0.105
ENSMUSG00000024998	Plce1	chr19	+	38726767	38727006	38728682	38728744	38724909	38725046	38728826	38728992	16,17,16	31,19,33	48,25,25	21,18,21	364	187	0.00948655000381	0.21,0.315,0.199	0.54,0.416,0.379	-0.204
ENSMUSG00000059439	Bcas3	chr11	+	85495827	85495961	85509427	85509692	85482642	85482736	85531792	85531943	74,84,91	98,135,194	158,77,116	139,95,96	259	390	0.00952952664089	0.532,0.484,0.414	0.631,0.55,0.645	-0.132
ENSMUSG00000021592	Arsk	chr13	-	76072099	76072271	76074774	76075051	76066634	76066859	76091657	76091817	95,80,65	51,51,54	73,32,35	80,43,49	402	297	0.00957947121492	0.579,0.537,0.471	0.403,0.355,0.345	0.161
ENSMUSG00000074358	Ccdc61	chr7	-	18892997	18893073	18893184	18893348	18892437	18892583	18893778	18893849	53,55,44	59,49,56	57,20,49	146,59,71	289	201	0.00957947121492	0.385,0.438,0.353	0.214,0.191,0.324	0.149
ENSMUSG00000029578	Wipi2	chr5	+	142638201	142638284	142655847	142656017	142629541	142629832	142658191	142658288	125,205,86	1089,831,899	365,104,161	753,543,647	208	295	0.00973378881847	0.14,0.259,0.119	0.407,0.214,0.261	-0.121
ENSMUSG00000040187	Arntl2	chr6	+	146823093	146823244	146825166	146825228	146822588	146822695	146827215	146827324	25,21,25	3,6,11	24,2,4	1,1,0	276	187	0.010106747294	0.85,0.703,0.606	0.942,0.575,1.0	-0.119
ENSMUSG00000018449	Rpain	chr11	+	70973801	70973913	70974899	70975040	70973014	70973075	70977657	70977833	91,79,97	426,256,437	298,94,102	363,249,297	237	266	0.0101640663362	0.193,0.257,0.199	0.48,0.298,0.278	-0.136
ENSMUSG00000038510	Rpf2	chr10	-	40225296	40225441	40227558	40227661	40223426	40223920	40233107	40233207	110,223,136	771,747,945	761,147,136	1090,516,481	228	270	0.0104120645365	0.145,0.261,0.146	0.453,0.252,0.251	-0.135
ENSMUSG00000019978	Epb41l2	chr10	+	25493566	25493629	25495444	25495591	25488950	25489093	25501823	25502387	81,125,120	131,150,169	29,8,22	99,40,43	188	272	0.0104126972907	0.472,0.547,0.507	0.298,0.224,0.425	0.193
ENSMUSG00000033852	Gm28042	chr2	+	120030815	120030872	120031306	120031402	120030288	120030542	120031574	120031651	91,90,96	58,56,74	160,58,61	179,60,79	182	221	0.0105704212003	0.656,0.661,0.612	0.52,0.54,0.484	0.128
ENSMUSG00000079334	Nat6	chr9	+	107579099	107579385	107580456	107580935	107578886	107578970	107582816	107583519	34,33,29	177,158,216	62,41,53	216,136,156	411	604	0.0108839100847	0.22,0.235,0.165	0.297,0.307,0.333	-0.106
ENSMUSG00000039753	Fbxl5	chr5	-	43758221	43758944	43759742	43759825	43750605	43751010	43760706	43760855	62,61,71	206,216,223	292,80,79	488,193,193	208	848	0.0108839100847	0.551,0.535,0.565	0.709,0.628,0.625	-0.104
ENSMUSG00000052752	Traf7	chr17	-	24514124	24514217	24516504	24516599	24513898	24513932	24518741	24518799	273,200,242	203,176,197	265,171,162	696,210,179	220	218	0.0115791744724	0.571,0.53,0.549	0.274,0.447,0.473	0.152
ENSMUSG00000047804	Akap10	chr11	-	61903906	61904030	61904774	61904859	61900309	61900446	61909847	61909946	47,43,33	125,91,107	115,51,44	164,76,71	210	249	0.0115791744724	0.308,0.359,0.268	0.454,0.443,0.424	-0.129
ENSMUSG00000027474	Ccm2l	chr2	+	153074771	153074907	153076400	153076464	153071757	153072212	153078481	153078611	17,13,21	13,13,18	0,1,0	2,0,3	261	189	0.0116434411551	0.486,0.42,0.458	0.0,1.0,0.0	0.121
ENSMUSG00000022338	Eny2	chr15	+	44429559	44429636	44432437	44432508	44428110	44428242	44433898	44433973	837,1211,1190	376,442,487	1487,629,585	1458,354,308	202	196	0.0117175255106	0.684,0.727,0.703	0.497,0.633,0.648	0.112
ENSMUSG00000027620	Rbm39	chr2	-	156174096	156174168	156178879	156178952	156172827	156173022	156179176	156179240	178,157,123	226,114,199	397,118,164	123,76,119	198	197	0.0117349126153	0.439,0.578,0.381	0.763,0.607,0.578	-0.183
ENSMUSG00000026743	Mllt10	chr2	+	18082510	18082725	18092783	18092834	18071124	18071204	18109781	18109891	32,19,20	1,0,1	30,42,20	4,0,8	340	176	0.0117543672107	0.943,1.0,0.912	0.795,1.0,0.564	0.165
ENSMUSG00000002718	Cse1l	chr2	+	166928957	166929023	166929894	166929987	166927712	166927842	166930581	166930666	829,798,726	283,347,295	731,532,516	1180,337,297	191	218	0.0118471014766	0.77,0.724,0.737	0.414,0.643,0.665	0.17
ENSMUSG00000010505	Myt1	chr2	+	181811164	181811227	181811354	181811423	181810244	181810399	181815048	181815111	2,4,2	0,1,1	70,31,25	51,24,12	188	194	0.0118758556539	1.0,0.805,0.674	0.586,0.571,0.683	0.213
ENSMUSG00000012296	Tjap1	chr17	-	46271799	46271929	46282345	46282439	46264882	46264978	46282959	46283026	215,198,263	154,131,169	221,143,168	308,145,144	219	255	0.0120362862704	0.619,0.638,0.644	0.455,0.535,0.576	0.112
ENSMUSG00000000037	Scml2	chrX	+	161215179	161215263	161221665	161221749	161209608	161209683	161223156	161223240	0,0,1	5,4,7	1,1,3	2,3,0	209	209	0.0120609964727	0.0,0.0,0.125	0.333,0.25,1.0	-0.486
ENSMUSG00000033557	Fam20b	chr1	-	156690476	156690648	156698726	156698836	156687355	156687547	156702398	156702485	92,142,98	402,301,306	313,112,101	475,214,218	235	297	0.0120699590384	0.224,0.374,0.288	0.454,0.398,0.369	-0.112
ENSMUSG00000028603	Scp2	chr4	-	108055438	108055568	108071256	108071410	108047589	108047669	108074355	108074463	56,77,59	82,62,112	138,48,55	505,127,107	279	255	0.0122021898427	0.384,0.532,0.325	0.2,0.257,0.32	0.155
ENSMUSG00000034022	Cpsf1	chr15	-	76601105	76601186	76601262	76601337	76600937	76601027	76601403	76601498	82,113,126	160,190,191	246,104,149	296,124,135	200	206	0.0123680895667	0.345,0.38,0.405	0.461,0.463,0.532	-0.109
ENSMUSG00000027353	Mcm8	chr2	+	132817704	132817788	132819602	132819685	132817073	132817245	132819978	132820128	75,53,54	173,112,116	258,75,64	246,100,108	209	208	0.0125753705965	0.301,0.32,0.317	0.511,0.427,0.371	-0.124
ENSMUSG00000049606	Zfp644	chr5	-	106681903	106682013	106690670	106690877	106666784	106666845	106695642	106695699	18,12,12	0,1,0	30,10,15	4,3,1	332	235	0.0125912350105	1.0,0.895,1.0	0.841,0.702,0.914	0.146
ENSMUSG00000035620	Ric8b	chr10	+	84980047	84980192	84992119	84992264	84970728	84970824	85015075	85016446	191,159,205	256,219,302	428,187,131	274,165,150	270	270	0.0125992573663	0.427,0.421,0.404	0.61,0.531,0.466	-0.118
ENSMUSG00000033147	Slc22a15	chr3	-	101883459	101883589	101897109	101897274	101880008	101880224	101897936	101898069	25,27,27	0,3,6	31,15,15	12,5,10	290	255	0.0126605551542	1.0,0.888,0.798	0.694,0.725,0.569	0.233
ENSMUSG00000028926	Cdk14	chr5	-	5036425	5036546	5092957	5093081	5010832	5010926	5103791	5103854	457,438,368	107,138,100	253,171,144	170,74,48	249	246	0.0127558433348	0.808,0.758,0.784	0.595,0.695,0.748	0.104
ENSMUSG00000052752	Traf7	chr17	-	24514124	24514217	24514712	24514829	24513898	24513932	24516504	24516599	750,651,670	237,207,230	703,499,454	780,245,210	242	218	0.0127568220454	0.74,0.739,0.724	0.448,0.647,0.661	0.149
ENSMUSG00000021629	Slc30a5	chr13	-	100821118	100821206	100824915	100825001	100818125	100818213	100826451	100826518	151,129,132	304,254,239	290,118,137	304,187,169	211	213	0.0128989283943	0.334,0.339,0.358	0.491,0.389,0.45	-0.1
ENSMUSG00000020903	Stx8	chr11	+	68020905	68020998	68109276	68109378	68011314	68011439	68203705	68207148	373,313,471	163,174,184	597,278,281	628,182,163	218	227	0.0128989283943	0.704,0.652,0.727	0.497,0.614,0.642	0.11
ENSMUSG00000040473	Cfap69	chr5	-	5618947	5619069	5619166	5619215	5617168	5617385	5621919	5622043	0,0,1	5,3,4	6,3,0	28,6,14	174	247	0.0129997858676	0.0,0.0,0.262	0.233,0.415,0.0	-0.129
ENSMUSG00000026037	Orc2	chr1	-	58467650	58467712	58469667	58469839	58465994	58466113	58470939	58471086	283,223,300	618,496,648	819,248,223	660,410,353	297	187	0.0130371550554	0.224,0.221,0.226	0.439,0.276,0.285	-0.11
ENSMUSG00000075703	Ept1	chr5	+	30264274	30264455	30265337	30265523	30263070	30263119	30266900	30272427	62,94,45	176,165,145	163,65,77	223,103,106	306	311	0.0130599138682	0.264,0.367,0.24	0.426,0.391,0.425	-0.124
ENSMUSG00000003992	Ssbp2	chr13	+	91539334	91539396	91564609	91564694	91524584	91524657	91664117	91664177	85,135,98	252,215,250	257,76,106	248,134,119	187	210	0.0137025831585	0.275,0.414,0.306	0.538,0.389,0.5	-0.144
ENSMUSG00000036377	C530008M17Rik	chr5	+	76822465	76822637	76848816	76848981	76759585	76759731	76851335	76851404	103,110,97	91,83,81	137,91,87	199,123,96	297	290	0.0143599014304	0.525,0.564,0.539	0.402,0.419,0.469	0.113
ENSMUSG00000030670	Cyp2r1	chr7	-	114552720	114552810	114554590	114554732	114551752	114552082	114562732	114562962	2,5,1	12,8,13	1,0,0	10,1,9	267	215	0.014506872941	0.118,0.335,0.058	0.075,0.0,0.0	0.145
ENSMUSG00000070808	Gltscr1	chr7	-	15996400	15996443	15999393	15999494	15987478	15989440	16047895	16047921	13,24,16	9,12,12	16,15,17	4,3,1	226	168	0.014555303441	0.518,0.598,0.498	0.748,0.788,0.927	-0.283
ENSMUSG00000033943	Mga	chr2	+	119960339	119960451	119960725	119960959	119958156	119958363	119961793	119961970	275,235,231	168,124,144	201,171,176	249,160,125	237	359	0.014611353045	0.713,0.742,0.708	0.55,0.618,0.681	0.105
ENSMUSG00000038379	Ttk	chr9	+	83835770	83835924	83839199	83839413	83834717	83834759	83839725	83839832	74,87,40	266,254,209	215,62,87	426,185,142	279	339	0.015275759972	0.253,0.294,0.189	0.38,0.289,0.427	-0.12
ENSMUSG00000057335	Cep170	chr1	-	176761350	176761500	176769232	176769526	176758396	176758517	176769712	176769870	235,168,183	193,181,122	87,74,67	165,90,80	419	275	0.0153927935273	0.444,0.379,0.496	0.257,0.35,0.355	0.119
ENSMUSG00000054387	Mdm4	chr1	-	133011064	133011198	133012636	133012714	133009136	133009192	133018776	133018884	91,66,61	185,137,79	52,38,30	186,107,94	203	259	0.0161052888739	0.386,0.381,0.496	0.263,0.312,0.289	0.133
ENSMUSG00000029822	Osbpl3	chr6	-	50346010	50346103	50346327	50346431	50344873	50345030	50347365	50347489	44,37,48	39,30,37	236,103,105	124,41,41	229	218	0.0163114909994	0.518,0.54,0.553	0.644,0.705,0.709	-0.149
ENSMUSG00000063594	Gng8	chr7	+	16892449	16892511	16893120	16893219	16892270	16892356	16894941	16895027	29,40,40	8,4,8	43,12,14	27,6,5	187	224	0.0168397456022	0.813,0.923,0.857	0.656,0.706,0.77	0.154
ENSMUSG00000097585	E230029C05Rik	chr7	+	89983222	89983425	89985766	89985867	89980722	89981329	89986191	89986360	4,1,6	3,0,3	1,3,2	17,11,7	328	226	0.0170142521561	0.479,1.0,0.579	0.039,0.158,0.164	0.566
ENSMUSG00000062991	Nrg1	chr8	-	31837669	31837728	31838260	31838328	31826252	31826355	31849309	31849439	7,5,2	5,3,1	32,12,13	102,38,34	193	184	0.0170523602463	0.572,0.614,0.656	0.23,0.231,0.267	0.371
ENSMUSG00000021495	Fam193b	chr13	-	55555982	55556225	55564519	55564580	55542783	55543789	55569704	55571120	38,28,46	21,17,25	77,31,44	79,55,43	186	368	0.0170523602463	0.782,0.765,0.785	0.659,0.527,0.669	0.159
ENSMUSG00000052423	B4galt3	chr1	+	171270582	171270689	171270991	171271105	171270342	171270414	171271202	171271373	6,7,4	0,3,1	9,1,4	13,4,3	232	239	0.0171460203087	1.0,0.706,0.805	0.416,0.205,0.579	0.437
ENSMUSG00000026932	Nacc2	chr2	-	26064453	26064618	26089542	26090482	26061572	26061670	26122688	26122818	14,7,1	3,4,1	5,3,10	0,0,2	1065	290	0.017412588163	0.56,0.323,0.214	1.0,1.0,0.577	-0.493
ENSMUSG00000039671	Zmynd8	chr2	-	165839997	165840090	165851999	165852148	165838811	165838899	165875704	165875775	284,306,310	170,189,259	321,228,321	471,221,278	274	218	0.0176055284206	0.571,0.563,0.488	0.352,0.451,0.479	0.113
ENSMUSG00000061527	Krt5	chr15	-	101710738	101710799	101711528	101711743	101710535	101710631	101712273	101712891	8,13,12	1,4,2	6103,2571,2556	4416,1799,1871	340	186	0.017606792238	0.814,0.64,0.766	0.431,0.439,0.428	0.307
ENSMUSG00000002147	Stat6	chr10	+	127658196	127658260	127658356	127658461	127657555	127657702	127658628	127658700	29,30,30	112,105,136	73,38,36	137,90,98	189	230	0.0182383718872	0.24,0.258,0.212	0.393,0.339,0.309	-0.11
ENSMUSG00000030126	Tmcc1	chr6	-	116042870	116043805	116133766	116134457	116024801	116024937	116138194	116138250	35,55,20	203,163,187	146,40,41	355,140,100	816	1060	0.018284373956	0.183,0.305,0.122	0.348,0.271,0.348	-0.119
ENSMUSG00000024735	Prpf19	chr19	+	10898925	10899124	10899369	10899432	10897816	10897893	10900174	10900216	420,362,427	349,331,456	367,230,245	905,313,256	324	188	0.0183146669152	0.411,0.388,0.352	0.19,0.299,0.357	0.102
ENSMUSG00000056476	Med12l	chr3	+	59297789	59297946	59301279	59301375	59296004	59296234	59312852	59312934	17,15,8	10,6,5	33,50,30	50,63,46	282	221	0.0194392418726	0.571,0.662,0.556	0.341,0.383,0.338	0.242
ENSMUSG00000014077	Chp1	chr2	+	119571767	119571895	119580694	119580756	119566649	119566730	119584529	119584652	259,254,222	163,180,148	265,141,122	407,141,99	253	187	0.0196971722601	0.54,0.511,0.526	0.325,0.425,0.477	0.117
ENSMUSG00000074272	Ceacam1	chr7	-	25465467	25465520	25466316	25466437	25464848	25464880	25471797	25472073	6,1,1	3,3,3	22,15,10	3,0,4	246	178	0.0197302243922	0.591,0.194,0.194	0.841,1.0,0.644	-0.502
ENSMUSG00000035696	Rnf38	chr4	-	44158902	44159052	44187448	44187519	44152433	44152553	44233542	44233789	66,58,48	70,24,38	52,37,51	74,72,69	196	275	0.0197409473604	0.57,0.772,0.639	0.496,0.419,0.509	0.186
ENSMUSG00000032384	Csnk1g1	chr9	+	66012746	66012854	66019801	66019912	66010421	66010570	66032238	66032345	137,91,99	30,34,25	148,122,96	120,59,35	233	236	0.0198906109428	0.822,0.731,0.8	0.555,0.677,0.735	0.129
ENSMUSG00000021363	Mak	chr13	-	41030016	41030136	41032524	41032599	41025119	41026562	41034753	41034885	0,0,0	8,2,5	2,3,2	19,13,19	200	245	0.0200372154218	0.0,0.0,0.0	0.114,0.22,0.114	-0.149
ENSMUSG00000026393	Nek7	chr1	-	138498575	138498689	138502570	138502665	138482874	138487110	138515624	138515732	69,66,54	281,240,210	359,87,98	508,262,256	220	239	0.0201430739408	0.211,0.23,0.218	0.434,0.265,0.294	-0.111
ENSMUSG00000021493	Pdlim7	chr13	-	55506305	55506367	55507329	55507366	55505933	55506168	55507487	55507624	92,119,121	122,73,139	208,86,97	65,73,19	162	187	0.0205250156154	0.465,0.653,0.501	0.787,0.576,0.855	-0.2
ENSMUSG00000062270	Morf4l1	chr9	-	90107234	90107302	90110125	90110172	90102299	90102386	90114535	90114715	3,2,8	18,8,7	3,0,0	23,6,7	172	193	0.0205250156154	0.158,0.219,0.562	0.128,0.0,0.0	0.27
ENSMUSG00000057554	Lgals8	chr13	-	12451400	12451427	12452721	12452778	12448418	12448507	12453284	12453404	60,70,62	3,2,3	44,17,33	21,2,1	182	152	0.0206524217014	0.944,0.967,0.945	0.636,0.877,0.965	0.126
ENSMUSG00000019880	Rspo3	chr10	-	29504580	29504727	29506387	29506579	29499931	29500129	29535231	29535867	121,208,106	292,245,377	2,0,1	13,4,2	317	272	0.0206524217014	0.262,0.421,0.194	0.117,0.0,0.3	0.153
ENSMUSG00000014470	Rnf166	chr8	-	122467961	122468069	122468239	122468354	122466146	122467234	122468613	122468726	305,250,333	151,137,174	283,141,189	322,126,114	240	233	0.0206524217014	0.662,0.639,0.65	0.46,0.521,0.617	0.118
ENSMUSG00000026516	Nvl	chr1	-	181117435	181117685	181123866	181123984	181114082	181114301	181126937	181127039	491,419,486	244,227,200	532,305,283	697,211,170	243	375	0.0207265132095	0.756,0.74,0.789	0.541,0.69,0.72	0.111
ENSMUSG00000059974	Ntm	chr9	-	29000704	29000737	29006253	29006289	28996230	28996634	29009225	29009377	4,1,2	16,18,8	0,0,0	9,13,9	161	158	0.0207798783237	0.197,0.052,0.197	0.0,0.0,0.0	0.149
ENSMUSG00000030276	Ttll3	chr6	+	113408904	113409340	113412788	113413059	113407175	113407419	113413862	113414562	31,21,36	18,18,22	58,25,45	13,8,15	561	396	0.0209226158401	0.549,0.452,0.536	0.759,0.688,0.679	-0.196
ENSMUSG00000006731	B4galnt1	chr10	+	127167700	127167881	127169743	127169842	127167501	127167542	127169977	127170168	19,20,42	93,47,93	74,27,33	83,51,54	306	224	0.0209226158401	0.13,0.238,0.248	0.395,0.279,0.309	-0.122
ENSMUSG00000030881	Arfip2	chr7	-	105639008	105639105	105639324	105639465	105638208	105638327	105640244	105640326	674,833,613	803,682,856	1843,778,774	904,605,647	266	222	0.0209955489842	0.412,0.505,0.374	0.63,0.518,0.5	-0.119
ENSMUSG00000022555	Dgat1	chr15	-	76502818	76502884	76502958	76503071	76502643	76502731	76503153	76503198	74,67,74	65,61,83	218,56,76	129,36,41	238	191	0.0220707389735	0.477,0.468,0.417	0.576,0.555,0.598	-0.122
ENSMUSG00000033502	Cdc14a	chr3	-	116366626	116366706	116392821	116392914	116351205	116351272	116422566	116422649	5,9,9	18,41,33	7,3,4	93,46,39	218	205	0.0221294615347	0.207,0.171,0.204	0.066,0.058,0.088	0.123
ENSMUSG00000041757	Plekha6	chr1	+	133274792	133274879	133279372	133279453	133273857	133274374	133280338	133280407	5,12,3	4,0,3	78,40,36	1,3,0	212	206	0.0221504450474	0.548,1.0,0.493	0.987,0.928,1.0	-0.291
ENSMUSG00000022177	Haus4	chr14	-	54545725	54545822	54548865	54549000	54544204	54544350	54549668	54549800	263,245,344	75,85,99	354,168,151	256,69,62	260	222	0.0222858521861	0.75,0.711,0.748	0.541,0.675,0.675	0.106
ENSMUSG00000024099	Ndufv2	chr17	-	66089430	66089493	66091863	66091929	66089231	66089348	66101414	66101559	499,490,450	361,507,463	1021,317,429	1912,426,466	191	188	0.0225290289405	0.576,0.488,0.489	0.345,0.423,0.475	0.103
ENSMUSG00000025786	Zdhhc3	chr9	-	123084213	123084310	123089031	123089156	123080350	123080481	123100258	123100592	28,23,24	8,4,7	49,20,14	1,0,4	250	222	0.0225290289405	0.757,0.836,0.753	0.978,1.0,0.757	-0.13
ENSMUSG00000033102	Cdc14b	chr13	-	64201331	64201448	64209106	64209204	64195359	64196675	64209925	64210085	193,108,151	100,78,55	172,103,86	165,80,76	223	242	0.0225290289405	0.677,0.6,0.749	0.531,0.583,0.551	0.12
ENSMUSG00000070814	6330408A02Rik	chr7	-	13269533	13269647	13277145	13277428	13258966	13261640	13278643	13278683	27,14,28	0,4,4	41,24,16	2,0,0	408	239	0.0228344133489	1.0,0.672,0.804	0.923,1.0,1.0	-0.149
ENSMUSG00000034377	Tulp4	chr17	+	6206890	6207057	6213383	6213608	6201699	6201834	6214634	6214869	143,137,69	572,395,322	207,115,91	336,308,261	292	350	0.0229839105257	0.231,0.294,0.204	0.425,0.309,0.295	-0.1
ENSMUSG00000054405	Dnajc8	chr4	+	132538186	132538288	132541781	132541838	132535580	132535663	132544055	132544122	247,345,279	271,211,304	1246,213,286	293,151,142	227	182	0.0231670119743	0.422,0.567,0.424	0.773,0.531,0.618	-0.17
ENSMUSG00000019214	Chtf18	chr17	-	25724002	25724100	25724528	25724738	25723642	25723766	25725495	25725634	134,130,187	50,77,66	254,115,125	197,84,77	335	223	0.0231904302808	0.641,0.529,0.654	0.462,0.477,0.519	0.122
ENSMUSG00000019817	Plagl1	chr10	+	13105854	13105893	13112518	13112550	13090690	13091020	13116709	13116781	6,10,9	43,41,49	20,9,15	39,27,27	164	157	0.0233808194638	0.118,0.189,0.15	0.329,0.242,0.347	-0.154
ENSMUSG00000030796	Tead2	chr7	+	45218080	45218145	45220642	45220701	45217212	45217450	45223680	45223745	1375,1539,1495	1545,772,1532	2796,1034,1020	651,698,424	190	184	0.0240163948747	0.463,0.659,0.486	0.806,0.589,0.7	-0.162
ENSMUSG00000028962	Slc4a2	chr5	+	24434832	24435017	24435114	24435340	24434634	24434749	24435544	24435760	80,92,118	74,87,109	185,79,81	284,92,137	310	351	0.0244216710784	0.55,0.545,0.551	0.424,0.493,0.401	0.109
ENSMUSG00000042197	Zfp451	chr1	-	33765843	33765909	33769720	33769907	33761544	33762209	33770768	33770899	121,122,184	48,42,48	221,77,72	176,32,40	312	191	0.0245149872694	0.607,0.64,0.701	0.435,0.596,0.524	0.131
ENSMUSG00000024908	Ppp6r3	chr19	-	3514653	3514719	3518244	3518382	3511928	3512041	3521733	3521920	348,307,294	687,519,512	712,311,230	517,359,360	263	191	0.025027078403	0.269,0.3,0.294	0.5,0.386,0.317	-0.113
ENSMUSG00000038515	Grtp1	chr8	-	13179322	13179508	13179582	13179755	13176932	13177142	13186882	13186979	33,18,43	60,70,74	335,111,80	377,125,110	298	311	0.0253313045286	0.365,0.212,0.378	0.481,0.481,0.431	-0.146
ENSMUSG00000032527	Pccb	chr9	-	101012704	101012815	101023135	101023249	100999164	100999273	101027079	101027136	485,478,483	128,192,158	638,399,419	534,161,195	239	236	0.0260204024659	0.789,0.711,0.751	0.541,0.71,0.68	0.107
ENSMUSG00000025602	Zfp202	chr9	+	40209766	40209896	40210440	40210560	40208877	40208966	40210895	40213189	41,38,29	23,31,15	67,17,19	84,24,24	255	245	0.0263858005522	0.631,0.541,0.65	0.434,0.405,0.432	0.184
ENSMUSG00000000804	Usp32	chr11	-	85050386	85050448	85051190	85051274	85044709	85044812	85053647	85053710	39,30,15	10,8,7	59,42,19	49,23,15	209	187	0.026835930454	0.777,0.77,0.657	0.519,0.62,0.531	0.178
ENSMUSG00000020738	Sumo2	chr11	-	115530345	115530417	115534555	115534683	115523101	115523769	115536097	115536229	116,127,106	9,14,15	224,78,81	92,9,17	253	197	0.0268736662402	0.909,0.876,0.846	0.655,0.871,0.788	0.106
ENSMUSG00000044647	Csrnp3	chr2	+	65948958	65949129	66002302	66002562	65877964	65878052	66019439	66019736	20,16,10	48,32,42	0,1,2	7,11,6	296	385	0.0269739427047	0.351,0.394,0.236	0.0,0.106,0.302	0.191
ENSMUSG00000030753	Prkrir	chr7	+	98710125	98710233	98712858	98712953	98703327	98703478	98714981	98715113	23,28,34	90,68,64	19,5,14	95,58,57	233	220	0.0269978978023	0.194,0.28,0.334	0.159,0.075,0.188	0.129
ENSMUSG00000033965	Slc16a2	chrX	-	103701491	103701720	103712158	103712303	103697413	103699967	103821354	103821983	133,127,112	95,76,65	109,75,103	146,68,89	270	354	0.0270596816994	0.647,0.687,0.693	0.495,0.591,0.603	0.113
ENSMUSG00000069808	Fam57a	chr11	+	76202551	76202635	76205253	76205455	76202014	76202255	76207127	76207223	43,42,31	47,72,54	49,26,14	124,68,69	209	327	0.0272456858501	0.589,0.477,0.473	0.382,0.374,0.241	0.181
ENSMUSG00000026887	Mrrf	chr2	+	36147902	36148058	36153592	36153711	36141445	36141657	36159598	36159690	140,138,170	158,143,179	532,176,194	363,159,111	281	244	0.0280034458706	0.435,0.456,0.452	0.56,0.49,0.603	-0.103
ENSMUSG00000019856	Fam184a	chr10	-	53635231	53635434	53638176	53638281	53634301	53634395	53640944	53641062	14,14,14	28,25,27	42,12,20	17,15,17	230	328	0.0280034458706	0.416,0.444,0.425	0.779,0.533,0.627	-0.218
ENSMUSG00000057751	Megf6	chr4	+	154258100	154258229	154258859	154258994	154255995	154256124	154259080	154259215	197,214,157	140,173,89	182,68,96	205,65,99	254	260	0.0283220908246	0.59,0.559,0.644	0.476,0.517,0.498	0.101
ENSMUSG00000024044	Epb41l3	chr17	+	69273881	69273917	69283884	69284007	69270610	69270664	69284538	69284916	3,6,6	74,35,100	22,5,8	98,40,25	161	248	0.0287813793146	0.059,0.209,0.085	0.257,0.161,0.33	-0.132
ENSMUSG00000034371	Tkfc	chr19	-	10599031	10599213	10599307	10599418	10597309	10597388	10600570	10600760	54,64,65	199,165,283	278,85,92	421,214,234	236	307	0.0289291958477	0.261,0.335,0.23	0.462,0.341,0.338	-0.105
ENSMUSG00000060261	Gtf2i	chr5	-	134274538	134274595	134279436	134279514	134272523	134272586	134282786	134282830	312,404,344	602,571,595	959,356,439	740,455,592	203	182	0.0291304322975	0.317,0.388,0.341	0.537,0.412,0.399	-0.101
ENSMUSG00000020166	Cnot2	chr10	-	116504034	116504114	116517316	116517383	116501191	116501317	116527826	116527949	733,515,654	368,300,338	568,431,376	697,289,264	192	205	0.0291304322975	0.68,0.647,0.674	0.465,0.614,0.603	0.106
ENSMUSG00000035778	Ggta1	chr2	-	35414218	35414284	35416471	35416507	35413325	35413427	35423231	35423412	2,2,2	6,12,9	0,1,0	25,4,2	161	191	0.0295739780536	0.283,0.165,0.209	0.0,0.229,0.0	0.143
ENSMUSG00000038453	Srcin1	chr11	-	97542533	97542557	97548879	97548978	97537043	97537239	97551676	97551978	4,4,4	0,0,2	23,26,16	7,5,11	224	149	0.0297063072879	1.0,1.0,0.571	0.686,0.776,0.492	0.206
ENSMUSG00000025006	Sorbs1	chr19	-	40340684	40340750	40344355	40344439	40340044	40340146	40349898	40350013	1,2,1	0,2,0	14,10,6	14,10,10	209	191	0.0299485926508	1.0,0.478,1.0	0.478,0.477,0.354	0.39
ENSMUSG00000002546	Golga2	chr2	+	32292092	32292215	32296625	32296721	32288312	32288396	32296964	32297008	279,216,256	84,65,67	278,164,203	205,72,71	248	221	0.0300856245651	0.747,0.748,0.773	0.547,0.67,0.718	0.111
ENSMUSG00000089872	Rps6kc1	chr1	-	190783563	190783646	190799012	190800581	190772878	190773703	190834005	190834036	7,5,11	1,0,0	7,5,0	2,0,1	1694	208	0.0304626724916	0.462,1.0,1.0	0.301,1.0,0.0	0.387
ENSMUSG00000035392	Dennd1a	chr2	-	38126528	38126648	38136925	38136975	38048724	38048794	38159806	38159850	12,19,23	180,124,141	35,22,23	182,87,77	175	245	0.0308302913378	0.085,0.177,0.186	0.212,0.261,0.295	-0.107
ENSMUSG00000037860	Aim2	chr1	+	173393962	173394033	173427758	173427898	173350878	173350973	173452827	173452948	2,5,5	33,12,18	2,0,0	16,3,3	196	265	0.0314948417349	0.076,0.36,0.273	0.145,0.0,0.0	0.188
ENSMUSG00000037989	Wnk2	chr13	-	49044373	49044418	49051356	49051527	49042627	49042866	49052558	49052773	44,64,50	70,59,100	96,65,91	94,47,55	296	170	0.031626365761	0.265,0.384,0.223	0.37,0.443,0.487	-0.143
ENSMUSG00000014349	Ube2z	chr11	-	96055837	96055950	96060936	96061124	96051733	96051824	96062994	96063067	1236,978,1169	305,366,303	1387,722,701	1023,267,269	313	238	0.031626365761	0.755,0.67,0.746	0.508,0.673,0.665	0.108
ENSMUSG00000008690	Ncaph2	chr15	+	89360355	89360457	89363430	89363486	89355735	89355943	89363604	89363689	271,320,319	312,282,342	1453,373,398	686,324,295	227	181	0.0316389402447	0.409,0.475,0.427	0.628,0.479,0.518	-0.105
ENSMUSG00000038010	Ccdc138	chr10	+	58513078	58513257	58524137	58524296	58507520	58507641	58527341	58527461	12,12,11	60,59,68	38,26,18	145,41,35	304	284	0.0322524968156	0.157,0.16,0.131	0.197,0.372,0.325	-0.149
ENSMUSG00000047454	Gphn	chr12	+	78504616	78504751	78562855	78562898	78493949	78494057	78590533	78590671	162,126,124	22,13,11	158,106,116	65,21,16	260	168	0.0326992060782	0.826,0.862,0.879	0.611,0.765,0.824	0.122
ENSMUSG00000038535	Zfp280d	chr9	+	72301700	72301766	72301866	72302006	72298701	72298848	72307950	72308068	123,103,80	353,265,241	189,109,71	273,176,178	191	265	0.0332095002996	0.326,0.35,0.315	0.49,0.462,0.356	-0.106
ENSMUSG00000030714	Sgf29	chr7	+	126664915	126664988	126671537	126671667	126663928	126664004	126671733	126671880	151,172,244	145,155,170	305,105,123	339,173,139	198	255	0.0332214851457	0.573,0.588,0.649	0.537,0.439,0.533	0.1
ENSMUSG00000022094	Slc39a14	chr14	-	70313600	70313770	70315663	70315833	70310855	70310975	70316437	70316624	13,15,13	66,56,42	7,1,1	41,18,35	295	295	0.033485165052	0.165,0.211,0.236	0.146,0.053,0.028	0.128
ENSMUSG00000061559	Wdr61	chr9	-	54720259	54720352	54722833	54722927	54719250	54719329	54724050	54724144	476,446,534	1183,979,1456	1817,450,440	1798,868,850	219	218	0.0335519860196	0.286,0.312,0.267	0.501,0.34,0.34	-0.105
ENSMUSG00000032579	Hemk1	chr9	-	107331444	107331579	107336178	107336272	107330772	107330822	107336571	107336663	33,24,45	15,16,20	90,47,44	29,6,7	219	260	0.0336113738283	0.723,0.64,0.728	0.787,0.903,0.882	-0.16
ENSMUSG00000041319	Thoc6	chr17	-	23668975	23669110	23669195	23669306	23668796	23668886	23669390	23669453	535,460,741	275,236,324	1009,548,579	1117,376,326	236	260	0.0339092387928	0.682,0.682,0.716	0.499,0.616,0.662	0.101
ENSMUSG00000034771	Tle2	chr10	+	81588808	81588959	81589419	81589496	81587873	81588021	81590224	81590423	53,58,93	111,156,203	69,21,46	89,39,55	276	202	0.0342901845928	0.259,0.214,0.251	0.362,0.283,0.38	-0.1
ENSMUSG00000021611	Tert	chr13	+	73639985	73640071	73641975	73642089	73639155	73639257	73642364	73642436	22,18,27	88,72,74	69,28,23	123,59,50	211	239	0.0343482899897	0.221,0.221,0.292	0.389,0.35,0.343	-0.116
ENSMUSG00000074698	Csnk2a1	chr2	+	152263182	152263293	152272627	152272729	152260758	152260842	152274092	152274193	3,6,5	1,0,0	8,3,4	5,1,0	236	227	0.0344324711825	0.743,1.0,1.0	0.606,0.743,1.0	0.131
ENSMUSG00000056832	Ttc26	chr6	+	38405936	38406000	38409414	38409503	38404481	38404535	38410773	38410857	32,31,28	55,52,66	79,26,22	79,27,26	189	214	0.0345374925539	0.397,0.403,0.324	0.531,0.522,0.489	-0.139
ENSMUSG00000068250	Amn1	chr6	-	149183393	149183538	149184991	149185124	149170873	149171050	149188471	149188687	11,11,20	40,36,29	46,4,17	313,78,57	258	270	0.0348228382113	0.223,0.242,0.419	0.133,0.051,0.238	0.154
ENSMUSG00000063564	Col23a1	chr11	+	51558428	51558464	51560006	51560033	51557470	51557587	51561888	51561915	78,75,92	21,24,13	7,3,2	2,0,0	161	152	0.0351642178559	0.778,0.747,0.87	0.768,1.0,1.0	-0.124
ENSMUSG00000003992	Ssbp2	chr13	+	91524584	91524657	91564609	91564694	91461159	91461248	91664117	91664177	237,333,225	253,214,251	489,182,222	251,134,119	198	210	0.0354354537905	0.498,0.623,0.487	0.674,0.59,0.664	-0.107
ENSMUSG00000020393	Kremen1	chr11	-	5201696	5202029	5215406	5215531	5199501	5199711	5238410	5238502	109,114,100	219,163,211	627,242,259	563,325,372	250	458	0.0354374979583	0.477,0.562,0.465	0.671,0.577,0.561	-0.102
ENSMUSG00000073771	Btbd19	chr4	-	117121197	117121329	117121413	117121482	117120970	117121096	117122218	117122278	0,2,1	5,11,3	8,4,3	11,5,10	194	257	0.0354374979583	0.0,0.194,0.306	0.491,0.515,0.284	-0.263
ENSMUSG00000030779	Rbbp6	chr7	+	122978575	122978612	122982962	122983007	122975935	122976035	122984992	122985081	116,88,120	185,127,132	233,122,99	81,102,106	162	170	0.0354374979583	0.397,0.421,0.488	0.751,0.557,0.495	-0.166
ENSMUSG00000032560	Dnajc13	chr9	-	104238464	104238540	104246759	104246840	104237576	104237726	104262698	104262930	113,141,54	88,69,48	73,61,53	94,74,54	206	201	0.0359178432357	0.556,0.666,0.523	0.431,0.446,0.489	0.126
ENSMUSG00000097767	Miat	chr5	-	112228054	112228214	112228300	112228356	112220924	112221874	112228608	112228948	0,2,0	9,4,1	15,7,1	27,11,23	181	285	0.0359784524717	0.0,0.44,0.0	0.467,0.501,0.064	-0.197
ENSMUSG00000038456	Dennd2a	chr6	-	39508241	39508369	39522655	39523759	39496973	39497174	39557574	39557867	57,65,54	3,1,0	66,35,38	9,2,2	1229	253	0.0359784524717	0.796,0.93,1.0	0.602,0.783,0.796	0.182
ENSMUSG00000024059	Clip4	chr17	+	71834183	71834307	71837693	71837758	71831204	71831339	71849891	71849964	36,21,19	3,4,7	58,37,36	48,10,25	249	190	0.0361937896632	0.902,0.8,0.674	0.48,0.738,0.524	0.211
ENSMUSG00000026584	Scyl3	chr1	+	163941020	163941218	163943823	163943901	163939880	163939983	163944795	163944935	29,17,20	40,37,40	21,8,9	90,26,27	323	203	0.0362648361515	0.313,0.224,0.239	0.128,0.162,0.173	0.104
ENSMUSG00000013701	Timm23	chr14	-	32193402	32193487	32193853	32193947	32189143	32189254	32198968	32199027	31,39,16	6,16,15	91,17,32	10,4,5	219	210	0.0362648361515	0.832,0.7,0.506	0.897,0.803,0.86	-0.174
ENSMUSG00000027207	Galk2	chr2	+	125878277	125878366	125887863	125887987	125866106	125866385	125893352	125893443	230,289,234	341,361,389	303,119,188	843,331,284	214	249	0.0362969296955	0.44,0.482,0.412	0.295,0.295,0.435	0.103
ENSMUSG00000017299	Dnttip1	chr2	+	164747462	164747559	164754109	164754208	164746706	164746777	164757389	164757458	94,135,92	224,287,363	426,102,105	427,212,195	222	224	0.0366218133404	0.297,0.322,0.204	0.502,0.327,0.352	-0.119
ENSMUSG00000040506	Ambra1	chr2	+	91810029	91810209	91824459	91824540	91772710	91773747	91825251	91825352	78,64,85	80,62,92	93,54,36	155,70,86	305	206	0.0371479378508	0.397,0.411,0.384	0.288,0.343,0.22	0.114
ENSMUSG00000036826	Igflr1	chr7	+	30566163	30566381	30566748	30566936	30565426	30565466	30567142	30567500	6,5,10	7,9,16	5,2,3	24,12,16	343	313	0.0371479378508	0.439,0.336,0.363	0.16,0.132,0.146	0.233
ENSMUSG00000055436	Srsf11	chr3	-	158023242	158023359	158024122	158024231	158022840	158022950	158026724	158026858	233,88,217	225,142,253	149,58,119	255,143,200	234	242	0.0371802860194	0.517,0.391,0.47	0.377,0.296,0.381	0.108
ENSMUSG00000019856	Fam184a	chr10	-	53640944	53641062	53646982	53647129	53633144	53633715	53647571	53647756	71,51,71	16,24,24	91,37,60	14,6,9	272	243	0.0372948925173	0.799,0.655,0.725	0.853,0.846,0.856	-0.125
ENSMUSG00000039033	Tasp1	chr2	-	140008698	140008819	140042093	140042162	139996072	139996157	140048241	140048309	21,21,41	115,74,94	87,23,23	130,57,36	194	246	0.0380588145373	0.188,0.265,0.356	0.459,0.338,0.448	-0.145
ENSMUSG00000036995	Asap3	chr4	+	136236374	136236444	136236696	136236784	136234583	136234693	136238175	136238224	52,48,61	35,27,35	43,17,28	54,27,24	195	213	0.0387752170828	0.619,0.66,0.656	0.465,0.407,0.56	0.168
ENSMUSG00000044348	Slc25a53	chrX	-	137016248	137016339	137032350	137032500	137015256	137015382	137037929	137038032	5,7,11	47,47,36	51,15,8	98,35,38	275	216	0.0389439917986	0.077,0.105,0.194	0.29,0.252,0.142	-0.103
ENSMUSG00000019856	Fam184a	chr10	-	53635231	53635434	53638176	53638281	53633144	53633715	53640944	53641062	14,14,14	45,57,65	44,12,20	39,41,22	230	328	0.0390371989832	0.307,0.259,0.235	0.617,0.294,0.565	-0.225
ENSMUSG00000039000	Ube3c	chr5	+	29597068	29597184	29598858	29599016	29590809	29590956	29600640	29600794	57,76,44	144,116,94	425,76,75	361,126,87	241	283	0.0390371989832	0.317,0.435,0.355	0.58,0.415,0.503	-0.13
ENSMUSG00000028782	Adgrb2	chr4	+	130005024	130005108	130005389	130005554	129992053	129992879	130006751	130006916	104,116,88	23,12,6	79,24,24	20,11,7	209	290	0.0392945851601	0.863,0.931,0.953	0.846,0.752,0.826	0.108
ENSMUSG00000009246	Trpm5	chr7	-	143083417	143083536	143084755	143084858	143082722	143083061	143085117	143085309	23,23,22	13,11,25	4,0,4	9,5,8	228	244	0.0397465808624	0.654,0.691,0.485	0.322,0.0,0.349	0.386
ENSMUSG00000025199	Chuk	chr19	-	44075430	44075530	44077245	44077379	44073334	44074540	44078292	44078440	284,234,291	125,82,142	575,265,242	619,151,133	259	225	0.0398603610775	0.664,0.713,0.64	0.447,0.604,0.613	0.118
ENSMUSG00000019718	L3hypdh	chr12	-	72077363	72077486	72079486	72079656	72077143	72077281	72084648	72085439	118,106,118	93,102,111	57,26,24	87,33,37	295	248	0.0399672212276	0.516,0.466,0.472	0.355,0.398,0.353	0.116
ENSMUSG00000026456	Cyb5r1	chr1	+	134406312	134406462	134406598	134406671	134405780	134406053	134407045	134407152	136,104,108	70,92,96	225,136,135	312,162,135	275	198	0.0399777519019	0.583,0.449,0.448	0.342,0.377,0.419	0.114
ENSMUSG00000019817	Plagl1	chr10	+	13105854	13105893	13112518	13112550	13090831	13091020	13116695	13116781	3,4,9	8,15,6	18,7,10	7,4,4	164	157	0.0400558924649	0.264,0.203,0.589	0.711,0.626,0.705	-0.329
ENSMUSG00000038116	Phf20	chr2	+	156251775	156251947	156267154	156267542	156223334	156223449	156272541	156272655	60,67,30	464,335,335	105,32,34	273,184,166	297	513	0.0401837380797	0.183,0.257,0.134	0.399,0.231,0.261	-0.106
ENSMUSG00000034164	Emid1	chr11	-	5131481	5131571	5143826	5143930	5130631	5130778	5144294	5144408	104,79,92	22,48,22	125,67,64	110,31,45	229	215	0.0404314241958	0.816,0.607,0.797	0.516,0.67,0.572	0.154
ENSMUSG00000022842	Ece2	chr16	+	20642472	20642550	20643345	20643449	20642274	20642373	20643622	20643733	14,9,21	36,29,41	14,6,9	5,6,11	203	229	0.0404656574129	0.305,0.259,0.366	0.76,0.53,0.48	-0.28
ENSMUSG00000031241	Tbx22	chrX	+	107681140	107681305	107681635	107681700	107680107	107680313	107682114	107682200	3,14,3	30,19,7	2,0,0	5,1,3	290	190	0.040524706799	0.061,0.326,0.219	0.208,0.0,0.0	0.133
ENSMUSG00000046709	Mapk10	chr5	-	102976354	102976426	102987202	102987274	102966445	102966628	102989619	102989785	15,24,18	4,1,2	401,183,143	5,2,0	197	197	0.0405320698666	0.789,0.96,0.9	0.988,0.989,1.0	-0.109
ENSMUSG00000022770	Dlg1	chr16	+	31684127	31684294	31743105	31743270	31665574	31665706	31771756	31771855	257,261,170	360,334,292	625,225,187	364,202,243	292	290	0.0405980380551	0.415,0.437,0.366	0.63,0.525,0.433	-0.123
ENSMUSG00000028041	Adam15	chr3	-	89341507	89341577	89341936	89342075	89340073	89340179	89342288	89342361	103,115,196	49,39,68	184,98,125	40,22,32	264	195	0.0406725744139	0.608,0.685,0.68	0.773,0.767,0.743	-0.103
ENSMUSG00000033487	Fndc3a	chr14	-	72599065	72599142	72652015	72652091	72589753	72589991	72683633	72683771	34,42,24	113,93,71	71,34,26	96,58,53	201	202	0.0413245765251	0.232,0.312,0.254	0.426,0.371,0.33	-0.11
ENSMUSG00000004934	Pias4	chr10	-	81157932	81158017	81163784	81164190	81157436	81157527	81167684	81167721	39,59,59	0,0,2	117,45,37	2,4,3	531	210	0.041433420504	1.0,1.0,0.921	0.959,0.816,0.83	0.105
ENSMUSG00000049624	Slc17a5	chr9	-	78540898	78540989	78552933	78553081	78536487	78538299	78557456	78557589	35,32,22	76,77,101	73,28,29	109,42,55	273	216	0.0414685385478	0.267,0.247,0.147	0.346,0.345,0.294	-0.108
ENSMUSG00000021662	Arhgef28	chr13	-	98077172	98077320	98145551	98145595	98074998	98075292	98206072	98206165	1,2,0	14,21,11	11,8,8	86,29,58	169	273	0.0416808852222	0.103,0.133,0.0	0.171,0.308,0.182	-0.142
ENSMUSG00000029253	Cenpc1	chr5	-	86018388	86018484	86020828	86020951	86016201	86016356	86022378	86022483	568,507,730	108,144,168	697,410,507	516,122,155	248	221	0.0416978615698	0.824,0.758,0.795	0.546,0.75,0.745	0.112
ENSMUSG00000070371	Prss36	chr7	-	127933566	127933832	127934138	127934280	127933370	127933492	127934389	127934627	4,8,1	19,26,24	42,16,19	80,33,43	267	391	0.0416978615698	0.236,0.311,0.058	0.435,0.415,0.393	-0.213
ENSMUSG00000047284	Neurl4	chr11	+	69910260	69910419	69910734	69910914	69909547	69909712	69911025	69911113	199,263,277	471,363,607	704,282,280	587,343,454	284	305	0.0417238503338	0.312,0.438,0.329	0.563,0.469,0.398	-0.117
ENSMUSG00000029469	Ift81	chr5	-	122568910	122569039	122572639	122572789	122567260	122567350	122591079	122591226	130,144,149	154,120,197	413,186,151	317,118,121	275	254	0.0420608223481	0.438,0.526,0.411	0.546,0.593,0.535	-0.1
ENSMUSG00000021495	Fam193b	chr13	-	55541623	55541721	55542581	55542657	55539318	55539712	55542783	55543789	171,161,257	722,461,908	588,183,285	742,567,680	201	223	0.0421275746788	0.208,0.279,0.239	0.468,0.264,0.317	-0.108
ENSMUSG00000030269	Mtmr14	chr6	+	113269500	113269559	113270521	113270701	113268627	113268695	113280602	113281196	61,41,64	58,45,84	161,56,67	118,44,37	184	305	0.0423252744824	0.635,0.602,0.558	0.693,0.678,0.75	-0.109
ENSMUSG00000002107	Celf2	chr2	-	6600033	6600097	6624670	6624719	6585778	6586108	6664114	6664197	14,15,9	45,51,45	71,30,40	111,71,92	174	189	0.042655483828	0.253,0.242,0.178	0.41,0.315,0.321	-0.124
ENSMUSG00000027291	Vps39	chr2	-	120346856	120346889	120349085	120349155	120346327	120346392	120350163	120350229	2,4,0	10,4,5	0,3,0	143,60,41	195	158	0.0426633292895	0.139,0.448,0.0	0.0,0.039,0.0	0.183
ENSMUSG00000037337	Map4k1	chr7	+	29001748	29001838	29001919	29001990	29001606	29001669	29003096	29003276	15,34,30	7,11,13	49,25,35	9,0,7	215	196	0.0426768498247	0.661,0.738,0.678	0.832,1.0,0.82	-0.192
ENSMUSG00000031666	Rbl2	chr8	+	91100039	91100177	91101347	91101512	91096763	91096867	91102197	91102309	41,39,40	94,89,72	119,48,51	173,65,50	263	290	0.0426768498247	0.325,0.326,0.38	0.431,0.449,0.529	-0.126
ENSMUSG00000021262	Evl	chr12	+	108673288	108673352	108674406	108674465	108652921	108653099	108675396	108675626	636,710,743	911,652,992	1501,476,445	597,440,400	189	184	0.0430031910071	0.405,0.515,0.422	0.71,0.513,0.52	-0.134
ENSMUSG00000041488	Stx3	chr19	-	11781566	11781680	11783025	11783136	11777484	11779173	11785389	11785524	17,18,24	7,6,6	451,204,193	295,133,132	236	239	0.0430031910071	0.711,0.752,0.802	0.608,0.608,0.597	0.151
ENSMUSG00000052707	Tnrc6a	chr7	+	123162493	123162877	123169535	123172118	123124667	123124715	123173232	123173409	19,15,7	112,113,89	9,1,6	164,67,92	509	2708	0.0434916393973	0.474,0.414,0.295	0.226,0.074,0.258	0.208
ENSMUSG00000036570	Fxyd1	chr7	-	31053024	31053061	31053399	31053474	31052127	31052177	31053892	31053925	47,59,76	33,23,38	10,1,3	12,7,4	200	162	0.0438888953049	0.536,0.675,0.618	0.403,0.104,0.378	0.315
ENSMUSG00000020422	Tns3	chr11	-	8600554	8600592	8615739	8615851	8579082	8579121	8664478	8664535	16,22,4	18,36,19	27,10,12	8,9,9	237	163	0.0438888953049	0.379,0.296,0.126	0.699,0.433,0.478	-0.27
ENSMUSG00000055320	Tead1	chr7	+	112841887	112841950	112842039	112842102	112839415	112839480	112856052	112856064	10,11,3	47,62,34	24,13,16	78,38,28	188	188	0.0440302983128	0.175,0.151,0.081	0.235,0.255,0.364	-0.149
ENSMUSG00000019838	Slc16a10	chr10	-	40040598	40040827	40056486	40056630	40033534	40037404	40076563	40077017	17,12,12	35,54,38	96,33,38	132,62,63	269	354	0.0441838084548	0.39,0.226,0.294	0.489,0.412,0.443	-0.145
ENSMUSG00000042489	Clspn	chr4	+	126564932	126565005	126565689	126565798	126563906	126563984	126565970	126566273	80,64,64	70,107,59	92,39,36	209,69,59	198	234	0.0444167079773	0.575,0.414,0.562	0.342,0.4,0.419	0.13
ENSMUSG00000022827	Rabl3	chr16	+	37563615	37563766	37567319	37567391	37559994	37560109	37570387	37570426	125,101,128	17,21,16	212,103,63	99,16,22	276	197	0.0447780429115	0.84,0.774,0.851	0.605,0.821,0.671	0.123
ENSMUSG00000027071	P2rx3	chr2	-	85024109	85024173	85024381	85024453	85023482	85023576	85024855	85024991	4,1,3	0,2,0	38,21,16	24,8,9	197	189	0.0450250268475	1.0,0.324,1.0	0.603,0.716,0.63	0.125
ENSMUSG00000035629	Rubcn	chr16	-	32828668	32828801	32829264	32829322	32827858	32828004	32835913	32836015	55,41,42	64,63,79	39,37,32	121,84,74	183	258	0.0451130119878	0.548,0.478,0.428	0.312,0.383,0.379	0.127
ENSMUSG00000037989	Wnk2	chr13	-	49050483	49050582	49051356	49051527	49044373	49044418	49052558	49052773	56,62,83	15,6,21	94,59,93	34,21,45	296	224	0.0459568990919	0.739,0.887,0.749	0.677,0.68,0.61	0.136
ENSMUSG00000030166	Rad52	chr6	+	119914169	119914237	119915233	119915352	119913001	119913103	119915966	119916042	45,40,60	68,67,78	65,22,36	187,61,66	193	244	0.0463507800314	0.456,0.43,0.493	0.305,0.313,0.408	0.118
ENSMUSG00000022092	Ppp3cc	chr14	-	70256359	70256471	70266629	70266754	70247573	70247719	70267308	70267506	119,86,91	34,32,35	80,29,24	49,15,18	250	237	0.046547073823	0.768,0.718,0.711	0.607,0.647,0.558	0.128
ENSMUSG00000032504	Pdcd6ip	chr9	-	113679952	113680175	113685306	113685438	113674324	113674502	113687624	113687725	1,4,2	15,4,8	11,4,7	11,2,3	257	348	0.0465694221073	0.083,0.575,0.253	0.575,0.73,0.76	-0.385
ENSMUSG00000002963	Pnkp	chr7	+	44858452	44858749	44859722	44859945	44857339	44857554	44860988	44861059	10,8,9	0,0,2	18,4,8	2,2,3	422	348	0.0466459638493	1.0,1.0,0.788	0.881,0.623,0.687	0.199
ENSMUSG00000038593	Tctn1	chr5	-	122246484	122246634	122247919	122248045	122245500	122245663	122248848	122248983	46,50,59	39,35,48	85,32,35	94,60,49	251	275	0.0467236545986	0.564,0.61,0.574	0.498,0.369,0.439	0.147
ENSMUSG00000035354	Uvrag	chr7	-	99016568	99016674	99065799	99065882	99004579	99004706	99088100	99088175	46,43,49	127,71,93	175,49,55	203,79,66	208	231	0.047128767796	0.287,0.402,0.369	0.489,0.408,0.481	-0.107
ENSMUSG00000027620	Rbm39	chr2	-	156174096	156174168	156179176	156179240	156172827	156173022	156179886	156180184	710,944,212	226,115,199	1180,412,705	123,74,119	189	197	0.0475145078369	0.766,0.895,0.526	0.909,0.853,0.861	-0.145
ENSMUSG00000002668	Dennd1c	chr17	-	57067788	57067833	57070112	57070184	57067592	57067700	57070407	57070448	1,0,1	0,1,5	182,51,86	95,62,73	197	170	0.0475145078369	1.0,0.0,0.147	0.623,0.415,0.504	-0.132
ENSMUSG00000033768	Nrxn2	chr19	+	6448254	6448284	6450527	6450599	6443630	6443648	6454978	6455280	0,1,0	1,4,7	3,2,1	19,10,6	155	197	0.0475439306124	0.0,0.241,0.0	0.167,0.203,0.175	-0.101
ENSMUSG00000027940	Tpm3	chr3	+	90088400	90088476	90089047	90089123	90087673	90087744	90089796	90089859	56,100,58	44,28,27	181,56,61	37,13,18	201	201	0.0476872335761	0.56,0.781,0.682	0.83,0.812,0.772	-0.13
ENSMUSG00000032579	Hemk1	chr9	-	107331444	107331579	107336178	107336272	107329323	107329432	107336571	107336663	36,31,54	7,10,9	99,52,51	12,2,3	219	260	0.0492974994521	0.859,0.786,0.877	0.907,0.969,0.953	-0.102
ENSMUSG00000038022	Fam188b	chr6	+	55278046	55278110	55279084	55279150	55276553	55276655	55284745	55284813	30,37,37	65,68,71	77,33,17	73,32,27	189	191	0.0494068561419	0.318,0.355,0.345	0.516,0.51,0.389	-0.132
ENSMUSG00000042377	Fam83g	chr11	+	61695109	61695277	61701642	61701767	61684418	61685055	61702456	61703717	0,0,2	1,1,1	39,6,19	34,16,20	293	250	0.049526251421	0.0,0.0,0.631	0.495,0.242,0.448	-0.185
ENSMUSG00000028100	Nudt17	chr3	-	96707783	96707809	96707809	96707886	96707557	96707650	96707991	96708175	14,7,17	31,31,35	2,1,4	33,9,10	202	151	0.0498950886137	0.252,0.144,0.266	0.043,0.077,0.23	0.104
ENSMUSG00000024789	Jak2	chr19	+	29288673	29288801	29294855	29294943	29287900	29288087	29295641	29295769	486,391,346	161,158,121	364,226,170	295,85,106	253	213	0.0499562964969	0.718,0.676,0.707	0.51,0.691,0.575	0.108
