# Supplementary material for: An Alternative Splicing Program for Mouse Craniofacial Development
Source: Front Physiol. 2020 Sep 4;11:1099. doi: 10.3389/fphys.2020.01099 (PMC7498679; doi:10.3389/fphys.2020.01099)
Supplement: Supplementary file 12 [file Data_Sheet_1.zip › Filtered rMATS results/MXE/Nasal_epi_E11.5_vs_E12.5_MXE_filtered_output.txt]

GeneID	geneSymbol	chr	strand	1stExonStart_0base	1stExonEnd	2stExonStart_0base	2stExonEnd	upstreamES	upstreamEE	downstreamES	downstreamEE	IC_SAMPLE_1	SC_SAMPLE_1	IC_SAMPLE_2	SC_SAMPLE_2	IncFormLen	SkipFormLen	FDR	IncLevel1	IncLevel2	DeltaPSI
ENSMUSG00000021807	2700060E02Rik	chr14	-	19812348	19812397	19814536	19814605	19811401	19812237	19816184	19816273	1389,1416,1294	637,576,574	3763,1631,1340	973,266,228	194	174	0.0	0.662,0.688,0.669	0.776,0.846,0.841	-0.148
ENSMUSG00000021144	Mta1	chr12	+	113133540	113133576	113135796	113135828	113133184	113133337	113136280	113136432	145,155,185	1097,1292,1295	358,151,136	973,420,425	161	157	0.0	0.114,0.105,0.122	0.264,0.26,0.238	-0.14
ENSMUSG00000033444	Specc1l	chr10	+	75230681	75230871	75245078	75246712	75212072	75212219	75248436	75248644	240,322,215	441,515,396	147,55,64	753,383,386	315	1759	0.0	0.752,0.777,0.752	0.522,0.445,0.481	0.278
ENSMUSG00000037503	Fam168b	chr1	-	34828766	34828847	34836732	34836813	34819866	34820009	34842827	34842964	372,511,436	1152,1180,1050	255,65,113	1118,812,855	206	206	0.0	0.244,0.302,0.293	0.186,0.074,0.117	0.154
ENSMUSG00000031565	Fgfr1	chr8	+	25563373	25563524	25564339	25564484	25562137	25562328	25566710	25566913	92,100,75	1012,1080,971	311,158,254	811,375,429	276	270	0.0	0.082,0.083,0.07	0.273,0.292,0.367	-0.232
ENSMUSG00000020022	Ndufa12	chr10	+	94199949	94200032	94203287	94203375	94199003	94199130	94220680	94220948	800,902,792	824,777,729	2761,958,1529	1133,422,449	208	213	0.0	0.499,0.543,0.527	0.714,0.699,0.777	-0.207
ENSMUSG00000019942	Cdk1	chr10	-	69346074	69346231	69350095	69350158	69345060	69345184	69352835	69352938	234,230,179	2045,1943,1711	912,265,398	3218,1003,897	188	282	0.0	0.146,0.151,0.136	0.298,0.284,0.4	-0.183
ENSMUSG00000033335	Dnm2	chr9	+	21478898	21479037	21480406	21480545	21478280	21478348	21481332	21481419	51,66,56	646,664,644	231,148,169	788,505,555	264	264	0.0	0.073,0.09,0.08	0.227,0.227,0.233	-0.148
ENSMUSG00000016921	Srsf6	chr2	+	162931993	162932142	162932814	162933082	162931561	162931777	162933425	162933550	3659,4124,4033	385,251,318	6169,1895,2332	1347,662,939	274	393	0.0	0.932,0.959,0.948	0.868,0.804,0.781	0.129
ENSMUSG00000035949	Fbxw2	chr2	-	34822557	34823067	34825961	34826070	34812814	34813009	34826171	34826201	53,92,94	626,639,668	20,2,4	1053,333,310	234	635	0.0	0.187,0.281,0.276	0.049,0.016,0.034	0.215
ENSMUSG00000030557	Mef2a	chr7	-	67316791	67316982	67349868	67349921	67295374	67295578	67372712	67372858	18,19,19	140,120,98	1,0,0	206,82,52	178	316	7.98003638481e-14	0.186,0.219,0.256	0.009,0.0,0.0	0.217
ENSMUSG00000001247	Lsr	chr7	-	30965968	30966088	30971867	30972212	30959152	30959314	30973079	30973427	677,837,775	17,24,13	1249,585,951	116,52,76	470	245	2.15460982389e-13	0.954,0.948,0.969	0.849,0.854,0.867	0.1
ENSMUSG00000033444	Specc1l	chr10	+	75230681	75230871	75241064	75241218	75212072	75212219	75245078	75246712	240,322,216	362,309,275	149,54,65	415,292,276	315	279	2.73601247478e-13	0.37,0.48,0.41	0.241,0.141,0.173	0.235
ENSMUSG00000039001	Rps21	chr2	+	180257787	180257851	180257985	180258057	180257620	180257683	180258229	180258442	3696,3745,3483	2652,3051,2980	4182,1664,1586	6670,2380,2709	189	197	3.26456033923e-13	0.592,0.561,0.549	0.395,0.422,0.379	0.169
ENSMUSG00000028484	Psip1	chr4	-	83473039	83473102	83474277	83474382	83468582	83468676	83476281	83476420	8378,9157,7935	2189,2206,2133	9361,4707,3547	1500,509,417	230	188	4.37167210645e-13	0.758,0.772,0.753	0.836,0.883,0.874	-0.103
ENSMUSG00000028693	Nasp	chr4	-	116611971	116612081	116614329	116614410	116605683	116605763	116618869	116618980	2399,2311,2264	497,608,518	3350,1213,1078	1308,696,585	206	235	7.78053547514e-13	0.846,0.813,0.833	0.745,0.665,0.678	0.135
ENSMUSG00000021361	Tmem14c	chr13	+	41017705	41017782	41018355	41018457	41017114	41017173	41021118	41021206	390,411,378	1203,1173,1115	503,137,144	2322,1158,1290	202	227	2.24079421685e-12	0.267,0.283,0.276	0.196,0.117,0.111	0.134
ENSMUSG00000025758	Plk4	chr3	+	40811879	40812013	40812093	40812185	40811233	40811383	40812730	40812875	594,637,566	785,744,760	1367,597,471	985,322,274	259	217	8.72893210705e-12	0.388,0.418,0.384	0.538,0.608,0.59	-0.182
ENSMUSG00000055320	Tead1	chr7	+	112841887	112841950	112842039	112842102	112839415	112839480	112856797	112856932	4,14,9	349,307,248	24,11,23	113,71,50	188	188	1.05678481839e-11	0.011,0.044,0.035	0.175,0.134,0.315	-0.178
ENSMUSG00000026566	Mpzl1	chr1	-	165601749	165601855	165604609	165604742	165592239	165593677	165608437	165608604	551,566,507	307,326,275	548,289,290	695,355,592	258	231	1.05678481839e-11	0.616,0.609,0.623	0.414,0.422,0.305	0.236
ENSMUSG00000031826	Usp10	chr8	+	119931848	119931917	119941112	119942138	119910813	119910939	119947074	119947166	356,319,309	746,764,782	686,264,425	750,368,388	194	1151	1.40668779307e-11	0.739,0.712,0.701	0.844,0.81,0.867	-0.123
ENSMUSG00000031826	Usp10	chr8	+	119931848	119931917	119941109	119942138	119910359	119910939	119947074	119947166	356,319,309	747,763,783	686,264,425	750,370,388	194	1154	1.49386281123e-11	0.739,0.713,0.701	0.845,0.809,0.867	-0.123
ENSMUSG00000025487	Psmd13	chr7	+	140886387	140886422	140886510	140886566	140883499	140883578	140886801	140886845	377,342,367	1102,1151,1020	311,106,83	1660,779,620	160	181	5.28935588139e-11	0.279,0.252,0.289	0.175,0.133,0.132	0.127
ENSMUSG00000037935	Smarce1	chr11	-	99225037	99225142	99228274	99228318	99220654	99220735	99228496	99228548	650,619,545	590,671,544	1328,526,675	736,264,297	169	230	2.06124339819e-10	0.6,0.557,0.577	0.711,0.731,0.756	-0.155
ENSMUSG00000032601	Prkar2a	chr9	+	108740687	108740762	108744229	108744295	108740434	108740536	108745481	108745623	338,371,321	262,248,219	453,298,288	174,77,69	200	191	2.27340452769e-10	0.552,0.588,0.583	0.713,0.787,0.799	-0.192
ENSMUSG00000025724	Sec11a	chr7	-	80927736	80927886	80935026	80935136	80923100	80923220	80947401	80947780	1042,1070,1008	1915,2014,1839	1301,483,484	4113,1696,1844	235	275	3.69966763779e-10	0.389,0.383,0.391	0.27,0.25,0.235	0.136
ENSMUSG00000010097	Nxf1	chr19	+	8762311	8762495	8762682	8762836	8757072	8757259	8763532	8763616	870,923,908	679,706,709	1090,517,597	1431,786,988	309	279	3.72567948715e-10	0.536,0.541,0.536	0.407,0.373,0.353	0.16
ENSMUSG00000033047	Eif3l	chr15	+	79085556	79085711	79086433	79086604	79084111	79084283	79089463	79089961	2147,2133,2023	1799,1956,2006	2251,898,817	3766,1657,2395	280	296	4.35616561793e-10	0.558,0.535,0.516	0.387,0.364,0.265	0.198
ENSMUSG00000026914	Psmd14	chr2	+	61720443	61720571	61722709	61722761	61711693	61711873	61760635	61760707	771,759,664	555,554,487	2178,609,990	861,201,215	253	177	4.53425667384e-10	0.493,0.489,0.488	0.639,0.679,0.763	-0.204
ENSMUSG00000022677	Fopnl	chr16	-	14304453	14304587	14313815	14314013	14299243	14300209	14317293	14317375	299,295,308	869,879,818	912,422,377	1512,584,483	323	259	6.71128314537e-10	0.216,0.212,0.232	0.326,0.367,0.385	-0.139
ENSMUSG00000029673	Auts2	chr5	-	131466031	131466127	131470413	131470458	131461281	131461353	131472258	131472479	37,33,21	455,534,449	56,57,59	363,289,271	170	221	7.41153859273e-10	0.096,0.074,0.057	0.167,0.204,0.221	-0.122
ENSMUSG00000027523	Gnas	chr2	+	174334211	174334284	174341809	174341929	174330096	174330434	174343199	174343297	6656,6603,6782	17223,17876,17367	10330,3890,4931	16401,6102,6287	198	245	8.74802150342e-10	0.323,0.314,0.326	0.438,0.441,0.493	-0.136
ENSMUSG00000016757	Ttll12	chr15	-	83588502	83588701	83591378	83591548	83587073	83587233	83594948	83595157	70,70,102	488,461,422	308,94,213	462,250,258	295	324	8.94911205325e-10	0.136,0.143,0.21	0.423,0.292,0.476	-0.234
ENSMUSG00000022312	Eif3h	chr15	-	51789992	51790113	51799191	51799359	51787905	51788038	51842467	51842624	2383,2279,2180	5003,4892,4685	3160,821,819	9089,3850,3991	293	246	1.13388174133e-09	0.286,0.281,0.281	0.226,0.152,0.147	0.108
ENSMUSG00000030374	Strn4	chr7	+	16823005	16823079	16824138	16824217	16822495	16822599	16826463	16826661	334,337,336	405,416,389	684,325,406	445,144,134	199	204	1.94126279831e-09	0.458,0.454,0.47	0.612,0.698,0.756	-0.228
ENSMUSG00000004562	Arhgef40	chr14	+	52003653	52003758	52003972	52004116	52002284	52002462	52004611	52004742	431,466,447	108,133,110	744,290,371	344,190,265	230	269	2.02878061017e-09	0.824,0.804,0.826	0.717,0.641,0.621	0.158
ENSMUSG00000029017	Pmpcb	chr5	+	21743378	21743458	21745977	21746090	21742757	21742956	21746977	21747121	503,524,507	725,767,711	1173,642,703	999,328,368	205	238	2.02878061017e-09	0.446,0.442,0.453	0.577,0.694,0.689	-0.206
ENSMUSG00000024480	Ap3s1	chr18	+	46754370	46754462	46779187	46779259	46741916	46742081	46780660	46780768	366,419,380	415,449,398	445,176,164	853,409,393	217	197	2.09689706075e-09	0.445,0.459,0.464	0.321,0.281,0.275	0.164
ENSMUSG00000000738	Spg7	chr8	+	123093590	123093747	123095157	123095235	123091634	123091750	123097393	123097753	334,311,319	199,235,243	350,117,126	453,194,208	282	203	2.45454637076e-09	0.547,0.488,0.486	0.357,0.303,0.304	0.186
ENSMUSG00000029686	Cul1	chr6	+	47520792	47520885	47523077	47523125	47519647	47519779	47523203	47523286	1061,1017,1105	319,410,356	1345,360,369	799,284,352	218	173	2.45454637076e-09	0.725,0.663,0.711	0.572,0.501,0.454	0.191
ENSMUSG00000020780	Srp68	chr11	-	116265356	116265552	116268273	116268387	116263214	116263297	116271912	116271979	658,557,554	650,644,612	1124,664,712	746,350,282	239	321	3.25528677461e-09	0.576,0.537,0.549	0.669,0.718,0.772	-0.166
ENSMUSG00000031328	Flna	chrX	-	74227490	74227757	74227851	74227974	74227197	74227335	74228085	74228238	1115,1320,1185	901,1201,1037	1945,1142,1794	1147,501,619	248	392	3.50246190939e-09	0.662,0.635,0.644	0.728,0.783,0.821	-0.13
ENSMUSG00000026566	Mpzl1	chr1	-	165601749	165601855	165604609	165604742	165592239	165593677	165605608	165605822	1184,1206,1164	315,327,278	1309,542,539	708,363,601	258	231	4.10468477424e-09	0.771,0.768,0.789	0.623,0.572,0.445	0.229
ENSMUSG00000026914	Psmd14	chr2	+	61720443	61720571	61760635	61760707	61711693	61711873	61760974	61761094	766,754,662	766,801,769	2169,609,984	1109,258,201	253	197	4.83016390427e-09	0.438,0.423,0.401	0.604,0.648,0.792	-0.261
ENSMUSG00000015165	Hnrnpl	chr7	+	28815279	28815352	28818460	28818532	28815098	28815195	28818643	28818924	2593,2810,2453	1193,1233,1271	4771,1958,2757	1534,482,405	198	197	7.14731590492e-09	0.684,0.694,0.658	0.756,0.802,0.871	-0.131
ENSMUSG00000057113	Npm1	chr11	-	33160827	33160921	33161105	33161225	33160333	33160440	33161547	33161627	15145,15173,13659	10822,11016,9815	25372,12251,10594	11771,4822,4228	245	219	8.95194677982e-09	0.556,0.552,0.554	0.658,0.694,0.691	-0.127
ENSMUSG00000031922	Cep57	chr9	-	13818322	13818444	13818858	13819038	13816886	13817003	13821526	13821683	421,441,395	387,388,307	405,136,121	596,262,232	305	247	1.06369763975e-08	0.468,0.479,0.51	0.355,0.296,0.297	0.17
ENSMUSG00000023495	Pcbp4	chr9	+	106460275	106460299	106460650	106460767	106460004	106460149	106460992	106461124	590,601,626	2224,2110,2896	435,98,131	2716,991,954	149	242	1.0760881911e-08	0.301,0.316,0.26	0.206,0.138,0.182	0.117
ENSMUSG00000023175	Bsg	chr10	+	79710637	79710724	79710839	79710920	79710259	79710402	79711255	79711280	3152,3425,3288	2029,2335,2103	5505,1589,1655	6659,1972,3459	212	206	1.80893243178e-08	0.602,0.588,0.603	0.445,0.439,0.317	0.197
ENSMUSG00000085396	Firre	chrX	-	50562679	50562954	50564812	50564967	50559659	50561006	50567539	50567693	211,212,210	110,117,95	337,177,190	321,198,236	280	400	2.11511673621e-08	0.733,0.721,0.759	0.6,0.561,0.535	0.172
ENSMUSG00000022074	Tnfrsf10b	chr14	+	69773376	69773487	69775085	69775194	69770780	69770877	69776071	69776268	45,41,33	65,81,46	67,45,56	31,19,27	236	234	2.1701643359e-08	0.407,0.334,0.416	0.682,0.701,0.673	-0.3
ENSMUSG00000029550	Sppl3	chr5	+	115061561	115061639	115074814	115074903	115011136	115011615	115082220	115082340	229,297,272	845,850,865	215,37,76	1131,455,480	203	214	2.29312794248e-08	0.222,0.269,0.249	0.167,0.079,0.143	0.117
ENSMUSG00000099170	5730403I07Rik	chr9	-	77384122	77384215	77388951	77389030	77366411	77368120	77399266	77399418	47,36,28	166,128,137	196,63,63	275,100,97	204	218	2.32884019269e-08	0.232,0.231,0.179	0.432,0.402,0.41	-0.201
ENSMUSG00000002957	Ap2a2	chr7	+	141623617	141623781	141626107	141626190	141621114	141621288	141627893	141627983	440,434,441	402,410,402	474,179,174	699,365,440	289	208	2.84984551743e-08	0.441,0.432,0.441	0.328,0.261,0.222	0.168
ENSMUSG00000035683	Melk	chr4	+	44332879	44332966	44344912	44345023	44325640	44325739	44347123	44347355	321,312,350	457,433,451	330,167,141	870,379,436	212	236	2.90082670933e-08	0.439,0.445,0.463	0.297,0.329,0.265	0.152
ENSMUSG00000027952	Pmvk	chr3	+	89461881	89461945	89464295	89464448	89459117	89459464	89467546	89467676	232,262,210	547,587,563	204,99,54	884,472,340	189	278	3.13272547709e-08	0.384,0.396,0.354	0.253,0.236,0.189	0.152
ENSMUSG00000060098	Prmt7	chr8	+	106219919	106220069	106234847	106234960	106217243	106217280	106236793	106237035	397,410,379	370,385,361	746,243,295	396,119,107	275	238	3.20015438565e-08	0.481,0.48,0.476	0.62,0.639,0.705	-0.176
ENSMUSG00000038696	Mapkap1	chr2	+	34444257	34444406	34497700	34497873	34435132	34435222	34518672	34518849	488,483,393	634,602,580	984,418,384	770,258,288	274	298	3.20015438565e-08	0.456,0.466,0.424	0.582,0.638,0.592	-0.155
ENSMUSG00000017286	Glod4	chr11	-	76237668	76237813	76240872	76240922	76234518	76234525	76243554	76243669	446,454,380	1323,1387,1335	560,184,145	2999,1120,906	175	270	4.3802566326e-08	0.342,0.336,0.305	0.224,0.202,0.198	0.12
ENSMUSG00000033808	Tmem87a	chr2	-	120373910	120373979	120374487	120374559	120371523	120371632	120375418	120375512	39,44,55	300,299,281	155,67,69	457,171,159	197	194	4.3802566326e-08	0.113,0.127,0.162	0.25,0.278,0.299	-0.142
ENSMUSG00000015668	Pdzd11	chrX	-	100623861	100623960	100624532	100624589	100623582	100623643	100624794	100624878	275,308,334	950,952,846	386,133,123	1874,845,770	182	224	4.79471680622e-08	0.263,0.285,0.327	0.202,0.162,0.164	0.116
ENSMUSG00000028869	Gnl2	chr4	+	125042613	125042680	125043564	125043723	125040936	125041121	125044223	125044337	256,224,231	598,587,542	611,254,327	839,339,375	192	284	4.81145919772e-08	0.388,0.361,0.387	0.519,0.526,0.563	-0.157
ENSMUSG00000005610	Eif4g2	chr7	-	111075586	111075712	111076695	111076856	111075336	111075441	111076937	111077076	10865,10563,9614	15603,15626,14390	11274,5589,4355	22929,14005,13730	286	251	4.91463272949e-08	0.379,0.372,0.37	0.301,0.259,0.218	0.114
ENSMUSG00000029686	Cul1	chr6	+	47523077	47523125	47523203	47523286	47520792	47520885	47523698	47523804	368,445,419	737,923,845	579,166,189	1723,800,924	173	208	6.00191783359e-08	0.375,0.367,0.374	0.288,0.2,0.197	0.144
ENSMUSG00000069769	Msi2	chr11	-	88348783	88348938	88366784	88366847	88339381	88344660	88386044	88386119	315,338,275	54,34,36	207,146,122	73,45,48	188	280	6.15050184922e-08	0.897,0.937,0.919	0.809,0.829,0.791	0.108
ENSMUSG00000039108	Lsm14b	chr2	+	180031360	180031528	180031793	180031871	180027899	180028035	180032060	180032222	986,950,839	344,307,267	1892,641,849	418,95,122	293	203	6.71516314632e-08	0.665,0.682,0.685	0.758,0.824,0.828	-0.126
ENSMUSG00000024357	Sil1	chr18	-	35348639	35348760	35418056	35418195	35341097	35341197	35438266	35438380	196,201,206	114,126,103	292,162,198	360,180,236	264	246	7.55118922946e-08	0.616,0.598,0.651	0.43,0.456,0.439	0.18
ENSMUSG00000031987	Egln1	chr8	-	124911740	124911808	124914016	124914153	124908586	124910763	124915660	124915780	554,561,544	384,465,443	1402,475,674	677,162,185	262	193	8.95857119788e-08	0.515,0.471,0.475	0.604,0.684,0.729	-0.185
ENSMUSG00000029290	Zfp326	chr5	+	105878748	105878793	105886186	105886222	105876567	105876698	105886316	105886428	164,197,184	96,109,86	414,195,232	119,42,32	170	161	1.23790287539e-07	0.618,0.631,0.67	0.767,0.815,0.873	-0.179
ENSMUSG00000031708	Tecr	chr8	-	83573870	83573922	83574477	83574528	83573219	83573323	83594339	83594484	684,591,766	298,313,306	1276,744,1053	311,185,257	176	177	1.29491975603e-07	0.698,0.655,0.716	0.805,0.802,0.805	-0.114
ENSMUSG00000024725	Ostf1	chr19	-	18592582	18592636	18593855	18593919	18590400	18590508	18596350	18596401	126,115,130	137,109,145	300,148,125	162,37,38	189	179	1.30283895441e-07	0.466,0.5,0.459	0.637,0.791,0.757	-0.253
ENSMUSG00000059208	Hnrnpm	chr17	-	33658869	33658914	33660212	33660314	33658387	33658465	33663224	33663285	3043,3304,3033	940,1020,872	4414,1589,1362	2129,771,794	227	170	1.49835715144e-07	0.708,0.708,0.723	0.608,0.607,0.562	0.121
ENSMUSG00000032369	Plscr1	chr9	+	92266711	92266873	92269814	92269976	92266294	92266611	92271528	92271977	222,199,201	156,187,157	198,91,68	306,155,132	287	287	1.55411890524e-07	0.587,0.516,0.561	0.393,0.37,0.34	0.187
ENSMUSG00000038252	Ncapd2	chr6	-	125179694	125179829	125180978	125181176	125179512	125179600	125183913	125184061	1222,1368,1156	854,810,763	1268,415,558	1226,605,775	323	260	1.66254304876e-07	0.535,0.576,0.549	0.454,0.356,0.367	0.161
ENSMUSG00000036606	Plxnb2	chr15	-	89162922	89163004	89163277	89163370	89162686	89162847	89164011	89164113	1239,1304,1046	594,606,605	1774,1366,1748	660,303,398	218	207	2.55194589334e-07	0.664,0.671,0.621	0.718,0.811,0.807	-0.127
ENSMUSG00000025474	Tubgcp2	chr7	-	140029826	140029986	140031010	140031187	140007886	140008094	140032118	140032247	369,380,356	328,329,359	662,286,309	361,147,120	302	285	2.69833490347e-07	0.515,0.522,0.483	0.634,0.647,0.708	-0.156
ENSMUSG00000027506	Tpd52	chr3	-	8934991	8935040	8944610	8944712	8930787	8931174	8947480	8947629	1519,1488,1443	342,348,326	2012,759,578	1001,368,575	227	174	2.69833490347e-07	0.773,0.766,0.772	0.606,0.613,0.435	0.219
ENSMUSG00000021000	Ctage5	chr12	+	59172524	59172592	59179849	59180008	59170956	59170992	59184186	59184303	76,77,62	496,583,616	198,110,119	886,403,334	193	284	2.88998834221e-07	0.184,0.163,0.129	0.247,0.287,0.344	-0.134
ENSMUSG00000003992	Ssbp2	chr13	+	91524584	91524657	91539334	91539396	91461049	91461248	91564609	91564694	197,168,152	331,277,242	490,182,222	421,168,141	198	187	3.16358332341e-07	0.36,0.364,0.372	0.524,0.506,0.598	-0.177
ENSMUSG00000038722	Bud31	chr5	+	145144898	145145021	145146442	145146609	145142447	145142567	145147834	145148074	2077,2161,1905	1626,1698,1594	4291,1692,1532	2321,781,663	248	292	3.50731311601e-07	0.601,0.6,0.585	0.685,0.718,0.731	-0.116
ENSMUSG00000027349	Fam98b	chr2	+	117260174	117260353	117262838	117262919	117259220	117259355	117263822	117263939	746,761,711	1036,1109,1018	1864,522,623	1387,511,501	304	206	3.63336723131e-07	0.328,0.317,0.321	0.477,0.409,0.457	-0.126
ENSMUSG00000025903	Lypla1	chr1	+	4828583	4828649	4830267	4830315	4808454	4808486	4832310	4832381	369,431,401	210,243,220	503,301,342	186,48,39	191	173	3.65245185927e-07	0.614,0.616,0.623	0.71,0.85,0.888	-0.198
ENSMUSG00000027423	Snx5	chr2	-	144257099	144257195	144257869	144257993	144255498	144255604	144259056	144259178	2701,2803,2768	999,982,881	4448,1514,1211	2399,803,870	249	221	3.72319337967e-07	0.706,0.717,0.736	0.622,0.626,0.553	0.119
ENSMUSG00000055320	Tead1	chr7	+	112841887	112841950	112842039	112842102	112839415	112839480	112856052	112856064	5,11,9	117,113,110	24,13,16	78,38,28	188	188	3.74378643524e-07	0.041,0.089,0.076	0.235,0.255,0.364	-0.216
ENSMUSG00000032280	Tle3	chr9	+	61373952	61374053	61374514	61374578	61372382	61373461	61375528	61375573	269,294,252	378,439,420	225,154,125	571,423,427	226	189	3.74378643524e-07	0.373,0.359,0.334	0.248,0.233,0.197	0.129
ENSMUSG00000024425	Ndfip1	chr18	+	38456054	38456121	38460544	38460650	38452304	38452429	38464276	38464399	992,1057,935	1386,1340,1254	1596,531,506	3966,1023,1197	192	231	3.84398748304e-07	0.463,0.487,0.473	0.326,0.384,0.337	0.125
ENSMUSG00000040463	Mybbp1a	chr11	+	72449992	72450094	72450625	72450774	72449719	72449833	72450876	72451005	1224,1394,1466	1277,1316,1425	1356,517,583	1926,901,1163	227	274	3.93928678688e-07	0.536,0.561,0.554	0.459,0.409,0.377	0.135
ENSMUSG00000020290	Xpo1	chr11	+	23282528	23282726	23284241	23284380	23281305	23281464	23284547	23284729	1758,1798,1478	1089,1266,914	1872,492,467	1839,577,553	323	264	4.07024302822e-07	0.569,0.537,0.569	0.454,0.411,0.408	0.134
ENSMUSG00000028034	Fubp1	chr3	+	152232394	152234570	152235467	152235604	152231876	152232022	152236606	152236826	1642,1859,1631	18,22,10	3941,1334,1700	140,22,92	2301	262	6.10428990273e-07	0.912,0.906,0.949	0.762,0.873,0.678	0.151
ENSMUSG00000028986	Klhl7	chr5	+	24134963	24135139	24138305	24138480	24127979	24128104	24141150	24141293	558,594,529	865,827,686	507,146,134	1041,489,487	301	300	6.10428990273e-07	0.391,0.417,0.435	0.327,0.229,0.215	0.157
ENSMUSG00000046707	Csnk2a2	chr8	-	95461545	95461629	95465650	95465710	95460677	95460788	95473370	95473421	276,292,280	349,435,357	625,210,208	448,161,143	185	209	6.3771150903e-07	0.472,0.431,0.47	0.612,0.596,0.622	-0.152
ENSMUSG00000056394	Lig1	chr7	+	13280147	13280221	13282452	13282542	13278825	13278959	13285256	13285392	165,156,159	687,675,584	381,174,303	897,425,515	199	215	6.55423033027e-07	0.206,0.2,0.227	0.315,0.307,0.389	-0.126
ENSMUSG00000063200	Nol7	chr13	+	43400852	43400934	43401296	43401418	43400592	43400621	43401499	43401577	724,664,664	1991,1916,2050	1051,242,201	3850,1763,1464	207	247	6.5868686833e-07	0.303,0.293,0.279	0.246,0.141,0.141	0.116
ENSMUSG00000062997	Rpl35	chr2	-	39004106	39004188	39004731	39004868	39001579	39001765	39005083	39005624	1364,1359,1243	1871,1902,1664	3796,1981,2664	3700,1368,1783	262	207	8.10306112786e-07	0.365,0.361,0.371	0.448,0.534,0.541	-0.142
ENSMUSG00000004535	Tax1bp1	chr6	+	52758212	52758355	52765020	52765103	52757553	52757728	52765872	52766780	773,856,741	773,818,764	1096,437,432	1607,799,792	268	208	8.68521953844e-07	0.437,0.448,0.429	0.346,0.298,0.297	0.124
ENSMUSG00000001507	Itga3	chr11	-	95046448	95046590	95046920	95047046	95044473	95045763	95051451	95051550	306,348,354	261,239,289	424,137,224	549,337,405	251	267	9.00278070831e-07	0.555,0.608,0.566	0.451,0.302,0.37	0.202
ENSMUSG00000021670	Hmgcr	chr13	-	96651009	96651164	96651855	96652014	96650275	96650633	96652095	96652236	508,482,523	528,585,560	572,193,253	968,362,595	284	280	9.29396997218e-07	0.487,0.448,0.479	0.368,0.345,0.295	0.135
ENSMUSG00000002900	Lamb1	chr12	+	31307949	31308046	31318263	31318633	31306974	31307189	31319918	31320103	284,409,342	456,496,468	451,239,316	1072,535,850	222	495	9.67584904e-07	0.581,0.648,0.62	0.484,0.499,0.453	0.138
ENSMUSG00000010277	2610507B11Rik	chr11	+	78279708	78279915	78283058	78283158	78279046	78279204	78284099	78284282	759,905,747	621,735,640	898,285,270	1124,414,545	332	225	1.0397045834e-06	0.453,0.455,0.442	0.351,0.318,0.251	0.143
ENSMUSG00000028792	Ak2	chr4	+	128999133	128999259	129002150	129002261	128993223	128993436	129002373	129002468	1564,1641,1356	1169,1258,1125	2778,1180,1377	1422,588,471	251	236	1.07918284935e-06	0.557,0.551,0.531	0.647,0.654,0.733	-0.132
ENSMUSG00000039648	Kyat1	chr2	-	30187186	30187307	30187688	30187817	30186832	30186909	30188052	30188139	148,152,145	136,132,124	333,230,222	174,75,81	254	246	1.08538598346e-06	0.513,0.527,0.531	0.65,0.748,0.726	-0.184
ENSMUSG00000020523	Fam114a2	chr11	-	57487566	57487620	57490109	57490182	57483791	57484140	57491919	57492059	295,284,263	355,385,389	326,97,98	704,275,269	198	179	1.14488198397e-06	0.429,0.4,0.379	0.295,0.242,0.248	0.141
ENSMUSG00000022677	Fopnl	chr16	-	14311046	14311131	14313815	14314013	14304453	14304587	14317293	14317375	298,290,302	288,270,303	890,415,371	549,164,151	323	210	1.19450958164e-06	0.402,0.411,0.393	0.513,0.622,0.615	-0.181
ENSMUSG00000058897	Col25a1	chr3	+	130474807	130474867	130475592	130475664	130439312	130439339	130476368	130476476	5,9,5	4,13,9	15,2,3	0,0,1	185	197	1.20650683775e-06	0.571,0.424,0.372	1.0,1.0,0.762	-0.465
ENSMUSG00000024982	Zdhhc6	chr19	-	55308903	55308957	55309742	55309904	55304409	55304577	55311624	55311784	382,465,384	148,209,135	459,137,162	304,161,159	287	179	1.20650683775e-06	0.617,0.581,0.64	0.485,0.347,0.389	0.206
ENSMUSG00000020869	Lrrc59	chr11	+	94634911	94635016	94638530	94638603	94634544	94634703	94641219	94641393	1379,1443,1337	676,700,666	1621,611,547	1157,576,590	230	198	1.27058127918e-06	0.637,0.64,0.633	0.547,0.477,0.444	0.147
ENSMUSG00000027002	Nckap1	chr2	-	80548829	80548967	80553136	80553227	80547900	80547949	80553306	80553449	677,697,545	704,663,600	926,448,413	581,274,223	216	263	1.34096393377e-06	0.539,0.561,0.525	0.66,0.666,0.693	-0.131
ENSMUSG00000024212	Mllt1	chr17	-	56899768	56900296	56902562	56902688	56897379	56897467	56905711	56905855	864,818,688	1172,1152,1053	1028,765,726	1117,496,432	251	653	1.38303199929e-06	0.657,0.649,0.63	0.705,0.801,0.814	-0.128
ENSMUSG00000024006	Stk38	chr17	-	28974281	28974377	28974545	28974669	28973044	28973139	28975818	28975936	495,510,428	204,231,171	798,406,421	642,270,329	249	221	1.38303199929e-06	0.683,0.662,0.69	0.525,0.572,0.532	0.135
ENSMUSG00000026429	Ube2t	chr1	+	134969240	134969310	134971249	134971355	134967726	134967898	134971900	134971999	139,144,142	302,388,366	178,64,74	815,334,361	195	231	1.42169427408e-06	0.353,0.305,0.315	0.206,0.185,0.195	0.129
ENSMUSG00000028645	Slc2a1	chr4	+	119132442	119132683	119133096	119133259	119132122	119132283	119133351	119133539	948,1016,1027	1093,1253,1320	1121,404,366	1873,964,1082	366	288	1.53096325514e-06	0.406,0.39,0.38	0.32,0.248,0.21	0.133
ENSMUSG00000024068	Spast	chr17	+	74374122	74374202	74377040	74377120	74373662	74373754	74381969	74382040	279,260,239	470,497,393	513,172,204	472,192,180	205	205	1.57107566237e-06	0.372,0.343,0.378	0.521,0.473,0.531	-0.144
ENSMUSG00000027620	Rbm39	chr2	-	156159036	156159241	156161567	156161633	156158399	156158477	156161827	156161965	2345,2197,1997	2767,2701,2593	4133,1966,1879	3801,1147,945	191	330	1.615293888e-06	0.594,0.584,0.571	0.653,0.748,0.775	-0.142
ENSMUSG00000029571	Tmem106b	chr6	+	13082412	13082462	13083368	13083422	13081539	13081680	13084187	13089269	153,137,102	123,140,97	264,167,163	137,63,46	175	179	1.61594538551e-06	0.56,0.5,0.518	0.663,0.731,0.784	-0.2
ENSMUSG00000007739	Cct4	chr11	+	22993266	22993319	22994297	22994387	22990518	22990880	22995929	22996038	1143,1088,996	1348,1423,1374	2314,625,911	1663,582,659	178	215	1.69707299323e-06	0.506,0.48,0.467	0.627,0.565,0.625	-0.121
ENSMUSG00000052997	Uba2	chr7	-	34157242	34157364	34157978	34158046	34155884	34155984	34158817	34158939	1247,1377,1220	1818,1839,1755	1723,651,576	3867,1393,1476	193	247	1.71112948393e-06	0.467,0.489,0.471	0.363,0.374,0.333	0.119
ENSMUSG00000001247	Lsr	chr7	-	30965968	30966088	30971867	30972212	30962810	30962867	30973079	30973322	673,832,777	388,378,352	1239,583,943	374,160,161	470	245	1.72865667845e-06	0.475,0.534,0.535	0.633,0.655,0.753	-0.166
ENSMUSG00000001440	Kpnb1	chr11	-	97164952	97165096	97165375	97165483	97164724	97164830	97166046	97166129	3547,3731,3363	3543,3809,3477	3265,1189,939	5114,2010,2415	233	269	1.8610520638e-06	0.536,0.531,0.528	0.424,0.406,0.31	0.152
ENSMUSG00000029253	Cenpc1	chr5	-	86022378	86022483	86029133	86029190	86020828	86020951	86032388	86032471	63,68,60	282,344,314	87,29,30	669,401,480	182	230	1.88490153853e-06	0.22,0.2,0.195	0.141,0.084,0.073	0.106
ENSMUSG00000021131	Erh	chr12	-	80637489	80637610	80640956	80641044	80634021	80634527	80643763	80644341	1018,1126,1090	1414,1462,1241	2428,849,737	2131,408,408	213	246	1.89702845386e-06	0.454,0.471,0.504	0.568,0.706,0.676	-0.174
ENSMUSG00000026309	Ilkap	chr1	-	91388354	91388446	91390606	91390663	91387214	91387341	91391131	91391197	172,169,179	45,35,36	291,79,103	154,43,50	182	217	1.98617353374e-06	0.82,0.852,0.856	0.693,0.687,0.711	0.146
ENSMUSG00000029422	Rsrc2	chr5	-	123730454	123730544	123731036	123731269	123728966	123729356	123733555	123733635	716,674,667	570,661,505	1326,354,304	1543,614,543	358	215	2.02569052535e-06	0.43,0.38,0.442	0.34,0.257,0.252	0.134
ENSMUSG00000033047	Eif3l	chr15	+	79086433	79086604	79089463	79089961	79085556	79085711	79093336	79093417	2108,2311,2121	2389,2599,2549	2557,905,993	4249,1834,1911	296	623	2.11585849992e-06	0.65,0.652,0.637	0.559,0.509,0.522	0.116
ENSMUSG00000039356	Exosc2	chr2	+	31674514	31674560	31674694	31674784	31672471	31672586	31675838	31675904	8,11,10	349,305,337	27,15,22	358,131,115	171	215	2.22151038151e-06	0.028,0.043,0.036	0.087,0.126,0.194	-0.1
ENSMUSG00000033653	Vps8	chr16	+	21581532	21581698	21608167	21608221	21576624	21576794	21640678	21640759	49,67,55	16,20,16	151,68,94	15,3,4	291	179	2.40466645523e-06	0.653,0.673,0.679	0.861,0.933,0.935	-0.241
ENSMUSG00000014195	Dnajc7	chr11	-	100590886	100591051	100591411	100591565	100589897	100589989	100592854	100592973	1912,1967,1742	2219,2218,2143	2793,879,722	4511,1803,1500	279	290	2.40466645523e-06	0.472,0.48,0.458	0.392,0.336,0.333	0.116
ENSMUSG00000037989	Wnk2	chr13	-	49044373	49044418	49052558	49052773	49042627	49042866	49056834	49057514	149,174,161	37,35,26	147,82,70	71,40,52	340	170	2.70682481399e-06	0.668,0.713,0.756	0.509,0.506,0.402	0.24
ENSMUSG00000027652	Ralgapb	chr2	+	158420813	158421029	158426164	158426367	158409950	158410103	158430416	158430580	33,29,33	119,107,107	23,8,8	204,99,124	341	328	2.70682481399e-06	0.211,0.207,0.229	0.098,0.072,0.058	0.14
ENSMUSG00000039844	Rapgef1	chr2	+	29732826	29732919	29733576	29733762	29730527	29730612	29734199	29734284	222,179,215	542,588,522	151,41,40	656,256,244	218	311	2.84241817779e-06	0.369,0.303,0.37	0.247,0.186,0.19	0.14
ENSMUSG00000032216	Nedd4	chr9	+	72669951	72670116	72671229	72671303	72662481	72662613	72677314	72677393	6343,6922,5913	4857,4898,4088	5429,3202,2664	5540,3645,3402	290	199	3.17088520854e-06	0.473,0.492,0.498	0.402,0.376,0.35	0.112
ENSMUSG00000043411	Usp48	chr4	+	137637759	137637890	137639205	137639310	137634897	137635008	137644342	137644498	271,307,287	442,484,449	374,140,171	834,455,601	256	230	3.25029961976e-06	0.355,0.363,0.365	0.287,0.217,0.204	0.125
ENSMUSG00000004264	Phb2	chr6	+	124713061	124713141	124713983	124714168	124712703	124712788	124714829	124714959	1030,1041,1008	2559,2877,2933	1992,894,1333	3330,951,934	205	310	3.2629705195e-06	0.378,0.354,0.342	0.475,0.587,0.683	-0.224
ENSMUSG00000025613	Cct8	chr16	-	87485833	87485905	87491301	87491451	87485579	87485744	87493706	87493786	2642,2566,2420	2186,2294,2282	3108,1076,1069	3658,1868,1979	275	197	3.2708453593e-06	0.464,0.445,0.432	0.378,0.292,0.279	0.131
ENSMUSG00000040731	Eif4h	chr5	-	134625365	134625462	134627587	134627775	134623878	134624500	134639240	134639325	2808,2821,2436	1550,1623,1438	5475,2485,2942	2221,948,851	313	222	3.33131983848e-06	0.562,0.552,0.546	0.636,0.65,0.71	-0.112
ENSMUSG00000001472	Tcf25	chr8	+	123381399	123381561	123382526	123382601	123373855	123374064	123383324	123383443	1027,1115,1036	758,707,655	1976,1045,1265	896,407,355	287	200	3.34192745605e-06	0.486,0.524,0.524	0.606,0.641,0.713	-0.142
ENSMUSG00000059923	Grb2	chr11	-	115655357	115655455	115699151	115699356	115649770	115649893	115708393	115708597	161,172,165	273,302,259	229,44,69	613,208,223	330	223	3.35871219745e-06	0.285,0.278,0.301	0.202,0.125,0.173	0.121
ENSMUSG00000032594	Ip6k1	chr9	+	108024102	108024450	108031998	108032209	108002642	108002822	108040904	108041086	229,323,282	531,569,456	250,81,85	645,351,354	473	336	3.55987974748e-06	0.235,0.287,0.305	0.216,0.141,0.146	0.108
ENSMUSG00000031922	Cep57	chr9	-	13809859	13810004	13810626	13810862	13807794	13808840	13812632	13812710	451,379,385	502,570,560	577,157,174	1045,527,545	361	270	3.59143437522e-06	0.402,0.332,0.34	0.292,0.182,0.193	0.136
ENSMUSG00000022377	Asap1	chr15	-	64099531	64099590	64102402	64102472	64094008	64094508	64110905	64111076	163,160,155	140,154,137	112,62,67	189,108,145	195	184	3.74918256575e-06	0.523,0.495,0.516	0.359,0.351,0.304	0.173
ENSMUSG00000053768	Chchd3	chr6	-	32892291	32892375	32968200	32968318	32852144	32852215	33008482	33008564	902,958,932	519,503,505	1587,673,643	581,183,211	243	209	3.78382786663e-06	0.599,0.621,0.613	0.701,0.76,0.724	-0.117
ENSMUSG00000003200	Sh3gl1	chr17	-	56019925	56019998	56020122	56020191	56019315	56019459	56036414	56036637	269,297,304	333,339,337	692,268,366	473,153,120	194	198	3.95723088941e-06	0.452,0.472,0.479	0.599,0.641,0.757	-0.198
ENSMUSG00000022789	Dnm1l	chr16	-	16332000	16332132	16333828	16333949	16329802	16330009	16336852	16337015	602,683,563	476,460,443	691,280,291	755,391,404	246	257	4.00213494859e-06	0.569,0.608,0.57	0.489,0.428,0.429	0.134
ENSMUSG00000032216	Nedd4	chr9	+	72741627	72741687	72742652	72742760	72740167	72740228	72743539	72743636	3982,4086,3671	8454,9176,8435	6386,3247,3010	9723,4316,4193	185	233	4.06970777183e-06	0.372,0.359,0.354	0.453,0.487,0.475	-0.11
ENSMUSG00000030120	Mlf2	chr6	+	124932776	124932812	124933953	124934007	124932410	124932537	124934290	124934371	515,470,487	1206,1308,1214	596,200,163	1997,971,845	161	179	4.06970777183e-06	0.322,0.285,0.308	0.249,0.186,0.177	0.101
ENSMUSG00000020775	Mrpl38	chr11	-	116134907	116135116	116135190	116135325	116134432	116134505	116138441	116138775	307,344,365	453,487,470	682,257,489	595,207,262	260	334	4.42086890649e-06	0.465,0.476,0.499	0.596,0.615,0.706	-0.159
ENSMUSG00000009894	Snap47	chr11	-	59428340	59428813	59437977	59438513	59421524	59421649	59449914	59449999	317,237,307	620,660,660	676,216,247	877,313,299	661	598	4.45182395737e-06	0.316,0.245,0.296	0.411,0.384,0.428	-0.122
ENSMUSG00000029673	Auts2	chr5	-	131461281	131461353	131466031	131466127	131460126	131460156	131470413	131470458	67,79,66	141,140,110	153,140,150	160,92,114	221	197	4.47294028193e-06	0.298,0.335,0.348	0.46,0.576,0.54	-0.198
ENSMUSG00000019942	Cdk1	chr10	-	69345060	69345184	69346074	69346231	69342539	69342710	69350095	69350158	1921,1965,1627	3473,3550,3023	4806,1983,2266	6160,2462,2177	282	249	4.83364758624e-06	0.328,0.328,0.322	0.408,0.416,0.479	-0.108
ENSMUSG00000027248	Pdia3	chr2	+	121424524	121424642	121426594	121426702	121422448	121422527	121429453	121429583	4371,4651,3935	5319,5085,4687	7000,2589,2992	10590,5327,5890	243	233	4.83589212839e-06	0.441,0.467,0.446	0.388,0.318,0.328	0.107
ENSMUSG00000025817	Nudt5	chr2	+	5861026	5861076	5862300	5862408	5855979	5856047	5863578	5863674	363,414,366	967,1138,947	646,308,318	1193,387,384	175	233	5.01886284696e-06	0.333,0.326,0.34	0.419,0.514,0.524	-0.153
ENSMUSG00000025220	Mgea5	chr19	-	45770050	45770209	45771681	45771966	45767393	45768007	45773661	45773760	734,782,716	1022,1101,1045	879,280,226	1610,791,733	410	284	5.39948128812e-06	0.332,0.33,0.322	0.274,0.197,0.176	0.112
ENSMUSG00000028212	Ccne2	chr4	+	11201304	11201416	11202189	11202347	11199296	11199431	11202984	11204682	435,399,323	597,545,474	399,135,100	854,332,300	237	283	5.54515189901e-06	0.465,0.466,0.449	0.358,0.327,0.285	0.137
ENSMUSG00000061887	Ssbp3	chr4	+	107009678	107009768	107027216	107027297	106915644	106915729	107028192	107028252	1554,1559,1423	952,1044,952	2339,1205,1541	823,532,659	215	206	5.72577664208e-06	0.61,0.589,0.589	0.731,0.685,0.691	-0.106
ENSMUSG00000025133	Ints4	chr7	+	97509590	97509796	97513526	97513669	97507715	97507890	97516225	97516341	260,293,311	451,424,382	296,116,107	632,341,321	331	268	5.82709739844e-06	0.318,0.359,0.397	0.275,0.216,0.213	0.123
ENSMUSG00000020900	Myh10	chr11	+	68734387	68734415	68745316	68745419	68721319	68721476	68751941	68752034	65,112,74	433,463,388	147,70,125	254,225,223	153	228	5.8716799898e-06	0.183,0.265,0.221	0.463,0.317,0.455	-0.189
ENSMUSG00000039599	Fam149b	chr14	+	20359754	20359916	20363262	20363450	20358023	20358140	20374329	20374454	172,185,151	353,292,286	456,140,153	437,167,132	287	313	5.97313966625e-06	0.347,0.409,0.365	0.532,0.478,0.558	-0.149
ENSMUSG00000023505	Cdca3	chr6	+	124830502	124830650	124831361	124831488	124829687	124830273	124832145	124832439	864,842,794	2016,2075,2111	1490,806,799	2669,888,856	273	252	6.14584956283e-06	0.283,0.272,0.258	0.34,0.456,0.463	-0.149
ENSMUSG00000062480	Acat3	chr17	-	12928494	12928638	12929553	12929671	12927337	12927460	12934820	12935002	420,463,455	356,350,287	410,77,76	485,122,114	243	269	6.2202399349e-06	0.566,0.594,0.637	0.483,0.411,0.425	0.159
ENSMUSG00000022477	Aco2	chr15	+	81895169	81895428	81903475	81903634	81889297	81889434	81903855	81904006	1153,1066,936	932,1007,886	1671,1106,1220	1059,387,447	384	284	6.32919448277e-06	0.478,0.439,0.439	0.539,0.679,0.669	-0.177
ENSMUSG00000028245	Nsmaf	chr4	-	6424878	6424987	6426401	6426473	6423321	6423498	6428391	6428521	133,116,128	177,184,158	108,32,43	271,107,133	197	234	6.36329436575e-06	0.472,0.428,0.49	0.321,0.262,0.277	0.177
ENSMUSG00000034525	Ice1	chr13	-	70602178	70606876	70608775	70609176	70601067	70601236	70610533	70610620	174,179,157	290,299,323	123,40,35	407,131,160	526	4823	6.41092559818e-06	0.846,0.846,0.817	0.735,0.737,0.667	0.123
ENSMUSG00000016028	Celsr1	chr15	-	85903925	85904052	85905438	85905518	85903285	85903411	85905914	85906027	336,374,318	256,289,273	476,374,398	250,164,157	205	252	7.47949371052e-06	0.617,0.614,0.589	0.701,0.737,0.757	-0.125
ENSMUSG00000020321	Mdh1	chr11	-	21559698	21559875	21562864	21562987	21559191	21559305	21564040	21564216	4712,4429,4115	3676,3852,3498	10750,4349,4082	6954,1771,1389	248	302	7.4843395737e-06	0.61,0.583,0.589	0.653,0.749,0.782	-0.134
ENSMUSG00000015126	Tsr3	chr17	+	25241687	25241861	25242158	25242222	25241063	25241257	25242453	25242798	398,433,435	441,457,464	528,172,183	832,348,375	299	189	7.83671731738e-06	0.363,0.375,0.372	0.286,0.238,0.236	0.117
ENSMUSG00000024165	Hn1l	chr17	-	24948637	24948780	24956017	24956166	24945579	24945628	24960567	24960636	1026,1105,1075	1693,1756,1623	1361,784,1028	1331,826,701	274	268	7.98246797951e-06	0.372,0.381,0.393	0.5,0.481,0.589	-0.141
ENSMUSG00000020476	Dbnl	chr11	+	5797286	5797335	5797626	5797720	5797023	5797175	5798015	5798111	314,351,296	1041,1087,1041	632,263,321	1315,509,614	174	219	7.98810924153e-06	0.275,0.289,0.264	0.377,0.394,0.397	-0.113
ENSMUSG00000026176	Ctdsp1	chr1	+	74393796	74393901	74394018	74394075	74393277	74393426	74394639	74394732	676,701,652	282,286,287	1115,523,460	299,123,100	230	182	8.0582588503e-06	0.655,0.66,0.643	0.747,0.771,0.784	-0.115
ENSMUSG00000038160	Atg5	chr10	+	44303566	44303729	44319459	44319554	44294595	44294674	44346956	44347074	406,412,375	210,220,174	607,152,161	503,137,165	288	220	8.18965796594e-06	0.596,0.589,0.622	0.48,0.459,0.427	0.147
ENSMUSG00000052738	Suclg1	chr6	+	73256170	73256274	73260474	73260591	73248381	73248753	73263807	73264020	556,603,489	1099,1076,1042	1606,485,698	1769,673,625	229	242	8.28816650296e-06	0.348,0.372,0.332	0.49,0.432,0.541	-0.137
ENSMUSG00000022337	Emc2	chr15	+	43492169	43492283	43494739	43494804	43477228	43477325	43495163	43495249	257,279,234	144,159,158	653,319,293	257,79,56	239	190	8.42385773608e-06	0.587,0.582,0.541	0.669,0.762,0.806	-0.176
ENSMUSG00000039599	Fam149b	chr14	+	20359754	20359916	20363262	20363450	20358023	20358140	20381748	20381821	166,170,148	128,101,98	438,131,147	139,51,47	287	313	8.42385773608e-06	0.586,0.647,0.622	0.775,0.737,0.773	-0.143
ENSMUSG00000039852	Rere	chr4	+	150618405	150618552	150619000	150619205	150617265	150617479	150619455	150619828	392,499,446	197,214,239	328,269,330	439,212,295	272	330	8.68704257414e-06	0.707,0.739,0.694	0.475,0.606,0.576	0.161
ENSMUSG00000030815	Phkg2	chr7	+	127577534	127577646	127579666	127579732	127573582	127573966	127579809	127579973	266,274,321	159,204,180	417,134,142	449,172,157	237	191	8.72111068169e-06	0.574,0.52,0.59	0.428,0.386,0.422	0.149
ENSMUSG00000022106	Rcbtb2	chr14	+	73151532	73151615	73154830	73154894	73142536	73142593	73161939	73162095	79,85,65	530,607,503	137,126,112	643,185,136	208	189	8.89700326369e-06	0.119,0.113,0.105	0.162,0.382,0.428	-0.212
ENSMUSG00000039852	Rere	chr4	+	150618405	150618552	150619024	150619205	150616758	150617479	150619455	150621966	392,499,446	197,214,241	328,269,330	440,213,295	272	306	8.93332541172e-06	0.691,0.724,0.676	0.456,0.587,0.557	0.164
ENSMUSG00000031592	Pcm1	chr8	+	41330632	41330725	41330805	41330920	41328768	41329025	41331982	41332344	647,673,718	656,698,678	837,326,304	1173,618,685	218	240	8.93332541172e-06	0.521,0.515,0.538	0.44,0.367,0.328	0.146
ENSMUSG00000005469	Prkaca	chr8	+	83990427	83990554	83990641	83990737	83988282	83988365	83990862	83990985	1416,1319,1240	849,879,802	1720,898,872	800,337,295	252	221	8.93332541172e-06	0.594,0.568,0.576	0.653,0.7,0.722	-0.112
ENSMUSG00000062127	Cttnbp2nl	chr3	-	105032652	105032760	105038864	105038987	105011192	105011423	105052899	105052951	67,66,59	349,319,273	173,94,139	424,247,189	248	233	9.04623596558e-06	0.153,0.163,0.169	0.277,0.263,0.409	-0.155
ENSMUSG00000028070	Apoa1bp	chr3	-	88056985	88057133	88057723	88057837	88056519	88056776	88057920	88058031	965,985,958	1100,1128,1139	2155,1208,1413	1718,857,960	239	273	9.04623596558e-06	0.501,0.499,0.49	0.589,0.617,0.627	-0.114
ENSMUSG00000030815	Phkg2	chr7	+	127577974	127578029	127579666	127579732	127577534	127577710	127579809	127579973	78,80,93	163,204,187	114,32,34	469,176,163	180	191	9.32393880437e-06	0.337,0.294,0.345	0.205,0.162,0.181	0.143
ENSMUSG00000025151	Maged1	chrX	-	94539854	94540547	94541250	94541324	94538606	94539281	94541891	94541990	2120,2309,2261	4112,4138,3811	2262,954,1028	5520,2686,3364	199	818	9.50043631426e-06	0.679,0.696,0.709	0.627,0.593,0.557	0.102
ENSMUSG00000036206	Sh3bp4	chr1	+	89107257	89107336	89143549	89145906	89070414	89070597	89152199	89152388	133,133,100	452,530,473	195,92,134	545,216,169	204	2482	1.02897096887e-05	0.782,0.753,0.72	0.813,0.838,0.906	-0.101
ENSMUSG00000018417	Myo1b	chr1	-	51766821	51766908	51768649	51768736	51763889	51763964	51769003	51769090	149,182,114	373,404,287	90,45,49	467,195,206	212	212	1.02897096887e-05	0.285,0.311,0.284	0.162,0.188,0.192	0.113
ENSMUSG00000027365	Trpm7	chr2	-	126846073	126846245	126848496	126848621	126844299	126844474	126849898	126850112	142,123,151	217,218,159	79,38,24	214,155,91	250	297	1.02897096887e-05	0.437,0.401,0.53	0.305,0.226,0.239	0.199
ENSMUSG00000058070	Eml1	chr12	+	108512974	108513070	108514377	108514512	108511820	108511931	108515115	108515215	203,221,188	442,479,438	177,88,71	565,406,348	221	260	1.06010893444e-05	0.351,0.352,0.336	0.269,0.203,0.194	0.124
ENSMUSG00000007850	Hnrnph1	chr11	+	50379467	50379623	50379820	50379964	50378290	50378427	50381458	50381597	5735,5694,5313	7328,7372,6731	10443,5584,5056	10253,4223,3504	281	269	1.07140936829e-05	0.428,0.425,0.43	0.494,0.559,0.58	-0.117
ENSMUSG00000022422	Dscc1	chr15	-	55086752	55086843	55087601	55087736	55084048	55084187	55088954	55089123	168,136,153	105,89,103	364,95,109	110,31,35	260	216	1.09441940056e-05	0.571,0.559,0.552	0.733,0.718,0.721	-0.163
ENSMUSG00000027011	Ube2e3	chr2	+	78913673	78913806	78918686	78918834	78872421	78872472	78919957	78921293	1218,1206,1154	2830,3043,2874	1701,414,362	4933,2264,2003	258	273	1.12651174401e-05	0.313,0.295,0.298	0.267,0.162,0.161	0.105
ENSMUSG00000032867	Fbxw8	chr5	-	118095532	118095729	118113611	118113769	118092495	118092702	118124935	118125024	562,598,539	882,953,858	531,188,173	1133,641,601	283	322	1.12955848307e-05	0.42,0.417,0.417	0.348,0.25,0.247	0.136
ENSMUSG00000018882	Mrpl45	chr11	+	97325708	97325757	97326781	97326931	97323850	97323949	97328085	97328259	199,204,201	731,742,697	398,225,217	988,394,358	174	275	1.16109114525e-05	0.301,0.303,0.313	0.389,0.474,0.489	-0.145
ENSMUSG00000029101	Rgs12	chr5	+	35019342	35019512	35020313	35020406	34999183	34999229	35021115	35021259	306,353,319	199,252,201	522,206,203	504,305,297	295	218	1.21213959146e-05	0.532,0.509,0.54	0.434,0.333,0.336	0.159
ENSMUSG00000037788	Vopp1	chr6	-	57774710	57774788	57789976	57790035	57758346	57762571	57824926	57825154	86,106,86	178,253,197	208,62,88	185,87,81	184	203	1.26511914067e-05	0.348,0.316,0.325	0.554,0.44,0.545	-0.183
ENSMUSG00000026361	Cdc73	chr1	-	143609369	143609511	143615302	143615403	143598799	143608557	143617278	143617440	443,382,379	609,642,497	499,166,147	1011,468,448	226	267	1.26511914067e-05	0.462,0.413,0.474	0.368,0.295,0.279	0.136
ENSMUSG00000020321	Mdh1	chr11	-	21558461	21558551	21559191	21559305	21556786	21557568	21559698	21559875	3666,3832,3488	4369,4528,4151	6928,1768,1384	10471,4271,3377	239	215	1.27687092545e-05	0.43,0.432,0.43	0.373,0.271,0.269	0.126
ENSMUSG00000020456	Ogdh	chr11	+	6349841	6349913	6350605	6350734	6349314	6349493	6352125	6352198	209,223,193	689,739,730	184,80,94	827,621,723	197	254	1.28226218018e-05	0.281,0.28,0.254	0.223,0.142,0.144	0.102
ENSMUSG00000025261	Huwe1	chrX	+	151921045	151921161	151921261	151921418	151919575	151920185	151922331	151922464	653,813,722	705,759,828	638,352,402	989,583,772	241	282	1.28226218018e-05	0.52,0.556,0.505	0.43,0.414,0.379	0.119
ENSMUSG00000039703	Nploc4	chr11	-	120404205	120404366	120411657	120411744	120389367	120389439	120413559	120413739	399,408,387	487,504,517	398,145,121	781,320,391	212	286	1.3032382029e-05	0.525,0.522,0.502	0.407,0.379,0.295	0.156
ENSMUSG00000039599	Fam149b	chr14	+	20359754	20359916	20363262	20363450	20358023	20358140	20382916	20383489	166,171,149	130,102,96	438,130,147	138,52,49	287	313	1.30798063502e-05	0.582,0.646,0.629	0.776,0.732,0.766	-0.139
ENSMUSG00000027673	Ndufb5	chr3	+	32744853	32744942	32746447	32746514	32736989	32737205	32747727	32747789	1337,1504,1245	1147,1184,1108	2476,660,686	2776,1065,1017	214	192	1.33521684059e-05	0.511,0.533,0.502	0.445,0.357,0.377	0.122
ENSMUSG00000027298	Tyro3	chr2	+	119809402	119809547	119809904	119810034	119808732	119808878	119810116	119810217	881,920,778	442,448,396	1314,480,495	424,152,124	270	255	1.34108454501e-05	0.653,0.66,0.65	0.745,0.749,0.79	-0.107
ENSMUSG00000028822	Tmem50a	chr4	-	134900699	134900760	134903649	134903742	134897848	134898476	134905343	134905411	435,450,409	348,345,381	710,220,250	825,407,469	218	186	1.45992657068e-05	0.516,0.527,0.478	0.423,0.316,0.313	0.156
ENSMUSG00000085396	Firre	chrX	-	50591924	50592085	50598133	50598288	50584678	50584847	50600743	50600898	78,63,69	215,217,167	85,51,63	479,311,357	280	286	1.4617371436e-05	0.27,0.229,0.297	0.153,0.143,0.153	0.116
ENSMUSG00000024911	Fibp	chr19	+	5464128	5464215	5464333	5464431	5463786	5463850	5464924	5465052	253,241,240	282,272,264	360,161,140	647,283,342	212	223	1.49124084277e-05	0.486,0.482,0.489	0.369,0.374,0.301	0.138
ENSMUSG00000041215	Yeats2	chr16	+	20150441	20150560	20152908	20153006	20141062	20141235	20154136	20154229	114,135,116	171,144,137	232,120,188	169,69,79	244	223	1.64494679541e-05	0.379,0.461,0.436	0.556,0.614,0.685	-0.193
ENSMUSG00000000861	Bcl11a	chr11	+	24158252	24158354	24163145	24163288	24085320	24085650	24172698	24173558	770,674,632	483,530,499	877,445,439	1155,442,637	227	268	1.65545177602e-05	0.653,0.6,0.599	0.473,0.543,0.449	0.129
ENSMUSG00000035325	Sec31a	chr5	-	100407156	100407280	100408033	100408113	100405443	100405642	100416102	100416175	175,197,152	420,501,461	433,194,429	589,337,423	205	249	1.67036466755e-05	0.336,0.323,0.286	0.472,0.411,0.552	-0.163
ENSMUSG00000024151	Msh2	chr17	+	87678207	87678362	87679799	87680078	87672560	87672806	87682530	87682677	370,465,411	1111,1166,1125	500,105,157	1747,869,968	280	404	1.70968007689e-05	0.325,0.365,0.345	0.292,0.148,0.19	0.135
ENSMUSG00000021555	Naa35	chr13	+	59608760	59608844	59609478	59609593	59608144	59608195	59612636	59612815	335,280,283	572,639,610	330,128,94	998,432,578	209	240	1.80320823025e-05	0.402,0.335,0.348	0.275,0.254,0.157	0.133
ENSMUSG00000042207	Kdm5b	chr1	+	134615917	134616068	134616188	134616303	134613886	134614011	134617691	134618047	528,679,575	608,733,695	822,380,443	676,205,246	276	240	1.97788740179e-05	0.43,0.446,0.418	0.514,0.617,0.61	-0.149
ENSMUSG00000002546	Golga2	chr2	+	32292092	32292215	32296625	32296721	32288312	32288396	32296964	32297008	138,106,90	140,132,142	278,164,203	205,72,71	248	221	1.97788740179e-05	0.468,0.417,0.361	0.547,0.67,0.718	-0.23
ENSMUSG00000028391	Wdr31	chr4	-	62458815	62458883	62460321	62460422	62457439	62457581	62460519	62460664	120,137,118	77,71,75	98,44,32	111,62,52	226	193	1.99514701936e-05	0.571,0.622,0.573	0.43,0.377,0.344	0.205
ENSMUSG00000002835	Chaf1a	chr17	+	56044061	56044112	56046822	56047634	56040415	56040551	56056420	56056477	18,55,41	741,797,733	7,3,11	743,419,378	176	937	2.05753112786e-05	0.115,0.269,0.229	0.048,0.037,0.134	0.131
ENSMUSG00000029920	Smarcad1	chr6	+	65110369	65110552	65111775	65111885	65108651	65108770	65114300	65116061	483,470,447	549,598,558	680,261,232	1090,612,596	308	235	2.10373735402e-05	0.402,0.375,0.379	0.322,0.246,0.229	0.12
ENSMUSG00000023968	Crip3	chr17	+	46429318	46429413	46429960	46430092	46428969	46428993	46430420	46430485	3,2,1	0,0,0	9,5,10	7,3,4	220	257	2.114568011e-05	1.0,1.0,1.0	0.6,0.661,0.745	0.331
ENSMUSG00000022019	Tdrd3	chr14	+	87457033	87457118	87505758	87506606	87416638	87416848	87511644	87511770	121,133,141	405,445,409	142,44,38	736,333,261	210	973	2.30397674993e-05	0.581,0.581,0.615	0.472,0.38,0.403	0.174
ENSMUSG00000015575	Atp6v0e	chr17	+	26682677	26682725	26695354	26695484	26676395	26676578	26699211	26699644	314,314,279	953,1009,1017	438,145,100	2007,771,914	173	255	2.36502763606e-05	0.327,0.314,0.288	0.243,0.217,0.139	0.11
ENSMUSG00000015134	Aldh1a3	chr7	-	66412357	66412419	66412900	66413030	66411501	66411630	66419102	66419243	2742,2732,2898	1497,1483,1686	856,583,392	355,167,107	255	187	2.45283210076e-05	0.573,0.575,0.558	0.639,0.719,0.729	-0.127
ENSMUSG00000029276	Glmn	chr5	-	107549390	107549473	107550971	107551095	107548968	107549175	107557281	107557345	282,342,335	125,172,203	878,327,330	335,56,38	249	208	2.60268343589e-05	0.653,0.624,0.58	0.686,0.83,0.879	-0.179
ENSMUSG00000039356	Exosc2	chr2	+	31674514	31674560	31674694	31674784	31672471	31672573	31675838	31675904	232,290,229	349,309,337	401,269,208	358,131,113	171	215	2.63709233803e-05	0.455,0.541,0.461	0.585,0.721,0.698	-0.182
ENSMUSG00000022635	Zcrb1	chr15	-	93391050	93391158	93391453	93391565	93387746	93387859	93395586	93395615	385,384,367	877,888,978	925,328,313	1340,490,489	237	233	2.73616521785e-05	0.301,0.298,0.269	0.404,0.397,0.386	-0.106
ENSMUSG00000020776	Fbf1	chr11	-	116144432	116144542	116145424	116145542	116142285	116143466	116145622	116145760	137,137,131	176,187,177	201,53,60	385,218,252	243	235	2.7946460029e-05	0.429,0.415,0.417	0.335,0.19,0.187	0.183
ENSMUSG00000001247	Lsr	chr7	-	30965968	30966088	30971867	30972212	30962097	30962244	30973079	30973427	678,834,774	861,837,859	1242,585,947	883,390,390	470	245	2.8278952772e-05	0.291,0.342,0.32	0.423,0.439,0.559	-0.156
ENSMUSG00000021065	Fut8	chr12	+	77277360	77277455	77331895	77332329	77239064	77239253	77364968	77365084	54,75,65	221,227,192	45,13,15	301,153,113	220	559	2.88745326834e-05	0.383,0.456,0.462	0.275,0.178,0.252	0.199
ENSMUSG00000032228	Tcf12	chr9	-	71875988	71876067	71882716	71882781	71870073	71870147	71883106	71883251	717,760,732	952,869,779	614,359,308	1052,682,624	190	204	3.159986957e-05	0.447,0.484,0.502	0.385,0.361,0.346	0.114
ENSMUSG00000060098	Prmt7	chr8	+	106219919	106220069	106227210	106227319	106217243	106217280	106234847	106235389	397,412,379	293,335,306	757,247,298	327,140,127	275	234	3.33774372015e-05	0.536,0.511,0.513	0.663,0.6,0.666	-0.123
ENSMUSG00000024357	Sil1	chr18	-	35348639	35348760	35438266	35438380	35341097	35341197	35498790	35498925	122,89,114	109,121,98	177,88,97	352,177,234	239	246	3.42939379981e-05	0.535,0.431,0.545	0.341,0.339,0.299	0.177
ENSMUSG00000053453	Thoc7	chr14	-	13950298	13950365	13951205	13951263	13950131	13950201	13953075	13953162	1033,1052,994	883,897,896	2369,1070,1026	1576,476,385	183	192	3.58686629265e-05	0.551,0.552,0.538	0.612,0.702,0.737	-0.137
ENSMUSG00000002052	Supt6	chr11	-	78211796	78211921	78212082	78212196	78209423	78209536	78212668	78212907	559,554,522	361,346,283	891,480,650	394,174,178	239	250	3.86767315407e-05	0.618,0.626,0.659	0.703,0.743,0.793	-0.112
ENSMUSG00000028975	Pex14	chr4	-	148970549	148970635	148984036	148984165	148967523	148967626	149041720	149041805	298,329,323	205,246,199	636,325,349	305,110,116	254	211	3.96095267154e-05	0.547,0.526,0.574	0.634,0.711,0.714	-0.137
ENSMUSG00000024392	Bag6	chr17	+	35144945	35144999	35145136	35145239	35144598	35144768	35145328	35145453	882,950,877	1100,1098,1060	1450,815,1046	1339,592,713	179	228	4.05294515151e-05	0.505,0.524,0.513	0.58,0.637,0.651	-0.109
ENSMUSG00000045576	St7l	chr3	+	104892196	104892311	104894366	104894439	104891463	104891561	104895695	104895798	122,112,95	42,64,47	368,125,87	68,27,17	240	198	4.17058156454e-05	0.706,0.591,0.625	0.817,0.793,0.809	-0.166
ENSMUSG00000039000	Ube3c	chr5	+	29635630	29635728	29637637	29637770	29632749	29632837	29646409	29646657	250,317,282	282,319,269	385,128,137	568,254,276	223	258	4.50399788362e-05	0.506,0.535,0.548	0.44,0.368,0.365	0.139
ENSMUSG00000026743	Mllt10	chr2	+	18146776	18146872	18162316	18162886	18126133	18126229	18170253	18170298	134,154,112	207,242,261	177,145,155	218,111,82	221	695	4.50408918205e-05	0.671,0.667,0.574	0.719,0.804,0.856	-0.156
ENSMUSG00000037965	Zc3h7a	chr16	-	11141662	11141771	11145179	11145285	11140808	11140850	11145645	11145779	152,157,175	166,184,165	294,131,145	576,238,264	231	234	4.53535695789e-05	0.481,0.464,0.518	0.341,0.358,0.357	0.136
ENSMUSG00000028152	Tspan5	chr3	+	138890734	138890881	138894347	138894518	138868345	138868396	138896852	138896914	310,314,264	35,37,46	345,144,104	102,31,38	272	296	4.56908768401e-05	0.906,0.902,0.862	0.786,0.835,0.749	0.1
ENSMUSG00000035900	Gramd4	chr15	+	86118462	86118583	86122178	86122252	86100779	86100900	86125123	86125256	188,171,154	87,83,82	236,91,106	210,91,100	246	199	5.02883522689e-05	0.636,0.625,0.603	0.476,0.447,0.462	0.16
ENSMUSG00000022403	St13	chr15	-	81366346	81366489	81369393	81369442	81365449	81365578	81371457	81371574	1027,1025,1017	2077,2131,1993	1198,401,415	3155,1324,1480	174	268	5.08443253785e-05	0.432,0.426,0.44	0.369,0.318,0.302	0.103
ENSMUSG00000035297	Cops4	chr5	+	100541536	100541652	100543838	100543923	100537297	100537468	100547303	100547780	939,967,865	848,908,863	1470,419,380	1854,768,906	241	210	5.11506211107e-05	0.491,0.481,0.466	0.409,0.322,0.268	0.146
ENSMUSG00000038290	Smg6	chr11	+	75053761	75053963	75139192	75139369	75041867	75042036	75142756	75142903	234,218,238	244,283,318	262,149,148	474,296,377	327	302	5.17647897277e-05	0.47,0.416,0.409	0.338,0.317,0.266	0.125
ENSMUSG00000033916	Chmp2a	chr7	-	13032434	13032565	13032641	13032821	13032288	13032350	13033828	13034042	1036,955,909	634,681,609	2232,974,946	1143,288,238	305	256	5.17647897277e-05	0.578,0.541,0.556	0.621,0.739,0.769	-0.151
ENSMUSG00000058355	Abce1	chr8	-	79701114	79701252	79701773	79701891	79700912	79700982	79703003	79703101	865,855,730	1088,1085,934	823,282,207	1372,781,681	243	263	5.21352152917e-05	0.463,0.46,0.458	0.394,0.281,0.248	0.153
ENSMUSG00000052512	Nav2	chr7	+	49551596	49552049	49552839	49552905	49547838	49548541	49554214	49554259	120,122,116	7,3,12	74,98,93	22,22,18	578	191	5.26256653067e-05	0.85,0.931,0.762	0.526,0.595,0.631	0.264
ENSMUSG00000002981	Clptm1	chr7	-	19637077	19637171	19637468	19637713	19635660	19635851	19638116	19639017	689,778,658	539,586,559	1093,540,851	614,201,238	370	219	5.42245986188e-05	0.431,0.44,0.411	0.513,0.614,0.679	-0.175
ENSMUSG00000001435	Col18a1	chr10	-	77063978	77064041	77064536	77064579	77060368	77060412	77065234	77065303	769,882,851	834,921,830	926,544,724	1240,934,1318	168	188	5.49827031788e-05	0.508,0.517,0.534	0.455,0.395,0.381	0.109
ENSMUSG00000015134	Aldh1a3	chr7	-	66412900	66413030	66419102	66419243	66412357	66412419	66422210	66422315	1918,1988,2172	2378,2310,2508	665,276,231	534,208,151	266	255	5.57716473784e-05	0.436,0.452,0.454	0.544,0.56,0.595	-0.119
ENSMUSG00000036814	Slc6a20a	chr9	-	123656220	123656462	123657401	123657512	123655002	123655165	123660394	123660622	12,7,2	2,0,0	7,1,1	7,4,2	236	367	6.07110028625e-05	0.903,1.0,1.0	0.609,0.28,0.437	0.526
ENSMUSG00000024921	Smarca2	chr19	+	26751823	26752041	26770937	26771043	26720728	26720947	26771507	26771609	90,66,66	431,459,377	246,175,276	1025,380,317	343	231	6.09037427226e-05	0.123,0.088,0.105	0.139,0.237,0.37	-0.143
ENSMUSG00000016386	Mpped2	chr2	+	106699287	106699535	106783632	106783858	106693268	106693821	106861487	106861603	399,434,381	800,809,665	348,155,143	925,528,457	373	351	6.18935558625e-05	0.319,0.335,0.35	0.261,0.216,0.227	0.1
ENSMUSG00000068882	Ssb	chr2	+	69866189	69866293	69866487	69866662	69863290	69863315	69867271	69867552	3047,3046,2968	2790,2888,2823	5766,1987,1751	7839,2471,2891	229	300	6.18935558625e-05	0.589,0.58,0.579	0.491,0.513,0.442	0.101
ENSMUSG00000037999	Arap2	chr5	-	62635951	62636069	62638961	62639036	62630132	62630261	62641327	62641396	11,9,7	25,37,31	61,33,32	67,31,21	200	243	6.32025148261e-05	0.348,0.228,0.215	0.525,0.564,0.649	-0.316
ENSMUSG00000053414	Hunk	chr16	+	90453679	90453815	90464140	90464268	90447309	90447365	90472443	90472579	345,386,377	445,483,428	445,279,332	380,171,154	261	253	6.3826429577e-05	0.429,0.437,0.461	0.532,0.613,0.676	-0.165
ENSMUSG00000056758	Hmga2	chr10	-	120374667	120374700	120462663	120462714	120361274	120364296	120473251	120473338	658,687,619	358,386,347	550,406,362	246,68,52	176	158	6.41237761939e-05	0.623,0.615,0.616	0.667,0.843,0.862	-0.173
ENSMUSG00000061887	Ssbp3	chr4	+	107038221	107038257	107038725	107038780	107037601	107037650	107039962	107040033	478,526,450	550,555,545	580,414,543	494,269,316	161	180	7.22078221252e-05	0.493,0.514,0.48	0.568,0.632,0.658	-0.124
ENSMUSG00000038429	Usp5	chr6	-	124816983	124817068	124817317	124817471	124815018	124815659	124817666	124817812	885,1062,992	835,934,882	1260,503,476	1603,694,744	279	210	7.25919841914e-05	0.444,0.461,0.458	0.372,0.353,0.325	0.104
ENSMUSG00000031328	Flna	chrX	-	74228759	74228921	74229018	74229192	74228320	74228524	74229380	74229509	1075,1285,1236	1370,1536,1485	1230,592,675	1944,1181,1405	299	287	7.25919841914e-05	0.43,0.445,0.444	0.378,0.325,0.316	0.1
ENSMUSG00000022680	Pdxdc1	chr16	-	13869802	13869881	13872454	13872523	13859953	13860038	13875977	13876167	383,432,346	371,380,311	790,282,265	502,146,102	194	204	7.29380543122e-05	0.521,0.545,0.539	0.623,0.67,0.732	-0.14
ENSMUSG00000096950	Gm9530	chr1	-	155065721	155065909	155079702	155079843	155065215	155065395	155080639	155080783	8,4,5	0,0,0	9,0,1	2,2,4	266	313	7.30745197737e-05	1.0,1.0,1.0	0.841,0.0,0.227	0.644
ENSMUSG00000028975	Pex14	chr4	-	148963441	148963533	148966221	148966319	148960534	148961794	148967523	148967626	186,209,205	321,292,301	255,83,106	543,285,314	223	217	7.30745197737e-05	0.361,0.411,0.399	0.314,0.221,0.247	0.13
ENSMUSG00000030029	Lrig1	chr6	-	94607291	94607438	94608039	94608165	94606102	94606363	94608708	94609128	403,423,369	476,471,408	445,170,170	705,336,357	251	272	7.33714776715e-05	0.478,0.493,0.495	0.406,0.354,0.34	0.122
ENSMUSG00000028082	Sh3d19	chr3	+	86040825	86040865	86075147	86075188	85971108	85971424	86080394	86080437	16,12,10	35,29,35	5,0,1	39,19,31	165	166	7.33714776715e-05	0.315,0.294,0.223	0.114,0.0,0.031	0.229
ENSMUSG00000020776	Fbf1	chr11	-	116150788	116150847	116151018	116151113	116149366	116149522	116151421	116151517	189,178,196	82,81,65	311,176,170	79,32,21	220	184	7.76003810083e-05	0.658,0.648,0.716	0.767,0.821,0.871	-0.146
ENSMUSG00000029860	Zyx	chr6	+	42356431	42356610	42357312	42357433	42356161	42356331	42357851	42358562	557,572,526	583,620,620	663,260,228	964,497,536	304	246	7.77198737777e-05	0.436,0.427,0.407	0.358,0.297,0.256	0.12
ENSMUSG00000052752	Traf7	chr17	-	24514712	24514866	24516504	24516596	24514124	24514217	24518741	24518799	272,321,310	617,705,581	396,301,270	586,240,188	217	279	7.77198737777e-05	0.362,0.369,0.407	0.465,0.617,0.649	-0.198
ENSMUSG00000001576	Ergic1	chr17	+	26608592	26608654	26614355	26614428	26561488	26561632	26624589	26624684	266,354,359	556,579,606	526,219,391	626,216,253	187	198	8.40110850755e-05	0.336,0.393,0.385	0.471,0.518,0.621	-0.165
ENSMUSG00000035342	Lzts2	chr19	+	45021386	45021836	45023541	45024204	45018134	45018230	45024718	45024979	189,248,267	394,473,496	263,83,118	796,318,366	575	788	8.97328007769e-05	0.397,0.418,0.425	0.312,0.263,0.306	0.12
ENSMUSG00000029510	Gpc2	chr5	-	138277406	138277487	138278214	138278454	138276640	138276746	138278838	138278997	152,167,174	245,264,241	374,193,229	378,146,127	365	206	9.15805052323e-05	0.259,0.263,0.29	0.358,0.427,0.504	-0.159
ENSMUSG00000057406	Whsc1	chr5	+	33846104	33846267	33854609	33854776	33843111	33843737	33855253	33855736	659,677,592	735,826,647	573,194,165	859,489,474	288	292	9.33774181543e-05	0.476,0.454,0.481	0.403,0.287,0.261	0.153
ENSMUSG00000021131	Erh	chr12	-	80637489	80637610	80640956	80641044	80634356	80634527	80642788	80642845	463,489,462	1414,1462,1240	1010,411,344	2127,408,406	213	246	9.36221580379e-05	0.274,0.279,0.301	0.354,0.538,0.495	-0.178
ENSMUSG00000034343	Ube2f	chr1	+	91254259	91254393	91265217	91265283	91250318	91250437	91275249	91275317	274,310,278	48,49,35	380,148,138	89,68,61	259	191	9.41416829387e-05	0.808,0.823,0.854	0.759,0.616,0.625	0.162
ENSMUSG00000020634	Ubxn2a	chr12	-	4883822	4883981	4885720	4885858	4879348	4880771	4891314	4891421	229,223,202	274,281,230	409,217,211	333,134,97	263	284	9.45935693239e-05	0.474,0.461,0.487	0.57,0.636,0.701	-0.162
ENSMUSG00000015488	Cacfd1	chr2	+	27015483	27015609	27018372	27018480	27014092	27014165	27018887	27021089	377,355,354	649,778,752	357,125,100	890,514,455	251	233	9.48964124485e-05	0.35,0.298,0.304	0.271,0.184,0.169	0.109
ENSMUSG00000061887	Ssbp3	chr4	+	107009678	107009768	107028192	107028252	106915644	106915729	107030861	107030928	1095,1076,1026	703,827,798	1453,752,1028	773,360,421	215	185	9.48964124485e-05	0.573,0.528,0.525	0.618,0.643,0.678	-0.104
ENSMUSG00000020520	Galnt10	chr11	+	57721294	57721397	57725522	57725661	57645441	57645717	57736977	57737144	109,135,119	276,252,232	292,148,201	342,207,224	228	264	9.78385176929e-05	0.314,0.383,0.373	0.497,0.453,0.51	-0.13
ENSMUSG00000035297	Cops4	chr5	+	100537297	100537468	100541536	100541652	100533511	100533662	100543838	100543923	862,898,848	1103,1234,1093	1345,331,295	2162,890,897	296	241	9.78385176929e-05	0.389,0.372,0.387	0.336,0.232,0.211	0.123
ENSMUSG00000030815	Phkg2	chr7	+	127577534	127577710	127579666	127579732	127573528	127573966	127579809	127579973	271,281,327	159,204,180	443,146,162	449,172,157	301	191	9.78385176929e-05	0.52,0.466,0.535	0.385,0.35,0.396	0.13
ENSMUSG00000039703	Nploc4	chr11	-	120389367	120389439	120404205	120404366	120385769	120385865	120408772	120408899	448,446,478	339,354,289	420,185,179	496,220,201	286	197	9.92135542583e-05	0.477,0.465,0.533	0.368,0.367,0.38	0.12
ENSMUSG00000041420	Meis3	chr7	+	16177708	16177868	16178744	16179100	16177391	16177573	16182040	16182152	353,334,324	259,294,288	386,112,106	465,218,243	285	481	9.96039867563e-05	0.697,0.657,0.655	0.584,0.464,0.424	0.179
ENSMUSG00000025323	Sp4	chr12	-	118298637	118300192	118300698	118300808	118261726	118261955	118301226	118301440	43,47,27	252,264,223	59,38,22	194,84,60	235	1680	9.97445387244e-05	0.55,0.56,0.464	0.685,0.764,0.724	-0.2
ENSMUSG00000052752	Traf7	chr17	-	24514712	24514829	24516504	24516596	24514124	24514217	24518741	24518799	272,321,310	677,766,631	396,301,270	647,257,215	217	242	9.97736788856e-05	0.309,0.318,0.354	0.406,0.566,0.583	-0.191
ENSMUSG00000015112	Slc25a13	chr6	-	6180970	6181113	6191263	6191317	6152407	6152523	6216995	6217173	148,145,140	408,401,355	228,129,116	406,135,98	179	268	9.97736788856e-05	0.352,0.351,0.371	0.457,0.589,0.639	-0.204
ENSMUSG00000028433	Ubap2	chr4	-	41209352	41209569	41216565	41216633	41206832	41207104	41218310	41218363	270,221,244	688,684,642	218,108,146	825,553,711	193	342	0.000100158517625	0.41,0.364,0.402	0.319,0.257,0.267	0.111
ENSMUSG00000032803	Cdv3	chr9	-	103356279	103356439	103359875	103360018	103355949	103356026	103363974	103364051	176,227,169	261,240,246	159,66,78	377,166,176	268	285	0.00010044165586	0.418,0.501,0.422	0.31,0.297,0.32	0.138
ENSMUSG00000026036	Nif3l1	chr1	+	58455596	58455735	58457779	58457863	58452088	58452215	58461140	58463456	719,788,690	227,274,269	1168,445,414	300,83,72	264	209	0.000106903212914	0.715,0.695,0.67	0.755,0.809,0.82	-0.101
ENSMUSG00000062822	4833420G17Rik	chr13	+	119466010	119466304	119466866	119466956	119462758	119463119	119469514	119470161	272,246,218	294,259,244	328,115,114	512,231,236	419	215	0.000109604602953	0.322,0.328,0.314	0.247,0.203,0.199	0.105
ENSMUSG00000032030	Cul5	chr9	-	53622781	53622943	53623634	53623810	53621857	53621976	53624157	53624281	260,235,189	355,365,359	242,97,98	512,326,324	301	287	0.000110078696635	0.411,0.38,0.334	0.311,0.221,0.224	0.123
ENSMUSG00000054580	Pla2r1	chr2	-	60424258	60424375	60425351	60425492	60422604	60422781	60427626	60427795	180,176,165	193,234,219	181,82,89	338,190,220	266	242	0.000110547260895	0.459,0.406,0.407	0.328,0.282,0.269	0.131
ENSMUSG00000037965	Zc3h7a	chr16	-	11141662	11141771	11145241	11145285	11140714	11140850	11145645	11145779	46,55,65	166,184,165	91,33,50	576,238,264	169	234	0.000112210056388	0.277,0.293,0.353	0.179,0.161,0.208	0.125
ENSMUSG00000020198	Ap3d1	chr10	-	80716473	80716619	80717698	80717930	80715870	80716012	80719008	80719388	295,282,260	369,464,390	245,96,151	571,262,341	357	271	0.000112210056388	0.378,0.316,0.336	0.246,0.218,0.252	0.105
ENSMUSG00000032883	Acsl3	chr1	+	78681592	78682010	78688236	78688414	78657882	78658103	78690268	78690378	344,305,279	889,911,871	609,243,373	1302,408,403	543	303	0.000112220332347	0.178,0.157,0.152	0.207,0.249,0.341	-0.103
ENSMUSG00000022702	Hira	chr16	+	18947413	18947518	18949135	18949284	18946345	18946547	18951174	18951336	593,533,597	469,498,508	713,351,357	456,168,170	230	274	0.000112220332347	0.601,0.56,0.583	0.651,0.713,0.714	-0.111
ENSMUSG00000034343	Ube2f	chr1	+	91254259	91254393	91262266	91262296	91250318	91250437	91265217	91265283	273,307,279	21,24,23	381,152,138	59,35,25	259	155	0.000112220332347	0.886,0.884,0.879	0.794,0.722,0.768	0.122
ENSMUSG00000054280	Prr14l	chr5	-	32844043	32844564	32851881	32851998	32835615	32835688	32854092	32854256	17,8,8	81,75,93	3,2,0	105,57,64	242	646	0.000114918186953	0.359,0.222,0.187	0.071,0.086,0.0	0.204
ENSMUSG00000039262	Prrc2b	chr2	+	32221079	32221184	32221344	32221537	32220089	32220176	32222289	32222319	495,596,527	751,817,862	552,269,256	1069,919,1002	230	318	0.000120563148543	0.477,0.502,0.458	0.417,0.288,0.261	0.157
ENSMUSG00000024875	Yif1a	chr19	+	5091540	5091696	5092128	5092222	5091367	5091425	5092301	5092879	288,367,313	289,335,315	415,147,96	578,243,198	281	219	0.000120875320736	0.437,0.461,0.436	0.359,0.32,0.274	0.127
ENSMUSG00000027620	Rbm39	chr2	-	156162728	156162881	156164805	156164923	156161827	156161965	156167537	156167591	2191,2134,1949	3103,3123,2795	2889,1056,830	5146,2943,2832	243	278	0.00012131994121	0.447,0.439,0.444	0.391,0.291,0.251	0.132
ENSMUSG00000018583	G3bp1	chr11	+	55485625	55485738	55489018	55489192	55469684	55469801	55491963	55492054	1909,1957,1816	2226,2321,2121	2180,1604,1489	2065,1071,986	238	299	0.000121840648458	0.519,0.514,0.518	0.57,0.653,0.655	-0.109
ENSMUSG00000056394	Lig1	chr7	+	13306212	13306295	13307518	13307671	13305909	13306055	13308470	13308524	744,812,819	737,747,773	1150,469,503	818,249,296	208	278	0.000129035161172	0.574,0.592,0.586	0.653,0.716,0.694	-0.104
ENSMUSG00000031479	Vps36	chr8	+	22198897	22198966	22202273	22202344	22192808	22192966	22205666	22205781	344,394,282	540,531,456	856,397,416	842,374,390	194	196	0.000129636259551	0.392,0.428,0.385	0.507,0.517,0.519	-0.113
ENSMUSG00000019802	Sec63	chr10	+	42783441	42783541	42789299	42789414	42761495	42761888	42791178	42791291	280,306,276	605,588,617	582,219,243	828,296,280	225	240	0.000130798704078	0.331,0.357,0.323	0.428,0.441,0.481	-0.113
ENSMUSG00000025142	Aspscr1	chr11	+	120686643	120686701	120688911	120689341	120678419	120678520	120701143	120701283	218,245,217	952,964,960	255,124,112	1800,840,745	183	555	0.000132746232533	0.41,0.435,0.407	0.301,0.309,0.313	0.11
ENSMUSG00000024068	Spast	chr17	+	74373662	74373754	74374122	74374202	74373283	74373359	74375082	74375125	298,365,259	433,418,330	646,313,331	576,257,225	217	205	0.000134077084227	0.394,0.452,0.426	0.514,0.535,0.582	-0.12
ENSMUSG00000035725	Prkx	chrX	-	77773115	77773235	77782037	77782301	77771246	77771342	77786127	77786296	183,189,160	188,169,134	230,100,77	303,187,155	389	245	0.000134199016022	0.38,0.413,0.429	0.323,0.252,0.238	0.136
ENSMUSG00000052681	Rap1b	chr10	-	117817343	117817460	117818465	117818609	117814470	117815780	117820461	117820602	1111,1171,1224	1552,1362,1397	1677,487,386	2535,1215,1100	269	242	0.000134199016022	0.392,0.436,0.441	0.373,0.265,0.24	0.13
ENSMUSG00000002372	Ranbp3	chr17	+	56701022	56701088	56701448	56701541	56696717	56696789	56702762	56702890	385,398,373	622,651,591	528,322,327	603,305,317	191	218	0.000141176964394	0.414,0.411,0.419	0.5,0.546,0.541	-0.114
ENSMUSG00000021555	Naa35	chr13	+	59595348	59595382	59598039	59598154	59586169	59586281	59599728	59599803	153,153,144	542,557,501	178,85,60	984,438,496	159	240	0.000141176964394	0.299,0.293,0.303	0.214,0.227,0.154	0.1
ENSMUSG00000029554	Mad1l1	chr5	-	140261497	140261584	140295786	140295848	140193913	140194058	140300214	140300329	119,123,146	209,177,168	151,42,61	319,188,220	187	212	0.000142464171682	0.392,0.441,0.496	0.349,0.202,0.239	0.18
ENSMUSG00000029610	Aimp2	chr5	-	143904564	143904796	143906548	143906755	143902703	143903190	143909580	143909839	411,429,452	970,889,865	881,362,436	1282,485,562	332	357	0.000142464171682	0.313,0.342,0.36	0.425,0.445,0.455	-0.103
ENSMUSG00000030815	Phkg2	chr7	+	127577534	127578029	127579666	127579732	127573641	127573966	127579809	127579973	272,281,328	159,204,180	446,148,166	449,172,157	620	191	0.000143346256437	0.345,0.298,0.36	0.234,0.21,0.246	0.104
ENSMUSG00000028948	Nol9	chr4	+	152056047	152056225	152057790	152057924	152052597	152052709	152058340	152060042	274,292,323	351,343,328	364,184,190	651,301,417	303	259	0.000143572428069	0.4,0.421,0.457	0.323,0.343,0.28	0.111
ENSMUSG00000031508	Ankrd10	chr8	-	11619061	11619297	11628438	11628530	11611582	11615910	11632865	11633018	342,316,294	610,615,507	448,156,166	1166,505,495	217	361	0.000144867729557	0.483,0.461,0.491	0.39,0.339,0.358	0.116
ENSMUSG00000022098	Bmp1	chr14	-	70507452	70507558	70507998	70508177	70505331	70505456	70508455	70508573	209,252,193	261,249,241	268,86,154	441,238,304	304	231	0.000144867729557	0.378,0.435,0.378	0.316,0.215,0.278	0.127
ENSMUSG00000026930	Gpsm1	chr2	+	26324412	26324536	26324797	26324913	26323888	26324031	26325336	26325492	267,281,316	133,170,182	468,190,276	179,60,51	249	241	0.000147376649078	0.66,0.615,0.627	0.717,0.754,0.84	-0.136
ENSMUSG00000005779	Psmb4	chr3	-	94884916	94885033	94885659	94885741	94884670	94884759	94886074	94886221	2742,3081,2953	3013,3069,3130	4261,911,827	5598,1928,1779	207	242	0.000151158949415	0.515,0.54,0.524	0.471,0.356,0.352	0.133
ENSMUSG00000039599	Fam149b	chr14	+	20356354	20356497	20358023	20358140	20352703	20352839	20359754	20359916	312,315,290	177,180,166	493,154,125	447,135,149	268	242	0.000151158949415	0.614,0.612,0.612	0.499,0.507,0.431	0.134
ENSMUSG00000027933	Ints3	chr3	-	90404513	90404601	90406173	90406365	90403984	90404064	90408501	90408599	606,624,520	324,377,324	603,305,297	473,375,463	317	213	0.00015531601435	0.557,0.527,0.519	0.461,0.353,0.301	0.163
ENSMUSG00000040463	Mybbp1a	chr11	+	72447148	72447300	72447552	72447639	72446971	72447068	72447729	72447882	1264,1384,1272	1114,1290,1162	1245,533,626	1409,942,1298	277	212	0.000155472486622	0.465,0.451,0.456	0.403,0.302,0.27	0.132
ENSMUSG00000005610	Eif4g2	chr7	-	111075025	111075241	111075336	111075441	111074679	111074938	111075586	111075712	15010,15016,13848	11542,10953,9758	22271,13692,13405	14800,4640,4048	230	341	0.000156479035383	0.658,0.67,0.678	0.691,0.814,0.831	-0.11
ENSMUSG00000030880	Polr3e	chr7	+	120938995	120939055	120939138	120939296	120937602	120937684	120939748	120939810	110,155,109	235,212,223	171,63,74	574,203,281	185	283	0.000161520719782	0.417,0.528,0.428	0.313,0.322,0.287	0.15
ENSMUSG00000037640	Zfp60	chr7	+	27738302	27738429	27740956	27741055	27736935	27736988	27748167	27748223	129,138,133	136,133,102	147,69,52	230,117,174	252	224	0.000169127745081	0.457,0.48,0.537	0.362,0.344,0.21	0.186
ENSMUSG00000043671	Dpy19l3	chr7	-	35692776	35692935	35703488	35703571	35685164	35690942	35707380	35707437	157,196,161	193,234,193	191,91,100	345,199,235	208	284	0.000174839411557	0.526,0.534,0.532	0.43,0.384,0.367	0.137
ENSMUSG00000039000	Ube3c	chr5	+	29632749	29632837	29637637	29637770	29631191	29631296	29646409	29646657	262,344,280	282,320,267	390,161,131	563,253,275	213	258	0.000174839411557	0.529,0.566,0.56	0.456,0.435,0.366	0.133
ENSMUSG00000030868	Dctn5	chr7	+	122138247	122138359	122143784	122143887	122135051	122135170	122148056	122149044	726,764,671	671,732,682	1160,415,385	1433,743,800	237	228	0.000176139386457	0.51,0.501,0.486	0.438,0.35,0.316	0.131
ENSMUSG00000028207	Asph	chr4	-	9610842	9610938	9635900	9635969	9607796	9607871	9639197	9639347	133,148,155	218,243,215	140,54,46	332,153,175	194	221	0.000182041391989	0.41,0.41,0.451	0.324,0.287,0.23	0.143
ENSMUSG00000024068	Spast	chr17	+	74374122	74374202	74375082	74375125	74373662	74373754	74377040	74377120	283,268,240	252,231,189	520,181,206	242,107,102	205	168	0.00018271554226	0.479,0.487,0.51	0.638,0.581,0.623	-0.122
ENSMUSG00000003809	Gcdh	chr8	-	84889261	84889387	84889581	84889685	84888526	84888687	84890710	84890927	287,301,308	310,380,363	296,90,71	565,159,160	229	251	0.000184405833512	0.504,0.465,0.482	0.365,0.383,0.327	0.125
ENSMUSG00000014349	Ube2z	chr11	-	96055837	96055950	96058315	96058427	96051733	96051824	96060936	96061124	1097,1162,1036	730,814,687	1880,718,742	1023,269,269	237	238	0.000187373780126	0.601,0.589,0.602	0.649,0.728,0.735	-0.107
ENSMUSG00000026355	Mcm6	chr1	-	128351432	128351682	128353459	128353570	128349303	128349469	128355512	128355659	2073,2034,1911	2058,1993,1770	2818,1267,1206	2303,636,577	236	375	0.000189428037627	0.615,0.619,0.632	0.66,0.76,0.769	-0.108
ENSMUSG00000058153	Sez6l	chr5	-	112428375	112428570	112436282	112436474	112426725	112426758	112438401	112438596	9,3,7	6,7,3	2,5,4	0,0,1	317	320	0.000190503300376	0.602,0.302,0.702	1.0,1.0,0.802	-0.399
ENSMUSG00000022255	Mtdh	chr15	+	34136686	34136827	34139740	34139897	34134290	34134398	34140691	34140710	1045,1115,914	733,722,721	932,647,639	1207,619,640	266	282	0.000190534943035	0.602,0.621,0.573	0.45,0.526,0.514	0.102
ENSMUSG00000025217	Btrc	chr19	+	45456532	45456610	45471014	45471104	45363733	45363886	45502931	45503163	14,15,15	179,160,154	37,24,19	189,71,86	203	215	0.000191578082592	0.076,0.09,0.094	0.172,0.264,0.19	-0.122
ENSMUSG00000010110	Stx5a	chr19	+	8742253	8742497	8743079	8743135	8741487	8741575	8743352	8743423	198,219,200	207,228,203	325,89,89	465,201,168	369	181	0.000191889502996	0.319,0.32,0.326	0.255,0.178,0.206	0.109
ENSMUSG00000028975	Pex14	chr4	-	148984036	148984165	149041720	149041805	148967523	148970635	149076019	149076067	183,194,176	288,337,325	371,133,151	382,156,137	210	254	0.000192859966583	0.435,0.41,0.396	0.54,0.508,0.571	-0.126
ENSMUSG00000028799	Zfp362	chr4	-	128790249	128790313	128794850	128794976	128789863	128790110	128806011	128806045	186,229,241	405,516,505	209,34,96	466,408,495	251	189	0.000192859966583	0.257,0.25,0.264	0.252,0.059,0.127	0.111
ENSMUSG00000059263	Usp47	chr7	+	112108435	112108483	112108573	112108704	112106778	112106909	112109944	112111661	333,322,293	819,910,873	462,131,123	1510,800,947	173	256	0.000194410753719	0.376,0.344,0.332	0.312,0.195,0.161	0.128
ENSMUSG00000036617	Etl4	chr2	+	20743458	20744291	20760214	20760264	20713354	20713448	20766444	20766611	252,228,189	114,100,92	257,229,260	54,69,60	958	175	0.000194641462729	0.288,0.294,0.273	0.465,0.377,0.442	-0.143
ENSMUSG00000042508	Dmtf1	chr5	-	9137125	9137240	9140385	9140480	9136065	9136142	9148899	9149022	360,376,276	334,351,265	491,180,142	628,344,334	220	240	0.000194983856083	0.54,0.539,0.532	0.46,0.363,0.317	0.157
ENSMUSG00000003992	Ssbp2	chr13	+	91524584	91524657	91564609	91564694	91461049	91461248	91642301	91642391	197,169,151	381,356,363	489,182,224	637,273,227	198	210	0.000198704808744	0.354,0.335,0.306	0.449,0.414,0.511	-0.126
ENSMUSG00000027067	Ssrp1	chr2	+	85041434	85041656	85042242	85042315	85041107	85041236	85042692	85042831	3376,3334,3133	1959,2144,1986	3971,1645,1385	3016,1661,1563	347	198	0.000200271721431	0.496,0.47,0.474	0.429,0.361,0.336	0.105
ENSMUSG00000022475	Hdac7	chr15	-	97799556	97799644	97800694	97800802	97798223	97798343	97802075	97802125	146,149,138	233,263,225	166,80,94	440,282,240	233	213	0.000200994831401	0.364,0.341,0.359	0.256,0.206,0.264	0.113
ENSMUSG00000021629	Slc30a5	chr13	-	100806533	100806760	100809083	100809279	100803861	100803990	100811305	100811435	324,359,356	454,506,444	514,194,215	908,463,523	321	352	0.000202463441325	0.439,0.438,0.468	0.383,0.315,0.311	0.112
ENSMUSG00000041977	Arhgef11	chr3	+	87697987	87698064	87698764	87698902	87697344	87697390	87702157	87702232	127,128,103	119,130,119	82,53,58	177,92,107	202	263	0.00020376603064	0.582,0.562,0.53	0.376,0.429,0.414	0.152
ENSMUSG00000026743	Mllt10	chr2	+	18146776	18146872	18159455	18159711	18126133	18126229	18162316	18162886	134,159,119	377,377,334	188,146,164	356,187,195	221	381	0.00020467641739	0.38,0.421,0.381	0.477,0.574,0.592	-0.154
ENSMUSG00000015149	Sirt2	chr7	+	28787582	28787653	28787761	28787828	28785964	28786016	28787916	28788260	182,237,187	232,265,259	250,82,100	414,245,321	196	192	0.000209402392042	0.435,0.467,0.414	0.372,0.247,0.234	0.154
ENSMUSG00000029208	Guf1	chr5	+	69566360	69566504	69567127	69567261	69565429	69565562	69568395	69568497	153,171,154	145,138,140	338,137,246	212,48,71	269	259	0.000210294137541	0.504,0.544,0.514	0.606,0.733,0.769	-0.182
ENSMUSG00000079553	Kifc1	chr17	-	33881987	33882061	33882156	33882447	33881428	33881504	33883098	33883878	460,475,446	142,191,161	703,278,294	187,31,25	416	199	0.000210294137541	0.608,0.543,0.57	0.643,0.811,0.849	-0.194
ENSMUSG00000032560	Dnajc13	chr9	-	104238464	104238540	104246759	104246840	104237576	104237726	104262698	104262930	35,48,36	95,102,98	73,61,53	94,74,54	206	201	0.000212647741524	0.264,0.315,0.264	0.431,0.446,0.489	-0.174
ENSMUSG00000047766	Lrrc49	chr9	-	60593605	60593759	60598085	60598195	60587228	60587891	60601302	60601488	216,195,179	273,341,259	308,79,92	607,325,317	235	279	0.000215441262816	0.484,0.404,0.451	0.376,0.224,0.256	0.161
ENSMUSG00000025217	Btrc	chr19	+	45507683	45507870	45512644	45512741	45502931	45503163	45513386	45513524	237,242,215	242,216,208	290,146,129	425,267,195	312	222	0.000216356877619	0.411,0.444,0.424	0.327,0.28,0.32	0.117
ENSMUSG00000020078	Vps26a	chr10	-	62469900	62470057	62480557	62480707	62468289	62468454	62486657	62486805	252,260,204	521,503,487	574,288,306	899,309,273	275	282	0.000217881688463	0.332,0.346,0.3	0.396,0.489,0.535	-0.147
ENSMUSG00000002107	Celf2	chr2	-	6664114	6664197	6721416	6721613	6624670	6624719	6962378	6962414	22,31,22	143,153,139	37,39,35	146,42,48	322	208	0.000217881688463	0.09,0.116,0.093	0.141,0.375,0.32	-0.179
ENSMUSG00000023284	Zfp605	chr5	+	110111896	110112066	110118418	110118550	110110335	110110542	110123759	110123880	91,102,69	9,13,14	141,52,40	5,1,1	295	257	0.000217881688463	0.898,0.872,0.811	0.961,0.978,0.972	-0.11
ENSMUSG00000092558	Med20	chr17	+	47612962	47613117	47618808	47619062	47611581	47611692	47622884	47624418	385,410,338	257,262,284	667,407,351	371,139,134	280	379	0.000219050428657	0.67,0.679,0.617	0.709,0.799,0.78	-0.107
ENSMUSG00000062866	Phactr2	chr10	-	13224783	13224860	13232538	13232676	13214257	13214273	13234149	13234211	154,142,86	143,113,96	317,177,208	171,80,116	263	202	0.000223776725328	0.453,0.491,0.408	0.587,0.63,0.579	-0.148
ENSMUSG00000005610	Eif4g2	chr7	-	111078421	111078553	111079292	111079395	111078272	111078339	111080181	111080322	6556,6342,5776	10451,10326,9180	6555,2376,1547	12558,6432,5006	228	257	0.000224910616795	0.414,0.409,0.415	0.37,0.294,0.258	0.105
ENSMUSG00000054752	Fsd1l	chr4	+	53693986	53694084	53694607	53694859	53686387	53686517	53696889	53696978	21,18,14	79,87,75	40,15,9	40,26,18	223	377	0.00022888874299	0.31,0.259,0.24	0.628,0.494,0.458	-0.257
ENSMUSG00000020078	Vps26a	chr10	-	62471059	62471135	62480557	62480707	62469900	62470057	62486657	62486805	255,262,209	282,258,271	576,289,304	445,105,75	275	201	0.000232728913772	0.398,0.426,0.36	0.486,0.668,0.748	-0.239
ENSMUSG00000058440	Nrf1	chr6	+	30116095	30116293	30118948	30119106	30115012	30115171	30126234	30126359	525,568,534	485,479,480	821,473,409	562,224,198	323	283	0.000232728913772	0.487,0.51,0.494	0.561,0.649,0.644	-0.121
ENSMUSG00000086841	2410006H16Rik	chr11	+	62603234	62603282	62603596	62603646	62602876	62603023	62604402	62604466	624,596,625	490,469,502	1678,728,725	1051,334,299	173	175	0.000232937317297	0.563,0.562,0.557	0.618,0.688,0.71	-0.111
ENSMUSG00000018567	Gabarap	chr11	+	69992364	69992443	69992581	69992700	69991142	69991802	69994458	69994951	1780,1745,1545	3281,3355,3245	4074,1843,1762	6437,2134,1846	204	244	0.000237748410033	0.394,0.384,0.363	0.431,0.508,0.533	-0.11
ENSMUSG00000028252	Ccnc	chr4	+	21746349	21746429	21746655	21746774	21743246	21743314	21747482	21747962	173,200,169	130,117,108	282,76,76	314,91,91	205	244	0.000237906940254	0.613,0.67,0.651	0.517,0.499,0.499	0.14
ENSMUSG00000032624	Eml4	chr17	+	83425257	83425431	83427222	83427351	83421605	83421735	83427999	83428025	145,165,137	274,331,274	221,154,187	298,181,189	299	254	0.000241415801182	0.31,0.297,0.298	0.387,0.42,0.457	-0.12
ENSMUSG00000002660	Clpp	chr17	+	56990605	56990677	56991293	56991390	56990263	56990513	56992825	56993013	372,445,388	500,581,558	535,184,180	982,404,449	197	222	0.000243216671433	0.456,0.463,0.439	0.38,0.339,0.311	0.109
ENSMUSG00000029059	Fam213b	chr4	-	154897505	154897569	154898127	154898179	154897334	154897424	154898475	154898653	149,155,151	132,99,123	406,142,135	168,66,59	177	189	0.000243216671433	0.547,0.626,0.567	0.721,0.697,0.71	-0.129
ENSMUSG00000020257	Wdr82	chr9	+	106180565	106180632	106184179	106184296	106176676	106176710	106184682	106184838	444,468,404	1091,1043,863	706,395,395	1165,549,564	192	242	0.000243216671433	0.339,0.361,0.371	0.433,0.476,0.469	-0.102
ENSMUSG00000052752	Traf7	chr17	-	24514712	24514829	24516504	24516599	24514124	24514217	24518741	24518799	288,264,259	677,766,631	339,203,192	647,257,215	220	242	0.000247184091997	0.319,0.275,0.311	0.366,0.465,0.496	-0.141
ENSMUSG00000024645	Timm21	chr18	-	84949193	84949291	84949389	84949452	84947833	84947939	84951002	84951524	180,176,177	15,24,12	270,60,71	37,21,42	188	223	0.000248200978272	0.934,0.897,0.946	0.896,0.772,0.667	0.147
ENSMUSG00000032067	Pts	chr9	-	50525261	50525284	50526869	50526949	50524722	50524779	50528556	50528641	181,220,203	32,43,41	767,171,208	76,18,12	205	148	0.000254671514378	0.803,0.787,0.781	0.879,0.873,0.926	-0.102
ENSMUSG00000037098	Rab11fip3	chr17	-	26008854	26008890	26011996	26012131	26004550	26004644	26013773	26013917	87,61,49	163,205,202	133,53,67	223,71,74	260	161	0.000257154465593	0.248,0.156,0.131	0.27,0.316,0.359	-0.137
ENSMUSG00000020464	Pnpt1	chr11	+	29153231	29153338	29154143	29154215	29148277	29148331	29154301	29154365	145,180,183	144,148,154	312,119,125	476,151,275	232	197	0.000262175466874	0.461,0.508,0.502	0.358,0.401,0.278	0.145
ENSMUSG00000032393	Dpp8	chr9	+	65066350	65066496	65074438	65074585	65063818	65063954	65075735	65075888	422,444,434	312,315,332	740,347,358	403,129,164	271	272	0.000277972010331	0.576,0.586,0.567	0.648,0.73,0.687	-0.112
ENSMUSG00000048234	Rnf149	chr1	-	39555477	39555670	39558314	39558411	39551295	39552515	39560692	39560775	215,235,265	540,576,647	343,91,115	1066,494,578	222	318	0.000289172405758	0.363,0.369,0.37	0.315,0.209,0.222	0.119
ENSMUSG00000029405	G3bp2	chr5	-	92055383	92055502	92056268	92056397	92053716	92055053	92057967	92058070	1549,1575,1401	1736,1883,1546	1906,613,545	2631,1571,1272	254	244	0.000291710355063	0.462,0.446,0.465	0.41,0.273,0.292	0.133
ENSMUSG00000026174	Cnot9	chr1	+	74518900	74519016	74526991	74527090	74517069	74517249	74527591	74527683	797,737,729	904,948,833	1267,563,620	1084,484,399	241	224	0.000293605385971	0.45,0.419,0.449	0.521,0.52,0.591	-0.105
ENSMUSG00000026683	Nuf2	chr1	-	169513444	169513541	169514911	169514985	169512166	169512229	169516560	169516658	355,369,324	422,435,375	487,144,129	810,302,251	199	222	0.00029991168539	0.484,0.486,0.491	0.401,0.347,0.364	0.116
ENSMUSG00000052139	Bre	chr5	+	31820477	31820672	31831084	31831159	31785577	31785672	31901054	31901164	166,145,130	166,188,176	209,69,70	323,180,245	320	200	0.000300043009397	0.385,0.325,0.316	0.288,0.193,0.152	0.131
ENSMUSG00000038708	Golga4	chr9	+	118566958	118566979	118567180	118567249	118565556	118565667	118568963	118569039	19,21,16	227,236,198	59,28,40	376,149,165	146	194	0.000303207176719	0.1,0.106,0.097	0.173,0.2,0.244	-0.105
ENSMUSG00000017548	Suz12	chr11	+	80010557	80010643	80013363	80013595	80007512	80007562	80015142	80015236	422,429,360	793,789,725	556,251,174	1361,820,617	211	357	0.000303847954123	0.474,0.479,0.457	0.409,0.341,0.323	0.112
ENSMUSG00000052752	Traf7	chr17	-	24514712	24514866	24516504	24516599	24514124	24514217	24518741	24518799	288,264,259	617,705,581	339,203,192	586,240,188	220	279	0.000306537486609	0.372,0.322,0.361	0.423,0.518,0.564	-0.15
ENSMUSG00000013593	Ndufs2	chr1	-	171238286	171238372	171238514	171238592	171237944	171238064	171238709	171238897	964,942,906	1280,1516,1381	1581,666,658	1847,607,603	203	211	0.00030967067655	0.439,0.392,0.405	0.471,0.533,0.531	-0.1
ENSMUSG00000021495	Fam193b	chr13	-	55550223	55550407	55564519	55564580	55542783	55543789	55569704	55571120	22,19,30	38,46,36	77,31,44	45,17,28	186	309	0.000310782645757	0.49,0.407,0.581	0.74,0.752,0.723	-0.246
ENSMUSG00000033793	Atp6v1h	chr1	+	5135811	5135937	5143749	5143851	5133083	5133262	5149947	5150061	707,829,713	508,507,458	1578,546,443	781,225,160	251	227	0.000314375341866	0.557,0.597,0.585	0.646,0.687,0.715	-0.103
ENSMUSG00000027942	4933434E20Rik	chr3	+	90053507	90053609	90056206	90056324	90052841	90053119	90056528	90056582	354,373,380	297,327,326	655,271,229	372,142,117	227	243	0.000320919828492	0.561,0.55,0.555	0.653,0.671,0.677	-0.112
ENSMUSG00000028886	Eya3	chr4	+	132670188	132670255	132689704	132689790	132667154	132667234	132692961	132693145	188,144,135	315,293,232	225,142,135	280,140,109	192	211	0.000320972849148	0.396,0.351,0.39	0.469,0.527,0.576	-0.145
ENSMUSG00000022771	Ppil2	chr16	-	17105992	17106055	17107178	17107224	17103575	17103627	17109644	17109694	435,422,415	173,209,180	694,386,435	259,85,59	171	188	0.000321957497214	0.734,0.689,0.717	0.747,0.833,0.89	-0.11
ENSMUSG00000038383	Pigu	chr2	-	155297082	155297207	155301200	155301355	155292689	155292832	155314501	155314599	486,470,511	636,682,685	609,232,225	1017,596,643	280	250	0.000323464094027	0.406,0.381,0.4	0.348,0.258,0.238	0.114
ENSMUSG00000029095	Ablim2	chr5	+	35848803	35848905	35849515	35849569	35841280	35841401	35857127	35857180	7,6,4	1,0,0	32,6,21	16,6,3	227	179	0.000324646629221	0.847,1.0,1.0	0.612,0.441,0.847	0.316
ENSMUSG00000030166	Rad52	chr6	+	119913898	119913992	119914169	119914237	119913001	119913103	119915233	119915352	68,81,69	69,62,80	111,49,42	206,86,100	219	193	0.000363677721452	0.465,0.535,0.432	0.322,0.334,0.27	0.169
ENSMUSG00000026174	Cnot9	chr1	+	74522317	74522427	74523503	74523613	74518900	74519016	74526991	74527090	831,783,844	709,694,649	1109,554,468	729,284,221	235	235	0.000370612058093	0.54,0.53,0.565	0.603,0.661,0.679	-0.103
ENSMUSG00000002031	Ift46	chr9	+	44789566	44789627	44789890	44789976	44786837	44786904	44790484	44790895	207,219,210	238,275,284	273,126,114	584,249,220	186	211	0.000390339443738	0.497,0.475,0.456	0.347,0.365,0.37	0.115
ENSMUSG00000041958	Pigs	chr11	+	78333666	78333758	78335426	78335634	78332949	78333039	78336687	78336830	242,296,276	430,478,497	276,100,114	619,360,513	217	333	0.000391231640062	0.463,0.487,0.46	0.406,0.299,0.254	0.15
ENSMUSG00000037965	Zc3h7a	chr16	-	11151138	11151325	11151865	11151930	11150594	11150756	11153058	11153263	64,70,53	113,99,115	99,36,46	373,129,134	190	312	0.00041442284243	0.482,0.537,0.431	0.304,0.314,0.36	0.157
ENSMUSG00000028826	Tmem57	chr4	-	134811135	134811318	134812539	134812698	134809599	134809720	134828006	134828508	409,451,460	480,441,425	912,227,272	1172,573,694	284	308	0.000418273448411	0.48,0.526,0.54	0.458,0.301,0.298	0.163
ENSMUSG00000028552	Eps15	chr4	+	109305676	109305724	109309124	109309220	109304750	109304840	109312303	109312369	131,115,124	238,221,210	143,39,38	356,209,162	173	221	0.000422384108714	0.413,0.399,0.43	0.339,0.192,0.231	0.16
ENSMUSG00000068394	Cep152	chr2	-	125571668	125571833	125576713	125576855	125569554	125569651	125579373	125580024	376,384,339	200,228,171	439,182,146	366,162,136	267	290	0.000423446068979	0.671,0.647,0.683	0.566,0.55,0.538	0.116
ENSMUSG00000057406	Whsc1	chr5	+	33864659	33864778	33867573	33867658	33861033	33861178	33868753	33868878	831,829,700	612,659,562	835,552,432	520,195,138	244	210	0.000434167429327	0.539,0.52,0.517	0.58,0.709,0.729	-0.147
ENSMUSG00000025665	Rps6ka6	chrX	-	111408644	111408734	111409332	111409455	111407455	111407614	111409849	111409980	667,733,644	834,731,661	657,191,156	893,453,320	248	215	0.000434189188182	0.409,0.465,0.458	0.389,0.268,0.297	0.126
ENSMUSG00000029149	Krtcap3	chr5	+	31252364	31252571	31252894	31253007	31251721	31251814	31253093	31253202	5,7,8	5,3,3	24,4,6	1,1,0	332	238	0.000440980649726	0.418,0.626,0.657	0.945,0.741,1.0	-0.328
ENSMUSG00000019806	Aig1	chr10	-	13801847	13801949	13829242	13829398	13690523	13690639	13868617	13868957	222,195,168	287,297,260	190,75,94	513,190,175	281	227	0.000444265007665	0.385,0.347,0.343	0.23,0.242,0.303	0.1
ENSMUSG00000042590	Ipo11	chr13	-	106886666	106886757	106889362	106889406	106883525	106883573	106891615	106891768	105,79,79	291,303,274	145,61,73	310,108,100	169	216	0.000446726939636	0.316,0.25,0.269	0.374,0.419,0.483	-0.147
ENSMUSG00000066839	Ecsit	chr9	-	22072981	22073087	22073425	22073574	22072245	22072580	22073682	22073740	211,194,196	191,252,203	363,169,203	256,86,58	274	231	0.000448577020007	0.482,0.394,0.449	0.545,0.624,0.747	-0.197
ENSMUSG00000031511	Arhgef7	chr8	+	11758430	11758517	11781154	11781239	11728104	11728416	11782524	11782655	79,111,76	201,209,136	57,23,19	214,103,76	212	210	0.000449235739442	0.28,0.345,0.356	0.209,0.181,0.198	0.131
ENSMUSG00000021114	Atp6v1d	chr12	-	78850471	78850539	78852264	78852344	78849739	78849784	78857226	78857344	695,630,590	582,535,474	1473,784,794	981,393,366	205	193	0.000450615149314	0.529,0.526,0.54	0.586,0.653,0.671	-0.105
ENSMUSG00000026970	Rbms1	chr2	-	60797683	60797742	60842296	60842472	60792688	60792780	60962690	60963192	295,334,295	283,299,276	455,344,369	317,165,148	301	184	0.000456465708174	0.389,0.406,0.395	0.467,0.56,0.604	-0.147
ENSMUSG00000017677	Wsb1	chr11	-	79246169	79246301	79248390	79248659	79244462	79244563	79250980	79251149	791,820,796	736,737,718	1016,373,407	1111,627,775	394	257	0.00046230868129	0.412,0.421,0.42	0.374,0.28,0.255	0.115
ENSMUSG00000078970	Wdr92	chr11	+	17219013	17219114	17222196	17222327	17211959	17212146	17224548	17224650	133,139,102	261,257,225	182,56,56	501,216,256	226	256	0.000464866994292	0.366,0.38,0.339	0.292,0.227,0.199	0.122
ENSMUSG00000039163	Cmc1	chr9	-	118075121	118075212	118115339	118115429	118064528	118065348	118150016	118150196	54,93,47	288,282,315	203,95,88	608,208,140	215	216	0.000486734408173	0.159,0.249,0.13	0.251,0.315,0.387	-0.138
ENSMUSG00000020225	Tmbim4	chr10	+	120215540	120215649	120217503	120217609	120208749	120208942	120220750	120220784	180,241,183	272,323,297	435,128,188	428,101,89	234	231	0.000490007171299	0.395,0.424,0.378	0.501,0.556,0.676	-0.179
ENSMUSG00000032586	Traip	chr9	+	107962830	107962920	107963328	107963417	107962253	107962341	107968593	107968749	169,165,159	208,208,211	194,60,55	327,181,210	215	214	0.000496405580997	0.447,0.441,0.429	0.371,0.248,0.207	0.164
ENSMUSG00000006471	Ndor1	chr2	-	25250095	25250197	25251720	25251818	25249793	25250003	25254863	25254941	84,114,80	99,136,113	99,40,50	173,126,186	223	227	0.000497772709926	0.463,0.46,0.419	0.368,0.244,0.215	0.172
ENSMUSG00000061313	Ddhd2	chr8	-	25732962	25733122	25734715	25734886	25727629	25727737	25735008	25735111	112,76,75	109,103,85	115,40,49	226,90,111	296	285	0.000512073020051	0.497,0.415,0.459	0.329,0.3,0.298	0.148
ENSMUSG00000010277	2610507B11Rik	chr11	+	78272777	78272969	78273096	78273299	78271290	78272383	78273440	78273559	823,731,740	441,411,516	810,400,360	807,297,389	317	328	0.000525922478269	0.659,0.648,0.597	0.509,0.582,0.489	0.108
ENSMUSG00000070372	Capza1	chr3	-	104825406	104825469	104828526	104828598	104822778	104825124	104834097	104834176	562,550,480	401,385,352	622,282,264	750,276,281	197	188	0.000542379211256	0.572,0.577,0.565	0.442,0.494,0.473	0.102
ENSMUSG00000021483	Cdk20	chr13	+	64432976	64433090	64436492	64436614	64432552	64432670	64436765	64436828	51,34,46	52,42,58	81,60,56	48,27,30	239	247	0.000542402543548	0.503,0.456,0.45	0.636,0.697,0.659	-0.194
ENSMUSG00000074643	Cpne1	chr2	-	156076236	156076288	156077398	156077453	156074175	156074309	156077555	156077689	195,216,227	278,283,230	236,74,86	364,301,307	180	177	0.000542402543548	0.408,0.429,0.493	0.389,0.195,0.216	0.177
ENSMUSG00000019487	Trip10	chr17	+	57250741	57250857	57250954	57251011	57249450	57249571	57253261	57253409	132,127,109	131,108,109	188,131,115	119,56,52	241	182	0.000553768235267	0.432,0.47,0.43	0.544,0.639,0.625	-0.159
ENSMUSG00000022607	Ptk2	chr15	-	73330848	73331015	73343132	73343359	73325748	73325836	73394647	73394744	228,235,214	506,487,471	384,194,143	605,215,196	352	292	0.000555989594284	0.272,0.286,0.274	0.345,0.428,0.377	-0.106
ENSMUSG00000029469	Ift81	chr5	-	122594524	122594688	122600439	122600524	122593049	122593145	122602267	122602378	177,165,142	193,230,157	233,101,86	379,257,267	210	289	0.000558556763523	0.558,0.497,0.555	0.458,0.351,0.307	0.165
ENSMUSG00000024287	Thoc1	chr18	+	9959254	9959315	9960485	9960552	9959097	9959171	9962372	9962491	107,120,100	153,161,163	241,121,111	228,93,88	186	192	0.00056094964891	0.419,0.435,0.388	0.522,0.573,0.566	-0.14
ENSMUSG00000089872	Rps6kc1	chr1	-	190885333	190885427	190888648	190888764	190871591	190871951	190899450	190899571	165,126,161	122,104,100	206,126,129	101,39,44	241	219	0.00056445936849	0.551,0.524,0.594	0.65,0.746,0.727	-0.151
ENSMUSG00000032178	Ilf3	chr9	+	21394830	21394942	21395370	21395468	21394194	21394290	21396019	21396131	880,976,1032	1014,996,996	994,459,387	1349,731,906	237	223	0.00056618838487	0.45,0.48,0.494	0.409,0.371,0.287	0.119
ENSMUSG00000020454	Eif4enif1	chr11	+	3215591	3215719	3221092	3221294	3213259	3213333	3224631	3224807	464,502,446	724,652,597	475,206,190	912,453,437	253	327	0.000568801732369	0.453,0.499,0.491	0.402,0.37,0.36	0.104
ENSMUSG00000078532	Nkain1	chr4	-	130533847	130534045	130539051	130539189	130532603	130532664	130573828	130574173	250,274,347	882,907,912	296,85,95	547,199,146	263	323	0.000573404098433	0.258,0.271,0.318	0.399,0.344,0.444	-0.113
ENSMUSG00000069729	Arid1b	chr17	+	5126913	5127024	5242827	5243071	5097573	5097732	5264031	5264121	150,167,145	380,374,325	248,113,154	322,188,223	236	369	0.000573404098433	0.382,0.411,0.411	0.546,0.484,0.519	-0.115
ENSMUSG00000029833	Trim24	chr6	+	37960780	37960855	37964702	37964852	37958561	37958694	37965500	37965932	411,460,376	363,381,386	825,349,370	606,156,175	200	275	0.00057560732771	0.609,0.624,0.573	0.652,0.755,0.744	-0.115
ENSMUSG00000062270	Morf4l1	chr9	-	90107234	90107302	90110125	90110172	90097371	90100523	90114535	90114640	1,3,2	2,2,2	1,0,0	5,5,5	172	193	0.00057560732771	0.359,0.627,0.529	0.183,0.0,0.0	0.444
ENSMUSG00000015363	Trabd	chr15	+	89081950	89082117	89082650	89082791	89081352	89081431	89084697	89084808	412,374,352	226,220,228	651,254,238	283,88,71	292	266	0.000580721371188	0.624,0.608,0.584	0.677,0.724,0.753	-0.113
ENSMUSG00000043962	Thrap3	chr4	-	126179911	126180814	126186434	126186588	126177861	126178557	126202569	126202589	366,391,359	1566,1552,1377	332,161,140	1673,1170,1074	279	1028	0.000589169831358	0.463,0.481,0.49	0.422,0.336,0.324	0.117
ENSMUSG00000039000	Ube3c	chr5	+	29598858	29599016	29600640	29600794	29597068	29597184	29601131	29601352	409,369,322	434,424,415	405,155,112	613,316,249	283	279	0.000593102756379	0.482,0.462,0.433	0.394,0.326,0.307	0.117
ENSMUSG00000035236	Scai	chr2	-	39102320	39102399	39103202	39103304	39099375	39099475	39103663	39103765	73,91,75	50,36,35	182,141,122	56,26,16	227	204	0.0006085088998	0.567,0.694,0.658	0.745,0.83,0.873	-0.176
ENSMUSG00000037965	Zc3h7a	chr16	-	11150594	11150756	11151138	11151325	11149210	11149407	11151865	11151930	95,93,111	133,127,134	183,72,67	392,149,188	312	287	0.000614819338599	0.397,0.402,0.432	0.3,0.308,0.247	0.125
ENSMUSG00000028207	Asph	chr4	-	9607796	9607871	9635900	9635969	9604515	9604629	9639197	9639347	142,157,157	189,192,184	142,58,46	243,160,138	194	200	0.00061793996281	0.436,0.457,0.468	0.376,0.272,0.256	0.152
ENSMUSG00000058704	Memo1	chr17	-	74225431	74225574	74255227	74255296	74217026	74217103	74258423	74258505	465,450,426	696,740,640	533,241,173	1226,559,413	194	268	0.000617952203366	0.48,0.457,0.479	0.375,0.373,0.367	0.1
ENSMUSG00000024725	Ostf1	chr19	-	18593855	18593919	18596350	18596401	18592582	18592636	18604165	18604212	138,137,146	222,229,231	392,120,141	338,144,138	176	189	0.000619014604954	0.4,0.391,0.404	0.555,0.472,0.523	-0.118
ENSMUSG00000056310	Tyw1	chr5	+	130281780	130281833	130287242	130287361	130277932	130278050	130288852	130288962	68,67,62	41,50,44	62,20,33	86,32,50	178	244	0.000619859327843	0.695,0.647,0.659	0.497,0.461,0.475	0.189
ENSMUSG00000025178	Pi4k2a	chr19	+	42115036	42115136	42115884	42116018	42113042	42113104	42116506	42116566	235,240,238	365,389,363	311,106,128	645,341,336	225	259	0.000624474660356	0.426,0.415,0.43	0.357,0.264,0.305	0.115
ENSMUSG00000031012	Cask	chrX	-	13682970	13683048	13714665	13714771	13677584	13677657	13785936	13786030	239,285,195	267,247,196	234,76,67	304,218,151	231	203	0.000624474660356	0.44,0.503,0.466	0.403,0.235,0.281	0.163
ENSMUSG00000031922	Cep57	chr9	-	13812632	13812710	13813409	13813520	13810626	13810862	13816054	13816132	248,240,227	274,263,250	452,170,201	367,88,88	236	203	0.000629170601279	0.438,0.44,0.439	0.514,0.624,0.663	-0.161
ENSMUSG00000085396	Firre	chrX	-	50595460	50595615	50598133	50598288	50591924	50592085	50600743	50600898	89,71,81	61,65,59	101,52,71	149,78,99	280	280	0.000636186394522	0.593,0.522,0.579	0.404,0.4,0.418	0.157
ENSMUSG00000031004	Mki67	chr7	-	135713756	135713872	135713960	135714039	135710844	135710911	135716047	135716361	198,215,145	345,385,308	173,134,195	224,164,179	204	241	0.000641843869137	0.404,0.397,0.357	0.477,0.491,0.563	-0.124
ENSMUSG00000032892	Rangrf	chr11	-	68973116	68973273	68973440	68973557	68972483	68972741	68973641	68973843	29,41,47	6,3,4	42,17,21	20,9,7	242	282	0.000647158799283	0.849,0.941,0.932	0.71,0.688,0.778	0.182
ENSMUSG00000026309	Ilkap	chr1	-	91390606	91390663	91391131	91391197	91388344	91388446	91398650	91398778	143,168,162	42,39,27	196,59,50	81,30,29	191	182	0.000647158799283	0.764,0.804,0.851	0.697,0.652,0.622	0.149
ENSMUSG00000033712	Ccar2	chr14	-	70140464	70140547	70140867	70141012	70139986	70140133	70141610	70141847	677,766,691	544,568,531	1067,552,547	659,225,241	270	208	0.0006496405547	0.489,0.51,0.501	0.555,0.654,0.636	-0.115
ENSMUSG00000017299	Dnttip1	chr2	+	164763220	164763281	164765160	164765232	164763068	164763127	164767706	164767762	339,331,302	175,194,203	531,328,354	265,81,71	186	197	0.000658965720111	0.672,0.644,0.612	0.68,0.811,0.841	-0.135
ENSMUSG00000024833	Pola2	chr19	-	5946469	5946543	5947703	5947742	5943554	5943663	5948401	5948526	213,183,190	347,427,362	225,54,67	535,300,323	164	199	0.000666598115573	0.427,0.342,0.389	0.338,0.179,0.201	0.147
ENSMUSG00000034371	Tkfc	chr19	-	10599031	10599213	10599307	10599418	10597309	10597388	10600570	10600760	235,262,267	311,277,286	278,85,92	421,214,234	236	307	0.000668136338054	0.496,0.552,0.548	0.462,0.341,0.338	0.152
ENSMUSG00000026889	Rbm18	chr2	-	36120812	36120898	36122851	36122938	36117592	36117974	36127124	36127251	328,320,270	372,362,367	480,219,169	749,427,394	212	211	0.000682283146016	0.467,0.468,0.423	0.389,0.338,0.299	0.111
ENSMUSG00000056342	Usp34	chr11	+	23484101	23484181	23486817	23486958	23474265	23474389	23487078	23487222	155,164,196	386,451,392	179,65,123	620,377,428	205	266	0.000683543016842	0.343,0.321,0.393	0.273,0.183,0.272	0.11
ENSMUSG00000018707	Dync1h1	chr12	+	110663172	110663276	110664535	110664747	110662841	110663059	110665082	110665236	411,542,487	650,897,904	479,259,362	989,784,1272	229	337	0.00068518613108	0.482,0.471,0.442	0.416,0.327,0.295	0.119
ENSMUSG00000064090	Vrk2	chr11	-	26476553	26476700	26483157	26483324	26471403	26471786	26486959	26487018	111,103,124	96,121,110	193,60,48	306,97,108	292	272	0.000699931149618	0.519,0.442,0.512	0.37,0.366,0.293	0.148
ENSMUSG00000017802	Fam134c	chr11	-	101102005	101102090	101102882	101103009	101100921	101101059	101103889	101103920	334,262,232	318,304,268	575,262,280	441,163,114	252	210	0.00070048581198	0.467,0.418,0.419	0.521,0.573,0.672	-0.154
ENSMUSG00000032078	Zpr1	chr9	+	46278303	46278414	46279668	46279755	46277645	46277735	46279915	46279981	526,608,500	356,380,377	698,266,193	642,277,254	236	212	0.000705397651318	0.57,0.59,0.544	0.494,0.463,0.406	0.114
ENSMUSG00000035064	Eef2k	chr7	+	120886585	120886787	120895183	120895308	120885809	120885937	120899367	120899546	198,234,209	217,255,177	488,257,236	729,395,406	327	250	0.000707231794188	0.411,0.412,0.474	0.339,0.332,0.308	0.106
ENSMUSG00000052539	Magi3	chr3	-	104061631	104061689	104080136	104080216	104056512	104056607	104085207	104085385	99,94,85	81,81,57	209,146,113	100,55,46	205	183	0.000707231794188	0.522,0.509,0.571	0.651,0.703,0.687	-0.146
ENSMUSG00000037475	Thoc2	chrX	-	41873881	41873952	41879885	41879937	41872564	41872686	41881908	41882000	48,45,41	114,98,86	39,15,8	137,102,66	177	196	0.000707231794188	0.318,0.337,0.346	0.24,0.14,0.118	0.168
ENSMUSG00000029415	Sdad1	chr5	-	92297119	92297223	92298191	92298261	92296010	92296068	92300061	92300333	100,102,117	219,212,212	136,78,88	178,74,103	195	229	0.000708621771166	0.349,0.361,0.393	0.473,0.553,0.501	-0.141
ENSMUSG00000066037	Hnrnpr	chr4	+	136329365	136329501	136336297	136336447	136327235	136327412	136339175	136339297	1799,1806,1718	2078,2050,1960	2422,716,668	3266,1973,2090	261	275	0.000712826707937	0.477,0.481,0.48	0.439,0.277,0.252	0.157
ENSMUSG00000040387	Klhl32	chr4	-	24743857	24743965	24792616	24792797	24682054	24682270	24800805	24800890	28,25,31	6,6,3	41,8,21	2,0,0	306	233	0.000719122321549	0.78,0.76,0.887	0.94,1.0,1.0	-0.171
ENSMUSG00000002059	Rab34	chr11	+	78190684	78190736	78191207	78191289	78190477	78190542	78191364	78191455	181,198,238	282,329,293	423,168,187	413,167,150	177	207	0.000724049103202	0.429,0.413,0.487	0.545,0.541,0.593	-0.117
ENSMUSG00000026767	Fam188a	chr2	-	12386608	12386679	12405859	12405920	12364446	12364519	12410000	12410080	52,49,56	7,2,4	57,21,24	20,5,8	186	196	0.000725961738702	0.887,0.963,0.937	0.75,0.816,0.76	0.154
ENSMUSG00000040521	Tsfm	chr10	-	127024935	127025023	127028364	127028487	127022625	127022926	127029553	127029682	494,486,515	281,275,252	873,236,228	303,81,77	248	213	0.000744788473299	0.602,0.603,0.637	0.712,0.714,0.718	-0.101
ENSMUSG00000025862	Stag2	chrX	+	42206045	42206124	42211077	42211242	42201854	42201994	42217334	42217431	426,382,306	454,440,391	563,268,221	524,138,119	204	290	0.000755457315643	0.572,0.552,0.527	0.604,0.734,0.725	-0.137
ENSMUSG00000020362	Cnot6	chr11	-	49685086	49685352	49686846	49686932	49683124	49683282	49689164	49689351	705,741,627	865,824,666	738,370,238	1106,732,685	211	391	0.000776677939215	0.602,0.625,0.636	0.553,0.484,0.392	0.145
ENSMUSG00000028013	Ppa2	chr3	+	133373622	133373692	133376548	133376588	133370379	133370465	133377846	133378078	343,374,318	106,130,125	604,234,216	153,45,25	195	165	0.000779196364652	0.732,0.709,0.683	0.77,0.815,0.88	-0.114
ENSMUSG00000024645	Timm21	chr18	-	84947833	84947939	84949193	84949291	84947293	84947745	84949389	84949452	250,222,213	236,266,301	382,109,106	637,238,227	223	231	0.000803267315708	0.523,0.464,0.423	0.383,0.322,0.326	0.126
ENSMUSG00000021629	Slc30a5	chr13	-	100824915	100825001	100826451	100826518	100821118	100821206	100828899	100829022	116,148,107	191,205,166	238,104,83	224,73,82	192	211	0.000809883450852	0.4,0.442,0.415	0.539,0.61,0.527	-0.14
ENSMUSG00000030082	Sec61a1	chr6	-	88506144	88506221	88507171	88507369	88503578	88505293	88508561	88508722	2294,2242,2046	1189,1170,1083	2590,1843,2139	1128,536,455	323	202	0.000842241423178	0.547,0.545,0.542	0.589,0.683,0.746	-0.128
ENSMUSG00000018363	Smurf2	chr11	-	106856180	106856264	106859711	106859796	106852446	106852649	106864711	106864777	328,293,256	351,320,279	278,144,96	454,233,185	210	209	0.000842241423178	0.482,0.477,0.477	0.379,0.381,0.341	0.112
ENSMUSG00000028282	Casp8ap2	chr4	+	32639363	32641558	32643539	32646660	32634767	32634883	32648026	32648126	266,233,172	234,243,242	170,84,79	477,141,138	2320	3246	0.000842241423178	0.614,0.573,0.499	0.333,0.455,0.445	0.151
ENSMUSG00000041530	Ago1	chr4	-	126460366	126460503	126460905	126461087	126460000	126460135	126461684	126461805	695,593,539	818,924,679	450,146,148	684,501,447	307	262	0.000843784473074	0.42,0.354,0.404	0.36,0.199,0.22	0.133
ENSMUSG00000020536	Llgl1	chr11	+	60708543	60708697	60708788	60708893	60707580	60707648	60709434	60709727	917,969,1001	485,433,427	991,474,452	387,108,105	279	230	0.000845357108439	0.609,0.648,0.659	0.679,0.783,0.78	-0.109
ENSMUSG00000021555	Naa35	chr13	+	59608760	59608844	59612636	59612815	59608144	59608195	59616743	59616803	335,281,284	489,547,469	329,129,94	900,290,258	209	304	0.000857144124078	0.499,0.428,0.468	0.347,0.393,0.346	0.103
ENSMUSG00000062908	Acadm	chr3	-	153938553	153938654	153938896	153938966	153937702	153937783	153939069	153939167	147,140,121	251,238,216	242,96,102	604,308,294	195	226	0.000859307806271	0.404,0.405,0.394	0.317,0.265,0.287	0.111
ENSMUSG00000002825	Qtrt1	chr9	+	21419290	21419366	21419438	21419548	21418283	21418422	21419624	21419712	156,215,182	302,329,328	207,69,51	442,285,282	201	235	0.00086628750671	0.377,0.433,0.393	0.354,0.221,0.175	0.151
ENSMUSG00000044005	Gls2	chr10	+	128204860	128204911	128205087	128205264	128204660	128204727	128206871	128207003	6,19,10	26,34,23	4,0,0	36,11,7	176	302	0.000867446463099	0.284,0.49,0.427	0.16,0.0,0.0	0.347
ENSMUSG00000026442	Nfasc	chr1	-	132588073	132588310	132593350	132593365	132584363	132584480	132595483	132595657	2,0,1	9,6,8	5,3,1	7,0,0	140	362	0.000869487657311	0.365,0.0,0.244	0.649,1.0,1.0	-0.68
ENSMUSG00000025220	Mgea5	chr19	-	45773661	45773760	45776886	45777017	45771681	45771966	45778586	45778684	856,685,696	672,721,662	1041,592,480	787,244,194	256	224	0.000882196141591	0.527,0.454,0.479	0.536,0.68,0.684	-0.147
ENSMUSG00000037475	Thoc2	chrX	-	41881908	41882000	41897791	41897850	41879885	41879937	41911800	41911901	38,32,24	144,105,114	67,37,18	137,60,31	184	217	0.000899983581255	0.237,0.264,0.199	0.366,0.421,0.406	-0.164
ENSMUSG00000022770	Dlg1	chr16	+	31781781	31781835	31788081	31788132	31743105	31743270	31790176	31790301	171,196,164	176,196,178	205,86,88	301,157,172	179	176	0.000921531761411	0.489,0.496,0.475	0.401,0.35,0.335	0.125
ENSMUSG00000051768	Xrcc1	chr7	+	24567809	24567926	24570215	24570309	24567313	24567572	24570448	24570578	722,770,795	681,675,785	921,395,477	1040,675,970	242	219	0.000921581943381	0.49,0.508,0.478	0.445,0.346,0.308	0.126
ENSMUSG00000040771	Oard1	chr17	+	48410827	48410904	48411263	48411408	48410013	48410372	48414225	48414284	449,428,394	780,850,776	624,210,168	1407,761,776	202	270	0.000938662010677	0.435,0.402,0.404	0.372,0.269,0.224	0.125
ENSMUSG00000030978	Rrm1	chr7	+	102465717	102465813	102466877	102467066	102463645	102463781	102468294	102469771	1575,1697,1591	1998,2207,2154	2046,757,714	3209,1686,1900	221	314	0.000974125190713	0.528,0.522,0.512	0.475,0.389,0.348	0.117
ENSMUSG00000007646	Rad51c	chr11	-	87380831	87380892	87388618	87388679	87379383	87379487	87389833	87389900	39,51,46	74,96,87	128,57,56	148,46,40	186	186	0.000996111948281	0.345,0.347,0.346	0.464,0.553,0.583	-0.187
ENSMUSG00000041958	Pigs	chr11	+	78333666	78333758	78336687	78336830	78332949	78333039	78337788	78337903	242,298,276	664,699,641	273,100,114	763,528,651	217	268	0.000997696588678	0.31,0.345,0.347	0.306,0.19,0.178	0.109
ENSMUSG00000005233	Spc25	chr2	-	69202571	69202718	69204855	69204921	69199984	69200089	69205025	69205178	483,493,446	902,893,774	975,438,368	545,520,437	191	272	0.00100354680952	0.433,0.44,0.451	0.718,0.545,0.545	-0.161
ENSMUSG00000034190	Chmp7	chr14	-	69719398	69719497	69719747	69719867	69719128	69719189	69720111	69720160	535,604,499	611,575,546	932,408,395	792,225,187	245	224	0.00100395867172	0.445,0.49,0.455	0.518,0.624,0.659	-0.137
ENSMUSG00000034544	Rsrc1	chr3	+	67180828	67180865	67206425	67206477	67082535	67082709	67290346	67290415	91,128,124	163,215,152	86,46,38	252,106,118	162	177	0.00100395867172	0.379,0.394,0.471	0.272,0.322,0.26	0.13
ENSMUSG00000004100	Ppan	chr9	+	20891082	20891206	20891286	20891365	20890904	20891012	20891450	20891747	445,506,456	213,253,265	672,293,338	468,223,326	249	204	0.00100395867172	0.631,0.621,0.585	0.541,0.518,0.459	0.106
ENSMUSG00000023089	Ndufa5	chr6	-	24519191	24519257	24522658	24522775	24518665	24518824	24527272	24527317	645,728,655	705,707,700	1862,694,767	1537,451,384	242	191	0.00100395867172	0.419,0.448,0.425	0.489,0.548,0.612	-0.119
ENSMUSG00000027285	Haus2	chr2	+	120612337	120612430	120615854	120615987	120609382	120609545	120617872	120617981	117,97,102	282,257,312	135,31,33	489,192,202	218	258	0.00100395867172	0.329,0.309,0.279	0.246,0.16,0.162	0.116
ENSMUSG00000026806	Ddx31	chr2	+	28886890	28887002	28892378	28892541	28881142	28881224	28904588	28905571	102,93,88	141,151,137	192,67,119	196,51,62	237	288	0.00101556634179	0.468,0.428,0.438	0.543,0.615,0.7	-0.175
ENSMUSG00000002107	Celf2	chr2	-	6624670	6624719	6664114	6664197	6615687	6615822	6721416	6721613	174,169,156	118,132,103	213,116,152	101,41,57	208	174	0.00102203567342	0.552,0.517,0.559	0.638,0.703,0.69	-0.134
ENSMUSG00000031921	Terf2	chr8	-	107094821	107094952	107095928	107096024	107082982	107083069	107096121	107096514	212,239,218	274,295,226	292,124,103	479,236,282	221	256	0.00103188085167	0.473,0.484,0.528	0.414,0.378,0.297	0.132
ENSMUSG00000029202	Pds5a	chr5	-	65654788	65654904	65656267	65656408	65654004	65654099	65658346	65658427	599,640,546	633,644,563	572,206,179	759,349,305	266	241	0.00103564739892	0.462,0.474,0.468	0.406,0.348,0.347	0.101
ENSMUSG00000015755	Tab2	chr10	-	7919113	7920614	7924684	7924872	7911387	7911548	7955800	7956230	137,142,122	821,873,723	231,122,167	1030,448,442	313	1626	0.00105565879624	0.464,0.458,0.467	0.538,0.586,0.662	-0.132
ENSMUSG00000025812	Pard3	chr8	+	127161209	127161311	127277020	127277201	127064346	127064473	127306329	127306508	362,338,312	753,781,646	343,123,160	901,568,586	227	306	0.00108423519516	0.393,0.368,0.394	0.339,0.226,0.269	0.107
ENSMUSG00000071054	Safb	chr17	+	56597787	56597815	56598643	56599220	56595651	56595714	56599622	56599672	136,167,176	628,742,621	293,146,131	867,384,313	153	702	0.00108423519516	0.498,0.508,0.565	0.608,0.636,0.658	-0.11
ENSMUSG00000028437	Ubap1	chr4	+	41366889	41366930	41371724	41371849	41348995	41349231	41378946	41379870	118,104,116	383,385,380	278,68,91	538,155,204	166	250	0.00110367424944	0.317,0.289,0.315	0.438,0.398,0.402	-0.106
ENSMUSG00000027655	Dhx35	chr2	+	158842855	158842933	158844077	158844207	158842304	158842399	158846907	158846989	91,105,118	192,163,206	76,46,49	243,133,156	203	255	0.00111227000602	0.373,0.447,0.418	0.282,0.303,0.283	0.123
ENSMUSG00000075703	Ept1	chr5	+	30248411	30248520	30252709	30252784	30247462	30247531	30256077	30256340	211,217,246	127,134,109	209,163,155	88,23,36	234	200	0.00111600296364	0.587,0.581,0.659	0.67,0.858,0.786	-0.162
ENSMUSG00000034112	Atp2c2	chr8	+	119726325	119726387	119730169	119730278	119726186	119726222	119734287	119734437	3,3,7	12,9,14	1,0,1	13,5,12	187	234	0.00112454332969	0.238,0.294,0.385	0.088,0.0,0.094	0.245
ENSMUSG00000003190	Bcl2l12	chr7	-	44992743	44993031	44994362	44994449	44991221	44991454	44996543	44996686	242,206,270	472,482,562	312,144,111	895,464,506	212	413	0.00112569366842	0.5,0.454,0.483	0.404,0.377,0.299	0.119
ENSMUSG00000030815	Phkg2	chr7	+	127577974	127578029	127579809	127579973	127577534	127577710	127582122	127582213	78,80,93	314,365,344	108,32,35	636,306,252	180	289	0.00112668735778	0.285,0.26,0.303	0.214,0.144,0.182	0.103
ENSMUSG00000032872	Cyb5r4	chr9	+	87047473	87047506	87049101	87049224	87042779	87042873	87055764	87055905	86,100,95	363,331,300	87,33,8	471,195,177	158	248	0.0011568130372	0.271,0.322,0.332	0.225,0.21,0.066	0.141
ENSMUSG00000006998	Psmd2	chr16	+	20654817	20655042	20655252	20655411	20654547	20654669	20655558	20655703	2140,2346,2139	1847,2240,2024	2691,1182,1095	2092,628,553	350	284	0.00115816728723	0.485,0.459,0.462	0.511,0.604,0.616	-0.108
ENSMUSG00000036225	Kctd1	chr18	-	14973979	14974285	14986335	14986480	14968684	14969695	15007695	15007874	244,293,244	190,254,186	641,331,387	433,127,159	270	431	0.00119202161186	0.672,0.648,0.677	0.703,0.806,0.795	-0.102
ENSMUSG00000030218	Mgp	chr6	-	136873166	136873242	136874266	136874299	136872434	136872788	136875669	136875823	37,40,35	141,121,115	242,126,174	577,189,223	158	201	0.00120271920469	0.25,0.296,0.279	0.348,0.459,0.498	-0.16
ENSMUSG00000029647	Pan3	chr5	+	147488110	147488258	147503084	147503202	147466935	147467097	147519504	147519752	157,104,111	46,36,52	117,95,67	69,70,73	273	243	0.00121558746502	0.752,0.72,0.655	0.601,0.547,0.45	0.176
ENSMUSG00000020166	Cnot2	chr10	-	116507040	116507188	116517316	116517383	116504034	116504114	116549032	116549175	94,74,69	39,47,35	179,76,81	48,20,15	192	273	0.00121710037455	0.774,0.691,0.737	0.841,0.844,0.885	-0.123
ENSMUSG00000031987	Egln1	chr8	-	124911740	124911808	124915660	124915780	124908586	124910763	124948232	124949324	571,642,644	350,422,398	1121,376,473	571,134,150	245	193	0.00122403372179	0.562,0.545,0.56	0.607,0.689,0.713	-0.114
ENSMUSG00000019792	Trmt11	chr10	-	30547656	30547777	30558918	30559050	30534224	30535244	30559163	30559236	178,195,212	202,223,200	343,94,100	495,185,194	257	246	0.0012283295471	0.458,0.456,0.504	0.399,0.327,0.33	0.121
ENSMUSG00000033565	Rbfox2	chr15	-	77085577	77085650	77086066	77086155	77078990	77084206	77094450	77094490	284,327,243	361,369,255	341,140,122	497,286,275	214	198	0.0012283295471	0.421,0.451,0.469	0.388,0.312,0.291	0.117
ENSMUSG00000062234	Gak	chr5	-	108613512	108613638	108616908	108617051	108609390	108609480	108623259	108623374	241,195,205	416,436,363	257,103,110	572,416,415	268	251	0.0012316566945	0.352,0.295,0.346	0.296,0.188,0.199	0.103
ENSMUSG00000043384	Gprasp1	chrX	+	135796948	135797037	135797552	135797629	135796141	135796336	135797787	135797864	86,114,67	159,156,107	110,66,58	109,55,44	214	202	0.00123940340691	0.338,0.408,0.371	0.488,0.531,0.554	-0.152
ENSMUSG00000056310	Tyw1	chr5	+	130258932	130259054	130262818	130262941	130257034	130257193	130266982	130267084	133,117,95	161,154,141	122,47,52	284,107,113	247	248	0.00124848289899	0.453,0.433,0.404	0.301,0.306,0.316	0.122
ENSMUSG00000021589	Rhobtb3	chr13	-	75878796	75878970	75892905	75893026	75877372	75877539	75902177	75902290	518,428,411	415,438,417	687,258,300	352,202,161	246	299	0.00125539832998	0.603,0.543,0.545	0.703,0.608,0.694	-0.105
ENSMUSG00000056050	Mia3	chr1	-	183328203	183328345	183329745	183329819	183326826	183327653	183329922	183329991	158,183,173	326,451,400	214,88,95	613,357,451	199	267	0.00128269848272	0.394,0.353,0.367	0.319,0.249,0.22	0.109
ENSMUSG00000039983	Ccdc32	chr2	-	119022068	119022225	119027137	119027387	119017778	119019164	119029316	119029393	39,42,34	100,97,93	56,16,24	241,119,122	375	282	0.00128526843605	0.227,0.246,0.216	0.149,0.092,0.129	0.106
ENSMUSG00000038116	Phf20	chr2	+	156272541	156272655	156273682	156273871	156267154	156267542	156276488	156276668	187,194,164	223,186,170	273,182,166	205,113,98	239	314	0.00130107075825	0.524,0.578,0.559	0.636,0.679,0.69	-0.115
ENSMUSG00000015647	Lama5	chr2	-	180208253	180208371	180221225	180221378	180207186	180207305	180225490	180225859	125,169,127	202,324,227	131,166,231	177,170,235	278	243	0.0013087614839	0.351,0.313,0.328	0.393,0.46,0.462	-0.108
ENSMUSG00000031791	Tmem38a	chr8	+	72579959	72580144	72584699	72584817	72579562	72579719	72585861	72587282	151,177,172	170,182,204	281,110,135	431,236,240	310	243	0.0013087614839	0.41,0.433,0.398	0.338,0.268,0.306	0.11
ENSMUSG00000022477	Aco2	chr15	+	81895169	81895428	81899128	81899221	81889297	81889434	81903475	81903634	1154,1066,938	777,807,682	1670,1112,1222	1005,405,427	384	218	0.0013087614839	0.457,0.429,0.438	0.485,0.609,0.619	-0.13
ENSMUSG00000025648	Pfkfb4	chr9	+	109025046	109025151	109027519	109027649	109011157	109011304	109027744	109027807	65,75,62	90,82,83	59,36,33	154,83,71	230	255	0.00133757955967	0.445,0.503,0.453	0.298,0.325,0.34	0.146
ENSMUSG00000023411	Nfatc4	chr14	+	55830455	55830596	55831652	55831708	55829893	55830066	55831947	55832074	347,448,404	285,292,262	511,178,258	570,210,233	266	181	0.00135592972008	0.453,0.511,0.512	0.379,0.366,0.43	0.1
ENSMUSG00000026608	Kctd3	chr1	-	188987515	188987631	188992562	188992753	188983206	188983294	188995741	188995832	494,455,429	340,386,333	654,299,249	649,341,348	316	241	0.00135592972008	0.526,0.473,0.496	0.435,0.401,0.353	0.102
ENSMUSG00000038520	Tbc1d17	chr7	-	44842202	44842300	44842620	44842720	44841982	44842099	44842815	44842863	189,234,217	206,200,204	378,176,161	214,97,115	225	223	0.00136247280686	0.476,0.537,0.513	0.636,0.643,0.581	-0.111
ENSMUSG00000015668	Pdzd11	chrX	-	100623582	100623643	100623861	100623960	100622907	100623427	100624532	100624589	732,761,728	314,328,296	1302,607,567	497,105,106	224	186	0.00138221974458	0.659,0.658,0.671	0.685,0.828,0.816	-0.114
ENSMUSG00000025217	Btrc	chr19	+	45456532	45456610	45471014	45471104	45423132	45423240	45502931	45503163	71,77,51	206,178,167	115,79,105	231,72,78	203	215	0.001382701075	0.267,0.314,0.244	0.345,0.537,0.588	-0.215
ENSMUSG00000022680	Pdxdc1	chr16	-	13847725	13847789	13854394	13854445	13845334	13845423	13857376	13857502	412,341,378	264,321,253	618,336,266	379,84,83	176	189	0.001382701075	0.626,0.533,0.616	0.637,0.811,0.775	-0.149
ENSMUSG00000048078	Tenm4	chr7	+	96436759	96436858	96496243	96496340	96355355	96355411	96550011	96550299	126,137,106	18,26,26	53,33,28	20,16,31	224	222	0.00142519844065	0.874,0.839,0.802	0.724,0.671,0.472	0.216
ENSMUSG00000109336	Samd4b	chr7	-	28403619	28403743	28403863	28404062	28401823	28401907	28405488	28405607	334,338,359	467,534,514	328,130,118	557,379,359	324	249	0.00142613437783	0.355,0.327,0.349	0.312,0.209,0.202	0.103
ENSMUSG00000034543	Morc2a	chr11	+	3685657	3685882	3685975	3686069	3685384	3685526	3688110	3688299	541,613,524	257,300,310	767,317,340	531,239,302	350	219	0.00142781259588	0.568,0.561,0.514	0.475,0.454,0.413	0.1
ENSMUSG00000039307	Hexdc	chr11	+	121214759	121214924	121216892	121217076	121213982	121214070	121218087	121218159	25,16,17	73,94,95	82,19,18	166,19,32	290	309	0.00145669156982	0.267,0.154,0.16	0.345,0.516,0.375	-0.218
ENSMUSG00000027787	Nmd3	chr3	+	69726360	69726457	69729337	69729418	69724256	69724391	69730404	69730533	494,503,435	295,294,306	726,398,308	389,106,75	222	206	0.00146081879975	0.608,0.614,0.569	0.634,0.777,0.792	-0.137
ENSMUSG00000033904	Ccp110	chr7	+	118730667	118730741	118731696	118731759	118729957	118730074	118732393	118732453	468,478,423	425,362,360	704,241,156	715,477,335	199	188	0.00147381343222	0.51,0.555,0.526	0.482,0.323,0.306	0.16
ENSMUSG00000109378	U2af1l4	chr7	+	30564202	30564301	30564473	30564607	30564081	30564131	30564702	30564798	128,150,156	318,326,324	299,81,86	370,128,133	224	259	0.00147589682676	0.318,0.347,0.358	0.483,0.423,0.428	-0.104
ENSMUSG00000009073	Nf2	chr11	-	4799860	4799995	4808256	4808325	4794842	4794917	4816081	4816165	220,219,216	485,494,435	289,82,103	818,352,349	194	260	0.00147589682676	0.378,0.373,0.4	0.321,0.238,0.283	0.103
ENSMUSG00000029253	Cenpc1	chr5	-	86047583	86047683	86052170	86052241	86044766	86046580	86058154	86058246	58,67,58	265,234,236	99,64,50	260,90,108	196	225	0.00147753007327	0.201,0.247,0.22	0.304,0.449,0.347	-0.144
ENSMUSG00000029782	Tmem209	chr6	-	30492596	30492722	30494737	30494834	30491086	30491184	30497166	30497238	271,310,336	284,281,282	387,149,139	499,202,235	222	251	0.00148098436873	0.519,0.555,0.574	0.467,0.455,0.401	0.108
ENSMUSG00000034858	Fam214a	chr9	+	75023584	75023653	75025650	75025847	75018996	75019155	75031514	75032468	45,34,62	103,110,124	54,21,31	252,114,148	194	322	0.00148098436873	0.42,0.339,0.454	0.262,0.234,0.258	0.153
ENSMUSG00000026615	Eprs	chr1	+	185370888	185371045	185372917	185373057	185369576	185369676	185374117	185374212	638,676,556	579,609,494	508,229,233	562,342,392	282	265	0.00148338020977	0.509,0.511,0.514	0.459,0.386,0.358	0.11
ENSMUSG00000032374	Plod2	chr9	+	92606507	92606654	92606763	92606889	92605372	92605477	92607074	92608428	207,196,141	186,257,188	303,91,93	466,224,248	272	251	0.0014845751594	0.507,0.413,0.409	0.375,0.273,0.257	0.141
ENSMUSG00000021311	Mtr	chr13	-	12190203	12190404	12193613	12193810	12189346	12189539	12195237	12195393	178,168,152	147,153,164	197,74,99	133,28,29	322	326	0.00149837255673	0.551,0.526,0.484	0.6,0.728,0.776	-0.181
ENSMUSG00000026280	Atg4b	chr1	+	93768252	93768324	93773769	93773868	93768052	93768154	93775132	93775234	343,366,319	518,510,584	564,264,288	703,241,224	197	224	0.00150239890987	0.43,0.449,0.383	0.477,0.555,0.594	-0.121
ENSMUSG00000003269	Cyth2	chr7	-	45812179	45812298	45812846	45812913	45811528	45811609	45813008	45813156	465,509,494	1022,1091,880	860,470,528	1459,530,570	192	244	0.00151989278996	0.366,0.372,0.416	0.428,0.53,0.541	-0.115
ENSMUSG00000071649	B3gat3	chr19	+	8921805	8921980	8925537	8925898	8920373	8920648	8926081	8926372	346,340,325	424,452,400	527,319,306	562,190,174	300	486	0.00156064733615	0.569,0.549,0.568	0.603,0.731,0.74	-0.129
ENSMUSG00000097039	Pvt1	chr15	+	62159996	62160128	62175466	62175548	62107147	62107465	62242173	62242301	0,1,0	21,11,21	6,1,3	28,11,6	257	207	0.00157075299073	0.0,0.068,0.0	0.147,0.068,0.287	-0.145
ENSMUSG00000021645	Smn1	chr13	+	100132355	100132466	100135688	100135739	100131079	100131175	100137380	100137690	200,186,222	287,291,290	415,158,174	402,138,158	236	176	0.00157075299073	0.342,0.323,0.363	0.435,0.461,0.451	-0.106
ENSMUSG00000029629	Phf14	chr6	+	11988721	11988817	11990028	11990132	11987575	11987682	11991985	11992117	454,506,461	561,548,607	1048,470,510	1042,291,351	221	229	0.00157319206724	0.456,0.489,0.44	0.51,0.626,0.601	-0.117
ENSMUSG00000073437	D330041H03Rik	chr17	-	24411924	24412083	24413504	24413928	24410257	24410353	24414311	24414429	0,4,1	11,16,23	7,5,7	16,8,9	549	284	0.00160303561766	0.0,0.115,0.022	0.185,0.244,0.287	-0.193
ENSMUSG00000000738	Spg7	chr8	+	123094473	123094640	123095157	123095235	123093590	123093747	123097393	123097753	277,318,267	227,262,268	366,141,175	489,201,224	292	203	0.00161272214434	0.459,0.458,0.409	0.342,0.328,0.352	0.101
ENSMUSG00000069769	Msi2	chr11	-	88348783	88348938	88366784	88366847	88347052	88347125	88386044	88386119	310,329,264	536,499,494	205,144,122	657,296,367	188	280	0.00164404942686	0.463,0.495,0.443	0.317,0.42,0.331	0.111
ENSMUSG00000004798	Ulk2	chr11	-	61803641	61803787	61808061	61808199	61801482	61801563	61812717	61812778	213,226,184	275,245,236	290,177,134	254,121,98	263	271	0.00165659005331	0.444,0.487,0.445	0.541,0.601,0.585	-0.117
ENSMUSG00000036466	Megf11	chr9	+	64695363	64695482	64697306	64697373	64693760	64693997	64697806	64697908	4,3,4	1,0,0	6,9,3	9,0,3	244	192	0.0016688541291	0.759,1.0,1.0	0.344,1.0,0.44	0.325
ENSMUSG00000006215	Zbtb17	chr4	+	141465523	141465640	141465721	141465842	141465348	141465436	141465976	141466107	355,371,359	458,475,466	429,138,131	697,292,385	242	246	0.00168313181396	0.441,0.443,0.439	0.385,0.325,0.257	0.119
ENSMUSG00000028098	Rnf115	chr3	+	96783647	96783719	96784992	96785065	96775629	96775841	96785930	96786024	278,233,258	254,224,244	466,218,243	277,138,149	197	198	0.00169894903052	0.524,0.511,0.515	0.628,0.614,0.621	-0.104
ENSMUSG00000023795	Pisd-ps2	chr17	-	3077687	3077834	3078999	3079138	3077292	3077446	3079354	3079591	38,51,44	38,41,37	87,42,33	38,15,11	264	272	0.0017000532178	0.507,0.562,0.551	0.702,0.743,0.756	-0.194
ENSMUSG00000054823	Whsc1l1	chr8	+	25649540	25649703	25666029	25666156	25648440	25648512	25673333	25673434	182,196,167	283,313,308	207,53,65	452,201,183	288	252	0.00170775395648	0.36,0.354,0.322	0.286,0.187,0.237	0.109
ENSMUSG00000025571	Tnrc6c	chr11	+	117752976	117753144	117755330	117755522	117749576	117749817	117755962	117756106	191,221,194	308,307,274	190,118,107	380,298,258	293	317	0.00171262106946	0.402,0.438,0.434	0.351,0.3,0.31	0.104
ENSMUSG00000028358	Zfp618	chr4	+	63118545	63118629	63131107	63131209	63115200	63115440	63132328	63139708	82,72,81	173,144,154	106,81,65	135,92,66	209	227	0.00177046787396	0.34,0.352,0.364	0.46,0.489,0.517	-0.137
ENSMUSG00000000171	Sdhd	chr9	-	50598760	50598905	50600547	50600664	50596337	50597250	50603737	50603849	1302,1346,1195	1409,1502,1362	1894,1028,829	1804,549,508	242	270	0.00177182152371	0.508,0.5,0.495	0.539,0.676,0.645	-0.119
ENSMUSG00000040410	Fbxl4	chr4	+	22376495	22377077	22385906	22386252	22357570	22357681	22390713	22390921	0,0,0	10,6,7	1,5,2	11,5,7	707	471	0.00180347334128	0.0,0.0,0.0	0.057,0.4,0.16	-0.206
ENSMUSG00000037788	Vopp1	chr6	-	57774710	57774788	57789976	57790035	57762434	57762571	57808535	57808692	25,34,23	164,232,182	41,31,17	152,81,68	184	203	0.00180494883062	0.144,0.139,0.122	0.229,0.297,0.216	-0.112
ENSMUSG00000040661	Rad54l2	chr9	-	106717185	106717319	106717748	106717931	106716060	106716257	106718912	106719139	255,196,177	233,204,191	153,77,59	255,104,114	308	259	0.00180494883062	0.479,0.447,0.438	0.335,0.384,0.303	0.114
ENSMUSG00000030166	Rad52	chr6	+	119914169	119914237	119915233	119915352	119913001	119913103	119915966	119916042	17,15,13	88,84,81	65,22,36	187,61,66	193	244	0.00181521871923	0.196,0.184,0.169	0.305,0.313,0.408	-0.159
ENSMUSG00000006476	Nsmf	chr2	+	25057964	25057970	25058252	25058321	25057100	25057176	25059020	25059073	25,20,18	175,227,166	56,25,18	243,85,97	131	194	0.00182914506016	0.175,0.115,0.138	0.254,0.303,0.216	-0.115
ENSMUSG00000041936	Agrn	chr4	-	156185087	156185135	156195243	156195505	156179392	156179608	156197213	156197488	375,442,376	340,360,358	553,445,587	393,250,268	387	173	0.00184173803347	0.33,0.354,0.319	0.386,0.443,0.495	-0.107
ENSMUSG00000026491	Ahctf1	chr1	-	179763469	179763673	179765877	179766070	179762544	179762962	179768294	179768402	319,380,339	305,292,312	390,276,235	268,94,118	318	329	0.00184173803347	0.52,0.574,0.529	0.601,0.752,0.673	-0.134
ENSMUSG00000019214	Chtf18	chr17	-	25723642	25723766	25724002	25724100	25723402	25723551	25724528	25724738	160,195,193	126,134,124	209,89,105	216,119,118	223	249	0.00190696242408	0.586,0.619,0.635	0.519,0.455,0.498	0.123
ENSMUSG00000069769	Msi2	chr11	-	88348783	88348992	88366784	88366847	88347052	88347125	88386044	88386119	310,329,264	536,498,494	205,144,122	657,297,367	188	334	0.00190920372674	0.507,0.54,0.487	0.357,0.463,0.371	0.114
ENSMUSG00000020284	1810043G02Rik	chr10	+	77979752	77979771	77980500	77980547	77978672	77978781	77981583	77981813	19,15,11	57,67,41	45,12,25	59,25,28	144	172	0.00192075162545	0.285,0.211,0.243	0.477,0.364,0.516	-0.206
ENSMUSG00000059005	Hnrnpa3	chr2	+	75662844	75662925	75665027	75665150	75662660	75662756	75665233	75665301	11,11,7	34,45,36	18,0,0	174,29,39	206	248	0.00192636619357	0.28,0.227,0.19	0.111,0.0,0.0	0.195
ENSMUSG00000031392	Irak1	chrX	-	74021848	74021963	74022184	74022249	74020942	74021061	74022472	74022664	201,253,244	459,421,381	231,72,75	523,286,286	190	240	0.00193733767398	0.356,0.432,0.447	0.358,0.241,0.249	0.129
ENSMUSG00000035051	Dhx57	chr17	-	80275849	80276035	80278222	80278381	80274763	80275602	80281195	80281428	89,86,62	118,104,142	152,79,87	143,48,54	284	311	0.00195538137581	0.452,0.475,0.323	0.538,0.643,0.638	-0.19
ENSMUSG00000041530	Ago1	chr4	-	126460366	126460585	126460905	126461087	126460000	126460135	126461684	126461782	695,593,539	814,920,679	450,146,148	685,501,447	307	344	0.00196969986735	0.489,0.419,0.471	0.424,0.246,0.271	0.146
ENSMUSG00000025220	Mgea5	chr19	-	45776047	45776219	45776886	45777017	45773661	45773760	45778586	45778684	855,684,694	910,905,883	1042,590,480	1073,319,208	256	297	0.00196969986735	0.522,0.467,0.477	0.53,0.682,0.728	-0.158
ENSMUSG00000024078	Ttc27	chr17	+	74777643	74777739	74780782	74780905	74770242	74770356	74799183	74799411	160,175,174	171,169,134	399,141,190	206,91,118	221	248	0.00197066985655	0.512,0.537,0.593	0.685,0.635,0.644	-0.107
ENSMUSG00000026017	Carf	chr1	+	60139199	60139343	60141334	60141568	60131843	60132033	60143993	60144156	0,0,1	25,15,16	3,0,8	39,6,17	269	359	0.00197510038547	0.0,0.0,0.077	0.093,0.0,0.386	-0.134
ENSMUSG00000058594	Fbxo18	chr2	-	11748936	11749134	11749530	11749606	11748363	11748489	11751450	11751572	381,458,409	564,602,576	763,399,369	914,254,243	201	323	0.00197895816237	0.521,0.55,0.533	0.573,0.716,0.709	-0.131
ENSMUSG00000002910	Arrdc2	chr8	-	70838693	70838841	70838978	70839045	70837443	70837546	70839127	70839720	0,0,2	26,40,45	7,2,4	57,34,31	192	273	0.00198846837154	0.0,0.0,0.059	0.149,0.077,0.155	-0.107
ENSMUSG00000024436	Mrps18b	chr17	-	35911418	35911478	35912337	35912404	35910378	35910956	35914333	35914402	196,224,197	125,151,149	259,128,149	87,62,70	192	185	0.00199379726802	0.602,0.588,0.56	0.742,0.665,0.672	-0.11
ENSMUSG00000039703	Nploc4	chr11	-	120409611	120409683	120411657	120411744	120408772	120408899	120413559	120413739	397,408,387	494,530,416	401,146,121	580,326,326	212	197	0.00199585905528	0.428,0.417,0.464	0.391,0.294,0.256	0.123
ENSMUSG00000031791	Tmem38a	chr8	+	72579562	72579719	72584699	72584817	72572090	72572227	72585861	72586181	131,137,120	162,169,185	208,116,91	413,229,229	282	243	0.00200924812222	0.411,0.411,0.359	0.303,0.304,0.255	0.106
ENSMUSG00000047534	Mis18bp1	chr12	-	65133803	65133858	65136749	65136849	65132733	65133625	65138644	65138796	211,216,219	162,176,191	378,89,130	399,210,206	225	180	0.00202977356354	0.51,0.495,0.478	0.431,0.253,0.335	0.155
ENSMUSG00000004846	Plod3	chr5	+	136989125	136989189	136989597	136989695	136988882	136988995	136989896	136989998	167,190,155	146,138,133	245,131,193	132,72,82	189	223	0.0020340197748	0.574,0.619,0.579	0.687,0.682,0.735	-0.111
ENSMUSG00000022751	Nit2	chr16	-	57164197	57164318	57166097	57166216	57163517	57163606	57167280	57167332	221,199,223	405,340,362	528,159,202	676,178,172	244	246	0.00204821307197	0.355,0.371,0.383	0.441,0.474,0.542	-0.116
ENSMUSG00000039842	Mcph1	chr8	+	18625559	18625674	18627117	18627240	18622606	18622694	18629545	18629635	102,81,89	160,158,146	169,66,69	174,72,61	240	248	0.00210576348998	0.397,0.346,0.386	0.501,0.486,0.539	-0.132
ENSMUSG00000029438	Bcl7a	chr5	+	123361190	123361358	123369332	123369454	123355940	123356037	123371017	123374082	1093,1225,979	749,723,733	1760,1357,1450	1033,510,547	293	247	0.00210768577134	0.552,0.588,0.53	0.59,0.692,0.691	-0.101
ENSMUSG00000020541	Tom1l1	chr11	-	90672832	90672937	90683234	90683313	90671083	90671200	90685061	90685146	256,269,256	492,475,490	506,284,247	758,299,280	204	230	0.00211447669469	0.37,0.39,0.371	0.429,0.517,0.499	-0.105
ENSMUSG00000040043	Rbms2	chr10	-	128138117	128138197	128143394	128143552	128137919	128138029	128145672	128145764	379,483,358	340,319,315	623,289,244	642,349,364	283	205	0.00211859330741	0.447,0.523,0.452	0.413,0.375,0.327	0.102
ENSMUSG00000054942	Fam73a	chr3	-	152289055	152289142	152290459	152290532	152287504	152287603	152290790	152290909	83,99,77	152,211,143	101,41,28	271,145,167	198	212	0.00213183211768	0.369,0.334,0.366	0.285,0.232,0.152	0.133
ENSMUSG00000019891	Dcbld1	chr10	+	52290850	52290923	52317031	52317151	52286347	52286399	52319475	52321376	143,143,116	245,233,245	192,67,45	451,222,231	198	245	0.00213899153524	0.419,0.432,0.369	0.345,0.272,0.194	0.136
ENSMUSG00000037965	Zc3h7a	chr16	-	11151138	11151325	11153058	11153263	11150594	11150756	11156019	11156300	208,167,189	99,96,109	259,130,164	348,109,127	330	312	0.00217362092765	0.665,0.622,0.621	0.413,0.53,0.55	0.138
ENSMUSG00000031161	Hdac6	chrX	-	7934171	7934321	7936069	7936262	7932062	7932237	7936381	7936450	196,214,236	272,263,319	291,92,96	432,290,380	318	275	0.00217362092765	0.384,0.413,0.39	0.368,0.215,0.179	0.142
ENSMUSG00000010362	Rdm1	chr11	+	101630819	101630979	101633801	101633900	101630237	101630360	101634787	101634873	94,94,82	153,143,139	142,48,58	389,128,155	285	224	0.00220355615178	0.326,0.341,0.317	0.223,0.228,0.227	0.102
ENSMUSG00000091474	2610021A01Rik	chr7	+	41601747	41601815	41602877	41602997	41599284	41599400	41603435	41603465	4,4,2	4,3,7	0,0,2	7,9,4	193	245	0.0022145696108	0.559,0.629,0.266	0.0,0.0,0.388	0.355
ENSMUSG00000056486	Chn1	chr2	-	73624876	73625050	73631745	73631830	73624114	73624192	73659679	73659757	191,174,158	348,367,302	339,105,87	399,115,132	210	299	0.00222194169566	0.439,0.403,0.427	0.547,0.565,0.484	-0.109
ENSMUSG00000009741	Ubp1	chr9	+	113956706	113956813	113958597	113958750	113955962	113956068	113958828	113958939	470,396,399	555,539,590	503,222,166	784,616,575	232	278	0.00222361166041	0.504,0.468,0.448	0.435,0.302,0.257	0.142
ENSMUSG00000004789	Dlst	chr12	+	85129791	85129865	85130459	85130543	85128310	85128441	85130896	85131064	409,442,412	597,577,531	656,218,268	1024,569,721	199	209	0.00222775908587	0.418,0.446,0.449	0.402,0.287,0.281	0.114
ENSMUSG00000028889	Yrdc	chr4	+	124851692	124851807	124851899	124852019	124850678	124851166	124853873	124854016	287,282,287	546,545,535	481,210,231	685,211,143	240	245	0.00223213531078	0.349,0.346,0.354	0.418,0.504,0.623	-0.165
ENSMUSG00000005506	Celf1	chr2	+	91008171	91008300	91009201	91009315	91006619	91006695	91010392	91010578	1099,1196,1044	749,777,689	982,614,520	556,232,135	254	239	0.00224071040494	0.58,0.592,0.588	0.624,0.713,0.784	-0.12
ENSMUSG00000063882	Uqcrh	chr4	-	116069862	116070024	116070736	116070757	116066964	116067172	116074915	116075071	656,695,606	4939,4920,4775	1389,917,809	9456,2200,1726	146	287	0.00225827056611	0.207,0.217,0.2	0.224,0.45,0.48	-0.177
ENSMUSG00000029174	Tbc1d1	chr5	+	64311058	64311244	64316353	64316515	64285944	64286084	64324450	64324609	420,414,433	433,443,429	393,171,142	544,245,278	311	287	0.00230376640849	0.472,0.463,0.482	0.4,0.392,0.32	0.102
ENSMUSG00000036863	Syde2	chr3	+	145998465	145999110	146001322	146002413	145988652	145989169	146007015	146007142	118,73,67	141,128,148	72,49,28	247,128,116	770	1216	0.00232743060441	0.569,0.474,0.417	0.315,0.377,0.276	0.164
ENSMUSG00000031691	Tnpo2	chr8	+	85054325	85054421	85055001	85055101	85053755	85053854	85055178	85055253	461,481,404	284,324,270	597,528,461	362,123,110	221	225	0.00233027868626	0.623,0.602,0.604	0.627,0.814,0.81	-0.141
ENSMUSG00000024777	Ppp2r5b	chr19	-	6229221	6229349	6230155	6230275	6228941	6229043	6230385	6230436	107,133,106	284,244,232	188,37,44	484,238,220	245	253	0.00233160304949	0.28,0.36,0.321	0.286,0.138,0.171	0.122
ENSMUSG00000030671	Pde3b	chr7	+	114521663	114521775	114523332	114523446	114519511	114519649	114526780	114526980	116,163,116	188,158,184	124,58,64	110,29,26	237	239	0.00233964386521	0.384,0.51,0.389	0.532,0.669,0.713	-0.21
ENSMUSG00000038212	Mfsd14b	chr13	-	65087088	65087151	65095618	65095714	65081399	65081527	65112503	65112658	157,186,174	188,169,161	318,129,160	216,84,67	221	188	0.00234411865772	0.415,0.484,0.479	0.556,0.566,0.67	-0.138
ENSMUSG00000027099	Mtx2	chr2	+	74866870	74866947	74868882	74868921	74859404	74859477	74869303	74869429	616,609,637	529,565,528	1091,266,242	1135,405,374	202	164	0.00236313257731	0.486,0.467,0.495	0.438,0.348,0.344	0.106
ENSMUSG00000002052	Supt6	chr11	-	78228628	78228771	78228953	78229043	78226890	78227039	78229396	78229513	265,301,295	355,421,343	234,106,148	397,293,297	215	268	0.00237047613369	0.482,0.471,0.517	0.424,0.311,0.383	0.117
ENSMUSG00000053646	Plxnb1	chr9	+	109104733	109105408	109105590	109105713	109104222	109104331	109105915	109106038	611,661,572	632,614,596	643,478,606	568,250,310	800	248	0.00240163023	0.231,0.25,0.229	0.26,0.372,0.377	-0.1
ENSMUSG00000024799	Tm7sf2	chr19	-	6066310	6066414	6066498	6066693	6064078	6064198	6066967	6067022	236,219,194	264,295,282	263,111,118	231,75,106	320	229	0.00241735206236	0.39,0.347,0.33	0.449,0.514,0.443	-0.113
ENSMUSG00000036501	Fam13b	chr18	-	34465155	34465220	34473549	34473685	34462960	34463009	34486978	34487139	159,126,143	103,102,87	192,75,72	183,96,103	261	190	0.00244409616438	0.529,0.473,0.545	0.433,0.363,0.337	0.138
ENSMUSG00000061306	Slc38a10	chr11	-	120138985	120139129	120140592	120140686	120137856	120137981	120141599	120141645	376,368,315	596,585,577	346,109,97	689,354,315	219	269	0.00244604979055	0.437,0.436,0.401	0.382,0.274,0.274	0.115
ENSMUSG00000027333	Smox	chr2	+	131520411	131520646	131520921	131521171	131520094	131520268	131522058	131522219	313,314,287	297,369,340	426,190,216	582,373,377	360	375	0.00246858143546	0.523,0.47,0.468	0.433,0.347,0.374	0.102
ENSMUSG00000028962	Slc4a2	chr5	+	24438694	24438949	24439231	24439398	24436076	24436271	24439736	24439990	380,339,311	223,251,235	594,353,450	348,105,107	380	292	0.00247751949177	0.567,0.509,0.504	0.567,0.721,0.764	-0.157
ENSMUSG00000044201	Cdc25c	chr18	-	34734718	34734852	34735370	34735469	34733576	34733688	34738215	34738278	264,309,279	285,332,318	318,157,137	524,262,222	224	259	0.00251273597907	0.517,0.518,0.504	0.412,0.409,0.416	0.101
ENSMUSG00000025145	Lrrc45	chr11	+	120718649	120718720	120719039	120719132	120718441	120718553	120719465	120719558	117,111,96	162,213,187	194,101,86	452,296,312	196	218	0.00251389837128	0.445,0.367,0.363	0.323,0.275,0.235	0.114
ENSMUSG00000010663	Fads1	chr19	+	10186754	10186883	10191439	10191500	10186377	10186479	10192911	10192988	754,756,713	284,276,298	707,491,597	255,62,104	254	186	0.00251389837128	0.66,0.667,0.637	0.67,0.853,0.808	-0.122
ENSMUSG00000018425	Dhx40	chr11	-	86785756	86785837	86789166	86789349	86784878	86785036	86789485	86789572	357,395,355	252,318,252	676,225,284	372,111,119	308	206	0.00252189572492	0.487,0.454,0.485	0.549,0.576,0.615	-0.105
ENSMUSG00000040387	Klhl32	chr4	-	24682054	24682270	24708952	24709051	24632642	24632701	24743857	24743965	22,9,19	6,2,4	39,8,8	2,0,0	224	341	0.0025749366758	0.848,0.873,0.879	0.967,1.0,1.0	-0.122
ENSMUSG00000053119	Chmp3	chr6	+	71552398	71552459	71574114	71574236	71543928	71544033	71577730	71577792	239,240,241	476,504,502	637,321,304	1076,382,357	186	247	0.0025749366758	0.4,0.387,0.389	0.44,0.527,0.531	-0.107
ENSMUSG00000074578	Zfas1	chr2	+	167065158	167065217	167065433	167065480	167063635	167063727	167065686	167065862	624,639,639	341,422,404	1640,755,701	926,176,183	184	172	0.0025749366758	0.631,0.586,0.597	0.623,0.8,0.782	-0.13
ENSMUSG00000037461	Ints7	chr1	+	191613638	191613742	191614578	191614647	191613014	191613209	191615700	191615833	411,402,426	276,270,237	411,168,181	394,166,161	229	194	0.0025751528367	0.558,0.558,0.604	0.469,0.462,0.488	0.1
ENSMUSG00000033502	Cdc14a	chr3	-	116308139	116308299	116322081	116322220	116298436	116298549	116328478	116328709	115,106,122	107,109,130	99,36,56	190,74,78	264	285	0.00258608759194	0.537,0.512,0.503	0.36,0.344,0.437	0.137
ENSMUSG00000029676	Pot1a	chr6	-	25798008	25798055	25800283	25800510	25794559	25794674	25805874	25805941	176,163,135	70,83,50	194,83,51	143,54,45	352	172	0.00260588822832	0.551,0.49,0.569	0.399,0.429,0.356	0.142
ENSMUSG00000036503	Rnf13	chr3	+	57769039	57769120	57779382	57779508	57764256	57764382	57796197	57796285	109,106,105	218,206,179	211,38,41	475,182,235	206	251	0.00261308030753	0.379,0.385,0.417	0.351,0.203,0.175	0.151
ENSMUSG00000019578	Ubxn6	chr17	-	56069690	56069775	56070651	56070727	56069393	56069613	56070887	56070985	252,286,254	252,325,336	636,253,316	566,194,201	201	210	0.00261308030753	0.511,0.479,0.441	0.54,0.577,0.622	-0.103
ENSMUSG00000048911	Rnf24	chr2	-	131308474	131308517	131313162	131313312	131305651	131305693	131352735	131352862	173,179,173	67,63,58	277,135,203	66,29,26	275	168	0.00263103817026	0.612,0.634,0.646	0.719,0.74,0.827	-0.131
ENSMUSG00000095595	Fam177a	chr12	+	55130615	55130789	55135667	55135734	55124527	55124722	55137117	55137215	84,96,79	128,122,127	181,90,100	151,92,63	299	192	0.00263103817026	0.296,0.336,0.285	0.435,0.386,0.505	-0.136
ENSMUSG00000006818	Sod2	chr17	+	13008183	13008386	13010519	13010636	13007838	13008068	13013432	13013612	311,324,306	657,730,659	517,159,247	869,225,235	328	242	0.00269145850971	0.259,0.247,0.255	0.305,0.343,0.437	-0.108
ENSMUSG00000036206	Sh3bp4	chr1	+	89107257	89107336	89137558	89137803	89070414	89070597	89143549	89145906	139,137,109	471,426,470	206,99,138	462,243,315	204	370	0.00269910951047	0.349,0.368,0.296	0.447,0.425,0.443	-0.101
ENSMUSG00000036202	Rif1	chr2	+	52109191	52109275	52109350	52109402	52108439	52108591	52109910	52113000	218,248,195	96,103,101	200,134,106	67,23,24	209	177	0.00276375784507	0.658,0.671,0.621	0.717,0.831,0.789	-0.129
ENSMUSG00000022477	Aco2	chr15	+	81889297	81889434	81899128	81899221	81872308	81872548	81903475	81903634	492,476,410	777,809,684	711,478,550	1003,404,426	262	218	0.00279503983358	0.345,0.329,0.333	0.371,0.496,0.518	-0.126
ENSMUSG00000006411	Nectin4	chr1	+	171385097	171385251	171385662	171385738	171384683	171384832	171386580	171388285	166,149,129	54,42,51	416,174,178	192,108,120	279	201	0.00279837477149	0.689,0.719,0.646	0.61,0.537,0.517	0.13
ENSMUSG00000020076	Ddx50	chr10	-	62640744	62640862	62642775	62642954	62640446	62640632	62643296	62643372	818,854,698	536,577,465	1411,730,549	807,239,209	304	243	0.00289793452821	0.55,0.542,0.545	0.583,0.709,0.677	-0.111
ENSMUSG00000057440	Mpp7	chr18	-	7379988	7380069	7403185	7403356	7356141	7356235	7439568	7439633	106,95,94	47,50,35	255,114,68	76,12,13	296	206	0.00291665673377	0.611,0.569,0.651	0.7,0.869,0.784	-0.174
ENSMUSG00000039219	Arid4b	chr13	+	14132435	14132515	14136167	14136259	14129174	14129265	14142979	14143118	130,151,137	300,314,219	208,127,88	302,115,102	205	217	0.00305488042863	0.314,0.337,0.398	0.422,0.539,0.477	-0.13
ENSMUSG00000003500	Impdh1	chr6	-	29206305	29206512	29206922	29206997	29206065	29206153	29207094	29207196	231,206,243	196,200,196	383,258,243	294,94,105	200	332	0.00307476568957	0.662,0.631,0.673	0.684,0.82,0.793	-0.11
ENSMUSG00000003039	Fam32a	chr8	+	72219940	72220082	72221927	72221981	72219729	72219860	72222181	72224418	1141,1301,1128	649,590,558	2067,1265,1199	943,309,258	267	179	0.00307476568957	0.541,0.597,0.575	0.595,0.733,0.757	-0.124
ENSMUSG00000010461	Eya4	chr10	-	23163393	23163486	23226801	23226851	23159087	23159154	23323047	23323146	121,123,101	137,102,98	66,48,37	98,80,82	175	218	0.00318231527486	0.524,0.6,0.562	0.456,0.428,0.36	0.147
ENSMUSG00000058388	Phtf1	chr3	+	103969054	103969130	103969753	103969810	103968257	103968787	103981885	103981955	183,239,210	138,171,154	157,54,82	209,100,80	201	182	0.00321421034562	0.546,0.559,0.553	0.405,0.328,0.481	0.148
ENSMUSG00000004561	Mettl17	chr14	+	51888741	51888836	51889146	51889217	51887222	51887304	51889527	51889635	24,32,28	80,87,59	70,26,20	91,30,30	220	196	0.00322915954163	0.211,0.247,0.297	0.407,0.436,0.373	-0.154
ENSMUSG00000026134	Prim2	chr1	-	33533295	33533363	33628394	33628532	33514144	33514217	33630337	33630433	234,294,262	156,144,155	398,100,88	287,133,146	263	193	0.00324685815289	0.524,0.6,0.554	0.504,0.356,0.307	0.17
ENSMUSG00000033257	Ttll4	chr1	+	74672843	74673010	74680353	74680463	74661749	74661889	74681299	74681409	116,123,111	239,239,233	115,50,42	130,62,55	292	235	0.00329418906993	0.281,0.293,0.277	0.416,0.394,0.381	-0.113
ENSMUSG00000020687	Cdc27	chr11	-	104529340	104529438	104531729	104531855	104528577	104528732	104534737	104534885	424,425,411	328,281,280	404,211,136	405,199,169	251	223	0.00335093792448	0.535,0.573,0.566	0.47,0.485,0.417	0.101
ENSMUSG00000028517	Plpp3	chr4	+	105194802	105194960	105208523	105208804	105157346	105157963	105209199	105209257	205,248,203	247,328,272	385,143,224	335,144,153	283	406	0.00336019204868	0.544,0.52,0.517	0.622,0.588,0.677	-0.102
ENSMUSG00000045410	Akr1e1	chr13	-	4602680	4602797	4607390	4607558	4601217	4601295	4609084	4609174	156,187,188	330,307,258	448,135,136	483,162,133	293	242	0.00336078534855	0.281,0.335,0.376	0.434,0.408,0.458	-0.103
ENSMUSG00000064138	Fam172a	chr13	+	77825322	77825388	77834509	77834701	77761837	77761938	77902653	77902875	90,112,75	162,184,140	126,48,27	333,143,124	191	317	0.00337152273976	0.48,0.503,0.471	0.386,0.358,0.265	0.148
ENSMUSG00000089872	Rps6kc1	chr1	-	190844486	190844602	190871591	190871951	190834005	190834098	190885333	190885427	140,117,123	86,108,102	117,42,45	135,73,65	485	241	0.00337432633031	0.447,0.35,0.375	0.301,0.222,0.256	0.131
ENSMUSG00000030353	Tead4	chr6	-	128242400	128242574	128246817	128246861	128230591	128230732	128251539	128251602	5,7,5	35,37,26	4,0,1	74,38,25	169	299	0.00340385422406	0.202,0.251,0.254	0.087,0.0,0.066	0.185
ENSMUSG00000021635	Rad17	chr13	-	100622797	100622918	100624419	100624566	100619093	100619151	100627509	100627656	285,283,254	183,170,199	487,212,230	248,88,85	272	246	0.003403955459	0.585,0.601,0.536	0.64,0.685,0.71	-0.104
ENSMUSG00000031860	Pbx4	chr8	+	69859079	69859153	69866467	69866603	69832490	69832851	69870028	69870182	67,72,68	24,25,39	82,34,9	74,38,41	199	261	0.003403955459	0.785,0.791,0.696	0.592,0.54,0.224	0.305
ENSMUSG00000044252	Osbpl1a	chr18	-	12819504	12819661	12841183	12841346	12788319	12788395	12871077	12871184	52,57,57	154,153,134	104,54,48	182,77,60	288	282	0.00343465282018	0.248,0.267,0.294	0.359,0.407,0.439	-0.132
ENSMUSG00000003226	Ranbp2	chr10	+	58488572	58488674	58490609	58490755	58485679	58485881	58492410	58492684	468,594,486	530,576,555	593,273,197	802,479,555	227	271	0.00347280295247	0.513,0.552,0.511	0.469,0.405,0.298	0.135
ENSMUSG00000074578	Zfas1	chr2	+	167063635	167063727	167065158	167065217	167062933	167063297	167065433	167065480	758,792,731	396,401,397	2112,915,862	1016,234,212	217	184	0.00347280295247	0.619,0.626,0.61	0.638,0.768,0.775	-0.109
ENSMUSG00000035933	Cog5	chr12	+	31900896	31900973	31919650	31919777	31893970	31894208	31920553	31920633	109,114,91	215,233,223	101,42,45	334,161,157	202	252	0.00350144557316	0.387,0.379,0.337	0.274,0.246,0.263	0.107
ENSMUSG00000042810	Krba1	chr6	+	48403990	48404140	48405236	48405389	48403377	48403497	48406296	48406431	177,161,180	207,186,186	254,71,91	354,161,216	275	278	0.00353773176523	0.464,0.467,0.495	0.42,0.308,0.299	0.133
ENSMUSG00000051166	Eml5	chr12	-	98796506	98796621	98798790	98798948	98794430	98794619	98800902	98801111	23,34,19	60,67,60	24,16,10	107,100,66	283	240	0.00353773176523	0.245,0.301,0.212	0.16,0.119,0.114	0.122
ENSMUSG00000000804	Usp32	chr11	-	85083788	85083894	85103898	85104026	85081130	85081249	85139710	85140038	81,60,81	63,68,58	82,37,21	111,66,79	253	231	0.00353784417574	0.54,0.446,0.56	0.403,0.339,0.195	0.203
ENSMUSG00000034343	Ube2f	chr1	+	91254214	91254393	91265217	91265283	91250303	91250437	91275249	91275479	58,50,38	48,49,35	74,21,21	89,68,61	304	191	0.00356081045381	0.432,0.391,0.406	0.343,0.163,0.178	0.182
ENSMUSG00000022510	Trp63	chr16	+	25882526	25882684	25884810	25884955	25870996	25871133	25886205	25886299	349,394,411	423,416,437	789,568,673	564,511,340	283	270	0.00357450231506	0.44,0.475,0.473	0.572,0.515,0.654	-0.118
ENSMUSG00000020790	Ankfy1	chr11	+	72712156	72712349	72714364	72714483	72690005	72690034	72722627	72722763	60,60,32	214,151,128	64,59,48	148,88,77	318	244	0.00361000564859	0.177,0.234,0.161	0.249,0.34,0.324	-0.114
ENSMUSG00000054252	Fgfr3	chr5	+	33731280	33731431	33732116	33732261	33730143	33730334	33732721	33732912	12,12,18	20,6,12	122,57,66	32,7,18	276	270	0.00361424263325	0.37,0.662,0.595	0.789,0.888,0.782	-0.277
ENSMUSG00000021671	Poc5	chr13	+	96393226	96393344	96394491	96394569	96391587	96391675	96396639	96396830	165,148,127	161,155,126	175,70,66	234,143,118	243	203	0.00361459940792	0.461,0.444,0.457	0.385,0.29,0.318	0.123
ENSMUSG00000063882	Uqcrh	chr4	-	116069862	116069919	116070736	116070757	116066964	116067172	116074915	116075031	656,695,606	2230,2272,2205	1389,917,809	4209,999,772	146	182	0.00364234197914	0.268,0.276,0.255	0.291,0.534,0.566	-0.197
ENSMUSG00000029510	Gpc2	chr5	-	138277406	138277487	138278214	138278537	138276583	138276746	138278838	138278997	407,371,325	245,264,241	710,335,382	378,146,127	448	206	0.00366867509449	0.433,0.393,0.383	0.463,0.513,0.58	-0.116
ENSMUSG00000040234	Tm7sf3	chr6	-	146609815	146609968	146610873	146610954	146607578	146607676	146613377	146613464	119,145,118	175,191,137	235,100,88	204,75,72	206	278	0.00367012567887	0.479,0.506,0.538	0.609,0.643,0.623	-0.117
ENSMUSG00000039599	Fam149b	chr14	+	20363262	20363450	20381748	20381821	20358023	20358140	20382916	20383489	130,102,96	103,130,137	138,52,49	239,117,123	313	198	0.00370412149518	0.444,0.332,0.307	0.268,0.219,0.201	0.132
ENSMUSG00000003038	Hmgn2	chr4	-	133966956	133967001	133967794	133967909	133966765	133966795	133968472	133968650	19,8,18	31,33,26	11,4,10	79,31,47	240	170	0.00370412149518	0.303,0.147,0.329	0.09,0.084,0.131	0.158
ENSMUSG00000030060	Hmces	chr6	+	87917838	87917982	87921525	87921651	87914490	87914695	87925631	87925810	147,178,191	419,423,330	285,72,68	719,323,435	269	251	0.00370642171028	0.247,0.282,0.351	0.27,0.172,0.127	0.104
ENSMUSG00000042810	Krba1	chr6	+	48403990	48404140	48405233	48405389	48403377	48403497	48406296	48406431	177,161,180	207,186,186	254,71,91	353,161,217	275	281	0.00370642171028	0.466,0.469,0.497	0.424,0.311,0.3	0.132
ENSMUSG00000018442	Derl2	chr11	-	71014549	71014643	71015726	71015800	71013442	71013638	71018311	71018377	139,150,87	226,285,260	249,90,114	300,127,105	199	219	0.00375590633661	0.404,0.367,0.269	0.477,0.438,0.544	-0.14
ENSMUSG00000034908	Sidt2	chr9	-	45946744	45946816	45946983	45947055	45945665	45945784	45947835	45947888	73,84,84	138,195,172	67,35,48	236,136,156	197	197	0.00377020289447	0.346,0.301,0.328	0.221,0.205,0.235	0.105
ENSMUSG00000028232	Tmem68	chr4	-	3551751	3551891	3560498	3560692	3549040	3550579	3564092	3564257	82,74,70	127,109,111	120,39,43	244,128,146	319	265	0.00380839537908	0.349,0.361,0.344	0.29,0.202,0.197	0.122
ENSMUSG00000002980	Bcam	chr7	-	19766688	19766759	19768451	19768573	19765612	19765709	19770406	19770547	1009,1014,1084	922,922,896	1601,532,625	1560,974,1228	247	196	0.00385615979687	0.465,0.466,0.49	0.449,0.302,0.288	0.127
ENSMUSG00000070699	Sars2	chr7	+	28746740	28746881	28746958	28747013	28746451	28746481	28747486	28747550	144,146,173	72,87,93	268,123,164	69,53,42	266	180	0.0039093787755	0.575,0.532,0.557	0.724,0.611,0.725	-0.132
ENSMUSG00000035754	Wdr18	chr10	+	79965209	79965351	79965979	79966123	79964925	79965059	79966205	79966270	926,938,845	738,831,816	997,632,649	781,282,288	267	269	0.00391592751076	0.558,0.532,0.511	0.563,0.693,0.694	-0.116
ENSMUSG00000044562	Rasip1	chr7	+	45635215	45635331	45636337	45636581	45634966	45635118	45636719	45636892	40,51,42	92,90,82	170,43,64	153,59,77	241	369	0.00391592751076	0.4,0.465,0.44	0.63,0.527,0.56	-0.137
ENSMUSG00000046434	Hnrnpa1	chr15	+	103242379	103242472	103242643	103242718	103242205	103242298	103243624	103243780	202,282,187	27,32,33	205,83,60	94,12,22	218	200	0.00391592751076	0.873,0.89,0.839	0.667,0.864,0.714	0.119
ENSMUSG00000005501	Usp40	chr1	-	87983753	87983835	87985901	87986199	87982008	87982180	87988884	87988992	229,198,183	113,101,95	358,167,189	141,34,38	423	207	0.00392917763723	0.498,0.49,0.485	0.554,0.706,0.709	-0.165
ENSMUSG00000043671	Dpy19l3	chr7	-	35695281	35695414	35703488	35703571	35692776	35692935	35707380	35707437	157,194,168	163,195,215	193,96,101	330,175,159	208	258	0.00393294325099	0.544,0.552,0.492	0.42,0.405,0.441	0.107
ENSMUSG00000039263	Npepl1	chr2	+	174111613	174111784	174113896	174113986	174111153	174111262	174114396	174114478	481,520,476	411,409,392	582,228,215	620,258,367	296	215	0.00393444195365	0.459,0.48,0.469	0.405,0.391,0.299	0.104
ENSMUSG00000035161	Ints6	chr14	-	62743908	62743998	62759200	62759350	62716298	62716482	62760165	62760243	141,133,124	148,130,111	185,95,84	133,30,36	275	215	0.00393765597769	0.427,0.444,0.466	0.521,0.712,0.646	-0.181
ENSMUSG00000030061	Uba3	chr6	-	97199238	97199321	97201916	97201997	97196836	97196917	97203473	97203594	535,493,447	279,308,253	702,203,198	507,216,338	206	208	0.0039474895041	0.659,0.618,0.641	0.583,0.487,0.372	0.159
ENSMUSG00000063801	Ap3s2	chr7	-	79882465	79882573	79909834	79909906	79875324	79880612	79915146	79915258	365,412,378	865,915,816	477,122,85	1221,461,468	197	233	0.00395114469449	0.333,0.347,0.354	0.316,0.238,0.177	0.101
ENSMUSG00000023764	Sfi1	chr11	-	3170586	3170704	3177426	3177521	3165575	3165678	3179396	3179507	58,56,46	65,47,56	132,93,111	92,34,58	220	243	0.00396349108939	0.496,0.568,0.476	0.613,0.751,0.679	-0.168
ENSMUSG00000053332	Gas5	chr1	+	161036548	161036579	161036819	161036852	161036207	161036244	161037123	161037164	66,58,66	38,38,41	233,101,100	114,17,16	156	158	0.00397393393885	0.638,0.607,0.62	0.674,0.857,0.864	-0.177
ENSMUSG00000022477	Aco2	chr15	+	81889297	81889434	81895169	81895428	81872308	81872548	81899128	81899221	492,476,410	556,567,490	712,479,552	726,290,384	262	384	0.00398373744365	0.565,0.552,0.551	0.59,0.708,0.678	-0.103
ENSMUSG00000029203	Ube2k	chr5	+	65571531	65571590	65591875	65591975	65565988	65566082	65594419	65594548	461,426,407	1257,1219,1189	1060,416,545	2365,847,736	184	225	0.00399306512679	0.31,0.299,0.295	0.354,0.375,0.475	-0.1
ENSMUSG00000027550	Lrrcc1	chr3	+	14545495	14545692	14547246	14547394	14539910	14540114	14548107	14548256	118,142,140	166,187,168	283,120,110	267,93,65	322	273	0.00400579546973	0.376,0.392,0.414	0.473,0.522,0.589	-0.134
ENSMUSG00000046782	Ttc6	chr12	+	57711208	57711328	57714067	57714141	57706804	57706918	57725571	57725782	0,2,0	3,2,2	89,29,60	72,33,66	245	199	0.00401099100153	0.0,0.448,0.0	0.501,0.416,0.425	-0.298
ENSMUSG00000002475	Abhd3	chr18	-	10647969	10648018	10652187	10652361	10647725	10647891	10658779	10658789	23,32,18	10,9,10	54,12,14	5,2,1	299	174	0.00412220719517	0.572,0.674,0.512	0.863,0.777,0.891	-0.258
ENSMUSG00000032590	Apeh	chr9	-	108093621	108093748	108094226	108094359	108092806	108093074	108094434	108094476	150,155,155	301,315,310	218,144,161	358,145,160	258	252	0.00412839644218	0.327,0.325,0.328	0.373,0.492,0.496	-0.127
ENSMUSG00000029469	Ift81	chr5	-	122567260	122567350	122568910	122569039	122560658	122560745	122572639	122572789	297,289,281	160,151,147	468,222,251	392,211,164	254	215	0.0041940456879	0.611,0.618,0.618	0.503,0.471,0.564	0.103
ENSMUSG00000021969	Zdhhc20	chr14	-	57865520	57865641	57873892	57873996	57858539	57858609	57878432	57878459	159,154,161	239,237,248	180,58,41	370,147,141	229	246	0.00420470864742	0.417,0.411,0.411	0.343,0.298,0.238	0.12
ENSMUSG00000024097	Srsf7	chr17	-	80204121	80204232	80204312	80204387	80202690	80202744	80205261	80205438	1738,1960,1737	993,1019,1005	2331,582,425	1520,522,493	200	236	0.00420876237008	0.674,0.694,0.671	0.644,0.568,0.504	0.108
ENSMUSG00000029192	Tbc1d14	chr5	-	36512453	36512548	36514038	36514119	36508359	36508431	36519272	36519379	336,312,300	243,254,205	462,273,215	292,75,83	206	220	0.00420876237008	0.596,0.567,0.61	0.628,0.795,0.734	-0.128
ENSMUSG00000028538	St3gal3	chr4	-	118031839	118031882	118054649	118054697	118014704	118014797	118107548	118107693	27,41,35	119,107,145	64,47,35	141,87,54	173	168	0.0042184457769	0.181,0.271,0.19	0.306,0.344,0.386	-0.131
ENSMUSG00000007035	Msh5	chr17	-	35044316	35044438	35045113	35045176	35044024	35044134	35045293	35045374	7,5,11	13,16,14	27,6,22	18,0,7	188	247	0.0042184457769	0.414,0.291,0.508	0.663,1.0,0.805	-0.418
ENSMUSG00000035620	Ric8b	chr10	+	84980047	84980192	84992119	84992264	84970728	84970824	85001781	85001901	299,307,249	58,45,50	419,188,129	94,66,62	270	270	0.0042184457769	0.838,0.872,0.833	0.817,0.74,0.675	0.104
ENSMUSG00000032295	Man2c1	chr9	+	57135089	57135267	57136692	57136799	57133521	57133592	57136957	57137068	142,138,125	136,142,157	151,97,93	281,139,162	303	232	0.00423409000342	0.444,0.427,0.379	0.292,0.348,0.305	0.102
ENSMUSG00000027378	Nphp1	chr2	-	127745895	127745969	127756091	127756168	127743071	127743116	127757678	127757761	203,204,192	118,119,127	324,161,148	163,34,41	202	199	0.00423445501972	0.629,0.628,0.598	0.662,0.823,0.781	-0.137
ENSMUSG00000030268	Bcat1	chr6	-	145015448	145015591	145019191	145019355	145010049	145010135	145032782	145032902	136,163,171	87,112,125	148,64,84	183,84,76	289	268	0.00424748910906	0.592,0.574,0.559	0.429,0.414,0.506	0.125
ENSMUSG00000005470	Asf1b	chr8	+	83965030	83965146	83967833	83968010	83955506	83955937	83969133	83970197	351,348,316	633,669,621	374,163,112	798,571,487	241	302	0.00425296771405	0.41,0.395,0.389	0.37,0.263,0.224	0.112
ENSMUSG00000019132	BC005537	chr13	+	24805861	24805984	24809885	24810020	24804781	24804958	24812636	24814013	1402,1476,1346	1583,1678,1579	2633,912,835	3334,1918,1921	248	260	0.00429803487542	0.481,0.48,0.472	0.453,0.333,0.313	0.111
ENSMUSG00000030451	Herc2	chr7	+	56067983	56068098	56072292	56072430	56050764	56050948	56084988	56085208	50,91,64	35,61,40	58,62,27	30,8,3	240	263	0.00431592824804	0.61,0.62,0.637	0.679,0.895,0.908	-0.205
ENSMUSG00000024539	Ptpn2	chr18	-	67695623	67695724	67711836	67711927	67688890	67688989	67724441	67724573	403,355,338	402,348,331	677,282,376	562,151,140	216	226	0.00433624535948	0.512,0.516,0.517	0.558,0.661,0.738	-0.137
ENSMUSG00000037669	Ldah	chr12	+	8238442	8238615	8268363	8268598	8220599	8220755	8283899	8285758	35,31,30	21,18,19	21,10,7	33,16,11	298	360	0.00435102236761	0.668,0.675,0.656	0.435,0.43,0.435	0.233
ENSMUSG00000039068	Zzz3	chr3	+	152422617	152422771	152446798	152446937	152420014	152420140	152448778	152448926	269,302,313	437,410,374	297,132,63	619,231,195	279	264	0.00436130218958	0.368,0.411,0.442	0.312,0.351,0.234	0.108
ENSMUSG00000070544	Top1	chr2	+	160702701	160702823	160703571	160703694	160698123	160698239	160704782	160704970	1625,1590,1379	1321,1427,1302	1986,637,636	1980,973,990	247	248	0.00436635407678	0.553,0.528,0.515	0.502,0.397,0.392	0.102
ENSMUSG00000023277	Twf2	chr9	+	106206888	106206966	106211718	106211897	106203107	106203284	106212255	106212351	136,175,173	222,300,273	261,93,96	267,107,102	203	304	0.00438158399251	0.478,0.466,0.487	0.594,0.566,0.585	-0.105
ENSMUSG00000047766	Lrrc49	chr9	-	60671294	60671361	60680068	60680171	60666288	60666432	60685034	60685122	121,100,85	116,97,89	117,62,69	238,90,96	228	192	0.00439620651439	0.468,0.465,0.446	0.293,0.367,0.377	0.114
ENSMUSG00000030534	Vps33b	chr7	+	80288399	80288473	80289981	80290083	80287777	80287910	80290267	80290343	86,84,95	73,89,96	209,129,122	149,52,64	199	227	0.00440907134345	0.573,0.518,0.53	0.615,0.739,0.685	-0.139
ENSMUSG00000038648	Creb3l2	chr6	-	37363967	37364143	37379811	37380028	37362357	37362445	37441698	37442146	82,92,78	130,145,129	81,52,40	167,149,168	342	301	0.0044153190184	0.357,0.358,0.347	0.299,0.235,0.173	0.118
ENSMUSG00000024587	Nars	chr18	-	64501743	64501875	64503507	64503621	64501302	64501434	64504337	64504473	1630,1746,1614	1358,1474,1345	2469,1411,1270	1935,533,476	239	257	0.00447030536966	0.563,0.56,0.563	0.578,0.74,0.742	-0.125
ENSMUSG00000040785	Ttc3	chr16	+	94415948	94416009	94416281	94416366	94412059	94412123	94418606	94418621	445,471,393	739,711,581	572,317,317	760,249,218	186	210	0.00447030536966	0.405,0.428,0.433	0.459,0.59,0.621	-0.135
ENSMUSG00000026116	Tmem131	chr1	-	36825428	36825539	36827010	36827181	36825211	36825346	36827261	36827415	242,323,278	226,246,194	306,264,372	202,115,131	296	236	0.00447030536966	0.461,0.511,0.533	0.547,0.647,0.694	-0.128
ENSMUSG00000038685	Rtel1	chr2	+	181328602	181328678	181330792	181330877	181323683	181323744	181334911	181334977	94,116,124	96,81,81	138,100,111	83,28,29	201	210	0.0045462913429	0.506,0.599,0.615	0.635,0.789,0.8	-0.168
ENSMUSG00000037628	Cdkn3	chr14	+	46762527	46762610	46764523	46764579	46760540	46760648	46764995	46765040	22,32,25	95,102,112	85,26,33	201,51,43	208	181	0.0046203728926	0.168,0.214,0.163	0.269,0.307,0.4	-0.144
ENSMUSG00000026309	Ilkap	chr1	-	91383303	91383391	91384564	91384658	91381850	91381972	91385239	91385346	675,711,680	1000,1068,1010	1253,276,259	1941,972,901	219	213	0.00464444880021	0.396,0.393,0.396	0.386,0.216,0.218	0.122
ENSMUSG00000047879	Usp14	chr18	-	10017990	10018095	10022817	10022850	10016540	10016644	10024533	10024679	204,207,171	493,428,376	329,163,157	613,133,149	158	230	0.00466472491889	0.376,0.413,0.398	0.439,0.641,0.605	-0.166
ENSMUSG00000004270	Lpcat3	chr6	+	124698069	124698177	124699238	124699345	124663026	124663359	124700006	124700100	339,312,299	344,362,367	392,248,351	350,184,176	233	232	0.00469499055601	0.495,0.462,0.448	0.527,0.573,0.665	-0.12
ENSMUSG00000085396	Firre	chrX	-	50600743	50600898	50608686	50608814	50598133	50598288	50612704	50612850	113,120,101	78,61,70	223,131,168	85,51,58	253	280	0.00469499055601	0.616,0.685,0.615	0.744,0.74,0.762	-0.11
ENSMUSG00000037349	Nudt22	chr19	-	6993661	6993759	6994670	6994769	6993432	6993526	6995241	6995735	67,73,75	65,77,76	64,28,29	123,47,53	224	223	0.00469692971712	0.506,0.486,0.496	0.341,0.372,0.353	0.141
ENSMUSG00000090213	Tmem189	chr2	-	167646031	167646176	167646967	167647059	167644763	167644976	167654607	167654727	267,318,316	666,685,630	305,97,63	766,363,432	217	270	0.00478258999163	0.333,0.366,0.384	0.331,0.25,0.154	0.116
ENSMUSG00000041319	Thoc6	chr17	-	23670192	23670241	23670322	23670360	23670035	23670107	23670448	23670552	71,98,100	180,226,210	176,58,47	261,83,58	163	174	0.00480110585968	0.296,0.316,0.337	0.419,0.427,0.464	-0.12
ENSMUSG00000024999	Noc3l	chr19	-	38794971	38795153	38795485	38795557	38794104	38794233	38795637	38795701	91,106,85	202,209,244	193,102,101	264,159,151	197	307	0.0048104277607	0.412,0.441,0.352	0.533,0.5,0.51	-0.113
ENSMUSG00000002963	Pnkp	chr7	+	44858452	44858749	44859722	44859945	44857339	44857554	44860988	44861059	9,14,6	0,1,0	18,4,8	2,2,3	422	348	0.00481606688926	1.0,0.92,1.0	0.881,0.623,0.687	0.243
ENSMUSG00000034602	Mon2	chr10	-	123026406	123026487	123026908	123027013	123026253	123026327	123029132	123029245	169,222,156	99,142,106	180,73,68	182,76,68	230	206	0.0048304886007	0.605,0.583,0.569	0.47,0.462,0.472	0.118
ENSMUSG00000068250	Amn1	chr6	-	149183393	149183538	149184991	149185124	149170832	149171050	149188235	149188685	43,53,55	167,175,121	160,52,70	314,79,55	258	270	0.00508351311464	0.212,0.241,0.322	0.348,0.408,0.571	-0.184
ENSMUSG00000043987	Cep164	chr9	-	45803172	45803328	45809703	45809908	45802642	45802777	45817977	45818089	167,159,132	81,109,88	198,134,124	92,38,30	330	281	0.0052094471979	0.637,0.554,0.561	0.647,0.75,0.779	-0.141
ENSMUSG00000039427	Alg1	chr16	+	5240143	5240182	5240458	5240518	5239905	5240027	5241285	5241396	40,39,36	60,67,62	39,17,13	125,46,54	164	185	0.00524706782003	0.429,0.396,0.396	0.26,0.294,0.214	0.151
ENSMUSG00000060098	Prmt7	chr8	+	106217243	106217280	106219919	106220069	106212525	106212571	106227210	106227319	189,171,164	346,330,357	281,136,153	448,154,161	162	275	0.00537201188776	0.481,0.468,0.438	0.516,0.6,0.617	-0.115
ENSMUSG00000029064	Gnb1	chr4	+	155527412	155527509	155533696	155533735	155491363	155491580	155535357	155535464	794,1210,1058	1400,1453,1375	1310,187,454	1959,962,1025	222	164	0.00537201188776	0.295,0.381,0.362	0.331,0.126,0.247	0.111
ENSMUSG00000024962	Vegfb	chr19	-	6986020	6986094	6986289	6986486	6985804	6985840	6986773	6986816	128,163,146	139,135,135	218,56,75	227,164,167	322	199	0.00541629190039	0.363,0.427,0.401	0.372,0.174,0.217	0.143
ENSMUSG00000029778	Adcyap1r1	chr6	+	55487658	55487742	55491229	55491310	55484941	55485033	55494076	55494206	5,1,2	6,14,10	0,0,1	16,9,4	209	206	0.00551825895177	0.451,0.066,0.165	0.0,0.0,0.198	0.161
ENSMUSG00000025583	Rptor	chr11	+	119780542	119780602	119798768	119798869	119756238	119756414	119799321	119799466	69,70,78	138,167,118	60,25,19	175,84,116	185	226	0.00558801751504	0.379,0.339,0.447	0.295,0.267,0.167	0.145
ENSMUSG00000038533	Cbfa2t2	chr2	+	154517708	154517962	154521150	154521236	154515816	154515998	154523903	154524099	235,202,216	142,179,130	164,73,87	166,109,89	379	211	0.00562855117558	0.48,0.386,0.481	0.355,0.272,0.352	0.123
ENSMUSG00000029822	Osbpl3	chr6	-	50346010	50346103	50346327	50346431	50344873	50345030	50347365	50347489	103,108,97	67,86,80	236,103,105	124,41,41	229	218	0.00565280406	0.594,0.545,0.536	0.644,0.705,0.709	-0.128
ENSMUSG00000018372	Cep95	chr11	+	106804992	106805121	106806235	106806429	106801462	106801578	106809191	106809301	78,69,86	80,114,98	114,50,50	262,95,116	254	319	0.00583490552557	0.55,0.432,0.524	0.353,0.398,0.351	0.135
ENSMUSG00000061979	Wbscr16	chr5	-	134163623	134163805	134165338	134165423	134155773	134155913	134166664	134166716	76,75,84	11,11,10	130,21,34	26,17,16	210	307	0.00588647637397	0.91,0.909,0.925	0.88,0.644,0.756	0.155
ENSMUSG00000028552	Eps15	chr4	+	109361162	109361324	109363178	109363379	109343058	109343356	109366123	109366240	205,221,227	496,471,454	405,227,235	692,333,239	287	326	0.00593319052432	0.319,0.348,0.362	0.399,0.436,0.528	-0.111
ENSMUSG00000026159	Agfg1	chr1	+	82880007	82880127	82882227	82882437	82876170	82876324	82883180	82883361	458,480,366	371,400,367	484,268,241	370,133,104	245	335	0.00595478199973	0.628,0.621,0.577	0.641,0.734,0.76	-0.103
ENSMUSG00000030849	Fgfr2	chr7	-	130218997	130219121	130228622	130228792	130200982	130201173	130241199	130241277	319,312,296	503,576,547	592,471,525	919,428,421	295	249	0.00600866276185	0.349,0.314,0.314	0.352,0.482,0.513	-0.123
ENSMUSG00000071454	Dtnb	chr12	+	3773550	3773640	3779618	3779654	3772586	3772746	3781105	3781398	225,257,226	82,98,94	282,117,121	216,58,72	215	161	0.00604153163126	0.673,0.663,0.643	0.494,0.602,0.557	0.109
ENSMUSG00000055371	Stam2	chr2	-	52716424	52716571	52719696	52719795	52715687	52715757	52719901	52719977	132,173,129	213,251,235	210,75,58	419,214,222	224	272	0.00608434283362	0.429,0.456,0.4	0.378,0.299,0.241	0.122
ENSMUSG00000002845	Tmem39a	chr16	+	38573053	38573276	38581969	38582124	38564114	38564301	38585175	38585518	304,284,249	364,378,392	440,187,250	492,140,139	348	280	0.00611216760805	0.402,0.377,0.338	0.418,0.518,0.591	-0.137
ENSMUSG00000031402	Mpp1	chrX	-	75113585	75113666	75114233	75114314	75112352	75112401	75116055	75116162	53,64,62	55,68,59	105,30,31	145,79,83	206	206	0.00613054362747	0.491,0.485,0.512	0.42,0.275,0.272	0.174
ENSMUSG00000020128	Vps54	chr11	+	21312850	21312972	21313083	21313164	21312239	21312327	21314918	21315026	357,398,385	181,234,209	651,387,407	322,95,105	247	206	0.00616255906059	0.622,0.587,0.606	0.628,0.773,0.764	-0.117
ENSMUSG00000021666	Gfm2	chr13	+	97155420	97155600	97160086	97160167	97155189	97155250	97161018	97161167	209,244,174	138,133,117	303,98,114	238,129,125	305	206	0.00617727274738	0.506,0.553,0.501	0.462,0.339,0.381	0.126
ENSMUSG00000039298	Cdk5rap2	chr4	-	70337340	70337559	70352668	70352788	70317426	70317597	70353609	70353651	160,182,156	170,159,126	216,135,130	153,69,65	245	344	0.0061773661099	0.569,0.616,0.635	0.665,0.733,0.737	-0.105
ENSMUSG00000043015	Nemp2	chr1	+	52642318	52642412	52643121	52643236	52641170	52641243	52645260	52645486	40,41,47	66,52,54	95,30,25	57,13,22	219	240	0.00620089227182	0.399,0.464,0.488	0.646,0.717,0.555	-0.189
ENSMUSG00000014353	Tmem87b	chr2	+	128839147	128839219	128840731	128840803	128837301	128837395	128841234	128841343	69,27,32	115,129,111	109,45,35	92,47,69	197	197	0.00632513269407	0.375,0.173,0.224	0.542,0.489,0.337	-0.199
ENSMUSG00000031605	Klhl2	chr8	-	64749694	64749823	64751728	64751830	64749031	64749172	64752648	64752846	126,127,132	172,138,133	223,101,124	215,43,44	227	254	0.00632513269407	0.45,0.507,0.526	0.537,0.724,0.759	-0.179
ENSMUSG00000027287	Snap23	chr2	+	120585555	120585604	120586158	120586276	120584268	120584365	120590821	120590914	2,6,1	4,1,1	2,0,1	8,2,6	174	243	0.00632891210783	0.411,0.893,0.583	0.259,0.0,0.189	0.48
ENSMUSG00000038010	Ccdc138	chr10	+	58513078	58513257	58524137	58524296	58507520	58507641	58527341	58527461	14,16,4	74,63,73	38,26,18	145,41,35	304	284	0.00636246923962	0.15,0.192,0.049	0.197,0.372,0.325	-0.168
ENSMUSG00000057858	Fam204a	chr19	-	60220329	60220360	60221053	60221304	60220039	60220139	60226231	60226697	78,84,57	53,33,42	169,22,52	166,58,56	376	156	0.00654870253379	0.379,0.514,0.36	0.297,0.136,0.278	0.181
ENSMUSG00000020196	Cabin1	chr10	-	75646874	75647101	75648056	75648221	75646109	75646687	75652874	75653142	329,354,350	322,353,440	462,295,381	430,187,196	290	352	0.00681171023028	0.554,0.549,0.491	0.566,0.657,0.702	-0.11
ENSMUSG00000032527	Pccb	chr9	-	100995559	100995680	100999164	100999273	100994567	100994649	101012704	101012815	332,325,316	426,408,444	533,160,189	803,406,424	234	246	0.00685776063149	0.45,0.456,0.428	0.411,0.293,0.319	0.104
ENSMUSG00000026020	Nop58	chr1	+	59704062	59704208	59704623	59704750	59702812	59702947	59705592	59705756	1495,1466,1375	1933,2013,2011	2464,683,588	3520,1986,1559	271	252	0.00690057004128	0.418,0.404,0.389	0.394,0.242,0.26	0.105
ENSMUSG00000043664	Tmem221	chr8	-	71555757	71555988	71557819	71557905	71554237	71555142	71558489	71558871	8,8,3	16,22,12	0,1,3	28,15,11	211	356	0.00690669888781	0.458,0.38,0.297	0.0,0.101,0.315	0.24
ENSMUSG00000021725	Parp8	chr13	-	116878994	116879087	116892999	116893095	116877490	116877616	116893196	116893247	114,104,66	109,112,105	207,124,178	183,67,73	221	218	0.00695637186204	0.508,0.478,0.383	0.527,0.646,0.706	-0.17
ENSMUSG00000019907	Ppp1r12a	chr10	+	108252756	108252924	108253324	108253495	108251839	108251944	108259755	108259846	203,193,172	322,348,304	281,140,206	313,197,188	293	296	0.00695637186204	0.389,0.359,0.364	0.476,0.418,0.525	-0.102
ENSMUSG00000042046	Dstyk	chr1	+	132434098	132434487	132449311	132449975	132417554	132417870	132453086	132453319	78,99,82	160,151,137	71,13,28	215,104,71	514	789	0.00700842900266	0.428,0.502,0.479	0.336,0.161,0.377	0.178
ENSMUSG00000054612	Mgmt	chr7	+	136951267	136951404	137085948	137086109	136894613	136894687	137121488	137121628	72,70,73	103,77,108	105,32,28	225,65,82	262	286	0.00703212756168	0.433,0.498,0.425	0.337,0.35,0.272	0.132
ENSMUSG00000058444	Map2k5	chr9	-	63343386	63343456	63371736	63371785	63339080	63339121	63377122	63377902	80,81,73	94,91,73	159,56,96	107,42,33	174	195	0.00710859429962	0.488,0.499,0.528	0.625,0.599,0.765	-0.158
ENSMUSG00000039033	Tasp1	chr2	-	139977606	139977713	139996072	139996157	139951459	139951579	140008698	140008819	68,68,55	40,42,37	106,49,28	102,61,48	210	232	0.00715350852282	0.653,0.641,0.622	0.534,0.47,0.392	0.173
ENSMUSG00000031575	Ash2l	chr8	-	25827173	25827391	25828765	25828859	25823138	25823306	25831272	25831348	879,948,822	1221,1389,1292	1247,623,681	1679,495,447	219	343	0.00717571469395	0.53,0.517,0.499	0.538,0.663,0.705	-0.12
ENSMUSG00000028771	Ptpn12	chr5	-	21001271	21001357	21002422	21002518	20998452	20998756	21002616	21002694	189,182,202	372,365,372	521,149,225	383,244,242	221	211	0.00725373788704	0.327,0.323,0.341	0.565,0.368,0.47	-0.137
ENSMUSG00000039901	9130011E15Rik	chr19	-	45846107	45846186	45921616	45921705	45820273	45820390	45932350	45932411	73,86,80	118,139,120	97,18,34	188,100,117	214	204	0.00725373788704	0.371,0.371,0.389	0.33,0.146,0.217	0.146
ENSMUSG00000025728	Pigq	chr17	-	25931673	25931827	25932104	25932231	25930957	25931038	25934093	25934273	0,2,0	14,19,10	5,2,2	18,12,11	252	279	0.00728366827894	0.0,0.104,0.0	0.235,0.156,0.168	-0.152
ENSMUSG00000032435	Dync1li1	chr9	+	114705053	114705170	114706006	114706237	114689208	114689282	114709144	114709314	353,389,383	499,524,463	654,309,456	723,270,260	242	356	0.0072874182959	0.51,0.522,0.549	0.571,0.627,0.721	-0.113
ENSMUSG00000031949	Adat1	chr8	-	111972104	111972191	111978038	111978138	111966907	111968544	111979298	111979444	53,70,66	61,59,59	109,62,79	62,30,42	225	212	0.00733286293284	0.45,0.528,0.513	0.624,0.661,0.639	-0.144
ENSMUSG00000038344	Txlng	chrX	-	162797639	162797810	162807484	162807576	162790611	162790806	162811291	162811595	95,98,87	137,174,123	129,41,54	253,144,167	217	296	0.00736949197144	0.486,0.434,0.491	0.41,0.28,0.306	0.138
ENSMUSG00000025437	Usp33	chr3	+	152358145	152358199	152358635	152358698	152357839	152357971	152360282	152360435	94,102,96	109,133,102	197,90,105	157,66,69	179	188	0.00748324176544	0.475,0.446,0.497	0.569,0.589,0.615	-0.118
ENSMUSG00000018995	Nars2	chr7	+	97002797	97002892	97023617	97023750	96973481	96973562	97031337	97031436	55,59,72	113,116,133	64,25,25	216,79,87	220	258	0.00766919169999	0.363,0.374,0.388	0.258,0.271,0.252	0.115
ENSMUSG00000033029	1700088E04Rik	chr15	-	79136306	79136489	79139237	79139300	79135636	79135765	79140880	79140992	47,52,46	67,92,76	138,50,69	143,50,50	188	308	0.00770787446267	0.535,0.481,0.498	0.613,0.621,0.693	-0.138
ENSMUSG00000029778	Adcyap1r1	chr6	+	55487658	55487742	55491226	55491310	55484941	55485033	55494076	55494206	5,1,2	6,23,10	0,0,1	20,8,5	209	209	0.00779500563364	0.455,0.042,0.167	0.0,0.0,0.167	0.166
ENSMUSG00000030862	Cpxm2	chr7	-	132054730	132055028	132057633	132057813	132048988	132049128	132059733	132059930	58,50,36	39,41,31	86,30,29	109,45,52	305	423	0.00783734451004	0.673,0.628,0.617	0.522,0.48,0.436	0.16
ENSMUSG00000017723	Wfdc2	chr2	+	164564056	164564212	164565791	164565938	164563307	164563451	164568334	164568510	2215,2377,2282	3381,3417,3294	3430,1808,1937	4576,1355,1146	281	272	0.00789175090468	0.388,0.402,0.401	0.42,0.564,0.621	-0.138
ENSMUSG00000025816	Sec61a2	chr2	-	5877854	5878008	5882580	5882690	5876840	5877001	5882817	5882949	265,306,288	319,268,291	411,304,277	375,141,141	235	279	0.00800182178932	0.497,0.575,0.54	0.565,0.719,0.7	-0.124
ENSMUSG00000044348	Slc25a53	chrX	-	137027989	137028154	137032350	137032500	137015256	137015382	137038165	137038272	10,19,8	8,1,0	31,8,4	1,0,0	275	290	0.00800182178932	0.569,0.952,1.0	0.97,1.0,1.0	-0.15
ENSMUSG00000043241	Upf2	chr2	+	5988386	5988472	6003544	6003653	5982991	5983095	6010314	6010428	223,223,191	186,194,168	350,208,167	256,83,75	211	234	0.00800182178932	0.571,0.56,0.558	0.603,0.735,0.712	-0.12
ENSMUSG00000009470	Tnpo1	chr13	-	98850107	98850183	98852854	98852950	98849154	98849254	98853399	98853498	782,691,739	414,392,339	728,549,439	367,132,95	221	201	0.00800182178932	0.632,0.616,0.665	0.643,0.791,0.808	-0.11
ENSMUSG00000032295	Man2c1	chr9	+	57135089	57135267	57135444	57135634	57133521	57133592	57136692	57136799	142,138,125	140,125,131	151,97,93	263,131,127	303	315	0.00800182178932	0.513,0.534,0.498	0.374,0.435,0.432	0.101
ENSMUSG00000020376	Rnf130	chr11	+	50071170	50071421	50085740	50085812	50052775	50052970	50087378	50087461	325,402,380	248,261,248	731,287,413	381,135,115	376	197	0.00805339619428	0.407,0.447,0.445	0.501,0.527,0.653	-0.127
ENSMUSG00000038900	Rpl12	chr2	+	32962048	32962122	32962573	32962672	32961558	32961839	32962984	32963066	88,110,115	209,252,212	299,41,42	821,147,216	199	224	0.00805339619428	0.322,0.329,0.379	0.291,0.239,0.18	0.107
ENSMUSG00000022020	Naa16	chr14	-	79369077	79369184	79370001	79370097	79356366	79356536	79374735	79374855	79,81,68	7,4,3	137,36,30	18,12,5	221	232	0.00811062846871	0.922,0.955,0.96	0.889,0.759,0.863	0.109
ENSMUSG00000061983	Rps12	chr10	-	23785901	23786004	23786763	23786880	23785575	23785677	23786993	23787044	108,140,114	119,85,76	185,52,68	298,74,73	242	228	0.00811062846871	0.461,0.608,0.586	0.369,0.398,0.467	0.14
ENSMUSG00000012114	Med15	chr16	-	17663376	17663496	17671544	17671673	17655677	17655805	17673068	17673398	197,215,216	204,183,208	224,80,99	240,185,228	254	245	0.00816374586561	0.482,0.531,0.5	0.474,0.294,0.295	0.15
ENSMUSG00000041570	Camsap2	chr1	-	136304294	136304456	136324736	136324996	136297741	136297825	136345298	136345698	162,159,112	131,151,92	115,75,84	147,115,106	385	287	0.00818576688242	0.48,0.44,0.476	0.368,0.327,0.371	0.11
ENSMUSG00000025158	Rfng	chr11	-	120782628	120782717	120783006	120783160	120782382	120782548	120783267	120783370	141,182,178	107,102,114	323,154,219	145,73,71	279	214	0.00819613289298	0.503,0.578,0.545	0.631,0.618,0.703	-0.109
ENSMUSG00000025903	Lypla1	chr1	+	4808454	4808486	4828583	4828649	4807897	4807982	4832310	4832381	38,37,38	3,7,13	32,19,21	4,0,0	157	191	0.00819613289298	0.939,0.865,0.781	0.907,1.0,1.0	-0.107
ENSMUSG00000041623	D11Wsu47e	chr11	+	113691728	113691833	113692394	113692502	113687773	113689221	113694511	113694647	90,110,121	89,104,105	174,66,51	225,103,93	230	233	0.00831510959662	0.506,0.517,0.539	0.439,0.394,0.357	0.124
ENSMUSG00000010461	Eya4	chr10	-	23226801	23226851	23323047	23323146	23172998	23173123	23349761	23349895	376,416,328	206,189,135	344,242,235	137,62,58	224	175	0.00837089713862	0.588,0.632,0.655	0.662,0.753,0.76	-0.1
ENSMUSG00000063273	Naa15	chr3	+	51451309	51451382	51455833	51456003	51448552	51448659	51457297	51457450	234,268,218	411,507,467	276,91,76	663,259,297	198	295	0.0084917973108	0.459,0.441,0.41	0.383,0.344,0.276	0.102
ENSMUSG00000052512	Nav2	chr7	+	49552839	49552905	49554214	49554259	49551596	49552049	49556909	49557070	13,21,19	1,3,6	26,17,17	10,13,20	191	170	0.00854577829794	0.92,0.862,0.738	0.698,0.538,0.431	0.284
ENSMUSG00000022292	Rrm2b	chr15	-	37931601	37931706	37953680	37953754	37929037	37929151	37960843	37960891	21,30,18	46,51,33	51,17,17	35,20,8	199	230	0.0085960677055	0.345,0.405,0.387	0.627,0.496,0.711	-0.232
ENSMUSG00000038022	Fam188b	chr6	+	55262718	55262835	55284745	55284813	55260534	55260641	55297687	55297751	90,95,76	53,74,67	90,14,27	96,51,44	242	193	0.0085960677055	0.575,0.506,0.475	0.428,0.18,0.329	0.206
ENSMUSG00000039599	Fam149b	chr14	+	20356354	20356497	20381748	20381821	20352703	20352839	20382916	20383489	312,317,292	103,130,134	497,152,125	239,117,124	268	198	0.00859761989837	0.691,0.643,0.617	0.606,0.49,0.427	0.143
ENSMUSG00000036810	Cnep1r1	chr8	+	88119779	88119851	88125081	88125155	88118768	88118869	88129694	88129804	116,94,95	237,252,223	254,51,131	331,101,132	197	199	0.00862060758677	0.331,0.274,0.301	0.437,0.338,0.501	-0.123
ENSMUSG00000053332	Gas5	chr1	+	161035982	161036014	161036207	161036579	161035751	161035804	161036819	161036852	23,18,25	154,177,167	40,18,17	551,222,329	157	497	0.00867217020758	0.321,0.244,0.322	0.187,0.204,0.141	0.118
ENSMUSG00000042197	Zfp451	chr1	-	33782067	33782194	33783040	33783191	33779043	33779191	33805338	33805419	1,0,0	6,4,8	2,1,4	14,5,4	276	252	0.00867944031125	0.132,0.0,0.0	0.115,0.154,0.477	-0.205
ENSMUSG00000000266	Mid2	chrX	+	140693066	140693162	140736434	140736542	140678027	140678711	140738319	140738468	45,29,31	51,40,28	75,42,50	50,24,17	221	233	0.00871218492249	0.482,0.433,0.539	0.613,0.649,0.756	-0.188
ENSMUSG00000026037	Orc2	chr1	-	58467650	58467712	58469667	58469839	58465994	58466113	58470939	58471086	587,651,524	440,440,440	819,248,223	660,410,353	297	187	0.00876020445921	0.457,0.482,0.429	0.439,0.276,0.285	0.123
ENSMUSG00000033004	Mycbp2	chr14	-	103204321	103204540	103205176	103205277	103201211	103201437	103206635	103206778	50,77,53	72,104,96	56,47,35	63,28,15	226	344	0.00880732580671	0.514,0.53,0.457	0.575,0.719,0.78	-0.191
ENSMUSG00000017146	Brca1	chr11	-	101539980	101540034	101549014	101549113	101535527	101535605	101551768	101551955	77,71,55	60,97,73	58,31,17	114,68,45	224	179	0.0089063325283	0.506,0.369,0.376	0.289,0.267,0.232	0.154
ENSMUSG00000032527	Pccb	chr9	-	101023135	101023249	101030174	101030243	101012704	101012815	101031855	101031975	159,162,141	305,288,258	299,155,182	460,159,147	194	239	0.00903196178239	0.391,0.409,0.402	0.445,0.546,0.604	-0.131
ENSMUSG00000075415	Fnbp1	chr2	-	31097093	31097150	31105241	31105357	31096026	31096174	31141778	31141802	86,91,73	64,89,82	209,131,170	147,65,65	241	182	0.00903196178239	0.504,0.436,0.402	0.518,0.603,0.664	-0.148
ENSMUSG00000033004	Mycbp2	chr14	-	103182353	103182494	103184831	103184948	103174765	103174990	103185583	103185681	100,67,76	69,101,75	48,32,23	92,60,57	242	266	0.00905836898707	0.614,0.422,0.527	0.364,0.37,0.307	0.174
ENSMUSG00000041258	Zfp236	chr18	-	82618742	82618983	82620317	82620463	82617709	82617889	82621090	82621456	190,194,176	133,170,161	165,85,65	164,149,122	271	366	0.00907148194073	0.659,0.606,0.596	0.576,0.435,0.418	0.144
ENSMUSG00000004561	Mettl17	chr14	+	51888741	51888836	51889146	51889397	51887222	51887304	51889527	51889635	24,32,28	2,18,8	70,26,20	64,14,41	220	376	0.00914581626947	0.954,0.752,0.857	0.651,0.76,0.455	0.232
ENSMUSG00000021669	Col4a3bp	chr13	+	96549196	96549331	96571910	96572027	96542854	96543259	96598204	96598312	101,132,104	184,176,177	242,96,113	214,127,90	260	242	0.00914581626947	0.338,0.411,0.354	0.513,0.413,0.539	-0.121
ENSMUSG00000030590	Fam98c	chr7	-	29154615	29154693	29155151	29155357	29154418	29154535	29155674	29155809	58,72,75	140,136,98	80,28,21	177,108,118	331	203	0.00914581626947	0.203,0.245,0.319	0.217,0.137,0.098	0.105
ENSMUSG00000040043	Rbms2	chr10	-	128143394	128143552	128145672	128145764	128138117	128138197	128146601	128146660	253,298,267	422,406,410	348,122,97	698,247,327	217	283	0.00916775730061	0.439,0.489,0.459	0.394,0.392,0.279	0.107
ENSMUSG00000024052	Lpin2	chr17	+	71222054	71222150	71224939	71225241	71214963	71215164	71229307	71229415	96,96,120	136,145,135	177,103,106	207,59,55	221	427	0.00922946539779	0.577,0.561,0.632	0.623,0.771,0.788	-0.137
ENSMUSG00000031796	Cfap20	chr8	-	95421135	95421246	95422057	95422246	95420248	95420669	95422782	95422894	786,797,651	879,981,899	1571,388,338	1972,941,919	314	236	0.00936138344468	0.402,0.379,0.352	0.375,0.237,0.217	0.101
ENSMUSG00000039477	Tnrc18	chr5	-	142755380	142755659	142759710	142760071	142750379	142750634	142762989	142763161	343,393,288	378,426,362	895,368,611	509,382,363	486	404	0.00938264436097	0.43,0.434,0.398	0.594,0.445,0.583	-0.12
ENSMUSG00000020649	Rrm2	chr12	+	24709324	24709441	24710356	24710490	24708938	24709085	24711446	24711541	1712,1674,1641	1589,1702,1531	1703,568,587	1779,1042,965	242	259	0.00949113602095	0.536,0.513,0.534	0.506,0.368,0.394	0.105
ENSMUSG00000038383	Pigu	chr2	-	155297082	155297207	155299045	155299189	155292689	155292832	155301200	155301355	562,523,452	636,682,686	728,244,258	1018,596,643	269	250	0.00954584837979	0.451,0.416,0.38	0.399,0.276,0.272	0.1
ENSMUSG00000033543	Gtf2a2	chr9	+	70015291	70015410	70016818	70016923	70012549	70012661	70019388	70019515	764,797,697	1161,1239,1151	2018,628,776	2521,697,495	244	230	0.00969024196147	0.383,0.377,0.363	0.43,0.459,0.596	-0.121
ENSMUSG00000030924	2610020H08Rik	chr7	+	119805142	119805286	119818382	119818471	119794129	119794502	119819431	119819547	10,14,9	53,60,68	43,21,21	110,63,49	269	214	0.00979419750126	0.131,0.157,0.095	0.237,0.21,0.254	-0.106
ENSMUSG00000087651	1500009L16Rik	chr10	+	83737908	83737933	83757444	83757480	83722864	83723034	83758133	83758213	12,11,13	19,23,20	30,12,29	29,6,9	150	161	0.00989785314448	0.404,0.339,0.411	0.526,0.682,0.776	-0.277
ENSMUSG00000002210	Smg9	chr7	+	24407520	24407633	24414938	24415050	24406034	24406132	24416498	24416594	149,152,140	236,200,221	201,90,101	354,241,268	238	237	0.00996776026158	0.386,0.431,0.387	0.361,0.271,0.273	0.1
ENSMUSG00000005981	Trap1	chr16	-	4056329	4056439	4060756	4060917	4055796	4055870	4062329	4062401	577,598,590	375,403,405	806,245,195	633,288,384	286	235	0.0100526459969	0.558,0.549,0.545	0.511,0.411,0.294	0.145
ENSMUSG00000028358	Zfp618	chr4	+	63103513	63103603	63115200	63115440	63095476	63095554	63118545	63118629	135,133,114	93,76,89	115,75,55	113,85,66	215	365	0.010078648982	0.711,0.748,0.685	0.633,0.6,0.586	0.108
ENSMUSG00000034343	Ube2f	chr1	+	91254214	91254393	91262266	91262296	91250303	91250437	91265217	91265283	57,47,39	21,24,23	75,25,21	59,35,25	304	155	0.010078648982	0.581,0.5,0.464	0.393,0.267,0.3	0.195
ENSMUSG00000001065	Zfp276	chr8	+	123258310	123258389	123259430	123259514	123256418	123256865	123264815	123264926	73,79,71	46,83,54	89,31,33	122,59,44	204	209	0.0101278808243	0.619,0.494,0.574	0.428,0.35,0.435	0.158
ENSMUSG00000038383	Pigu	chr2	-	155314501	155314599	155328580	155328681	155301200	155301355	155331148	155331258	513,578,556	403,374,394	742,505,565	491,197,194	226	223	0.0101284675313	0.557,0.604,0.582	0.599,0.717,0.742	-0.105
ENSMUSG00000041718	Alg13	chrX	+	144363864	144364107	144367898	144367939	144356795	144356961	144369560	144369861	58,87,69	16,18,12	88,37,32	35,16,25	368	166	0.0101429755366	0.621,0.686,0.722	0.531,0.511,0.366	0.207
ENSMUSG00000026341	Actr3	chr1	-	125411263	125411374	125416255	125416380	125408519	125408615	125418248	125418304	433,451,352	629,584,509	858,345,404	1020,309,263	250	236	0.0101800945878	0.394,0.422,0.395	0.443,0.513,0.592	-0.112
ENSMUSG00000038456	Dennd2a	chr6	-	39470198	39470376	39480200	39480349	39468772	39468814	39483012	39483153	365,291,290	234,313,216	338,143,172	215,57,67	274	303	0.0102014809958	0.633,0.507,0.598	0.635,0.735,0.74	-0.124
ENSMUSG00000025935	Tram1	chr1	-	13571802	13571907	13572003	13572074	13569938	13570082	13576367	13576452	326,345,315	457,469,424	431,220,242	517,156,119	196	230	0.0103366488031	0.456,0.463,0.466	0.495,0.623,0.705	-0.146
ENSMUSG00000022020	Naa16	chr14	-	79370001	79370097	79374735	79374855	79369145	79369184	79377367	79377521	90,93,70	42,47,37	149,79,74	45,22,17	245	221	0.0103765122014	0.659,0.641,0.631	0.749,0.764,0.797	-0.126
ENSMUSG00000032307	Ube2q2	chr9	+	55162967	55163069	55176190	55176247	55148853	55149826	55180472	55180613	145,127,105	200,196,181	134,45,33	253,129,112	227	182	0.0103885363723	0.368,0.342,0.317	0.298,0.219,0.191	0.106
ENSMUSG00000005949	Ctns	chr11	-	73186288	73186459	73187521	73187641	73185237	73185355	73187736	73187836	137,118,93	94,87,78	148,62,87	147,81,120	245	296	0.0104711489395	0.638,0.621,0.59	0.549,0.48,0.467	0.118
ENSMUSG00000028693	Nasp	chr4	-	116614329	116614410	116618869	116618980	116611971	116612081	116622766	116622814	2745,2813,2574	1976,2244,2085	3643,1155,907	3067,1476,1394	236	206	0.0106013627936	0.548,0.522,0.519	0.509,0.406,0.362	0.104
ENSMUSG00000020744	Slc25a19	chr11	-	115617517	115617701	115620876	115621047	115616520	115616651	115623871	115624027	185,162,141	161,166,138	295,162,151	203,101,89	296	309	0.0106150358963	0.545,0.505,0.516	0.603,0.626,0.639	-0.101
ENSMUSG00000028152	Tspan5	chr3	+	138890734	138890881	138894347	138894518	138868345	138868396	138896788	138896871	310,314,267	225,230,189	347,144,104	375,128,140	272	296	0.0106254641862	0.6,0.598,0.606	0.502,0.55,0.447	0.102
ENSMUSG00000005899	Smpd4	chr16	+	17631985	17632057	17638495	17638641	17629068	17629198	17639273	17639364	328,355,349	343,313,322	387,237,209	324,129,101	197	271	0.0107355938128	0.568,0.609,0.599	0.622,0.716,0.74	-0.101
ENSMUSG00000047045	Tmem164	chrX	+	142805989	142806068	142832500	142832601	142770966	142771033	142834184	142834393	258,252,227	410,455,418	266,63,76	498,315,252	204	226	0.0107355938128	0.411,0.38,0.376	0.372,0.181,0.25	0.121
ENSMUSG00000042197	Zfp451	chr1	-	33786406	33786532	33805338	33805419	33783852	33783964	33813726	33813810	141,120,109	92,101,93	124,63,67	152,74,85	206	251	0.0108620706378	0.651,0.591,0.588	0.498,0.509,0.49	0.111
ENSMUSG00000021820	Camk2g	chr14	-	20744603	20744648	20755658	20755702	20742704	20742753	20760143	20760186	102,98,110	97,94,77	173,70,76	195,108,136	169	170	0.0108936985105	0.514,0.512,0.59	0.472,0.395,0.36	0.13
ENSMUSG00000029754	Dlx6	chr6	+	6865077	6865271	6867040	6867329	6863796	6863827	6867876	6867967	582,716,661	980,1119,1036	1465,639,899	2071,628,599	319	414	0.0109093291122	0.435,0.454,0.453	0.479,0.569,0.661	-0.122
ENSMUSG00000000194	Gpr107	chr2	+	31167020	31167143	31168163	31168214	31152315	31152481	31168796	31168879	261,254,243	108,123,86	374,163,136	227,96,93	248	176	0.0109126823295	0.632,0.594,0.667	0.539,0.546,0.509	0.1
ENSMUSG00000001065	Zfp276	chr8	+	123258310	123258357	123259430	123259514	123256418	123256865	123264815	123265070	49,44,45	46,83,54	54,15,16	122,59,44	172	209	0.0109583776155	0.564,0.392,0.503	0.35,0.236,0.306	0.189
ENSMUSG00000058388	Phtf1	chr3	+	103981885	103981955	103982945	103983104	103969753	103969810	103985752	103985909	175,198,172	426,487,437	235,123,120	483,182,140	195	284	0.0110809142224	0.374,0.372,0.364	0.415,0.496,0.555	-0.119
ENSMUSG00000060261	Gtf2i	chr5	-	134274538	134274595	134279436	134279514	134272523	134272586	134282786	134282830	699,751,714	484,531,510	959,356,439	740,455,592	203	182	0.0111468688395	0.564,0.559,0.557	0.537,0.412,0.399	0.111
ENSMUSG00000026388	3110009E18Rik	chr1	+	120150602	120150747	120160605	120160656	120121199	120121217	120166134	120166172	29,34,24	90,96,47	97,37,34	161,55,38	270	176	0.0111852068904	0.174,0.188,0.25	0.282,0.305,0.368	-0.114
ENSMUSG00000030170	Wnt5b	chr6	-	119446334	119446582	119448135	119448272	119440281	119440574	119543980	119544347	14,41,38	119,118,107	16,0,5	104,52,47	262	373	0.0112781846255	0.143,0.331,0.336	0.18,0.0,0.132	0.166
ENSMUSG00000027900	Dram2	chr3	+	106555163	106555308	106561748	106561816	106552155	106552280	106566044	106566184	200,236,144	135,128,94	410,216,192	214,65,57	270	193	0.0114056700679	0.514,0.569,0.523	0.578,0.704,0.707	-0.128
ENSMUSG00000028411	Aptx	chr4	-	40695376	40695423	40697216	40697353	40694851	40695136	40703136	40703194	56,76,73	111,118,92	128,73,52	144,51,44	262	172	0.0115769302727	0.249,0.297,0.342	0.369,0.484,0.437	-0.134
ENSMUSG00000045100	Slc25a26	chr6	+	94507513	94507670	94510751	94510861	94500330	94500457	94534143	94534248	55,85,51	97,75,61	164,55,83	116,41,41	282	235	0.0116059731596	0.321,0.486,0.411	0.541,0.528,0.628	-0.16
ENSMUSG00000023809	Rps6ka2	chr17	+	7227912	7228029	7236045	7236127	7170114	7170443	7246701	7246782	172,164,150	152,159,156	154,94,58	106,37,36	242	207	0.011676403785	0.492,0.469,0.451	0.554,0.685,0.579	-0.135
ENSMUSG00000060510	Zfp266	chr9	-	20508018	20508185	20521019	20521119	20505976	20506065	20521343	20521417	116,103,99	49,57,37	86,60,49	64,41,45	225	292	0.011676403785	0.754,0.701,0.776	0.636,0.655,0.586	0.118
ENSMUSG00000039599	Fam149b	chr14	+	20375509	20375613	20381748	20381821	20374329	20374454	20382916	20383489	279,352,311	104,130,134	512,169,171	239,117,123	229	198	0.0116931362405	0.699,0.701,0.667	0.649,0.555,0.546	0.106
ENSMUSG00000033373	Fntb	chr12	+	76897326	76897413	76906944	76907074	76887971	76888055	76910210	76910246	235,253,266	238,281,336	334,175,180	310,106,132	212	255	0.0117088729972	0.543,0.52,0.488	0.564,0.665,0.621	-0.1
ENSMUSG00000015542	Nat9	chr11	-	115183354	115183449	115183624	115183684	115182831	115183265	115184482	115184626	68,66,44	171,156,146	83,27,21	294,154,112	185	220	0.0117319578113	0.321,0.335,0.264	0.251,0.173,0.182	0.105
ENSMUSG00000037415	Ranbp10	chr8	-	105786626	105786794	105805531	105805584	105782279	105782302	105826077	105826189	42,43,23	137,154,140	36,17,15	222,160,132	178	293	0.0117728705645	0.335,0.315,0.213	0.211,0.149,0.158	0.115
ENSMUSG00000048728	Zfp454	chr11	-	50883183	50883276	50883684	50883811	50878042	50878105	50886368	50886498	64,61,49	50,55,27	51,24,15	71,31,32	252	218	0.0118176711837	0.525,0.49,0.611	0.383,0.401,0.289	0.184
ENSMUSG00000040785	Ttc3	chr16	+	94385335	94385423	94388264	94388385	94384783	94384934	94390201	94390263	309,294,247	314,290,242	293,88,75	331,209,155	213	246	0.0119426829775	0.532,0.539,0.541	0.506,0.327,0.358	0.14
ENSMUSG00000040363	Bcor	chrX	-	12136400	12137200	12137384	12137470	12134323	12134869	12160288	12160346	0,1,0	6,15,13	2,1,3	39,21,23	211	925	0.0119505818403	0.0,0.226,0.0	0.184,0.173,0.364	-0.165
ENSMUSG00000032126	Hmbs	chr9	-	44336925	44337012	44337355	44337475	44336349	44336845	44337651	44337690	386,361,402	384,439,387	492,150,111	584,267,264	245	212	0.0120968945829	0.465,0.416,0.473	0.422,0.327,0.267	0.113
ENSMUSG00000017491	Rarb	chr14	-	16435053	16435258	16436733	16436910	16434164	16434323	16443677	16443838	141,142,119	151,127,119	226,87,75	303,124,144	302	330	0.0121038098408	0.505,0.55,0.522	0.449,0.434,0.363	0.11
ENSMUSG00000041328	Pcf11	chr7	-	92663966	92664155	92665739	92665865	92663461	92663656	92669428	92669934	121,152,117	219,185,147	193,48,43	305,180,178	251	314	0.0121064045899	0.409,0.507,0.499	0.442,0.25,0.232	0.164
ENSMUSG00000022772	Senp5	chr16	-	31964269	31964320	31968799	31968937	31962505	31963537	31977679	31977757	197,205,199	75,75,67	240,160,123	72,19,22	263	176	0.0121227880306	0.637,0.647,0.665	0.69,0.849,0.789	-0.126
ENSMUSG00000033769	Exoc6b	chr6	-	85003047	85003285	85004988	85005036	84987044	84989529	85011317	85011483	85,64,67	84,74,62	117,84,81	90,49,35	173	363	0.012147083481	0.68,0.645,0.694	0.732,0.782,0.829	-0.108
ENSMUSG00000038296	Galnt18	chr7	-	111485034	111485199	111508052	111508148	111471660	111472083	111513497	111513635	54,47,75	117,92,125	270,155,115	414,85,108	221	290	0.0121526311768	0.377,0.401,0.441	0.461,0.705,0.583	-0.177
ENSMUSG00000041740	Rnf10	chr5	-	115256973	115257173	115260118	115260315	115255349	115255440	115272256	115272898	1160,1284,1311	1799,1772,1620	2063,904,1203	2305,941,745	322	325	0.0122102219331	0.394,0.422,0.45	0.475,0.492,0.62	-0.107
ENSMUSG00000026925	Inpp5e	chr2	-	26400035	26400143	26400372	26400492	26399412	26399574	26400885	26401010	255,245,232	158,150,160	301,174,186	151,76,50	245	233	0.0122325357717	0.606,0.608,0.58	0.655,0.685,0.78	-0.109
ENSMUSG00000033487	Fndc3a	chr14	-	72584574	72584844	72589753	72589991	72582956	72583015	72599065	72599142	261,286,232	249,267,223	158,97,80	280,109,117	363	395	0.0122325357717	0.533,0.538,0.531	0.38,0.492,0.427	0.101
ENSMUSG00000052707	Tnrc6a	chr7	+	123124667	123124715	123162493	123162877	123124255	123124332	123169535	123172118	40,61,38	145,159,140	55,34,59	141,49,55	173	509	0.0122463550043	0.448,0.53,0.444	0.534,0.671,0.759	-0.181
ENSMUSG00000021747	4930452B06Rik	chr14	-	8473350	8473412	8482416	8482620	8442855	8442950	8510861	8511193	191,205,164	99,104,93	400,213,189	175,52,51	329	187	0.0122588742872	0.523,0.528,0.501	0.565,0.7,0.678	-0.13
ENSMUSG00000036002	Fam214b	chr4	-	43034658	43034764	43034942	43035001	43034375	43034534	43035835	43036804	49,57,51	88,130,92	53,19,18	148,76,81	184	231	0.0123411053717	0.411,0.355,0.41	0.31,0.239,0.218	0.136
ENSMUSG00000040272	Accs	chr2	-	93841308	93841386	93841864	93841962	93840022	93840123	93842918	93842988	26,11,21	33,28,51	58,22,34	49,24,15	223	203	0.0124942343835	0.418,0.263,0.273	0.519,0.455,0.674	-0.231
ENSMUSG00000066151	Fkbp15	chr4	-	62306894	62307047	62312257	62312394	62305909	62306029	62314253	62314425	119,128,105	96,98,118	244,119,140	147,65,72	262	278	0.0124942343835	0.568,0.581,0.486	0.638,0.66,0.674	-0.112
ENSMUSG00000075376	Rc3h2	chr2	-	37389584	37389890	37398243	37398356	37385245	37385460	37399586	37399705	104,88,67	147,142,71	92,78,57	62,76,49	238	431	0.0125908700219	0.562,0.529,0.631	0.729,0.65,0.678	-0.112
ENSMUSG00000028550	Atg4c	chr4	+	99229487	99229564	99235066	99235186	99228555	99228634	99258396	99259783	62,78,57	95,110,79	82,30,50	236,90,89	202	245	0.0126775501797	0.442,0.462,0.467	0.296,0.288,0.405	0.127
ENSMUSG00000033102	Cdc14b	chr13	-	64220679	64220746	64225571	64225648	64219885	64219948	64243633	64243726	75,66,55	60,73,59	108,79,54	76,31,27	202	192	0.0127971735345	0.543,0.462,0.47	0.575,0.708,0.655	-0.154
ENSMUSG00000035949	Fbxw2	chr2	-	34812814	34813009	34822557	34822975	34808513	34808600	34825961	34826070	45,41,50	5,4,8	43,15,19	13,8,7	543	320	0.0128609433213	0.841,0.858,0.786	0.661,0.525,0.615	0.228
ENSMUSG00000035683	Melk	chr4	+	44306989	44307106	44308905	44309049	44306031	44306117	44310289	44310358	404,405,416	198,187,169	497,95,112	252,95,125	242	269	0.0129157570998	0.694,0.707,0.732	0.687,0.526,0.499	0.14
ENSMUSG00000003437	Paf1	chr7	+	28395042	28395135	28395417	28395539	28393668	28393698	28395628	28395695	424,485,432	685,713,634	714,399,558	943,384,364	218	247	0.0130997112191	0.412,0.435,0.436	0.462,0.541,0.635	-0.118
ENSMUSG00000056267	Cep70	chr9	+	99297578	99297693	99298502	99298582	99296275	99296444	99299727	99300404	190,179,184	103,121,87	385,75,98	287,68,102	240	205	0.0131765876979	0.612,0.558,0.644	0.534,0.485,0.451	0.115
ENSMUSG00000089872	Rps6kc1	chr1	-	190844486	190844602	190871591	190871951	190799012	190800581	190885333	190885427	141,117,121	4,0,1	115,42,45	1,5,6	485	241	0.0131927291578	0.946,1.0,0.984	0.983,0.807,0.788	0.117
ENSMUSG00000026109	Tmeff2	chr1	+	51133058	51133118	51180251	51180375	51132142	51132291	51181736	51181895	54,59,48	103,120,91	77,35,45	97,41,28	185	249	0.0133191847847	0.414,0.398,0.415	0.517,0.535,0.684	-0.17
ENSMUSG00000055923	Aasdh	chr5	-	76882266	76883062	76884085	76884201	76879909	76880073	76886129	76886322	30,38,36	40,55,47	85,27,36	175,80,96	241	921	0.013387227112	0.741,0.725,0.745	0.65,0.563,0.589	0.136
ENSMUSG00000010461	Eya4	chr10	-	23172998	23173123	23226801	23226851	23159087	23159154	23323047	23323146	121,123,101	186,194,135	66,48,37	170,88,128	175	250	0.0134422492612	0.482,0.475,0.517	0.357,0.438,0.292	0.129
ENSMUSG00000026594	Ralgps2	chr1	-	156887946	156888030	156907638	156907778	156887090	156887180	156939488	156939593	134,151,146	233,229,206	241,96,90	271,106,73	265	209	0.0134740958872	0.312,0.342,0.359	0.412,0.417,0.493	-0.103
ENSMUSG00000021712	Trim23	chr13	+	104198593	104198704	104200068	104200193	104197989	104198119	104201230	104203372	256,251,231	293,314,244	335,102,73	434,226,190	236	250	0.013595773736	0.481,0.459,0.501	0.45,0.323,0.289	0.126
ENSMUSG00000031351	Zfp185	chrX	+	73002574	73002658	73012439	73012628	73001404	73001446	73015738	73015849	27,30,39	34,42,58	55,21,20	133,66,48	209	314	0.0136125710264	0.544,0.518,0.503	0.383,0.323,0.385	0.158
ENSMUSG00000035898	Uba6	chr5	-	86136308	86136490	86137816	86137894	86134973	86135079	86140355	86140436	76,71,64	142,143,102	41,26,33	111,99,94	203	307	0.0136303861491	0.447,0.429,0.487	0.358,0.284,0.347	0.125
ENSMUSG00000037474	Dtl	chr1	-	191558060	191558134	191561424	191561537	191556783	191556887	191563110	191563176	341,393,304	246,280,236	466,240,210	293,103,87	238	199	0.0136730856346	0.537,0.54,0.519	0.571,0.661,0.669	-0.102
ENSMUSG00000011960	Ccnt1	chr15	-	98546523	98546594	98546744	98546908	98543210	98544608	98548665	98548711	91,104,96	99,95,95	95,55,54	137,90,92	289	196	0.0136870112676	0.384,0.426,0.407	0.32,0.293,0.285	0.106
ENSMUSG00000008999	Bmp7	chr2	-	172872871	172872982	172875214	172875291	172868011	172870286	172879325	172879523	247,228,245	435,473,484	425,145,155	852,538,622	202	236	0.0137190800119	0.399,0.36,0.372	0.368,0.239,0.225	0.1
ENSMUSG00000023079	Gtf2ird1	chr5	-	134385789	134385837	134388433	134388523	134385018	134385084	134389130	134389211	394,350,352	213,238,223	469,180,167	328,202,272	215	173	0.0137736459428	0.598,0.542,0.559	0.535,0.418,0.331	0.138
ENSMUSG00000056091	St3gal5	chr6	+	72147068	72147255	72149018	72149177	72142139	72142483	72153430	72154571	222,237,206	208,258,187	361,131,120	394,247,242	312	284	0.0138306734484	0.493,0.455,0.501	0.455,0.326,0.311	0.119
ENSMUSG00000041571	Sepw1	chr7	-	15920042	15920117	15920304	15920358	15919847	15919946	15920448	15920473	3717,3926,3653	3355,3680,3334	6369,3186,2883	5748,1519,1310	179	200	0.0139823658094	0.553,0.544,0.55	0.553,0.701,0.711	-0.106
ENSMUSG00000032290	Ptpn9	chr9	+	57027375	57027481	57033105	57033216	57022958	57023083	57036482	57036811	372,359,427	309,372,286	424,97,106	434,155,153	231	236	0.0141093967924	0.552,0.496,0.604	0.5,0.39,0.414	0.116
ENSMUSG00000030074	Gxylt2	chr6	+	100733180	100733370	100750397	100750529	100704733	100705124	100783108	100783360	27,36,23	66,66,72	30,15,14	117,77,76	315	257	0.014190413943	0.25,0.308,0.207	0.173,0.137,0.131	0.108
ENSMUSG00000057554	Lgals8	chr13	-	12452721	12452778	12453284	12453404	12451400	12451427	12454734	12454945	33,34,36	17,2,12	75,16,24	60,13,20	245	182	0.0142469926149	0.591,0.927,0.69	0.481,0.478,0.471	0.259
ENSMUSG00000000194	Gpr107	chr2	+	31184797	31184871	31185488	31185606	31183579	31183655	31188682	31188813	149,178,146	361,348,260	246,102,154	416,130,151	199	243	0.0142843457751	0.335,0.384,0.407	0.419,0.489,0.555	-0.112
ENSMUSG00000052707	Tnrc6a	chr7	+	123152163	123152185	123162493	123162877	123143749	123143837	123169535	123172118	0,1,2	145,161,140	3,4,2	141,47,55	147	509	0.0144124678987	0.0,0.021,0.047	0.069,0.228,0.112	-0.114
ENSMUSG00000020721	Helz	chr11	+	107574937	107575165	107592705	107592830	107549345	107549401	107595138	107595195	24,26,22	70,60,60	32,21,19	51,24,16	353	250	0.0144387327698	0.195,0.235,0.206	0.308,0.383,0.457	-0.171
ENSMUSG00000024104	Fam21	chr6	+	116255048	116255168	116256226	116256289	116254412	116254493	116256615	116256828	225,291,261	66,82,92	426,253,287	129,39,26	245	188	0.014483790777	0.723,0.731,0.685	0.717,0.833,0.894	-0.102
ENSMUSG00000085614	1700123M08Rik	chr4	+	11977456	11977570	11980141	11980408	11966573	11966683	11993864	11993999	0,6,2	5,5,10	2,0,0	16,7,3	239	392	0.014651381512	0.0,0.663,0.247	0.17,0.0,0.0	0.247
ENSMUSG00000027522	Stx16	chr2	+	174090620	174090728	174091481	174091622	174084645	174084657	174092401	174092567	42,54,31	236,266,225	87,43,59	408,139,134	233	266	0.014863652446	0.169,0.188,0.136	0.196,0.261,0.335	-0.1
ENSMUSG00000034190	Chmp7	chr14	-	69719747	69719867	69720111	69720160	69719398	69719497	69720927	69721061	251,290,299	567,600,528	448,184,189	782,228,176	174	245	0.014871489658	0.384,0.405,0.444	0.446,0.532,0.602	-0.116
ENSMUSG00000024515	Smad4	chr18	-	73657194	73657245	73662657	73662867	73649725	73649909	73675160	73675190	815,829,743	367,445,428	861,490,494	405,145,141	335	176	0.0150231626407	0.538,0.495,0.477	0.528,0.64,0.648	-0.102
ENSMUSG00000039901	9130011E15Rik	chr19	-	45820273	45820390	45846107	45846186	45818143	45818978	45885951	45886027	90,94,79	206,178,184	181,109,88	239,131,157	204	242	0.0150525788454	0.341,0.385,0.337	0.473,0.497,0.399	-0.102
ENSMUSG00000052139	Bre	chr5	+	31901054	31901164	32001360	32001460	31831084	31831159	32004709	32004780	226,264,243	211,165,187	405,236,301	270,100,114	235	225	0.0150753656845	0.506,0.605,0.554	0.59,0.693,0.717	-0.112
ENSMUSG00000037791	Phf12	chr11	+	78025884	78026028	78027319	78027418	78024960	78025086	78028226	78028309	473,494,486	288,240,237	577,211,187	356,170,188	269	224	0.0151670889069	0.578,0.632,0.631	0.574,0.508,0.453	0.102
ENSMUSG00000018651	Tada2a	chr11	-	84121081	84121188	84126987	84127095	84109953	84110045	84129536	84129600	29,19,22	9,10,7	45,23,23	7,3,1	233	232	0.0153446655854	0.762,0.654,0.758	0.865,0.884,0.958	-0.178
ENSMUSG00000009418	Nav1	chr1	-	135464705	135464758	135465838	135466009	135463721	135463799	135467640	135467789	178,215,183	63,54,65	83,95,95	12,12,23	296	178	0.0153602101986	0.63,0.705,0.629	0.806,0.826,0.713	-0.127
ENSMUSG00000029769	Ccdc136	chr6	+	29414785	29414980	29421990	29422097	29411247	29411385	29426624	29426948	6,5,14	2,0,8	0,10,1	9,4,8	320	232	0.015434912539	0.685,1.0,0.559	0.0,0.644,0.083	0.506
ENSMUSG00000029769	Ccdc136	chr6	+	29412901	29413087	29421990	29422097	29411247	29411385	29426624	29426948	22,31,28	2,0,8	28,8,9	9,4,8	311	232	0.0155435428087	0.891,1.0,0.723	0.699,0.599,0.456	0.287
ENSMUSG00000004934	Pias4	chr10	-	81157932	81158017	81163784	81164190	81157436	81157527	81167684	81167923	75,79,64	0,0,2	117,45,37	2,4,3	531	210	0.0155448655324	1.0,1.0,0.927	0.959,0.816,0.83	0.107
ENSMUSG00000059495	Arhgef12	chr9	-	43026179	43026229	43040539	43040596	43022814	43022872	43042590	43042676	18,14,13	92,74,48	27,17,14	51,49,30	182	175	0.0156155924166	0.158,0.154,0.207	0.337,0.25,0.31	-0.126
ENSMUSG00000014601	Strip1	chr3	-	107615760	107615827	107616507	107616608	107615314	107615419	107616811	107616938	394,428,380	293,318,313	731,323,466	478,168,142	226	192	0.0157833840657	0.533,0.533,0.508	0.565,0.62,0.736	-0.116
ENSMUSG00000015880	Ncapg	chr5	+	45693156	45693338	45693751	45693926	45691601	45691826	45695653	45695815	464,462,500	622,631,614	692,190,136	984,410,385	307	300	0.0157838132768	0.422,0.417,0.443	0.407,0.312,0.257	0.102
ENSMUSG00000040268	Plekha1	chr7	+	130900516	130900660	130902176	130902245	130896990	130897450	130904869	130904934	279,276,281	146,174,150	535,216,193	347,200,220	269	194	0.0158341051325	0.58,0.534,0.575	0.526,0.438,0.388	0.112
ENSMUSG00000020514	Mrpl22	chr11	+	58176131	58176209	58177216	58177286	58175276	58175342	58179277	58179565	132,145,165	186,153,202	295,243,199	318,113,127	203	195	0.0160133334975	0.405,0.477,0.44	0.471,0.674,0.601	-0.141
ENSMUSG00000038831	Ralgps1	chr2	-	33155287	33155339	33157771	33157929	33146569	33146653	33158909	33159036	16,26,18	4,2,1	18,8,12	0,1,0	283	177	0.0160928114684	0.714,0.89,0.918	1.0,0.833,1.0	-0.104
ENSMUSG00000052752	Traf7	chr17	-	24514124	24514217	24516504	24516596	24513898	24513932	24518741	24518799	228,291,267	570,613,582	318,267,240	696,210,179	217	218	0.0161870950598	0.287,0.323,0.315	0.315,0.561,0.574	-0.175
ENSMUSG00000069170	Adgrv1	chr13	-	81422128	81422264	81424222	81424397	81418995	81420098	81427602	81427746	10,25,19	6,13,14	6,3,8	12,5,14	300	261	0.0161914029349	0.592,0.626,0.541	0.303,0.343,0.332	0.26
ENSMUSG00000036510	Cdh8	chr8	-	99200232	99200400	99230402	99230522	99196239	99196427	99279406	99279701	87,103,92	92,84,71	218,104,107	132,64,36	245	293	0.0162112599552	0.531,0.595,0.608	0.664,0.66,0.78	-0.123
ENSMUSG00000024234	Mtpap	chr18	+	4379568	4379741	4380653	4380887	4375591	4375778	4383188	4383413	213,213,178	144,128,176	308,180,174	187,74,58	298	359	0.0162379458253	0.641,0.667,0.549	0.665,0.746,0.783	-0.112
ENSMUSG00000030254	Rad18	chr6	-	112672123	112672200	112675745	112675930	112665277	112665338	112679916	112680016	272,270,255	185,190,160	367,140,93	293,150,149	310	202	0.0163112725487	0.489,0.481,0.509	0.449,0.378,0.289	0.121
ENSMUSG00000069045	Ddx3y	chrY	-	1280309	1280439	1282900	1282948	1279422	1279578	1284321	1284382	39,53,39	129,132,126	89,57,61	186,97,51	173	255	0.0163518545907	0.308,0.372,0.313	0.414,0.464,0.638	-0.174
ENSMUSG00000020166	Cnot2	chr10	-	116501191	116501317	116517316	116517383	116499341	116499466	116527826	116527949	296,286,272	932,971,848	439,376,326	1385,533,447	192	251	0.0163722700816	0.293,0.278,0.295	0.293,0.48,0.488	-0.132
ENSMUSG00000059602	Syn3	chr10	-	86069025	86069128	86073225	86073300	86063961	86064049	86080206	86080349	9,8,1	2,4,1	14,10,3	1,0,1	200	228	0.0164053123478	0.837,0.695,0.533	0.941,1.0,0.774	-0.217
ENSMUSG00000030982	9030624J02Rik	chr7	+	118809877	118809976	118811804	118811882	118806990	118807054	118813529	118813644	227,227,247	224,245,245	301,113,103	337,220,226	224	203	0.0164314990592	0.479,0.456,0.477	0.447,0.318,0.292	0.118
ENSMUSG00000013495	Tmem175	chr5	+	108642116	108642152	108642695	108642779	108641821	108641873	108643038	108643203	34,41,28	53,60,56	70,37,60	79,27,48	161	209	0.0165061938752	0.454,0.47,0.394	0.535,0.64,0.619	-0.159
ENSMUSG00000005823	Gpr108	chr17	-	57237205	57237323	57237423	57237497	57236870	57237001	57237850	57237926	102,104,103	114,144,117	209,104,157	208,74,68	199	243	0.0166661505326	0.522,0.469,0.518	0.551,0.632,0.738	-0.137
ENSMUSG00000006215	Zbtb17	chr4	+	141462534	141462723	141463266	141463407	141461768	141461975	141463672	141463795	284,325,267	286,263,247	334,101,102	350,151,200	314	266	0.0168284386536	0.457,0.511,0.478	0.447,0.362,0.302	0.112
ENSMUSG00000020021	Fgd6	chr10	+	94089576	94089644	94100401	94100553	94074182	94074330	94103241	94103398	31,30,29	49,70,60	29,13,11	82,53,82	193	277	0.0169066106469	0.476,0.381,0.41	0.337,0.26,0.161	0.17
ENSMUSG00000031808	Slc27a1	chr8	+	71580609	71580701	71580766	71580876	71580144	71580214	71584117	71584327	76,117,86	91,93,98	186,131,157	154,60,81	217	235	0.0170554921633	0.475,0.577,0.487	0.567,0.703,0.677	-0.136
ENSMUSG00000040506	Ambra1	chr2	+	91900497	91900637	91910296	91910389	91886823	91886978	91911413	91911607	224,264,231	200,197,189	300,93,130	287,130,189	265	218	0.0171627586082	0.48,0.524,0.501	0.462,0.37,0.361	0.104
ENSMUSG00000039988	Ankrd13c	chr3	+	157972231	157972317	157988639	157988784	157962277	157962382	157991680	157991812	189,179,157	228,229,231	177,39,31	296,90,88	211	270	0.0171779034163	0.515,0.5,0.465	0.433,0.357,0.311	0.126
ENSMUSG00000001127	Araf	chrX	+	20853676	20853816	20853912	20854115	20853559	20853587	20857611	20857788	117,106,105	153,156,146	191,66,74	178,57,69	265	328	0.0172224836977	0.486,0.457,0.471	0.57,0.589,0.57	-0.105
ENSMUSG00000019518	Ap4m1	chr5	+	138172786	138172893	138172971	138173068	138172348	138172437	138174749	138174860	208,179,156	171,172,162	307,130,134	235,73,56	232	222	0.017234693672	0.538,0.499,0.48	0.556,0.63,0.696	-0.122
ENSMUSG00000064090	Vrk2	chr11	-	26498916	26499049	26534210	26534303	26489772	26489893	26535536	26535642	92,114,75	127,132,124	193,104,85	208,79,57	218	258	0.017271114068	0.462,0.505,0.417	0.523,0.609,0.638	-0.129
ENSMUSG00000039599	Fam149b	chr14	+	20358023	20358140	20359754	20359916	20356354	20356497	20363262	20363450	417,411,366	225,212,231	618,175,158	403,202,138	242	287	0.0174841045851	0.687,0.697,0.653	0.645,0.507,0.576	0.103
ENSMUSG00000035683	Melk	chr4	+	44325640	44325739	44332879	44332966	44324199	44324268	44340625	44340745	370,281,286	394,350,336	362,145,113	456,287,327	224	212	0.0175295539316	0.471,0.432,0.446	0.429,0.323,0.246	0.117
ENSMUSG00000026775	Yme1l1	chr2	+	23187779	23187842	23191012	23191125	23186865	23186998	23192406	23192562	795,743,664	1069,1091,966	1276,570,502	1714,439,381	188	238	0.0175336771691	0.485,0.463,0.465	0.485,0.622,0.625	-0.106
ENSMUSG00000019368	Sec14l4	chr11	+	4043652	4043759	4043832	4043972	4043286	4043370	4044063	4044233	1,1,3	1,1,0	12,5,3	8,6,4	232	265	0.0175486753917	0.533,0.533,1.0	0.631,0.488,0.461	0.162
ENSMUSG00000050199	Lgr4	chr2	+	110000559	110000631	110000929	110000998	110000295	110000367	110002465	110002537	652,637,621	705,698,580	365,109,95	425,218,165	197	194	0.0177701531603	0.477,0.473,0.513	0.458,0.33,0.362	0.104
ENSMUSG00000014791	Elmo3	chr8	+	105306114	105306187	105306377	105306428	105305966	105306007	105306595	105306765	59,51,55	22,34,31	125,84,99	42,19,24	198	176	0.0178264729246	0.704,0.571,0.612	0.726,0.797,0.786	-0.141
ENSMUSG00000032479	Map4	chr9	+	110071025	110071139	110072612	110072705	110068692	110068985	110078002	110078084	191,177,184	135,169,151	292,159,218	203,81,78	239	218	0.0178264729246	0.563,0.489,0.526	0.567,0.642,0.718	-0.116
ENSMUSG00000037628	Cdkn3	chr14	+	46764523	46764579	46764995	46765040	46762527	46762610	46767175	46767398	126,90,87	83,68,51	177,66,76	191,66,76	181	170	0.0179949410893	0.588,0.554,0.616	0.465,0.484,0.484	0.108
ENSMUSG00000043323	Fbrsl1	chr5	-	110378037	110378255	110378893	110379114	110377356	110377407	110379268	110379593	263,294,283	234,265,275	301,177,153	310,271,304	346	343	0.0180762831032	0.527,0.524,0.505	0.49,0.393,0.333	0.113
ENSMUSG00000028901	Gmeb1	chr4	-	132242324	132242449	132245985	132246068	132237110	132237214	132251674	132251852	208,231,233	258,276,238	320,177,214	330,114,100	208	250	0.0182350879331	0.492,0.501,0.541	0.538,0.651,0.72	-0.125
ENSMUSG00000025792	Slc25a10	chr11	+	120495445	120495487	120496422	120496466	120495159	120495208	120496635	120496706	162,213,160	110,131,141	202,117,104	190,120,160	167	169	0.0182739129288	0.598,0.622,0.535	0.518,0.497,0.397	0.114
ENSMUSG00000024055	Cyp4f13	chr17	-	32932412	32932540	32932628	32932682	32930540	32930662	32941055	32941200	11,11,18	7,12,7	29,19,20	46,28,46	179	253	0.0184307557219	0.69,0.564,0.784	0.471,0.49,0.381	0.232
ENSMUSG00000037824	Tspan14	chr14	-	40918629	40918680	40934187	40934285	40916802	40916949	40966775	40966807	170,215,143	217,262,257	304,96,128	211,114,117	223	176	0.0185356827934	0.382,0.393,0.305	0.532,0.399,0.463	-0.105
ENSMUSG00000038312	Edem2	chr2	-	155726634	155726674	155728890	155729001	155722431	155722537	155729230	155729475	157,165,148	79,76,87	292,123,154	118,27,46	236	165	0.0185356827934	0.581,0.603,0.543	0.634,0.761,0.701	-0.123
ENSMUSG00000029403	Cdkl2	chr5	-	92037167	92037362	92039237	92039436	92033578	92033757	92042186	92042672	6,9,10	24,19,19	42,23,17	53,18,13	324	320	0.0186010593267	0.198,0.319,0.342	0.439,0.558,0.564	-0.234
ENSMUSG00000020422	Tns3	chr11	-	8518198	8518303	8519122	8519188	8492092	8493337	8519440	8519570	109,131,120	132,170,156	102,61,59	189,100,142	191	230	0.0186576938286	0.499,0.481,0.481	0.394,0.423,0.333	0.104
ENSMUSG00000054387	Mdm4	chr1	-	133009136	133009192	133011064	133011198	133003790	133003890	133012636	133012714	101,113,94	20,12,15	106,58,60	31,19,17	259	181	0.0187622427285	0.779,0.868,0.814	0.705,0.681,0.712	0.121
ENSMUSG00000028411	Aptx	chr4	-	40695376	40695418	40697216	40697353	40694851	40695136	40703136	40703187	56,76,73	83,92,76	128,73,52	112,43,38	262	167	0.0187658415453	0.301,0.345,0.38	0.421,0.52,0.466	-0.127
ENSMUSG00000058997	Vwa8	chr14	+	78995085	78995163	79009163	79009279	78994399	78994568	79018606	79018713	29,43,43	73,96,76	79,38,27	74,36,46	203	241	0.0187682808467	0.32,0.347,0.402	0.559,0.556,0.411	-0.152
ENSMUSG00000040365	Trim41	chr11	-	48808464	48808487	48809049	48809280	48808124	48808252	48812299	48812395	380,377,344	37,39,29	585,237,252	66,53,45	356	148	0.0188161369621	0.81,0.801,0.831	0.787,0.65,0.7	0.102
ENSMUSG00000039844	Rapgef1	chr2	+	29710152	29710308	29719592	29719850	29707197	29707400	29720642	29720738	18,41,25	7,6,6	13,33,12	1,2,1	281	383	0.0189276850133	0.778,0.903,0.85	0.947,0.957,0.942	-0.105
ENSMUSG00000029823	Luc7l2	chr6	+	38554979	38555063	38568846	38568917	38551842	38551908	38570509	38570604	5,8,15	20,27,27	32,11,23	38,14,21	209	196	0.0190178787757	0.19,0.217,0.343	0.441,0.424,0.507	-0.207
ENSMUSG00000004677	Myo9b	chr8	+	71355237	71355311	71355694	71355887	71354715	71354827	71355965	71356094	147,152,124	267,321,294	172,67,57	411,253,233	199	318	0.0190267267205	0.468,0.431,0.403	0.401,0.297,0.281	0.108
ENSMUSG00000026737	Pip4k2a	chr2	-	18872283	18872430	18889051	18889204	18866111	18866150	18906228	18906325	154,172,185	162,153,102	237,90,76	318,109,108	278	272	0.0191907825572	0.482,0.524,0.64	0.422,0.447,0.408	0.123
ENSMUSG00000028093	Acp6	chr3	+	97171641	97171742	97173802	97173898	97168440	97168573	97175627	97175793	195,200,190	220,246,242	292,84,74	388,187,218	226	221	0.0192236702499	0.464,0.443,0.434	0.424,0.305,0.249	0.121
ENSMUSG00000037846	Rtkn2	chr10	+	68035788	68035951	68040030	68040138	68026517	68026649	68041378	68042298	72,63,67	84,71,80	77,31,25	150,46,73	288	233	0.0192633607019	0.409,0.418,0.404	0.293,0.353,0.217	0.123
ENSMUSG00000024566	Atp9b	chr18	-	80808611	80808772	80836354	80836431	80795289	80795432	80844526	80844602	87,75,80	181,207,165	119,36,39	324,147,203	202	286	0.0194069955139	0.405,0.339,0.407	0.342,0.257,0.214	0.113
ENSMUSG00000060073	Psma3	chr12	+	70990484	70990531	70993012	70993080	70986862	70986935	70993505	70993570	5,11,9	21,16,20	6,2,3	59,11,14	172	193	0.0194508572445	0.211,0.435,0.336	0.102,0.169,0.194	0.172
ENSMUSG00000034532	Fbxo16	chr14	+	65293783	65293990	65303099	65303202	65287131	65287167	65321233	65321501	155,159,143	165,146,163	199,79,53	273,110,132	332	228	0.0196789397103	0.392,0.428,0.376	0.334,0.33,0.216	0.105
ENSMUSG00000033808	Tmem87a	chr2	-	120362878	120362940	120363361	120363435	120360038	120360094	120369243	120369347	147,135,128	72,54,39	225,62,79	99,73,101	199	187	0.019684305969	0.657,0.701,0.755	0.681,0.444,0.424	0.188
ENSMUSG00000041617	Ccdc74a	chr16	+	17648794	17648960	17649994	17650074	17648066	17648126	17650148	17650205	5,6,5	10,6,7	13,10,9	5,1,5	291	205	0.0197005155767	0.26,0.413,0.335	0.647,0.876,0.559	-0.358
ENSMUSG00000060803	Gstp1	chr19	-	4035823	4035931	4036687	4036791	4035406	4035661	4037103	4037191	257,284,333	135,155,134	461,56,51	246,74,93	229	233	0.019704513448	0.66,0.651,0.717	0.656,0.435,0.358	0.193
ENSMUSG00000022680	Pdxdc1	chr16	-	13884565	13884631	13887696	13887770	13881877	13881958	13902914	13903021	171,184,177	264,263,223	357,144,192	371,152,109	199	191	0.019704513448	0.383,0.402,0.432	0.48,0.476,0.628	-0.122
ENSMUSG00000049624	Slc17a5	chr9	-	78552933	78553081	78557456	78557589	78540898	78540989	78559010	78559169	48,67,67	55,50,46	110,41,37	143,60,67	258	273	0.0197142873773	0.48,0.586,0.606	0.449,0.42,0.369	0.145
ENSMUSG00000038022	Fam188b	chr6	+	55262718	55262835	55263775	55263864	55260534	55260641	55276553	55276655	92,94,79	36,66,43	92,15,27	74,43,30	242	214	0.0200742988374	0.693,0.557,0.619	0.524,0.236,0.443	0.222
ENSMUSG00000047221	Fam185a	chr5	+	21447315	21447357	21455781	21455877	21438699	21438838	21459158	21459293	25,25,33	95,83,74	15,8,5	85,43,46	167	221	0.0202142512531	0.258,0.285,0.371	0.189,0.198,0.126	0.134
ENSMUSG00000029638	Glcci1	chr6	+	8537816	8537968	8573184	8573298	8509599	8510319	8579586	8579739	97,119,79	127,116,105	92,70,86	63,65,38	277	239	0.0202810440013	0.397,0.47,0.394	0.558,0.482,0.661	-0.147
ENSMUSG00000025227	Mfsd13a	chr19	+	46371935	46372107	46372181	46372375	46369236	46369333	46374445	46375252	117,165,132	108,117,105	86,85,83	148,94,89	297	319	0.0203778926598	0.538,0.602,0.575	0.384,0.493,0.5	0.113
ENSMUSG00000030254	Rad18	chr6	-	112628461	112628524	112665277	112665338	112619974	112620904	112672123	112672200	109,87,83	29,31,28	140,42,74	69,29,39	186	188	0.0204769168949	0.792,0.739,0.75	0.672,0.594,0.657	0.119
ENSMUSG00000018425	Dhx40	chr11	-	86771029	86771258	86773803	86773898	86768845	86770261	86775659	86775768	315,325,315	427,468,479	462,186,206	714,484,549	220	354	0.0204769168949	0.543,0.528,0.514	0.51,0.382,0.376	0.106
ENSMUSG00000018401	Mtmr4	chr11	+	87600503	87600664	87600773	87600870	87598862	87598945	87601058	87601077	411,481,388	257,282,273	381,258,201	234,69,54	286	222	0.0205519681366	0.554,0.57,0.525	0.558,0.744,0.743	-0.132
ENSMUSG00000030138	Bms1	chr6	-	118416462	118416542	118417387	118417578	118413730	118413919	118418408	118418617	335,355,281	145,163,136	406,177,235	159,49,51	316	205	0.0207203366881	0.6,0.586,0.573	0.624,0.701,0.749	-0.105
ENSMUSG00000041895	Wipi1	chr11	-	109579626	109579791	109582371	109582479	109578290	109578398	109583126	109583197	127,125,129	218,204,219	188,75,49	377,187,299	233	290	0.0208109530982	0.42,0.433,0.423	0.383,0.333,0.169	0.13
ENSMUSG00000035578	Iqcg	chr16	-	33035540	33035622	33040763	33040892	33030774	33030936	33045519	33045701	17,25,13	47,62,41	42,17,18	62,25,20	254	207	0.0208190113722	0.228,0.247,0.205	0.356,0.357,0.423	-0.152
ENSMUSG00000024259	Slc25a46	chr18	-	31605752	31605810	31607221	31607264	31602722	31602800	31609528	31609902	74,84,79	107,114,127	112,13,35	200,72,103	168	183	0.0211848596833	0.43,0.445,0.404	0.379,0.164,0.27	0.155
ENSMUSG00000020707	Rnf135	chr11	+	80189223	80189367	80193885	80194048	80183850	80184255	80196872	80196947	21,35,16	23,22,21	107,37,66	48,17,26	269	288	0.0212445867822	0.494,0.63,0.449	0.705,0.7,0.731	-0.188
ENSMUSG00000026384	Ptpn4	chr1	-	119706154	119706313	119707775	119707901	119692749	119692909	119715946	119716015	87,75,58	109,100,86	37,35,13	96,60,53	251	284	0.0216196229594	0.475,0.459,0.433	0.304,0.398,0.217	0.149
ENSMUSG00000089872	Rps6kc1	chr1	-	190871591	190871951	190885333	190885427	190844486	190844602	190888648	190888764	104,117,115	103,128,110	162,50,48	190,108,118	219	485	0.0223523997318	0.691,0.669,0.698	0.654,0.506,0.474	0.141
ENSMUSG00000020634	Ubxn2a	chr12	-	4885720	4885858	4891314	4891421	4883822	4883981	4894537	4894679	104,137,91	356,322,307	224,110,100	567,134,180	232	263	0.0223540671759	0.249,0.325,0.252	0.309,0.482,0.386	-0.117
ENSMUSG00000019951	Uhrf1bp1l	chr10	+	89781126	89781267	89782569	89782740	89779834	89780024	89787104	89787285	106,97,81	148,134,138	93,36,60	173,105,148	266	296	0.0223540671759	0.444,0.446,0.395	0.374,0.276,0.311	0.108
ENSMUSG00000038831	Ralgps1	chr2	-	33284824	33284908	33340712	33340833	33259363	33260604	33371269	33371470	55,45,35	0,1,1	55,9,25	1,2,5	246	209	0.022809171062	1.0,0.975,0.967	0.979,0.793,0.809	0.12
ENSMUSG00000045576	St7l	chr3	+	104868023	104868106	104870845	104871011	104864502	104865308	104873521	104873576	61,69,53	172,140,164	117,113,125	268,99,149	208	291	0.022821281435	0.332,0.408,0.311	0.379,0.615,0.54	-0.161
ENSMUSG00000030323	Ift122	chr6	+	115899478	115899619	115902857	115902911	115894221	115894419	115905794	115905956	183,206,184	72,73,65	236,89,81	99,69,78	266	179	0.0229153197963	0.631,0.655,0.656	0.616,0.465,0.411	0.15
ENSMUSG00000024231	Cul2	chr18	+	3419531	3419642	3421202	3421365	3419346	3419443	3423468	3423593	310,346,335	407,349,316	488,123,112	551,286,307	236	288	0.0229864500558	0.482,0.547,0.564	0.519,0.344,0.308	0.141
ENSMUSG00000037989	Wnk2	chr13	-	49044373	49044418	49050483	49050582	49042627	49042866	49051356	49051527	14,20,25	47,51,34	17,15,14	95,54,76	224	170	0.0230852286439	0.184,0.229,0.358	0.12,0.174,0.123	0.118
ENSMUSG00000032849	Abcc4	chr14	-	118526211	118526403	118533991	118534142	118516432	118516588	118553283	118553363	130,143,145	112,130,86	154,66,56	163,83,83	276	317	0.0230852286439	0.571,0.558,0.659	0.52,0.477,0.437	0.118
ENSMUSG00000027244	Atg13	chr2	-	91685781	91685878	91686500	91686541	91685150	91685249	91688640	91688781	90,97,87	240,222,240	246,83,58	307,140,129	166	222	0.0231636176429	0.334,0.369,0.327	0.517,0.442,0.376	-0.102
ENSMUSG00000027605	Acss2	chr2	+	155560621	155560690	155561029	155561206	155558590	155558699	155561745	155561820	179,168,145	328,340,277	277,75,59	585,254,288	194	302	0.0232787787865	0.459,0.435,0.449	0.424,0.315,0.242	0.121
ENSMUSG00000068328	Aup1	chr6	+	83056066	83056140	83056367	83056434	83055897	83055970	83056541	83056644	332,319,294	337,358,349	389,183,160	475,310,390	199	192	0.0233535384533	0.487,0.462,0.448	0.441,0.363,0.284	0.103
ENSMUSG00000031711	Zfp330	chr8	-	82770800	82770871	82771338	82771358	82769319	82769399	82772879	82773011	77,88,93	153,130,130	154,64,41	178,58,37	145	196	0.0235592424928	0.405,0.478,0.492	0.539,0.599,0.6	-0.121
ENSMUSG00000028410	Dnaja1	chr4	+	40723702	40723844	40723972	40724150	40722929	40723001	40726104	40726209	42,42,32	222,221,125	76,34,31	284,69,79	267	303	0.0236666571117	0.177,0.177,0.225	0.233,0.359,0.308	-0.107
ENSMUSG00000046434	Hnrnpa1	chr15	+	103243624	103243780	103243958	103244028	103242921	103243080	103244255	103244955	2028,2223,1939	857,831,711	2851,1053,1273	1197,162,245	281	195	0.0237458837299	0.622,0.65,0.654	0.623,0.819,0.783	-0.1
ENSMUSG00000086290	Snhg12	chr4	+	132310150	132310215	132310450	132310504	132309837	132309903	132310833	132311024	135,117,137	135,105,127	339,170,231	310,68,61	190	179	0.0237473504284	0.485,0.512,0.504	0.507,0.702,0.781	-0.163
ENSMUSG00000029790	Cep41	chr6	-	30667380	30667442	30671322	30671370	30666266	30666336	30680130	30680194	57,61,54	35,50,40	130,70,60	72,23,16	173	187	0.0238124834579	0.638,0.569,0.593	0.661,0.767,0.802	-0.143
ENSMUSG00000028578	Caap1	chr4	-	94521061	94521135	94549118	94549194	94500080	94501416	94550421	94550506	169,191,126	153,166,138	294,90,68	316,152,160	201	199	0.0238670880075	0.522,0.533,0.475	0.479,0.37,0.296	0.128
ENSMUSG00000026342	Slc35f5	chr1	+	125562499	125562641	125566467	125566611	125562274	125562365	125568546	125568609	96,129,95	127,94,113	213,102,85	170,51,37	267	269	0.0241615150291	0.432,0.58,0.459	0.558,0.668,0.698	-0.151
ENSMUSG00000024381	Bin1	chr18	+	32426223	32426352	32431670	32431742	32424819	32424967	32431982	32432093	182,220,187	250,279,249	230,133,147	263,103,79	254	197	0.0241865659729	0.361,0.379,0.368	0.404,0.5,0.591	-0.129
ENSMUSG00000004633	Chn2	chr6	+	54293037	54293115	54298044	54298150	54290266	54290440	54300072	54300244	178,153,165	149,213,146	377,117,101	464,208,251	203	231	0.0241865659729	0.576,0.45,0.563	0.48,0.39,0.314	0.135
ENSMUSG00000010755	Cars	chr7	-	143559648	143559708	143561858	143561926	143559127	143559211	143562960	143563041	194,194,192	129,125,116	234,158,134	306,109,160	193	185	0.0241883145176	0.59,0.598,0.613	0.423,0.581,0.445	0.117
ENSMUSG00000028453	Fancg	chr4	-	43003226	43003344	43003782	43003932	43002342	43003092	43004558	43004605	94,105,123	71,86,103	154,66,62	198,65,94	275	243	0.0243968183414	0.539,0.519,0.513	0.407,0.473,0.368	0.108
ENSMUSG00000007908	Hmgcll1	chr9	+	76072626	76072722	76074667	76074816	76056451	76056559	76081390	76081454	65,71,51	121,83,82	59,17,13	111,71,57	221	274	0.024541461767	0.4,0.515,0.435	0.397,0.229,0.22	0.168
ENSMUSG00000037325	Bbs7	chr3	-	36590651	36590717	36592364	36592439	36582625	36582765	36594367	36594560	51,45,36	49,56,62	69,29,17	118,76,72	200	191	0.0246165357355	0.498,0.434,0.357	0.358,0.267,0.184	0.16
ENSMUSG00000005442	Cic	chr7	+	25290798	25290965	25291051	25291342	25290570	25290692	25291449	25291769	712,813,719	677,705,693	1021,357,352	959,696,730	292	416	0.0247385295892	0.6,0.622,0.596	0.603,0.422,0.407	0.129
ENSMUSG00000025007	Aldh18a1	chr19	-	40570467	40570592	40573770	40573861	40568321	40568395	40574216	40574369	39,44,52	5,5,0	19,20,22	7,5,4	216	250	0.025326193243	0.9,0.911,1.0	0.759,0.822,0.864	0.122
ENSMUSG00000020668	Kif3c	chr12	+	3390437	3390554	3401682	3401791	3389622	3389741	3402433	3402606	215,262,254	249,217,235	426,220,213	359,110,126	242	234	0.0254373116679	0.455,0.539,0.511	0.534,0.659,0.62	-0.103
ENSMUSG00000055320	Tead1	chr7	+	112841887	112841950	112856052	112856064	112839415	112839480	112856797	112856932	4,14,9	15,14,15	24,11,23	13,10,4	188	137	0.0256698282044	0.163,0.422,0.304	0.574,0.445,0.807	-0.312
ENSMUSG00000062031	Athl1	chr7	+	140945625	140945762	140945955	140946013	140945454	140945527	140946106	140946202	106,104,112	49,49,54	176,57,52	103,76,46	262	183	0.0257138995545	0.602,0.597,0.592	0.544,0.344,0.441	0.154
ENSMUSG00000029029	Wrap73	chr4	+	154154534	154154640	154155240	154155366	154152792	154152870	154156100	154156292	250,266,271	310,370,342	432,174,259	487,149,144	231	251	0.0257274774643	0.467,0.439,0.463	0.491,0.559,0.662	-0.114
ENSMUSG00000041632	Mrps27	chr13	+	99365224	99365283	99400261	99400376	99362964	99363035	99403503	99403582	156,133,132	322,333,287	244,96,118	470,125,150	184	240	0.026131893601	0.387,0.343,0.375	0.404,0.5,0.506	-0.102
ENSMUSG00000034998	Foxn2	chr17	+	88479275	88479340	88484400	88484469	88475855	88475950	88486402	88490533	26,28,18	8,10,5	19,9,8	18,6,7	190	194	0.026243440111	0.768,0.741,0.786	0.519,0.605,0.539	0.211
ENSMUSG00000037287	Tbcel	chr9	-	42444406	42444588	42451612	42451762	42442818	42443075	42472065	42472258	29,58,30	198,122,136	22,4,18	186,93,84	275	307	0.0265291740499	0.141,0.347,0.198	0.117,0.046,0.193	0.11
ENSMUSG00000041958	Pigs	chr11	+	78328731	78328871	78328974	78329086	78328414	78328508	78332949	78333039	317,352,325	481,613,518	485,333,384	748,307,303	265	237	0.026914979571	0.371,0.339,0.359	0.367,0.492,0.531	-0.107
ENSMUSG00000039176	Polg	chr7	-	79456434	79456512	79456707	79456828	79456040	79456148	79458173	79458410	247,288,231	250,195,200	347,121,119	339,168,187	246	203	0.0274968473416	0.449,0.549,0.488	0.458,0.373,0.344	0.104
ENSMUSG00000021468	Sptlc1	chr13	-	53343778	53343874	53344800	53344908	53343127	53343224	53351600	53351690	171,188,176	242,186,226	549,119,218	383,134,134	233	221	0.0277325730815	0.401,0.489,0.425	0.576,0.457,0.607	-0.108
ENSMUSG00000034343	Ube2f	chr1	+	91254262	91254393	91265217	91265283	91250336	91250437	91275249	91275317	67,63,61	48,49,35	113,26,37	89,68,61	256	191	0.0277830682039	0.51,0.49,0.565	0.486,0.222,0.312	0.182
ENSMUSG00000048661	Lemd3	chr10	-	120933629	120933709	120947203	120947271	120933394	120933540	120949296	120949363	28,21,30	77,82,73	49,32,37	108,39,48	193	205	0.0279068602442	0.279,0.214,0.304	0.325,0.466,0.45	-0.148
ENSMUSG00000037851	Iars	chr13	+	49706678	49706805	49708405	49708479	49705786	49705885	49709578	49709773	537,568,533	358,394,297	519,352,351	314,132,109	252	199	0.0279322431699	0.542,0.532,0.586	0.566,0.678,0.718	-0.101
ENSMUSG00000043909	Trp53bp1	chr2	-	121243893	121244096	121247500	121247595	121235572	121236869	121248163	121248290	318,357,265	466,454,470	339,235,225	481,182,165	220	328	0.0280564723597	0.504,0.54,0.457	0.512,0.658,0.67	-0.113
ENSMUSG00000032902	Slc16a1	chr3	+	104650885	104651029	104652741	104653587	104649257	104649517	104655447	104658462	247,251,260	430,455,447	171,56,54	331,195,195	269	971	0.0281582677578	0.675,0.666,0.677	0.651,0.509,0.5	0.119
ENSMUSG00000033790	Tubgcp5	chr7	+	55798831	55798928	55799462	55799542	55796038	55796147	55800628	55800764	107,126,107	131,140,109	212,103,78	274,184,194	222	205	0.0282415559197	0.43,0.454,0.475	0.417,0.341,0.271	0.11
ENSMUSG00000036916	Zfp280c	chrX	-	48588702	48588749	48591672	48591761	48578379	48578529	48594363	48594452	21,17,13	28,22,21	1,5,5	26,11,10	214	172	0.0282415559197	0.376,0.383,0.332	0.03,0.268,0.287	0.169
ENSMUSG00000022964	Tmem50b	chr16	-	91580201	91580294	91581694	91581762	91577973	91578031	91583275	91583388	104,118,105	92,121,100	143,45,39	191,60,104	193	218	0.0286115695359	0.561,0.524,0.543	0.458,0.459,0.298	0.138
ENSMUSG00000044783	Hjurp	chr1	-	88269320	88269413	88275027	88275097	88267947	88268026	88277218	88277285	274,338,284	427,497,384	462,448,458	679,263,282	195	218	0.028769240861	0.418,0.432,0.453	0.432,0.656,0.645	-0.143
ENSMUSG00000037287	Tbcel	chr9	-	42442818	42443075	42451612	42451762	42412315	42416149	42472065	42472258	30,57,30	4,1,2	22,4,16	7,3,2	275	382	0.0289358021667	0.912,0.988,0.954	0.814,0.649,0.917	0.158
ENSMUSG00000040711	Sh3pxd2b	chr11	+	32414200	32414427	32415922	32415972	32411456	32411574	32417079	32417205	119,158,129	73,85,83	110,43,33	71,67,48	352	175	0.0289683789928	0.448,0.48,0.436	0.435,0.242,0.255	0.144
ENSMUSG00000031883	Car7	chr8	+	104548185	104548281	104548384	104548447	104547686	104547805	104548936	104549092	8,4,3	1,1,2	5,3,1	7,3,2	221	188	0.0290100991905	0.872,0.773,0.561	0.378,0.46,0.298	0.357
ENSMUSG00000035351	Nup37	chr10	+	88171994	88172085	88174385	88174567	88160875	88160970	88174882	88174933	356,383,320	508,576,531	629,238,246	928,190,167	216	307	0.0291884390334	0.499,0.486,0.461	0.491,0.64,0.677	-0.121
ENSMUSG00000027326	Casc5	chr2	+	119064044	119064097	119068122	119072619	119062359	119062421	119076231	119076370	30,47,21	143,193,161	10,11,9	219,74,100	178	4622	0.0292333241005	0.845,0.863,0.772	0.542,0.794,0.7	0.148
ENSMUSG00000029635	Cdk8	chr5	+	146268214	146268325	146283628	146283686	146259504	146259580	146286107	146286239	199,171,156	123,105,120	203,55,51	166,74,58	236	183	0.0292857609815	0.556,0.558,0.502	0.487,0.366,0.405	0.119
ENSMUSG00000029823	Luc7l2	chr6	+	38559203	38559304	38568846	38568917	38555722	38558075	38570509	38570604	2,9,3	19,22,20	16,8,13	36,12,9	226	196	0.0292871691724	0.084,0.262,0.115	0.278,0.366,0.556	-0.246
ENSMUSG00000021671	Poc5	chr13	+	96391587	96391675	96393226	96393344	96390222	96390362	96394491	96394569	164,140,109	243,203,173	164,51,42	321,104,139	213	243	0.0292871691724	0.435,0.44,0.418	0.368,0.359,0.256	0.103
ENSMUSG00000000884	Gnb1l	chr16	+	18540434	18540575	18540971	18541097	18499045	18499140	18544110	18544273	123,107,103	86,114,90	176,81,114	126,33,49	266	251	0.0296695035014	0.574,0.47,0.519	0.569,0.698,0.687	-0.13
ENSMUSG00000030774	Pak1	chr7	+	97893964	97894013	97898524	97898637	97888956	97889020	97900339	97900457	171,228,203	726,792,774	246,134,152	929,266,272	174	238	0.0296695035014	0.244,0.283,0.264	0.266,0.408,0.433	-0.105
ENSMUSG00000036636	Clcn7	chr17	+	25156800	25156852	25157139	25157267	25155367	25155537	25157488	25157574	31,72,35	89,95,112	47,29,16	163,117,136	177	253	0.0298286937081	0.332,0.52,0.309	0.292,0.262,0.144	0.154
ENSMUSG00000027201	Myef2	chr2	-	125109669	125109823	125110479	125110671	125109153	125109203	125113848	125113942	9,0,0	25,33,20	18,2,1	27,9,6	317	279	0.0299949139796	0.241,0.0,0.0	0.37,0.164,0.128	-0.14
ENSMUSG00000002205	Vrk3	chr7	+	44764782	44764888	44767121	44767214	44764124	44764209	44768442	44768575	188,250,214	315,325,309	283,93,49	505,179,195	231	218	0.0304028975977	0.36,0.421,0.395	0.346,0.329,0.192	0.103
ENSMUSG00000075229	Ccdc58	chr16	+	36082690	36082816	36085016	36085163	36071659	36072137	36089900	36089960	505,507,488	857,944,792	1034,574,612	1737,558,463	251	272	0.0306572520636	0.39,0.368,0.4	0.392,0.527,0.589	-0.117
ENSMUSG00000031976	Urb2	chr8	+	124027858	124031189	124035027	124035175	124025055	124025232	124036635	124036746	135,131,103	5,1,3	101,49,76	14,4,3	3456	273	0.0307247501496	0.681,0.912,0.731	0.363,0.492,0.667	0.267
ENSMUSG00000073792	Alg6	chr4	+	99741533	99741616	99744489	99744625	99739213	99739302	99746325	99746411	35,30,47	87,98,94	63,36,25	91,29,44	208	261	0.0312305939843	0.335,0.278,0.386	0.465,0.609,0.416	-0.164
ENSMUSG00000037426	Depdc5	chr5	+	32946633	32946767	32955852	32955958	32944922	32945142	32964631	32964783	133,151,114	71,67,71	138,66,75	133,61,46	259	231	0.0313544141557	0.626,0.668,0.589	0.481,0.491,0.593	0.106
ENSMUSG00000046782	Ttc6	chr12	+	57674598	57674768	57694415	57694498	57673691	57673821	57696917	57696994	2,1,1	2,0,0	41,26,21	33,10,24	295	208	0.0316706395933	0.414,1.0,1.0	0.467,0.647,0.382	0.306
ENSMUSG00000015711	Prune	chr3	-	95258026	95258185	95259239	95259334	95253673	95255427	95262210	95262369	268,284,287	410,571,473	435,147,130	736,494,522	220	284	0.0319526687462	0.458,0.391,0.439	0.433,0.278,0.243	0.111
ENSMUSG00000024962	Vegfb	chr19	-	6986289	6986486	6986773	6986816	6985804	6985840	6987351	6987629	29,41,41	30,31,39	69,22,24	28,12,15	168	322	0.0320348731821	0.649,0.717,0.668	0.825,0.778,0.754	-0.108
ENSMUSG00000064302	Clasp1	chr1	+	118512174	118512222	118512704	118512728	118510205	118510376	118521826	118521934	2,3,4	5,3,1	25,11,8	2,4,0	173	149	0.0321214660295	0.256,0.463,0.775	0.915,0.703,1.0	-0.375
ENSMUSG00000006390	Elovl1	chr4	+	118430714	118430905	118431062	118431143	118430495	118430555	118431265	118431322	185,205,187	108,117,87	413,223,253	189,80,54	316	206	0.0323371824576	0.528,0.533,0.584	0.588,0.645,0.753	-0.114
ENSMUSG00000005907	Pex1	chr5	+	3629969	3630112	3630188	3630292	3627517	3627582	3631588	3631765	66,61,71	53,64,67	121,43,35	66,29,15	268	229	0.0323823611686	0.516,0.449,0.475	0.61,0.559,0.666	-0.132
ENSMUSG00000041319	Thoc6	chr17	-	23668975	23669110	23669195	23669306	23668796	23668886	23669390	23669453	621,711,622	737,808,683	1009,548,579	1117,376,326	236	260	0.0324384510801	0.481,0.492,0.501	0.499,0.616,0.662	-0.101
ENSMUSG00000023942	Slc29a1	chr17	-	45590256	45590338	45592178	45592261	45589922	45590125	45593331	45593432	36,59,48	95,91,104	53,20,30	161,70,118	208	207	0.032466933611	0.274,0.392,0.315	0.247,0.221,0.202	0.104
ENSMUSG00000001120	Pcbp3	chr10	-	76825859	76825992	76892556	76892656	76800759	76800914	76961747	76961788	72,78,88	127,130,119	75,19,35	153,92,85	225	258	0.032466933611	0.394,0.408,0.459	0.36,0.191,0.321	0.13
ENSMUSG00000064215	Ifi27	chr12	+	103437389	103437524	103437675	103437705	103436562	103436682	103439400	103439562	2,2,5	2,0,0	12,4,6	6,1,3	260	155	0.032466933611	0.373,1.0,1.0	0.544,0.705,0.544	0.193
ENSMUSG00000034343	Ube2f	chr1	+	91254262	91254393	91262266	91262296	91250336	91250437	91265217	91265283	66,60,62	21,24,23	114,30,37	59,35,25	256	155	0.032512770154	0.656,0.602,0.62	0.539,0.342,0.473	0.175
ENSMUSG00000024780	Cdc37l1	chr19	+	28995040	28995322	28999260	28999351	28990493	28990669	29006971	29007087	210,187,189	99,103,89	255,80,113	174,77,73	407	216	0.0327467074807	0.53,0.491,0.53	0.437,0.355,0.451	0.103
ENSMUSG00000028657	Ppt1	chr4	+	122854379	122854478	122855805	122855877	122853590	122853681	122857509	122859078	319,300,289	228,229,171	583,182,224	434,238,257	224	197	0.0332125969949	0.552,0.535,0.598	0.542,0.402,0.434	0.102
ENSMUSG00000024069	Slc30a6	chr17	+	74410333	74410428	74412273	74412322	74409352	74409388	74412606	74412726	103,88,83	31,36,33	175,61,59	34,10,17	220	174	0.0332125969949	0.724,0.659,0.665	0.803,0.828,0.733	-0.105
ENSMUSG00000037876	Jmjd1c	chr10	+	67216982	67217107	67218037	67218181	67215269	67215375	67218276	67218469	45,56,41	109,126,92	45,30,14	127,127,83	250	269	0.0334124794207	0.308,0.324,0.324	0.276,0.203,0.154	0.108
ENSMUSG00000020882	Cacnb1	chr11	-	98010626	98010646	98011342	98011497	98010295	98010376	98011865	98011942	3,13,3	11,15,18	16,7,9	10,7,8	280	145	0.0334234337554	0.124,0.31,0.079	0.453,0.341,0.368	-0.216
ENSMUSG00000021843	Ktn1	chr14	+	47710841	47710901	47712473	47712508	47708801	47708892	47714631	47714722	138,162,130	152,127,139	307,185,185	254,110,99	185	160	0.0337212495439	0.44,0.525,0.447	0.511,0.593,0.618	-0.103
ENSMUSG00000038456	Dennd2a	chr6	-	39483012	39483153	39485558	39485636	39480200	39480349	39487819	39487889	187,194,192	368,291,290	193,42,48	338,146,172	203	266	0.0337645442616	0.4,0.466,0.465	0.428,0.274,0.268	0.12
ENSMUSG00000024855	Pacs1	chr19	-	5138929	5139065	5141159	5141202	5136692	5136919	5141606	5141709	83,103,95	340,364,320	144,55,79	383,157,125	168	261	0.0340225037726	0.275,0.305,0.316	0.369,0.352,0.495	-0.107
ENSMUSG00000036403	Cep135	chr5	+	76636861	76637071	76638063	76638266	76634151	76634337	76638921	76639026	158,124,105	166,151,135	141,48,38	199,105,80	335	328	0.034085631211	0.482,0.446,0.432	0.41,0.309,0.317	0.108
ENSMUSG00000039069	Mtg2	chr2	+	180073139	180073233	180082085	180082233	180071793	180071886	180083344	180083460	148,150,122	187,231,171	230,151,120	297,97,89	219	273	0.0343079538275	0.497,0.447,0.471	0.491,0.66,0.627	-0.121
ENSMUSG00000028107	Tars2	chr3	-	95746032	95746170	95746534	95746697	95745784	95745862	95747438	95747656	243,276,262	221,280,241	358,107,133	357,215,228	288	263	0.0344801995122	0.501,0.474,0.498	0.478,0.312,0.348	0.112
ENSMUSG00000025217	Btrc	chr19	+	45423132	45423240	45456532	45456610	45363733	45363886	45502931	45503163	66,48,53	14,15,15	77,30,47	37,24,19	233	203	0.03455308151	0.804,0.736,0.755	0.645,0.521,0.683	0.149
ENSMUSG00000024789	Jak2	chr19	+	29271350	29271474	29275001	29275119	29262182	29262433	29276749	29276895	165,183,175	180,195,143	300,154,90	272,72,39	249	243	0.0345534518002	0.472,0.478,0.544	0.518,0.676,0.693	-0.131
ENSMUSG00000029414	Kntc1	chr5	+	123755673	123755794	123757798	123757914	123753822	123753997	123758442	123758521	53,73,44	63,78,46	45,28,27	68,45,88	246	241	0.0346842847236	0.452,0.478,0.484	0.393,0.379,0.231	0.137
ENSMUSG00000028107	Tars2	chr3	-	95750866	95750984	95751505	95751630	95750700	95750765	95753006	95753130	225,296,243	176,222,189	403,199,189	288,80,79	250	243	0.0348809629551	0.554,0.564,0.555	0.576,0.707,0.699	-0.103
ENSMUSG00000030452	Nipa2	chr7	-	55942979	55943036	55961451	55961572	55937571	55937662	55962199	55962476	125,138,172	79,94,97	354,58,94	95,35,31	246	182	0.0348809629551	0.539,0.521,0.567	0.734,0.551,0.692	-0.117
ENSMUSG00000040272	Accs	chr2	-	93840022	93840123	93841864	93841962	93839147	93839237	93842918	93842988	26,10,21	37,44,64	56,20,34	57,27,49	223	226	0.0350084402138	0.416,0.187,0.25	0.499,0.429,0.413	-0.163
ENSMUSG00000024789	Jak2	chr19	+	29288673	29288801	29291166	29291301	29287900	29288087	29294855	29294943	197,145,165	158,173,108	380,235,171	270,103,78	253	260	0.0351294554055	0.562,0.463,0.611	0.591,0.701,0.693	-0.116
ENSMUSG00000092544	Gm20422	chr8	-	69744191	69744252	69744460	69744587	69743183	69743610	69766641	69766679	8,14,12	17,25,13	7,4,2	21,16,19	252	186	0.0355698420857	0.258,0.292,0.405	0.197,0.156,0.072	0.177
ENSMUSG00000025702	March8	chr6	+	116392523	116392574	116401036	116401122	116376692	116376863	116403419	116403600	152,118,107	175,209,148	194,59,67	165,70,43	176	211	0.035660525838	0.51,0.404,0.464	0.585,0.503,0.651	-0.12
ENSMUSG00000068015	Lrch1	chr14	-	74835648	74835775	74857976	74858121	74826597	74826703	74947383	74947877	60,46,48	68,52,60	117,56,60	108,26,35	270	252	0.0359032606279	0.452,0.452,0.427	0.503,0.668,0.615	-0.152
ENSMUSG00000074519	Zfp971	chr2	+	178031254	178031381	178031589	178031650	178023378	178023381	178032800	178034022	81,76,66	19,10,9	76,35,15	8,0,1	252	186	0.0359738519158	0.759,0.849,0.844	0.875,1.0,0.917	-0.113
ENSMUSG00000042473	Tbc1d8b	chrX	+	139745207	139745291	139746350	139746407	139743355	139743421	139749947	139750045	20,27,22	6,13,12	45,9,13	39,12,15	209	182	0.0361162956503	0.744,0.644,0.615	0.501,0.395,0.43	0.226
ENSMUSG00000020700	Map3k3	chr11	+	106096990	106097112	106110743	106110784	106084612	106084933	106114183	106114283	61,65,62	25,35,27	71,58,59	23,8,15	247	166	0.0362591660206	0.621,0.555,0.607	0.675,0.83,0.726	-0.149
ENSMUSG00000028601	Echdc2	chr4	+	108172088	108172175	108173794	108173851	108169860	108169948	108173986	108174174	140,137,154	114,121,128	249,94,93	236,141,146	212	182	0.036334382648	0.513,0.493,0.508	0.475,0.364,0.354	0.107
ENSMUSG00000021111	Papola	chr12	+	105799650	105799824	105800683	105800750	105784715	105784914	105804926	105805008	1370,1441,1258	891,863,819	1903,1076,1179	1274,319,272	299	192	0.0363407052463	0.497,0.517,0.497	0.49,0.684,0.736	-0.133
ENSMUSG00000040473	Cfap69	chr5	-	5619166	5619215	5621919	5622043	5618947	5619069	5625749	5625927	13,11,11	3,2,2	33,10,19	3,0,0	249	174	0.0364305637898	0.752,0.794,0.794	0.885,1.0,1.0	-0.182
ENSMUSG00000021275	Tecpr2	chr12	+	110932616	110933632	110936275	110936459	110931399	110931732	110938190	110938364	44,63,59	69,41,42	111,56,91	58,36,25	1141	309	0.0371712022249	0.147,0.294,0.276	0.341,0.296,0.496	-0.139
ENSMUSG00000036529	Sbf1	chr15	-	89305162	89305261	89305343	89305472	89304880	89305085	89305543	89305657	208,167,146	150,156,122	133,68,61	187,61,100	254	224	0.0377199511414	0.55,0.486,0.513	0.385,0.496,0.35	0.106
ENSMUSG00000045975	C2cd2	chr16	-	97890013	97890118	97892189	97892309	97886087	97886210	97912605	97912704	67,61,40	41,49,44	77,25,39	88,45,63	245	230	0.0377379316212	0.605,0.539,0.46	0.451,0.343,0.368	0.147
ENSMUSG00000030034	Ino80b	chr6	-	83124306	83124425	83124584	83124777	83123993	83124163	83125010	83125431	295,356,293	303,383,410	488,282,463	531,193,193	318	244	0.0378797427661	0.428,0.416,0.354	0.414,0.529,0.648	-0.131
ENSMUSG00000097080	1700086O06Rik	chr18	-	38239572	38239751	38240838	38240953	38238404	38239189	38249713	38250198	43,61,57	12,12,13	66,18,18	30,12,7	240	304	0.0380477854371	0.819,0.866,0.847	0.736,0.655,0.765	0.125
ENSMUSG00000041530	Ago1	chr4	-	126461684	126461805	126463671	126463855	126460905	126461087	126468396	126468583	469,516,446	702,598,537	371,201,212	452,144,148	309	246	0.0381921576746	0.347,0.407,0.398	0.395,0.526,0.533	-0.101
ENSMUSG00000022827	Rabl3	chr16	+	37563668	37563766	37567319	37567391	37559994	37560109	37570387	37570426	12,10,12	64,65,66	29,13,8	99,16,22	223	197	0.0382786209793	0.142,0.12,0.138	0.206,0.418,0.243	-0.156
ENSMUSG00000037270	4932438A13Rik	chr3	+	37022969	37023032	37026230	37026343	37022383	37022474	37028039	37028255	9,10,17	55,62,75	13,1,1	67,46,70	188	238	0.0384058258	0.172,0.17,0.223	0.197,0.027,0.018	0.108
ENSMUSG00000022515	Anks3	chr16	-	4941898	4941987	4942210	4942294	4941414	4941797	4942692	4942778	172,140,142	102,134,112	309,119,105	305,133,149	209	214	0.0391562829297	0.633,0.517,0.565	0.509,0.478,0.419	0.103
ENSMUSG00000002395	Use1	chr8	+	71368549	71368562	71368849	71368877	71367958	71368111	71369131	71369303	83,108,111	159,161,194	189,55,64	235,70,56	138	153	0.0391562829297	0.367,0.427,0.388	0.471,0.466,0.559	-0.105
ENSMUSG00000028780	Sema3c	chr5	+	17655002	17655065	17662919	17663039	17653707	17653868	17670449	17670540	132,105,80	160,161,146	148,64,79	181,52,61	188	245	0.0394231335948	0.518,0.459,0.417	0.516,0.616,0.628	-0.122
ENSMUSG00000024247	Pkdcc	chr17	+	83221789	83221869	83222125	83222230	83220965	83221237	83223782	83223956	293,356,266	290,368,337	152,79,81	140,51,52	205	230	0.0396387272375	0.531,0.52,0.47	0.549,0.635,0.636	-0.1
ENSMUSG00000036686	Cc2d1a	chr8	-	84135757	84135816	84135886	84135960	84135604	84135656	84136738	84136855	55,48,64	58,76,54	83,20,40	115,91,83	199	184	0.0401665469852	0.467,0.369,0.523	0.4,0.169,0.308	0.161
ENSMUSG00000084885	3010001F23Rik	chrX	+	152369841	152370022	152385644	152385752	152369027	152369116	152416290	152416698	13,15,16	0,0,0	28,11,11	4,0,2	306	233	0.0401754067632	1.0,1.0,1.0	0.842,1.0,0.807	0.117
ENSMUSG00000040447	Spns2	chr11	-	72454053	72454217	72454299	72454398	72453553	72453600	72456302	72456368	38,21,24	34,24,23	115,39,35	67,23,13	224	289	0.0403289837892	0.59,0.53,0.574	0.689,0.686,0.776	-0.152
ENSMUSG00000025586	Cpeb1	chr7	-	81361585	81361809	81372011	81372200	81359728	81359981	81436202	81436377	35,35,29	47,64,36	78,44,26	144,135,91	314	349	0.040496295822	0.453,0.378,0.472	0.376,0.266,0.241	0.14
ENSMUSG00000014349	Ube2z	chr11	-	96055837	96055950	96060936	96061124	96051733	96051824	96062994	96063067	1044,1033,996	731,816,686	1387,722,701	1023,267,269	313	238	0.0405122119725	0.521,0.49,0.525	0.508,0.673,0.665	-0.103
ENSMUSG00000035247	Hectd1	chr12	-	51794738	51794877	51797836	51798011	51794413	51794584	51798653	51798768	213,287,235	306,311,276	291,177,167	310,147,96	300	264	0.0405879508645	0.38,0.448,0.428	0.452,0.514,0.605	-0.105
ENSMUSG00000056832	Ttc26	chr6	+	38387596	38387711	38389981	38390031	38385432	38385525	38391418	38391564	74,70,67	31,46,43	104,49,54	36,18,13	240	175	0.0405879508645	0.635,0.526,0.532	0.678,0.665,0.752	-0.134
ENSMUSG00000025232	Hexa	chr9	+	59555338	59555404	59556871	59556918	59554132	59554225	59557287	59557398	120,114,101	67,70,64	217,70,91	183,79,72	191	172	0.0408008844479	0.617,0.595,0.587	0.516,0.444,0.532	0.102
ENSMUSG00000045751	Mms22l	chr4	+	24508404	24508518	24517059	24517236	24507313	24507444	24521240	24521303	117,146,155	120,99,137	154,44,52	154,76,88	239	302	0.040878270688	0.552,0.651,0.588	0.558,0.422,0.427	0.128
ENSMUSG00000023923	Tbc1d5	chr17	-	50984604	50984674	51025073	51025204	50968189	50968298	51143358	51143421	76,77,68	47,41,56	64,26,33	57,38,40	256	195	0.040878270688	0.552,0.589,0.481	0.461,0.343,0.386	0.144
ENSMUSG00000020170	Frs2	chr10	-	117085031	117085123	117099942	117099967	117081021	117081113	117100625	117100668	18,32,24	89,99,77	25,9,8	133,84,56	150	217	0.0411842479824	0.226,0.319,0.311	0.214,0.134,0.171	0.112
ENSMUSG00000019467	Arhgef25	chr10	-	127185082	127185172	127185286	127185356	127184886	127184979	127185574	127185678	134,154,172	146,162,129	221,64,74	247,109,129	195	215	0.0412160462789	0.503,0.512,0.595	0.497,0.393,0.387	0.111
ENSMUSG00000026575	Nme7	chr1	+	164328292	164328400	164332611	164332778	164312855	164312938	164340728	164340839	205,187,211	313,341,311	304,143,82	672,257,315	233	292	0.0412903394603	0.451,0.407,0.46	0.362,0.411,0.246	0.1
ENSMUSG00000013160	Atp6v0d1	chr8	-	105529173	105529253	105539320	105539492	105525623	105525701	105565782	105566047	613,593,644	572,575,487	1103,318,277	922,524,599	297	205	0.0414134340282	0.425,0.416,0.477	0.452,0.295,0.242	0.11
ENSMUSG00000029389	Ddx55	chr5	+	124556756	124556848	124556961	124557024	124554670	124554757	124558021	124558171	64,65,62	64,72,52	134,56,78	97,34,41	217	188	0.0415808643392	0.464,0.439,0.508	0.545,0.588,0.622	-0.115
ENSMUSG00000042700	Sipa1l1	chr12	+	82311348	82311409	82340661	82342499	82234462	82234528	82357232	82357363	62,44,54	316,331,260	38,20,23	335,205,194	186	1963	0.0418826905721	0.674,0.584,0.687	0.545,0.507,0.556	0.112
ENSMUSG00000045975	C2cd2	chr16	-	97892189	97892309	97912605	97912704	97890013	97890118	97922054	97922633	71,62,59	60,59,46	85,28,39	92,53,64	224	245	0.0426849354984	0.564,0.535,0.584	0.503,0.366,0.4	0.138
ENSMUSG00000044060	A830010M20Rik	chr5	+	107491478	107491581	107495870	107496053	107490662	107490751	107496735	107496873	11,5,12	14,13,6	8,3,4	32,15,12	228	308	0.0426849354984	0.515,0.342,0.73	0.252,0.213,0.31	0.271
ENSMUSG00000029049	Morn1	chr4	+	155089485	155089584	155090882	155090993	155087420	155087492	155092268	155092359	22,27,29	35,32,39	73,31,36	30,30,31	224	236	0.0426849354984	0.398,0.471,0.439	0.719,0.521,0.55	-0.161
ENSMUSG00000021639	Gtf2h2	chr13	-	100486070	100486125	100486473	100486524	100482937	100483043	100488848	100488935	149,127,125	148,158,145	257,57,47	286,155,141	176	180	0.0427811313504	0.507,0.451,0.469	0.479,0.273,0.254	0.14
ENSMUSG00000035469	Rcbtb1	chr14	+	59205624	59205722	59206803	59206930	59201502	59201584	59209927	59210067	25,17,21	5,14,11	31,15,12	5,0,4	223	252	0.0430079386116	0.85,0.578,0.683	0.875,1.0,0.772	-0.179
ENSMUSG00000028580	Pum1	chr4	+	130668924	130669298	130701041	130701110	130663385	130663467	130718153	130718262	401,414,336	215,216,198	475,350,560	231,134,132	499	194	0.0437029737109	0.42,0.427,0.397	0.444,0.504,0.623	-0.109
ENSMUSG00000052752	Traf7	chr17	-	24514124	24514217	24516504	24516599	24513898	24513932	24518741	24518799	245,234,220	570,613,582	265,171,162	696,210,179	220	218	0.0450298252365	0.299,0.274,0.272	0.274,0.447,0.473	-0.116
ENSMUSG00000038623	Tm6sf1	chr7	+	81868640	81868744	81870696	81870779	81865246	81865344	81871368	81871490	24,12,17	4,11,12	4,6,5	15,7,6	229	208	0.0452629799607	0.845,0.498,0.563	0.195,0.438,0.431	0.281
ENSMUSG00000021156	Zmynd11	chr13	-	9720772	9720932	9735331	9735466	9710145	9710307	9764727	9764956	159,187,186	507,606,415	268,145,186	782,209,237	260	285	0.0454271122219	0.256,0.253,0.329	0.273,0.432,0.462	-0.11
ENSMUSG00000041189	Chrnb1	chr11	-	69794149	69794259	69794968	69795013	69793883	69793992	69795821	69795905	2,7,6	34,29,22	5,2,1	68,36,44	170	235	0.0455099228594	0.075,0.25,0.274	0.092,0.071,0.03	0.135
ENSMUSG00000051786	Tubgcp6	chr15	-	89116044	89116255	89120509	89120673	89111115	89111289	89122076	89122886	112,121,91	73,68,50	100,83,112	66,18,19	289	336	0.0459955658843	0.641,0.674,0.679	0.638,0.843,0.873	-0.12
ENSMUSG00000048677	Tpcn2	chr7	-	145255450	145255533	145256513	145256596	145254057	145254698	145256729	145256811	26,41,26	42,48,37	55,22,15	116,57,40	208	208	0.046012380248	0.382,0.461,0.413	0.322,0.278,0.273	0.128
ENSMUSG00000027806	Tsc22d2	chr3	+	58428227	58428299	58437316	58437475	58417483	58417613	58459330	58459382	71,76,77	62,54,41	82,37,40	101,40,39	197	284	0.0460699712986	0.623,0.67,0.73	0.539,0.571,0.597	0.105
ENSMUSG00000036792	Mbd5	chr2	+	49274562	49274774	49298655	49298729	49272040	49273057	49313649	49313725	35,31,36	31,25,19	42,8,26	47,33,31	337	199	0.0461407465855	0.4,0.423,0.528	0.345,0.125,0.331	0.183
ENSMUSG00000054484	Tmem62	chr2	+	120990330	120990486	120993477	120993637	120986835	120986958	120996405	120996519	16,19,22	24,41,30	26,16,13	11,15,13	281	285	0.0461741624587	0.403,0.32,0.427	0.706,0.52,0.504	-0.193
ENSMUSG00000036054	Sugp2	chr8	+	70260468	70260589	70261230	70261317	70259751	70259819	70262870	70263105	170,228,206	79,98,98	316,196,247	166,33,39	246	212	0.0463950995688	0.65,0.667,0.644	0.621,0.837,0.845	-0.114
ENSMUSG00000028549	Itgb3bp	chr4	-	99769493	99769541	99780761	99780821	99765901	99767576	99781876	99781970	172,207,181	162,147,169	535,133,117	312,98,43	185	173	0.046449007092	0.498,0.568,0.5	0.616,0.559,0.718	-0.109
ENSMUSG00000064158	Izumo1	chr7	+	45624661	45624682	45624928	45625009	45624134	45624221	45625121	45625222	0,0,0	7,7,1	4,0,1	6,5,6	146	206	0.0465202645982	0.0,0.0,0.0	0.485,0.0,0.19	-0.225
ENSMUSG00000026737	Pip4k2a	chr2	-	18889051	18889204	18906228	18906325	18872283	18872430	18908054	18908152	177,156,132	166,128,142	242,78,57	258,127,102	222	278	0.0470746035005	0.572,0.604,0.538	0.54,0.435,0.412	0.109
ENSMUSG00000061911	Myt1l	chr12	+	29784250	29784313	29811372	29811734	29783854	29783888	29826865	29827831	17,18,12	124,144,87	42,26,19	168,128,87	188	487	0.0474244303251	0.262,0.245,0.263	0.393,0.345,0.361	-0.11
ENSMUSG00000022359	Wdyhv1	chr15	+	58152596	58152745	58153579	58153704	58150605	58150656	58157901	58158652	90,84,79	112,130,107	248,134,118	287,94,108	274	250	0.0477299492233	0.423,0.371,0.403	0.441,0.565,0.499	-0.103
ENSMUSG00000053332	Gas5	chr1	+	161036207	161036579	161036819	161036852	161035982	161036014	161037123	161037164	109,122,105	35,40,39	307,174,214	107,19,18	497	158	0.0477356056982	0.498,0.492,0.461	0.477,0.744,0.791	-0.187
ENSMUSG00000037685	Atp8a1	chr5	-	67702979	67703044	67705905	67706044	67682141	67682930	67729791	67729931	40,43,31	17,29,19	40,33,36	16,6,8	264	190	0.0483333527591	0.629,0.516,0.54	0.643,0.798,0.764	-0.173
ENSMUSG00000022996	Wnt10b	chr15	-	98774123	98774497	98776517	98776780	98772199	98772934	98776889	98777003	33,25,30	45,57,61	157,74,82	115,101,100	388	499	0.0483333527591	0.485,0.361,0.387	0.637,0.485,0.513	-0.134
ENSMUSG00000032579	Hemk1	chr9	-	107331444	107331579	107336178	107336272	107331090	107331155	107336571	107336663	38,39,29	52,38,35	79,45,43	66,29,23	219	260	0.0486249757037	0.465,0.549,0.496	0.587,0.648,0.689	-0.138
ENSMUSG00000028207	Asph	chr4	-	9602468	9602501	9604515	9604629	9601306	9601363	9635900	9635969	11,11,3	6,9,5	3,4,1	12,11,1	239	158	0.0488180320149	0.548,0.447,0.284	0.142,0.194,0.398	0.182
ENSMUSG00000071037	Camkmt	chr17	+	85431470	85431545	85439526	85439590	85402425	85402492	85452195	85452327	80,78,66	71,69,82	95,49,49	131,68,91	200	189	0.0488180320149	0.516,0.517,0.432	0.407,0.405,0.337	0.105
ENSMUSG00000029122	Evc	chr5	-	37301557	37301651	37303184	37303311	37300811	37300923	37307212	37307324	142,172,110	139,157,139	219,78,75	240,140,175	252	219	0.0490584703409	0.47,0.488,0.407	0.442,0.326,0.271	0.109
ENSMUSG00000055897	Ppp4r1l-ps	chr2	-	173589787	173590796	173592116	173592221	173589504	173589674	173592801	173593014	39,18,41	39,41,45	39,11,15	82,36,40	230	1134	0.0490883884468	0.831,0.684,0.818	0.701,0.601,0.649	0.127
ENSMUSG00000035314	Gdpd5	chr7	+	99387103	99387188	99410408	99410491	99381413	99382208	99424052	99424229	33,40,30	24,24,38	43,21,22	49,44,48	210	208	0.0493834100896	0.577,0.623,0.439	0.465,0.321,0.312	0.18
ENSMUSG00000002250	Ppard	chr17	+	28237011	28237095	28286260	28286467	28232806	28232864	28295340	28295495	36,47,26	92,122,94	87,43,47	168,80,78	209	332	0.0499084784422	0.383,0.38,0.305	0.451,0.461,0.489	-0.111
