# Supplementary material for: An Alternative Splicing Program for Mouse Craniofacial Development
Source: Front Physiol. 2020 Sep 4;11:1099. doi: 10.3389/fphys.2020.01099 (PMC7498679; doi:10.3389/fphys.2020.01099)
Supplement: Supplementary file 12 [file Data_Sheet_1.zip › Filtered rMATS results/MXE/E12.5_Mes_MXP_vs_MNP_MXE_filtered_output.txt]

GeneID	geneSymbol	chr	strand	1stExonStart_0base	1stExonEnd	2stExonStart_0base	2stExonEnd	upstreamES	upstreamEE	downstreamES	downstreamEE	IC_SAMPLE_1	SC_SAMPLE_1	IC_SAMPLE_2	SC_SAMPLE_2	IncFormLen	SkipFormLen	FDR	IncLevel1	IncLevel2	DeltaPSI
ENSMUSG00000063524	Eno1	chr4	+	150241766	150241825	150242121	150242180	150241044	150241140	150244004	150244074	0,0,0	4,2,8	4,13,10	9,6,6	184	184	9.78589260551e-06	0.0,0.0,0.0	0.308,0.684,0.625	-0.539
ENSMUSG00000026950	Neb	chr2	-	52161370	52161475	52162067	52162172	52160655	52160748	52162904	52163009	13,9,11	0,0,0	3,8,15	2,6,3	230	230	0.000971433738051	1.0,1.0,1.0	0.6,0.571,0.833	0.332
ENSMUSG00000034413	Neurl1b	chr17	+	26431786	26432332	26438666	26439359	26414828	26414995	26441077	26441203	0,0,0	10,11,5	5,2,2	3,13,4	671	818	0.00234510490853	0.0,0.0,0.0	0.67,0.158,0.379	-0.402
ENSMUSG00000074656	Eif2s2	chr2	-	154877670	154877819	154878469	154878564	154873548	154873634	154884310	154884446	10,8,11	3,2,8	15,18,10	1,0,0	220	274	0.00263181032467	0.806,0.833,0.631	0.949,1.0,1.0	-0.226
ENSMUSG00000008489	Elavl2	chr4	-	91254140	91254179	91260760	91260986	91253239	91253567	91263991	91264145	47,38,44	0,0,0	32,27,14	9,0,2	351	164	0.00477494033588	1.0,1.0,1.0	0.624,1.0,0.766	0.203
ENSMUSG00000048758	Rpl29	chr9	+	106429969	106430014	106430307	106430372	106429453	106429576	106431068	106431568	261,261,280	270,242,293	197,187,185	331,322,296	170	190	0.00477494033588	0.519,0.547,0.516	0.399,0.394,0.411	0.126
ENSMUSG00000024505	Dtwd2	chr18	-	49729169	49729326	49733070	49733161	49728368	49728459	49733979	49734106	5,0,3	4,13,3	0,0,0	4,10,10	216	282	0.0165461086311	0.62,0.0,0.566	0.0,0.0,0.0	0.395
ENSMUSG00000026014	Raph1	chr1	-	60510416	60510491	60518979	60519060	60503517	60503595	60525591	60526100	8,6,9	5,4,6	0,2,2	8,8,6	206	200	0.0167459837522	0.608,0.593,0.593	0.0,0.195,0.244	0.452
ENSMUSG00000035778	Ggta1	chr2	-	35414218	35414284	35416471	35416507	35413325	35413427	35423231	35423412	1,5,3	17,8,3	0,1,0	15,18,9	161	191	0.0175107176083	0.065,0.426,0.543	0.0,0.062,0.0	0.324
ENSMUSG00000030126	Tmcc1	chr6	-	116133766	116134457	116138194	116138250	116024801	116024937	116193257	116193486	9,7,12	8,8,8	26,20,16	4,1,4	181	816	0.0175107176083	0.835,0.798,0.871	0.967,0.989,0.947	-0.133
ENSMUSG00000045576	St7l	chr3	+	104880923	104880963	104887605	104887640	104874826	104874942	104889285	104889372	3,8,7	6,2,4	17,6,5	0,1,1	165	160	0.0235095630632	0.327,0.795,0.629	1.0,0.853,0.829	-0.31
ENSMUSG00000030663	1110004F10Rik	chr7	+	116093024	116093256	116097761	116097953	116088273	116088414	116099439	116099523	2,1,2	50,25,31	5,15,6	38,46,28	357	317	0.0339563351524	0.034,0.034,0.054	0.105,0.225,0.16	-0.123
