# Supplementary material for: An Alternative Splicing Program for Mouse Craniofacial Development
Source: Front Physiol. 2020 Sep 4;11:1099. doi: 10.3389/fphys.2020.01099 (PMC7498679; doi:10.3389/fphys.2020.01099)
Supplement: Supplementary file 12 [file Data_Sheet_1.zip › Filtered rMATS results/RI/E12.5_MNP_Ect_vs_Mes_RI_filtered_output.txt]

GeneID	geneSymbol	chr	strand	riExonStart_0base	riExonEnd	upstreamES	upstreamEE	downstreamES	downstreamEE	IC_SAMPLE_1	SC_SAMPLE_1	IC_SAMPLE_2	SC_SAMPLE_2	IncFormLen	SkipFormLen	FDR	IncLevel1	IncLevel2	DeltaPSI
ENSMUSG00000038013	Wipf2	chr11	+	98890699	98891612	98890699	98890832	98891495	98891612	48,42,65	29,31,20	2,0,0	33,18,10	788	125	0.0	0.208,0.177,0.34	0.01,0.0,0.0	0.238
ENSMUSG00000027993	Trim2	chr3	-	84190512	84192261	84190512	84191236	84192080	84192261	57,51,31	35,30,16	0,0,0	148,92,32	969	125	0.0	0.174,0.18,0.2	0.0,0.0,0.0	0.185
ENSMUSG00000004630	Pcp2	chr8	-	3623376	3624632	3623376	3623558	3624507	3624632	164,150,138	0,0,0	95,87,96	15,35,18	1074	125	0.0	1.0,1.0,1.0	0.424,0.224,0.383	0.656
ENSMUSG00000038335	Tsr1	chr11	+	74907823	74908120	74907823	74907964	74908045	74908120	228,347,288	324,374,249	879,1002,669	332,268,191	206	125	0.0	0.299,0.36,0.412	0.616,0.694,0.68	-0.306
ENSMUSG00000015093	Clic3	chr2	+	25458303	25458776	25458303	25458479	25458564	25458776	3,3,6	34,30,22	12,13,1	0,0,0	210	125	0.0	0.05,0.056,0.14	1.0,1.0,1.0	-0.918
ENSMUSG00000015093	Clic3	chr2	+	25457660	25457974	25457660	25457770	25457848	25457974	2,1,4	36,32,32	5,13,4	0,0,0	203	125	0.0	0.033,0.019,0.071	1.0,1.0,1.0	-0.959
ENSMUSG00000053553	3110082I17Rik	chr5	-	139359738	139361388	139359738	139360730	139361306	139361388	84,65,101	105,128,74	2,1,2	124,85,72	701	125	0.0	0.125,0.083,0.196	0.003,0.002,0.005	0.131
ENSMUSG00000041954	Tnfrsf18	chr4	+	156027961	156028423	156027961	156028049	156028220	156028423	17,13,16	4,11,7	75,34,19	0,0,0	296	125	1.13834411982e-11	0.642,0.333,0.491	1.0,1.0,1.0	-0.511
ENSMUSG00000053754	Chd8	chr14	-	52201630	52202617	52201630	52201747	52202503	52202617	6,6,5	32,39,35	17,9,20	18,9,13	881	125	1.74970384638e-07	0.026,0.021,0.02	0.118,0.124,0.179	-0.118
ENSMUSG00000013483	Card14	chr11	+	119338234	119338935	119338234	119338472	119338871	119338935	1,2,5	17,24,13	2,2,2	0,0,0	524	125	1.78355015892e-07	0.014,0.019,0.084	1.0,1.0,1.0	-0.961
ENSMUSG00000024013	Fgd2	chr17	+	29373217	29373414	29373217	29373297	29373383	29373414	165,178,106	116,114,91	2,1,0	10,10,4	211	125	2.07470076113e-07	0.457,0.481,0.408	0.106,0.056,0.0	0.395
ENSMUSG00000042289	Hsd3b7	chr7	+	127802235	127803802	127802235	127802398	127802785	127803802	15,9,11	37,37,14	60,37,52	35,25,33	512	125	1.19443699376e-06	0.09,0.056,0.161	0.295,0.265,0.278	-0.177
ENSMUSG00000026199	Ankzf1	chr1	+	75197643	75198376	75197643	75198124	75198264	75198376	50,44,76	165,141,152	109,102,119	143,136,128	265	125	1.8056921163e-06	0.125,0.128,0.191	0.264,0.261,0.305	-0.129
ENSMUSG00000022562	Oplah	chr15	-	76296602	76297018	76296602	76296781	76296920	76297018	0,2,0	16,24,13	31,13,31	83,56,80	264	125	6.46882463225e-06	0.0,0.038,0.0	0.15,0.099,0.155	-0.122
ENSMUSG00000042289	Hsd3b7	chr7	+	127801833	127802113	127801833	127801942	127802013	127802113	5,2,2	41,31,20	25,13,24	41,39,26	196	125	1.49612028132e-05	0.072,0.04,0.06	0.28,0.175,0.371	-0.218
ENSMUSG00000029868	Trpv6	chr6	-	41625134	41625571	41625134	41625347	41625424	41625571	2,4,0	3,1,5	10,7,3	1,0,0	202	125	1.51929146646e-05	0.292,0.712,0.0	0.861,1.0,1.0	-0.619
ENSMUSG00000029149	Krtcap3	chr5	+	31252191	31252571	31252191	31252251	31252364	31252571	61,67,53	107,91,99	69,30,28	12,16,15	238	125	2.76727361921e-05	0.23,0.279,0.219	0.751,0.496,0.495	-0.338
ENSMUSG00000073889	Il11ra1	chr4	+	41763824	41765121	41763824	41763885	41765006	41765121	4,1,1	0,0,0	20,6,4	8,15,10	1246	125	8.06647833923e-05	1.0,1.0,1.0	0.201,0.039,0.039	0.907
ENSMUSG00000073758	Sh3d21	chr4	-	126152023	126152258	126152023	126152118	126152205	126152258	0,0,2	19,17,6	21,18,19	60,49,58	212	125	0.000121994581875	0.0,0.0,0.164	0.171,0.178,0.162	-0.116
ENSMUSG00000054517	Trim65	chr11	-	116127437	116127931	116127437	116127615	116127697	116127931	1,4,0	8,7,10	16,16,3	6,11,1	207	125	0.000165820718265	0.07,0.257,0.0	0.617,0.468,0.644	-0.467
ENSMUSG00000022550	Adck5	chr15	+	76593937	76594447	76593937	76594051	76594363	76594447	4,13,8	1,0,0	7,8,17	1,4,5	437	125	0.00124480916545	0.534,1.0,1.0	0.667,0.364,0.493	0.337
ENSMUSG00000003271	Sult2b1	chr7	-	45742053	45742483	45742053	45742196	45742310	45742483	7,10,14	0,0,1	0,7,4	1,1,5	239	125	0.00154039415954	1.0,1.0,0.88	0.0,0.785,0.295	0.6
ENSMUSG00000034059	Ypel4	chr2	+	84737063	84737528	84737063	84737107	84737419	84737528	44,13,23	1,0,3	46,37,27	14,9,13	437	125	0.00213245567828	0.926,1.0,0.687	0.484,0.54,0.373	0.405
ENSMUSG00000024170	Telo2	chr17	-	25101639	25103771	25101639	25101704	25103579	25103771	3,1,5	0,0,0	14,5,10	2,2,0	2000	125	0.00350581475985	1.0,1.0,1.0	0.304,0.135,1.0	0.52
ENSMUSG00000028041	Adam15	chr3	-	89347151	89347485	89347151	89347228	89347406	89347485	47,21,46	36,51,43	25,19,23	85,68,58	303	125	0.0038813810305	0.35,0.145,0.306	0.108,0.103,0.141	0.15
ENSMUSG00000019518	Ap4m1	chr5	+	138172348	138172893	138172348	138172479	138172786	138172893	4,3,1	0,0,1	8,8,1	6,6,3	432	125	0.00408673538478	1.0,1.0,0.224	0.278,0.278,0.088	0.527
ENSMUSG00000066900	Suds3	chr5	-	117094909	117099538	117094909	117094994	117099476	117099538	27,13,16	0,1,0	24,20,14	0,5,1	4607	125	0.00408673538478	1.0,0.261,1.0	1.0,0.098,0.275	0.296
ENSMUSG00000029471	Camkk2	chr5	-	122763773	122764302	122763773	122763953	122764259	122764302	17,18,18	0,0,0	55,38,53	2,5,1	431	125	0.00441572301719	1.0,1.0,1.0	0.889,0.688,0.939	0.161
ENSMUSG00000014778	Fhod1	chr8	-	105331641	105332192	105331641	105331824	105332036	105332192	21,10,5	0,6,9	18,17,9	92,84,81	337	125	0.00624546129332	1.0,0.382,0.171	0.068,0.07,0.04	0.458
ENSMUSG00000030815	Phkg2	chr7	+	127577534	127578029	127577534	127577646	127577974	127578029	8,0,2	7,6,5	0,0,0	8,4,6	453	125	0.00641195384433	0.24,0.0,0.099	0.0,0.0,0.0	0.113
ENSMUSG00000053332	Gas5	chr1	+	161036819	161037164	161036819	161036852	161037123	161037164	312,172,266	96,94,82	287,247,276	57,53,51	396	125	0.0106976939324	0.506,0.366,0.506	0.614,0.595,0.631	-0.154
ENSMUSG00000002948	Map2k7	chr8	+	4245694	4247897	4245694	4245825	4247656	4247897	0,14,2	3,2,1	0,0,2	6,7,7	1956	125	0.0123371660823	0.0,0.309,0.113	0.0,0.0,0.018	0.135
ENSMUSG00000022503	Nubp1	chr16	+	10419652	10421128	10419652	10419685	10420973	10421128	233,265,195	7,10,6	789,749,807	9,9,7	1413	125	0.0131392498614	0.746,0.701,0.742	0.886,0.88,0.911	-0.163
ENSMUSG00000053332	Gas5	chr1	+	161035982	161037315	161035982	161036014	161036819	161037315	221,95,131	16,6,12	174,156,156	3,3,6	930	125	0.0131392498614	0.65,0.68,0.595	0.886,0.875,0.778	-0.205
ENSMUSG00000042289	Hsd3b7	chr7	+	127801074	127801616	127801074	127801246	127801460	127801616	16,5,8	12,17,19	71,35,49	21,33,16	339	125	0.0146890245955	0.33,0.098,0.134	0.555,0.281,0.53	-0.268
ENSMUSG00000038812	Trmt112	chr19	+	6910583	6911028	6910583	6910673	6910751	6911028	5,16,10	16,11,8	4,5,2	23,24,11	203	125	0.0166608253359	0.161,0.472,0.435	0.097,0.114,0.101	0.252
ENSMUSG00000031340	Gabre	chrX	-	72264518	72264739	72264518	72264608	72264704	72264739	0,2,3	2,2,0	10,5,4	0,0,0	221	125	0.0248365106626	0.0,0.361,1.0	1.0,1.0,1.0	-0.546
ENSMUSG00000023764	Sfi1	chr11	-	3133071	3135542	3133071	3133207	3135282	3135542	129,79,115	1,0,0	154,111,97	2,3,1	2200	125	0.0262943216696	0.88,1.0,1.0	0.814,0.678,0.846	0.181
ENSMUSG00000001520	Nrip2	chr6	+	128404934	128406572	128404934	128405084	128406489	128406572	79,79,99	2,0,3	134,105,69	11,7,5	1530	125	0.0376907048945	0.763,1.0,0.729	0.499,0.551,0.53	0.304
