# Supplementary material for: An Alternative Splicing Program for Mouse Craniofacial Development
Source: Front Physiol. 2020 Sep 4;11:1099. doi: 10.3389/fphys.2020.01099 (PMC7498679; doi:10.3389/fphys.2020.01099)
Supplement: Supplementary file 12 [file Data_Sheet_1.zip › Filtered rMATS results/RI/E12.5_MXP_Ect_vs_Mes_RI_filtered_output.txt]

GeneID	geneSymbol	chr	strand	riExonStart_0base	riExonEnd	upstreamES	upstreamEE	downstreamES	downstreamEE	IC_SAMPLE_1	SC_SAMPLE_1	IC_SAMPLE_2	SC_SAMPLE_2	IncFormLen	SkipFormLen	FDR	IncLevel1	IncLevel2	DeltaPSI
ENSMUSG00000038013	Wipf2	chr11	+	98890699	98891612	98890699	98890832	98891495	98891612	35,61,61	31,35,34	0,0,0	31,19,16	788	125	0.0	0.152,0.217,0.222	0.0,0.0,0.0	0.197
ENSMUSG00000017760	Ctsa	chr2	+	164834029	164834431	164834029	164834208	164834319	164834431	67,36,65	202,249,223	8,10,3	407,311,383	236	125	0.0	0.149,0.071,0.134	0.01,0.017,0.004	0.108
ENSMUSG00000017760	Ctsa	chr2	+	164834697	164834924	164834697	164834748	164834837	164834924	46,57,71	220,273,244	12,11,12	439,369,383	214	125	0.0	0.109,0.109,0.145	0.016,0.017,0.018	0.104
ENSMUSG00000038335	Tsr1	chr11	+	74907823	74908120	74907823	74907964	74908045	74908120	333,336,352	297,323,291	937,979,796	245,236,268	206	125	0.0	0.405,0.387,0.423	0.699,0.716,0.643	-0.281
ENSMUSG00000015093	Clic3	chr2	+	25458303	25458776	25458303	25458479	25458564	25458776	10,2,5	28,11,13	15,3,2	0,0,0	210	125	4.50847692512e-13	0.175,0.098,0.186	1.0,1.0,1.0	-0.847
ENSMUSG00000029149	Krtcap3	chr5	+	31252191	31252571	31252191	31252251	31252364	31252571	40,49,61	86,56,54	30,47,55	7,5,7	238	125	6.36490860017e-12	0.196,0.315,0.372	0.692,0.832,0.805	-0.482
ENSMUSG00000042286	Stab1	chr14	-	31142957	31143267	31142957	31143014	31143117	31143267	2,7,2	0,0,0	5,0,7	28,28,27	228	125	1.55940260704e-11	1.0,1.0,1.0	0.089,0.0,0.124	0.929
ENSMUSG00000041954	Tnfrsf18	chr4	+	156027961	156028423	156027961	156028049	156028220	156028423	15,8,18	6,12,7	37,20,18	0,0,0	296	125	6.2066018991e-11	0.514,0.22,0.521	1.0,1.0,1.0	-0.582
ENSMUSG00000029290	Zfp326	chr5	+	105886316	105888839	105886316	105886428	105888700	105888839	19,9,15	0,0,0	12,3,14	5,1,1	2397	125	8.35166935609e-11	1.0,1.0,1.0	0.111,0.135,0.422	0.777
ENSMUSG00000014778	Fhod1	chr8	-	105331641	105332192	105331641	105331824	105332036	105332192	6,15,17	6,4,2	11,9,6	115,125,93	337	125	2.44780240522e-10	0.271,0.582,0.759	0.034,0.026,0.023	0.51
ENSMUSG00000030032	Wdr54	chr6	-	83153516	83154975	83153516	83153617	83154921	83154975	8,5,3	0,0,0	7,6,5	4,4,2	1429	125	3.09997569281e-10	1.0,1.0,1.0	0.133,0.116,0.179	0.857
ENSMUSG00000015093	Clic3	chr2	+	25457660	25457974	25457660	25457770	25457848	25457974	3,6,5	26,23,13	2,6,2	0,0,0	203	125	7.89635553023e-10	0.066,0.138,0.191	1.0,1.0,1.0	-0.868
ENSMUSG00000024013	Fgd2	chr17	+	29373217	29373414	29373217	29373297	29373383	29373414	199,203,173	118,130,113	1,0,2	9,9,7	211	125	1.68390580252e-08	0.5,0.481,0.476	0.062,0.0,0.145	0.417
ENSMUSG00000043243	Fam129c	chr8	+	71602098	71602488	71602098	71602266	71602372	71602488	9,11,22	1,1,1	2,4,1	13,2,10	231	125	7.17057979161e-08	0.83,0.856,0.923	0.077,0.52,0.051	0.654
ENSMUSG00000004933	Matk	chr10	+	81261630	81262534	81261630	81262156	81262447	81262534	37,40,46	6,4,4	13,9,15	9,10,17	416	125	8.68644839391e-08	0.649,0.75,0.776	0.303,0.213,0.21	0.483
ENSMUSG00000020486	Sept4	chr11	+	87589655	87590055	87589655	87589818	87590008	87590055	2,6,3	0,0,0	7,14,22	4,3,9	315	125	9.46328245769e-07	1.0,1.0,1.0	0.41,0.649,0.492	0.483
ENSMUSG00000028845	Tekt2	chr4	-	126324229	126324719	126324229	126324435	126324593	126324719	6,7,4	8,18,19	0,1,1	48,56,45	283	125	1.29580408426e-06	0.249,0.147,0.085	0.0,0.008,0.01	0.154
ENSMUSG00000004630	Pcp2	chr8	-	3623376	3624632	3623376	3623558	3624507	3624632	161,150,157	0,0,0	94,67,116	0,12,11	1074	125	3.58424405156e-06	1.0,1.0,1.0	1.0,0.394,0.551	0.352
ENSMUSG00000035228	Ccdc106	chr7	+	5059495	5060785	5059495	5059705	5060206	5060785	148,138,116	77,87,54	108,90,116	112,109,140	626	125	4.69930126968e-06	0.277,0.241,0.3	0.161,0.142,0.142	0.124
ENSMUSG00000042286	Stab1	chr14	-	31139743	31140267	31139743	31139848	31139925	31140267	3,5,1	4,0,0	0,0,0	67,80,120	202	125	5.16439322857e-06	0.317,1.0,1.0	0.0,0.0,0.0	0.772
ENSMUSG00000034059	Ypel4	chr2	+	84737063	84737528	84737063	84737107	84737419	84737528	35,42,27	1,3,0	41,26,35	14,7,14	437	125	8.70797340069e-06	0.909,0.8,1.0	0.456,0.515,0.417	0.44
ENSMUSG00000041774	Ydjc	chr16	+	17146966	17147392	17146966	17147146	17147232	17147392	11,19,26	53,34,71	0,2,3	35,20,35	211	125	1.52488849663e-05	0.109,0.249,0.178	0.0,0.056,0.048	0.144
ENSMUSG00000014873	Surf2	chr2	+	26917427	26919055	26917427	26917531	26918864	26919055	64,35,46	5,3,6	34,36,36	25,14,15	1458	125	1.52488849663e-05	0.523,0.5,0.397	0.104,0.181,0.171	0.321
ENSMUSG00000073758	Sh3d21	chr4	-	126152023	126152258	126152023	126152118	126152205	126152258	2,0,0	15,16,18	23,14,20	50,51,69	212	125	1.59672099505e-05	0.073,0.0,0.0	0.213,0.139,0.146	-0.142
ENSMUSG00000054517	Trim65	chr11	-	116127437	116127931	116127437	116127615	116127697	116127931	0,0,2	6,3,4	11,3,4	5,2,2	207	125	7.30879798144e-05	0.0,0.0,0.232	0.571,0.475,0.547	-0.454
ENSMUSG00000096935	1700113A16Rik	chr3	-	88171555	88172258	88171555	88171969	88172087	88172258	60,52,50	10,20,9	43,63,114	4,1,5	243	125	0.000193621559048	0.755,0.572,0.741	0.847,0.97,0.921	-0.223
ENSMUSG00000026199	Ankzf1	chr1	+	75197643	75198376	75197643	75198124	75198264	75198376	84,52,57	159,168,157	68,97,110	112,103,142	265	125	0.000240260194014	0.199,0.127,0.146	0.223,0.308,0.268	-0.109
ENSMUSG00000027438	Napb	chr2	-	148707158	148709433	148707158	148707205	148709316	148709433	1,2,5	1,2,0	6,9,10	0,0,0	2236	125	0.000251365809908	0.053,0.053,1.0	1.0,1.0,1.0	-0.631
ENSMUSG00000042289	Hsd3b7	chr7	+	127802235	127803802	127802235	127802398	127802785	127803802	9,12,17	30,39,25	20,38,38	23,21,30	512	125	0.000412050474517	0.068,0.07,0.142	0.175,0.306,0.236	-0.146
ENSMUSG00000071172	Srsf3	chr17	+	29038489	29041293	29038489	29038624	29041206	29041293	12,4,2	0,0,0	0,2,2	3,0,0	2707	125	0.000533970705891	1.0,1.0,1.0	0.0,1.0,1.0	0.333
ENSMUSG00000042286	Stab1	chr14	-	31139506	31140267	31139506	31139653	31139743	31140267	3,1,2	3,0,0	0,0,0	59,81,125	215	125	0.000563795497593	0.368,1.0,1.0	0.0,0.0,0.0	0.789
ENSMUSG00000062906	Hdac10	chr15	-	89124174	89124588	89124174	89124253	89124531	89124588	5,0,2	22,14,19	18,20,17	35,22,43	403	125	0.000661912942022	0.066,0.0,0.032	0.138,0.22,0.109	-0.123
ENSMUSG00000002393	Nr2f6	chr8	-	71375502	71375790	71375502	71375568	71375748	71375790	2,1,2	6,2,2	4,8,14	0,1,3	305	125	0.000661912942022	0.12,0.17,0.291	1.0,0.766,0.657	-0.614
ENSMUSG00000024170	Telo2	chr17	-	25101639	25103771	25101639	25101704	25103579	25103771	6,2,4	0,0,0	7,9,4	2,2,0	2000	125	0.00095793326855	1.0,1.0,1.0	0.179,0.22,1.0	0.534
ENSMUSG00000037336	Mfsd2b	chr12	-	4869534	4870623	4869534	4869658	4870498	4870623	1,3,4	0,0,1	0,8,1	13,9,5	965	125	0.00233653923137	1.0,1.0,0.341	0.0,0.103,0.025	0.738
ENSMUSG00000039048	Foxred1	chr9	-	35209037	35210165	35209037	35209156	35209944	35210165	7,7,7	0,3,2	6,6,13	1,0,0	913	125	0.00331538386795	1.0,0.242,0.324	0.451,1.0,1.0	-0.295
ENSMUSG00000029071	Dvl1	chr4	+	155854565	155855180	155854565	155854800	155855103	155855180	20,8,16	0,0,0	32,13,24	0,2,5	428	125	0.00331538386795	1.0,1.0,1.0	1.0,0.655,0.584	0.254
ENSMUSG00000019822	Smpd2	chr10	-	41488733	41489351	41488733	41488823	41489274	41489351	10,10,19	1,0,0	23,10,24	3,6,0	576	125	0.00493036781915	0.685,1.0,1.0	0.625,0.266,1.0	0.265
ENSMUSG00000062963	Ufc1	chr1	-	171289517	171289947	171289517	171289594	171289854	171289947	2,3,6	11,11,8	1,0,0	11,15,13	385	125	0.00624856285419	0.056,0.081,0.196	0.029,0.0,0.0	0.101
ENSMUSG00000005625	Psmd4	chr3	-	95034941	95035924	95034941	95035010	95035809	95035924	4,1,15	0,0,2	4,2,5	7,2,3	924	125	0.00736195254244	1.0,1.0,0.504	0.072,0.119,0.184	0.71
ENSMUSG00000022580	Rhpn1	chr15	+	75711790	75712451	75711790	75711898	75712291	75712451	8,4,1	0,1,5	13,6,15	0,1,0	518	125	0.00736195254244	1.0,0.491,0.046	1.0,0.591,1.0	-0.351
ENSMUSG00000028959	Fastk	chr5	-	24443894	24444395	24443894	24444126	24444374	24444395	20,18,20	0,2,5	29,16,20	1,0,0	373	125	0.0093676473796	1.0,0.751,0.573	0.907,1.0,1.0	-0.194
ENSMUSG00000005150	Wdr83	chr8	-	85079788	85080225	85079788	85079837	85080053	85080225	54,44,24	0,0,2	32,34,47	2,3,5	341	125	0.0101522963679	1.0,1.0,0.815	0.854,0.806,0.775	0.127
ENSMUSG00000042289	Hsd3b7	chr7	+	127801074	127801616	127801074	127801246	127801460	127801616	13,10,3	17,30,16	19,30,38	27,20,15	339	125	0.0128105589866	0.22,0.109,0.065	0.206,0.356,0.483	-0.217
ENSMUSG00000020486	Sept4	chr11	+	87589655	87590055	87589655	87589818	87589955	87590055	2,3,2	2,4,8	0,0,0	26,25,32	262	125	0.0135492702242	0.323,0.264,0.107	0.0,0.0,0.0	0.231
ENSMUSG00000014873	Surf2	chr2	+	26917427	26919055	26917427	26917531	26918928	26919055	253,201,233	36,27,17	233,189,242	56,46,52	1522	125	0.0183328592547	0.366,0.379,0.53	0.255,0.252,0.277	0.164
ENSMUSG00000036062	Phf24	chr4	+	42933615	42933997	42933615	42933667	42933778	42933997	2,0,1	0,1,0	0,0,0	8,11,9	236	125	0.0192917292122	1.0,0.0,1.0	0.0,0.0,0.0	0.667
ENSMUSG00000001034	Mapk7	chr11	-	61492903	61494266	61492903	61493061	61493646	61494266	11,14,19	0,0,0	44,28,35	2,4,0	710	125	0.0197693088951	1.0,1.0,1.0	0.795,0.552,1.0	0.218
ENSMUSG00000034664	Itga2b	chr11	-	102457459	102457852	102457459	102457559	102457771	102457852	7,9,7	9,3,1	5,8,16	36,26,29	337	125	0.0275735806903	0.224,0.527,0.722	0.049,0.102,0.17	0.384
ENSMUSG00000002948	Map2k7	chr8	+	4245694	4247897	4245694	4245825	4247656	4247897	23,13,5	3,5,4	7,3,5	9,3,10	1956	125	0.029648283929	0.329,0.142,0.074	0.047,0.06,0.031	0.136
ENSMUSG00000013622	Atraid	chr5	+	31052196	31052884	31052196	31052268	31052762	31052884	5,2,7	4,3,2	1,4,2	11,10,13	619	125	0.0298607335183	0.202,0.119,0.414	0.018,0.075,0.03	0.204
ENSMUSG00000011658	Fuz	chr7	+	44898984	44899386	44898984	44899091	44899311	44899386	13,3,0	0,0,1	3,1,2	0,2,2	345	125	0.0298607335183	1.0,1.0,0.0	1.0,0.153,0.266	0.194
ENSMUSG00000020918	Kat2a	chr11	-	100705958	100706493	100705958	100705995	100706349	100706493	13,8,7	1,0,0	9,8,13	0,5,1	479	125	0.0308148244622	0.772,1.0,1.0	1.0,0.295,0.772	0.235
