# Supplementary material for: An Alternative Splicing Program for Mouse Craniofacial Development
Source: Front Physiol. 2020 Sep 4;11:1099. doi: 10.3389/fphys.2020.01099 (PMC7498679; doi:10.3389/fphys.2020.01099)
Supplement: Supplementary file 12 [file Data_Sheet_1.zip › Filtered rMATS results/RI/E10.5_Ect_MXP_vs_FNP_RI_filtered_output.txt]

GeneID	geneSymbol	chr	strand	riExonStart_0base	riExonEnd	upstreamES	upstreamEE	downstreamES	downstreamEE	IC_SAMPLE_1	SC_SAMPLE_1	IC_SAMPLE_2	SC_SAMPLE_2	IncFormLen	SkipFormLen	FDR	IncLevel1	IncLevel2	DeltaPSI
ENSMUSG00000053693	Mast1	chr8	-	84923728	84924113	84923728	84923939	84924027	84924113	11,15,27	0,0,0	8,9,7	19,31,21	213	125	0.0	1.0,1.0,1.0	0.198,0.146,0.164	0.831
ENSMUSG00000053693	Mast1	chr8	-	84920796	84921232	84920796	84920962	84921099	84921232	64,50,53	0,0,0	29,24,42	11,9,15	262	125	0.0	1.0,1.0,1.0	0.557,0.56,0.572	0.437
ENSMUSG00000053693	Mast1	chr8	-	84916552	84917974	84916552	84916759	84917726	84917974	13,26,27	0,0,0	4,25,11	23,30,39	1092	125	0.0	1.0,1.0,1.0	0.02,0.087,0.031	0.954
ENSMUSG00000028137	Celf3	chr3	+	94486793	94487284	94486793	94486935	94487134	94487284	1,2,11	0,0,0	3,0,0	71,119,145	324	125	0.0	1.0,1.0,1.0	0.016,0.0,0.0	0.995
ENSMUSG00000024975	Pdcd4	chr19	+	53929082	53929861	53929082	53929192	53929716	53929861	4,5,5	37,60,51	20,22,22	24,30,41	649	125	2.93939028673e-09	0.02,0.016,0.019	0.138,0.124,0.094	-0.1
ENSMUSG00000004630	Pcp2	chr8	-	3623376	3624632	3623376	3623558	3624507	3624632	61,176,129	2,1,0	104,122,162	10,18,24	1074	125	4.54857070527e-09	0.78,0.953,1.0	0.548,0.441,0.44	0.435
ENSMUSG00000037032	Apbb1	chr7	-	105565532	105565951	105565532	105565647	105565945	105565951	6,4,8	0,0,0	8,14,15	5,4,3	423	125	5.76635263983e-08	1.0,1.0,1.0	0.321,0.508,0.596	0.525
ENSMUSG00000020463	Smek2	chr11	+	29218455	29220797	29218455	29218685	29220543	29220797	83,79,82	0,0,0	52,63,77	4,4,3	1983	125	7.36969475345e-08	1.0,1.0,1.0	0.45,0.498,0.618	0.478
ENSMUSG00000073433	Arhgdig	chr17	-	26199751	26200370	26199751	26199828	26200190	26200370	3,4,4	0,0,0	8,9,10	1,6,2	487	125	3.92012863208e-07	1.0,1.0,1.0	0.672,0.278,0.562	0.496
ENSMUSG00000031578	Mak16	chr8	-	31166061	31166632	31166061	31166213	31166522	31166632	8,5,4	14,11,7	8,5,19	1,1,1	434	125	2.92277970919e-06	0.141,0.116,0.141	0.697,0.59,0.845	-0.578
ENSMUSG00000029471	Camkk2	chr5	-	122763773	122764302	122763773	122763953	122764259	122764302	3,10,4	2,5,2	16,13,6	1,0,0	431	125	1.07586773459e-05	0.303,0.367,0.367	0.823,1.0,1.0	-0.595
ENSMUSG00000027087	Itgav	chr2	+	83803239	83806916	83803239	83803336	83806632	83806916	21,21,19	0,0,0	3,5,8	1,0,4	3421	125	5.84117565193e-05	1.0,1.0,1.0	0.099,1.0,0.068	0.611
ENSMUSG00000037336	Mfsd2b	chr12	-	4869534	4870623	4869534	4869658	4870498	4870623	4,4,3	1,5,6	9,14,10	0,1,1	965	125	0.000160388292311	0.341,0.094,0.061	1.0,0.645,0.564	-0.571
ENSMUSG00000020918	Kat2a	chr11	-	100705958	100706493	100705958	100705995	100706349	100706493	5,14,15	0,0,0	7,5,11	3,2,1	479	125	0.000263156265701	1.0,1.0,1.0	0.378,0.395,0.742	0.495
ENSMUSG00000028047	Thbs3	chr3	+	89223002	89223523	89223002	89223162	89223404	89223523	20,20,25	90,74,48	21,51,32	32,52,49	367	125	0.000755842850223	0.07,0.084,0.151	0.183,0.25,0.182	-0.103
ENSMUSG00000066952	Myo1h	chr5	+	114361042	114361324	114361042	114361113	114361226	114361324	2,0,8	0,1,0	8,0,2	26,37,38	238	125	0.00119091775748	1.0,0.0,1.0	0.139,0.0,0.027	0.611
ENSMUSG00000066800	Rnasel	chr1	+	153758382	153758588	153758382	153758419	153758527	153758588	19,21,14	0,4,4	19,23,36	0,0,0	233	125	0.00214652232564	1.0,0.738,0.652	1.0,1.0,1.0	-0.203
ENSMUSG00000028453	Fancg	chr4	-	43003226	43003932	43003226	43003312	43003782	43003932	18,19,12	2,1,5	15,8,15	0,1,0	595	125	0.00350139348045	0.654,0.8,0.335	1.0,0.627,1.0	-0.279
ENSMUSG00000001082	Mfsd10	chr5	-	34634590	34634962	34634590	34634644	34634850	34634962	32,50,52	0,1,0	48,40,54	1,2,7	331	125	0.00523283298682	1.0,0.95,1.0	0.948,0.883,0.744	0.125
ENSMUSG00000019518	Ap4m1	chr5	+	138172348	138172893	138172348	138172479	138172786	138172893	4,2,7	1,8,4	2,7,10	1,0,1	432	125	0.00851513879971	0.536,0.067,0.336	0.367,1.0,0.743	-0.39
ENSMUSG00000026848	Tor1b	chr2	+	30953751	30955953	30953751	30954008	30955767	30955953	68,92,43	1,0,6	46,87,68	0,0,0	1884	125	0.0102506874023	0.819,1.0,0.322	1.0,1.0,1.0	-0.286
ENSMUSG00000004947	Dtx2	chr5	+	136026469	136028572	136026469	136026607	136028501	136028572	60,74,67	1,3,2	56,43,51	1,0,0	2019	125	0.0131302815435	0.788,0.604,0.675	0.776,1.0,1.0	-0.236
ENSMUSG00000005150	Wdr83	chr8	-	85079580	85080225	85079580	85079707	85080119	85080225	26,22,14	8,0,1	9,21,16	1,0,0	537	125	0.0131302815435	0.431,1.0,0.765	0.677,1.0,1.0	-0.16
ENSMUSG00000013622	Atraid	chr5	+	31052196	31052884	31052196	31052268	31052762	31052884	1,1,10	0,1,0	0,16,4	2,5,1	619	125	0.0151857554629	1.0,0.168,1.0	0.0,0.393,0.447	0.443
ENSMUSG00000085385	Snhg17	chr2	-	158359181	158360599	158359181	158359432	158360526	158360599	121,76,81	16,13,6	40,71,74	15,21,26	1219	125	0.0156793656326	0.437,0.375,0.581	0.215,0.257,0.226	0.232
