# Supplementary material for: An Alternative Splicing Program for Mouse Craniofacial Development
Source: Front Physiol. 2020 Sep 4;11:1099. doi: 10.3389/fphys.2020.01099 (PMC7498679; doi:10.3389/fphys.2020.01099)
Supplement: Supplementary file 12 [file Data_Sheet_1.zip › Filtered rMATS results/RI/E11.5_Ect_MXP_vs_FNP_RI_filtered_output.txt]

GeneID	geneSymbol	chr	strand	riExonStart_0base	riExonEnd	upstreamES	upstreamEE	downstreamES	downstreamEE	IC_SAMPLE_1	SC_SAMPLE_1	IC_SAMPLE_2	SC_SAMPLE_2	IncFormLen	SkipFormLen	FDR	IncLevel1	IncLevel2	DeltaPSI
ENSMUSG00000020463	Smek2	chr11	+	29218455	29220797	29218455	29218685	29220543	29220797	100,57,71	0,0,0	80,64,45	8,1,2	1983	125	1.19856186997e-05	1.0,1.0,1.0	0.387,0.801,0.586	0.409
ENSMUSG00000040856	Dlk1	chr12	+	109459606	109463336	109459606	109459892	109460045	109463336	4,11,9	12,12,14	0,0,1	2,6,7	278	125	0.00369951986765	0.13,0.292,0.224	0.0,0.0,0.06	0.195
ENSMUSG00000019039	Dalrd3	chr9	+	108571044	108571674	108571044	108571173	108571612	108571674	3,2,10	1,5,5	7,8,6	0,1,1	564	125	0.0220861222163	0.399,0.081,0.307	1.0,0.639,0.571	-0.474
ENSMUSG00000026941	Mamdc4	chr2	-	25568457	25568767	25568457	25568546	25568629	25568767	6,2,8	10,6,7	7,7,8	3,1,0	208	125	0.0311413803178	0.265,0.167,0.407	0.584,0.808,1.0	-0.518
ENSMUSG00000022617	Chkb	chr15	-	89428133	89428827	89428133	89428229	89428713	89428827	5,5,3	2,1,3	1,5,10	1,0,0	609	125	0.0311413803178	0.339,0.506,0.17	0.17,1.0,1.0	-0.385
ENSMUSG00000006301	Tmbim1	chr1	-	74291694	74292888	74291694	74291734	74292834	74292888	17,13,6	2,2,2	23,20,18	0,1,1	1225	125	0.0448008104407	0.464,0.399,0.234	1.0,0.671,0.647	-0.407
