# Supplementary material for: An Alternative Splicing Program for Mouse Craniofacial Development
Source: Front Physiol. 2020 Sep 4;11:1099. doi: 10.3389/fphys.2020.01099 (PMC7498679; doi:10.3389/fphys.2020.01099)
Supplement: Supplementary file 12 [file Data_Sheet_1.zip › Filtered rMATS results/RI/MXP_Ect_E11.5_vs_E12.5_RI_filtered_output.txt]

GeneID	geneSymbol	chr	strand	riExonStart_0base	riExonEnd	upstreamES	upstreamEE	downstreamES	downstreamEE	IC_SAMPLE_1	SC_SAMPLE_1	IC_SAMPLE_2	SC_SAMPLE_2	IncFormLen	SkipFormLen	FDR	IncLevel1	IncLevel2	DeltaPSI
ENSMUSG00000053332	Gas5	chr1	+	161036819	161037164	161036819	161036852	161037123	161037164	137,117,112	164,137,118	199,247,271	82,83,88	396	125	0.0	0.209,0.212,0.231	0.434,0.484,0.493	-0.253
ENSMUSG00000053332	Gas5	chr1	+	161036819	161037315	161036819	161036852	161037287	161037315	137,117,112	125,85,98	199,247,271	87,68,88	560	125	1.13657086227e-07	0.197,0.235,0.203	0.338,0.448,0.407	-0.186
ENSMUSG00000029290	Zfp326	chr5	+	105886316	105888839	105886316	105886428	105888700	105888839	19,21,16	2,1,3	19,9,15	0,0,0	2397	125	1.47589824058e-06	0.331,0.523,0.218	1.0,1.0,1.0	-0.643
ENSMUSG00000038013	Wipf2	chr11	+	98890699	98891612	98890699	98890832	98891495	98891612	49,37,37	105,61,52	35,61,61	31,35,34	788	125	7.91119006724e-06	0.069,0.088,0.101	0.152,0.217,0.222	-0.111
ENSMUSG00000020463	Smek2	chr11	+	29218455	29220797	29218455	29218685	29220543	29220797	100,57,71	0,0,0	94,91,84	2,2,4	1983	125	4.95764916145e-05	1.0,1.0,1.0	0.748,0.741,0.57	0.314
ENSMUSG00000062175	Tgif2	chr2	+	156853128	156855570	156853128	156853228	156853345	156855570	22,6,9	117,113,87	22,34,19	79,66,64	242	125	6.76404743072e-05	0.089,0.027,0.051	0.126,0.21,0.133	-0.101
ENSMUSG00000028392	Bspry	chr4	+	62495997	62497298	62495997	62496571	62496981	62497298	1,0,2	18,21,16	10,4,8	6,20,9	535	125	7.70409728271e-05	0.013,0.0,0.028	0.28,0.045,0.172	-0.152
ENSMUSG00000030032	Wdr54	chr6	-	83153516	83154975	83153516	83153617	83154921	83154975	17,7,6	1,1,3	8,5,3	0,0,0	1429	125	9.39897113187e-05	0.598,0.38,0.149	1.0,1.0,1.0	-0.624
ENSMUSG00000021917	Spcs1	chr14	-	31000677	31000903	31000677	31000760	31000843	31000903	46,38,51	22,27,20	69,78,56	8,13,9	208	125	0.000136367237864	0.557,0.458,0.605	0.838,0.783,0.789	-0.263
ENSMUSG00000061028	Clasrp	chr7	-	19584469	19584823	19584469	19584530	19584779	19584823	66,62,55	50,36,36	68,96,78	21,21,21	374	125	0.000144512144236	0.306,0.365,0.338	0.52,0.604,0.554	-0.223
ENSMUSG00000014873	Surf2	chr2	+	26917427	26919055	26917427	26917531	26918864	26919055	48,22,26	13,15,17	64,35,46	5,3,6	1458	125	0.000186149745695	0.24,0.112,0.116	0.523,0.5,0.397	-0.317
ENSMUSG00000015093	Clic3	chr2	+	25457660	25457974	25457660	25457770	25457848	25457974	6,8,9	7,5,4	3,6,5	26,23,13	203	125	0.00196026366598	0.345,0.496,0.581	0.066,0.138,0.191	0.342
ENSMUSG00000068329	Htra2	chr6	-	83052697	83053070	83052697	83052726	83053037	83053070	227,141,146	12,4,4	139,115,129	17,10,17	436	125	0.00229049321707	0.844,0.91,0.913	0.701,0.767,0.685	0.171
ENSMUSG00000041774	Ydjc	chr16	+	17146966	17147392	17146966	17147146	17147232	17147392	5,5,9	57,61,48	11,19,26	53,34,71	211	125	0.00257774376021	0.049,0.046,0.1	0.109,0.249,0.178	-0.114
ENSMUSG00000041420	Meis3	chr7	+	16178744	16179100	16178744	16178795	16178950	16179100	18,15,26	113,95,101	24,13,30	50,45,32	280	125	0.0030557498104	0.066,0.066,0.103	0.176,0.114,0.295	-0.117
ENSMUSG00000020918	Kat2a	chr11	-	100705958	100706493	100705958	100705995	100706349	100706493	18,6,8	2,0,4	13,8,7	1,0,0	479	125	0.00519061184689	0.701,1.0,0.343	0.772,1.0,1.0	-0.243
ENSMUSG00000005625	Psmd4	chr3	-	95034941	95035924	95034941	95035010	95035809	95035924	2,1,3	1,3,2	4,1,15	0,0,2	924	125	0.00586788835753	0.213,0.043,0.169	1.0,1.0,0.504	-0.693
ENSMUSG00000041459	Tardbp	chr4	-	148612381	148618791	148612381	148617705	148618646	148618791	90,75,49	12,23,21	17,20,6	17,10,11	1066	125	0.00595040024627	0.468,0.277,0.215	0.105,0.19,0.06	0.202
ENSMUSG00000043243	Fam129c	chr8	+	71602098	71602488	71602098	71602266	71602372	71602488	8,17,6	4,3,9	9,11,22	1,1,1	231	125	0.00595040024627	0.52,0.754,0.265	0.83,0.856,0.923	-0.357
ENSMUSG00000031232	Magt1	chrX	-	105968083	105971479	105968083	105971026	105971435	105971479	289,251,206	23,34,31	124,105,131	33,28,30	534	125	0.00595040024627	0.746,0.633,0.609	0.468,0.467,0.505	0.183
ENSMUSG00000030703	Gdpd3	chr7	+	126770987	126771213	126770987	126771047	126771161	126771213	2,0,1	9,5,3	8,6,6	7,10,6	239	125	0.00647195908242	0.104,0.0,0.148	0.374,0.239,0.343	-0.235
ENSMUSG00000028948	Nol9	chr4	+	152045694	152046644	152045694	152045830	152046546	152046644	17,21,5	29,7,13	4,1,3	14,12,14	841	125	0.00710369028308	0.08,0.308,0.054	0.041,0.012,0.031	0.119
ENSMUSG00000038975	Rabggtb	chr3	-	153910260	153910888	153910260	153910326	153910690	153910888	70,45,62	2,0,1	39,39,29	5,5,1	489	125	0.00804119686124	0.899,1.0,0.941	0.666,0.666,0.881	0.209
ENSMUSG00000032594	Ip6k1	chr9	+	108044724	108045313	108044724	108044900	108045245	108045313	3,2,0	31,31,26	4,5,2	10,5,8	470	125	0.00940545882824	0.025,0.017,0.0	0.096,0.21,0.062	-0.109
ENSMUSG00000031896	Ctrl	chr8	-	105932823	105933059	105932823	105932905	105932979	105933059	9,13,6	3,7,2	1,1,2	3,1,7	199	125	0.0108235742589	0.653,0.538,0.653	0.173,0.386,0.152	0.378
ENSMUSG00000019518	Ap4m1	chr5	+	138172348	138172893	138172348	138172479	138172786	138172893	5,2,8	1,1,0	5,3,4	6,1,3	432	125	0.0166388599767	0.591,0.367,1.0	0.194,0.465,0.278	0.34
ENSMUSG00000038346	Zfp384	chr6	+	125024032	125025082	125024032	125024270	125024862	125025082	7,2,8	2,3,8	2,1,0	3,6,3	717	125	0.0166388599767	0.379,0.104,0.148	0.104,0.028,0.0	0.166
ENSMUSG00000020486	Sept4	chr11	+	87589655	87590055	87589655	87589818	87590008	87590055	8,8,2	0,3,2	2,6,3	0,0,0	315	125	0.0242006806346	1.0,0.514,0.284	1.0,1.0,1.0	-0.401
ENSMUSG00000026791	Slc2a8	chr2	-	32974837	32976280	32974837	32974983	32976136	32976280	2,4,4	1,0,2	4,2,10	0,0,0	1278	125	0.0254074474331	0.164,1.0,0.164	1.0,1.0,1.0	-0.557
ENSMUSG00000029674	Limk1	chr5	-	134661388	134661858	134661388	134661553	134661792	134661858	2,3,4	13,9,8	6,4,6	4,1,4	364	125	0.0298460346507	0.05,0.103,0.147	0.34,0.579,0.34	-0.32
ENSMUSG00000015452	Ager	chr17	+	34599995	34600621	34599995	34600137	34600494	34600621	0,0,0	5,8,4	5,2,1	0,2,1	482	125	0.0298460346507	0.0,0.0,0.0	1.0,0.206,0.206	-0.471
ENSMUSG00000024170	Telo2	chr17	-	25101639	25103771	25101639	25101704	25103579	25103771	12,5,2	1,1,1	6,2,4	0,0,0	2000	125	0.0328402399378	0.429,0.238,0.111	1.0,1.0,1.0	-0.741
ENSMUSG00000032182	Yipf2	chr9	-	21588708	21589760	21588708	21589558	21589634	21589760	64,38,42	90,76,79	56,65,51	57,60,56	201	125	0.0346670460617	0.307,0.237,0.248	0.379,0.403,0.362	-0.117
ENSMUSG00000054517	Trim65	chr11	-	116127437	116127931	116127437	116127615	116127697	116127931	4,3,2	5,9,3	0,0,2	6,3,4	207	125	0.0356639389648	0.326,0.168,0.287	0.0,0.0,0.232	0.183
ENSMUSG00000024948	Map4k2	chr19	+	6346083	6346293	6346083	6346125	6346208	6346293	7,6,8	70,53,40	6,12,12	29,30,25	208	125	0.0374832673267	0.057,0.064,0.107	0.111,0.194,0.224	-0.1
ENSMUSG00000005150	Wdr83	chr8	-	85079788	85080225	85079788	85079837	85080053	85080225	59,26,58	3,3,3	54,44,24	0,0,2	341	125	0.0388648871092	0.878,0.761,0.876	1.0,1.0,0.815	-0.1
ENSMUSG00000009995	Taz	chrX	+	74288177	74288513	74288177	74288219	74288447	74288513	25,28,16	16,30,21	32,37,31	15,14,13	353	125	0.0393607981777	0.356,0.248,0.212	0.43,0.483,0.458	-0.185
