# Supplementary material for: An Alternative Splicing Program for Mouse Craniofacial Development
Source: Front Physiol. 2020 Sep 4;11:1099. doi: 10.3389/fphys.2020.01099 (PMC7498679; doi:10.3389/fphys.2020.01099)
Supplement: Supplementary file 12 [file Data_Sheet_1.zip › Filtered rMATS results/RI/E11.5_MNP_Ect_vs_Mes_RI_filtered_output.txt]

GeneID	geneSymbol	chr	strand	riExonStart_0base	riExonEnd	upstreamES	upstreamEE	downstreamES	downstreamEE	IC_SAMPLE_1	SC_SAMPLE_1	IC_SAMPLE_2	SC_SAMPLE_2	IncFormLen	SkipFormLen	FDR	IncLevel1	IncLevel2	DeltaPSI
ENSMUSG00000017760	Ctsa	chr2	+	164834029	164834431	164834029	164834208	164834319	164834431	53,48,62	275,253,220	0,1,2	364,291,301	236	125	0.0	0.093,0.091,0.13	0.0,0.002,0.004	0.103
ENSMUSG00000017760	Ctsa	chr2	+	164834697	164834924	164834697	164834748	164834837	164834924	64,63,83	263,231,243	13,5,9	323,267,301	214	125	0.0	0.124,0.137,0.166	0.023,0.011,0.017	0.125
ENSMUSG00000027993	Trim2	chr3	-	84190512	84192261	84190512	84191236	84192080	84192261	33,58,52	58,49,55	0,2,2	86,53,61	969	125	0.0	0.068,0.132,0.109	0.0,0.005,0.004	0.1
ENSMUSG00000004630	Pcp2	chr8	-	3623376	3624632	3623376	3623558	3624507	3624632	212,190,192	1,1,1	124,118,110	52,31,39	1074	125	0.0	0.961,0.957,0.957	0.217,0.307,0.247	0.701
ENSMUSG00000038335	Tsr1	chr11	+	74907823	74908120	74907823	74907964	74908045	74908120	299,273,214	412,365,441	656,490,570	366,291,318	206	125	0.0	0.306,0.312,0.227	0.521,0.505,0.521	-0.234
ENSMUSG00000030890	Ilk	chr7	+	105740770	105741043	105740770	105740867	105740959	105741043	190,185,213	495,506,428	102,47,72	813,733,818	217	125	0.0	0.181,0.174,0.223	0.067,0.036,0.048	0.142
ENSMUSG00000044433	Camsap3	chr8	+	3606503	3607890	3606503	3606820	3607790	3607890	17,15,3	125,230,143	17,10,13	13,13,4	1095	125	2.40424963889e-14	0.015,0.007,0.002	0.13,0.081,0.271	-0.153
ENSMUSG00000015093	Clic3	chr2	+	25457660	25457974	25457660	25457770	25457848	25457974	9,5,7	16,11,10	4,8,7	0,0,0	203	125	1.67263647377e-10	0.257,0.219,0.301	1.0,1.0,1.0	-0.741
ENSMUSG00000002769	Gnmt	chr17	-	46726060	46726411	46726060	46726182	46726268	46726411	2,3,2	8,8,5	2,4,3	0,0,0	211	125	1.62313482312e-09	0.129,0.182,0.192	1.0,1.0,1.0	-0.832
ENSMUSG00000032103	Pus3	chr9	+	35564783	35565855	35564783	35565197	35565289	35565855	15,17,22	224,193,192	44,35,50	138,142,142	217	125	2.54220033119e-09	0.037,0.048,0.062	0.155,0.124,0.169	-0.1
ENSMUSG00000045679	Pqlc3	chr12	-	16992277	16993573	16992277	16992319	16993452	16993573	1,12,19	136,131,133	10,2,10	4,1,7	1258	125	3.91456079403e-09	0.001,0.009,0.014	0.199,0.166,0.124	-0.155
ENSMUSG00000024013	Fgd2	chr17	+	29373217	29373414	29373217	29373297	29373383	29373414	169,139,183	120,116,149	0,0,1	4,3,6	211	125	1.42868757997e-06	0.455,0.415,0.421	0.0,0.0,0.09	0.4
ENSMUSG00000014778	Fhod1	chr8	-	105331641	105332192	105331641	105331824	105332036	105332192	13,12,4	7,1,5	12,3,7	119,84,85	337	125	2.05774902402e-06	0.408,0.817,0.229	0.036,0.013,0.03	0.458
ENSMUSG00000042289	Hsd3b7	chr7	+	127801074	127801616	127801074	127801246	127801460	127801616	5,9,4	25,40,21	24,24,20	23,23,21	339	125	4.73068946479e-06	0.069,0.077,0.066	0.278,0.278,0.26	-0.201
ENSMUSG00000028845	Tekt2	chr4	-	126324229	126324719	126324229	126324435	126324593	126324719	12,11,16	8,4,8	1,0,5	10,11,8	283	125	5.70281218551e-05	0.399,0.548,0.469	0.042,0.0,0.216	0.386
ENSMUSG00000022562	Oplah	chr15	-	76296602	76297018	76296602	76296781	76296920	76297018	2,0,0	21,14,6	14,16,12	46,36,29	264	125	7.83680703057e-05	0.043,0.0,0.0	0.126,0.174,0.164	-0.14
ENSMUSG00000008855	Hdac5	chr11	-	102195748	102196322	102195748	102195894	102195951	102196322	17,12,6	2,2,0	1,11,8	9,10,4	182	125	0.00165580047915	0.854,0.805,1.0	0.071,0.43,0.579	0.526
ENSMUSG00000042286	Stab1	chr14	-	31139743	31140267	31139743	31139848	31139925	31140267	2,0,9	1,4,4	1,2,0	101,51,59	202	125	0.00185452316268	0.553,0.0,0.582	0.006,0.024,0.0	0.368
ENSMUSG00000020486	Sept4	chr11	+	87588717	87589085	87588717	87588852	87588967	87589085	0,12,2	8,5,8	0,0,0	28,26,30	240	125	0.00278770103287	0.0,0.556,0.115	0.0,0.0,0.0	0.224
ENSMUSG00000049482	Ctu2	chr8	+	122480901	122481224	122480901	122481005	122481132	122481224	88,82,78	22,22,16	141,152,176	17,17,11	252	125	0.00293966036723	0.665,0.649,0.707	0.804,0.816,0.888	-0.162
ENSMUSG00000019039	Dalrd3	chr9	+	108571044	108571674	108571044	108571173	108571612	108571674	4,2,2	2,3,2	4,13,18	0,1,2	564	125	0.00404866439821	0.307,0.129,0.181	1.0,0.742,0.666	-0.597
ENSMUSG00000029149	Krtcap3	chr5	+	31252191	31252571	31252191	31252251	31252364	31252571	55,38,64	126,102,78	45,32,46	26,34,37	238	125	0.00416281778863	0.187,0.164,0.301	0.476,0.331,0.395	-0.183
ENSMUSG00000035713	Usp35	chr7	-	97311352	97312625	97311352	97311874	97312251	97312625	5,0,0	3,2,1	0,6,9	1,0,0	502	125	0.00552042399644	0.293,0.0,0.0	0.0,1.0,1.0	-0.569
ENSMUSG00000015093	Clic3	chr2	+	25458303	25458776	25458303	25458479	25458564	25458776	5,4,8	13,9,9	0,6,6	1,0,0	210	125	0.00681080314485	0.186,0.209,0.346	0.0,1.0,1.0	-0.42
ENSMUSG00000079334	Nat6	chr9	+	107579099	107580935	107579099	107579385	107580456	107580935	5,4,0	15,19,23	8,4,4	5,6,1	1196	125	0.00813064340216	0.034,0.022,0.0	0.143,0.065,0.295	-0.149
ENSMUSG00000041477	Dcp1b	chr6	+	119214769	119217979	119214769	119215606	119217901	119217979	10,10,18	0,3,2	5,10,22	0,1,0	2420	125	0.00813064340216	1.0,0.147,0.317	1.0,0.341,1.0	-0.292
ENSMUSG00000039356	Exosc2	chr2	+	31675838	31676736	31675838	31675904	31676664	31676736	11,4,6	1,4,0	0,0,4	4,5,7	885	125	0.00963369679809	0.608,0.124,1.0	0.0,0.0,0.075	0.552
ENSMUSG00000031389	Arhgap4	chrX	-	73899844	73900469	73899844	73899872	73900098	73900469	0,0,1	13,16,17	4,2,3	12,4,7	351	125	0.0126628935363	0.0,0.0,0.021	0.106,0.151,0.132	-0.123
ENSMUSG00000062729	Ppox	chr1	-	171279429	171280522	171279429	171279574	171280387	171280522	6,5,5	3,4,2	1,3,0	4,5,7	938	125	0.017011259409	0.21,0.143,0.25	0.032,0.074,0.0	0.166
ENSMUSG00000022721	Trmt2a	chr16	+	18250819	18251660	18250819	18251001	18251358	18251660	39,44,20	4,2,7	56,40,28	2,1,0	482	125	0.0194295751209	0.717,0.851,0.426	0.879,0.912,1.0	-0.266
ENSMUSG00000001520	Nrip2	chr6	+	128404934	128406572	128404934	128405084	128406489	128406572	97,137,118	2,0,1	109,69,105	3,6,2	1530	125	0.0303192356182	0.798,1.0,0.906	0.748,0.484,0.811	0.22
ENSMUSG00000073758	Sh3d21	chr4	-	126152023	126152258	126152023	126152118	126152205	126152258	6,0,0	12,15,14	16,20,14	45,31,29	212	125	0.0319155725341	0.228,0.0,0.0	0.173,0.276,0.222	-0.148
ENSMUSG00000109378	U2af1l4	chr7	+	30566748	30567500	30566748	30566936	30567142	30567500	0,0,0	15,10,7	0,4,4	9,8,2	331	125	0.0361975076076	0.0,0.0,0.0	0.0,0.159,0.43	-0.196
ENSMUSG00000027569	Mrgbp	chr2	+	180583400	180584871	180583400	180583522	180584796	180584871	48,32,58	5,0,0	54,32,26	14,7,2	1399	125	0.0367154198309	0.462,1.0,1.0	0.256,0.29,0.537	0.46
ENSMUSG00000041954	Tnfrsf18	chr4	+	156027961	156028423	156027961	156028049	156028220	156028423	17,20,16	3,3,0	32,30,32	0,0,0	296	125	0.0411866011733	0.705,0.738,1.0	1.0,1.0,1.0	-0.186
ENSMUSG00000096935	1700113A16Rik	chr3	-	88171555	88172258	88171555	88171969	88172087	88172258	91,53,80	20,12,12	93,42,100	3,7,7	243	125	0.0470331149945	0.701,0.694,0.774	0.941,0.755,0.88	-0.136
ENSMUSG00000071172	Srsf3	chr17	+	29038489	29041293	29038489	29038624	29041206	29041293	5,16,5	0,1,2	7,8,9	0,0,0	2707	125	0.0487496313912	1.0,0.425,0.103	1.0,1.0,1.0	-0.491
