# Supplementary material for: An Alternative Splicing Program for Mouse Craniofacial Development
Source: Front Physiol. 2020 Sep 4;11:1099. doi: 10.3389/fphys.2020.01099 (PMC7498679; doi:10.3389/fphys.2020.01099)
Supplement: Supplementary file 12 [file Data_Sheet_1.zip › Filtered rMATS results/RI/FNP_Ect_E10.5_vs_E11.5_RI_filtered_output.txt]

GeneID	geneSymbol	chr	strand	riExonStart_0base	riExonEnd	upstreamES	upstreamEE	downstreamES	downstreamEE	IC_SAMPLE_1	SC_SAMPLE_1	IC_SAMPLE_2	SC_SAMPLE_2	IncFormLen	SkipFormLen	FDR	IncLevel1	IncLevel2	DeltaPSI
ENSMUSG00000004630	Pcp2	chr8	-	3623376	3624632	3623376	3623558	3624507	3624632	104,122,162	10,18,24	228,212,260	0,0,0	1074	125	0.0	0.548,0.441,0.44	1.0,1.0,1.0	-0.524
ENSMUSG00000053693	Mast1	chr8	-	84923728	84924113	84923728	84923939	84924027	84924113	8,9,7	19,31,21	20,16,43	1,0,0	213	125	0.0	0.198,0.146,0.164	0.921,1.0,1.0	-0.804
ENSMUSG00000053693	Mast1	chr8	-	84920796	84921232	84920796	84920962	84921099	84921232	29,24,42	11,9,15	124,98,125	0,0,0	262	125	0.0	0.557,0.56,0.572	1.0,1.0,1.0	-0.437
ENSMUSG00000053693	Mast1	chr8	-	84916552	84917974	84916552	84916759	84917726	84917974	4,25,11	23,30,39	55,47,31	1,0,0	1092	125	0.0	0.02,0.087,0.031	0.863,1.0,1.0	-0.908
ENSMUSG00000037032	Apbb1	chr7	-	105565532	105565951	105565532	105565647	105565945	105565951	8,14,15	5,4,3	11,17,18	0,0,0	423	125	1.77292535354e-08	0.321,0.508,0.596	1.0,1.0,1.0	-0.525
ENSMUSG00000035228	Ccdc106	chr7	+	5059495	5060785	5059495	5059705	5060206	5060785	197,257,207	26,22,36	163,128,171	74,54,71	626	125	4.51908603871e-08	0.602,0.7,0.534	0.305,0.321,0.325	0.295
ENSMUSG00000041459	Tardbp	chr4	-	148612381	148618791	148612381	148617705	148618646	148618791	0,4,4	18,4,12	51,64,29	25,9,21	1066	125	8.88736788424e-07	0.0,0.105,0.038	0.193,0.455,0.139	-0.215
ENSMUSG00000037336	Mfsd2b	chr12	-	4869534	4870623	4869534	4869658	4870498	4870623	9,14,10	0,1,1	1,1,3	5,4,1	965	125	3.90756115688e-06	1.0,0.645,0.564	0.025,0.031,0.28	0.624
ENSMUSG00000053332	Gas5	chr1	+	161036819	161037164	161036819	161036852	161037123	161037164	99,229,167	75,153,102	122,91,78	169,96,115	396	125	5.30607358699e-05	0.294,0.321,0.341	0.186,0.23,0.176	0.121
ENSMUSG00000079487	Med12	chrX	+	101293957	101294175	101293957	101294012	101294087	101294175	106,178,176	44,61,39	55,35,66	37,31,57	200	125	0.00011049139378	0.601,0.646,0.738	0.482,0.414,0.42	0.223
ENSMUSG00000000202	Btbd17	chr11	-	114791216	114794126	114791216	114792522	114793849	114794126	151,179,123	86,71,103	4,1,4	0,0,0	1452	125	0.000131398798334	0.131,0.178,0.093	1.0,1.0,1.0	-0.866
ENSMUSG00000015093	Clic3	chr2	+	25457660	25457974	25457660	25457770	25457848	25457974	2,4,7	2,0,0	4,8,4	14,17,17	203	125	0.000240184923907	0.381,1.0,1.0	0.15,0.225,0.127	0.626
ENSMUSG00000042289	Hsd3b7	chr7	+	127801833	127802113	127801833	127801942	127802013	127802113	2,9,6	5,11,2	1,3,2	28,24,35	196	125	0.000514953595592	0.203,0.343,0.657	0.022,0.074,0.035	0.357
ENSMUSG00000031578	Mak16	chr8	-	31166061	31166632	31166061	31166213	31166522	31166632	8,5,19	1,1,1	10,5,2	5,4,10	434	125	0.000686075407484	0.697,0.59,0.845	0.365,0.265,0.054	0.483
ENSMUSG00000040856	Dlk1	chr12	+	109459606	109463336	109459606	109459892	109460045	109463336	67,131,112	211,297,265	0,0,1	2,6,7	278	125	0.0006863243307	0.125,0.166,0.16	0.0,0.0,0.06	0.13
ENSMUSG00000000085	Scmh1	chr4	+	120529133	120530184	120529133	120529248	120529753	120530184	4,6,3	5,5,2	1,0,0	8,8,4	630	125	0.000714703605738	0.137,0.192,0.229	0.024,0.0,0.0	0.178
ENSMUSG00000026941	Mamdc4	chr2	-	25568457	25568767	25568457	25568546	25568629	25568767	1,2,4	5,5,6	7,7,8	3,1,0	208	125	0.000714703605738	0.107,0.194,0.286	0.584,0.808,1.0	-0.602
ENSMUSG00000042289	Hsd3b7	chr7	+	127802235	127803802	127802235	127802398	127802785	127803802	7,17,23	16,8,11	11,4,4	17,35,24	512	125	0.00128253945633	0.097,0.342,0.338	0.136,0.027,0.039	0.192
ENSMUSG00000031232	Magt1	chrX	-	105968083	105971479	105968083	105971026	105971435	105971479	67,90,133	24,24,27	197,206,194	18,21,24	534	125	0.00128575277911	0.395,0.467,0.536	0.719,0.697,0.654	-0.224
ENSMUSG00000036948	BC037034	chr5	-	138262169	138262744	138262169	138262317	138262657	138262744	5,4,2	2,6,10	3,6,6	0,1,1	465	125	0.00140815983789	0.402,0.152,0.051	1.0,0.617,0.617	-0.543
ENSMUSG00000059796	Eif4a1	chr11	-	69668195	69668753	69668195	69668333	69668643	69668753	4,1,4	2,4,0	3,7,7	1,0,0	435	125	0.00204732742192	0.365,0.067,1.0	0.463,1.0,1.0	-0.344
ENSMUSG00000026309	Ilkap	chr1	-	91387214	91388464	91387214	91387341	91388354	91388464	540,654,691	36,31,30	503,453,429	55,51,35	1138	125	0.00217526290902	0.622,0.699,0.717	0.501,0.494,0.574	0.156
ENSMUSG00000096935	1700113A16Rik	chr3	-	88171555	88172258	88171555	88171969	88172087	88172258	25,25,35	8,17,12	63,64,59	9,7,7	243	125	0.00445509044137	0.616,0.431,0.6	0.783,0.825,0.813	-0.258
ENSMUSG00000013622	Atraid	chr5	+	31052196	31052884	31052196	31052268	31052762	31052884	0,16,4	2,5,1	2,0,0	2,5,4	619	125	0.00575873595333	0.0,0.393,0.447	0.168,0.0,0.0	0.224
ENSMUSG00000073433	Arhgdig	chr17	-	26199751	26200370	26199751	26199828	26200190	26200370	8,9,10	1,6,2	3,1,5	1,0,0	487	125	0.00588284928772	0.672,0.278,0.562	0.435,1.0,1.0	-0.308
ENSMUSG00000004947	Dtx2	chr5	+	136026469	136028572	136026469	136026607	136028501	136028572	56,43,51	1,0,0	107,73,82	0,6,2	2019	125	0.00626206660729	0.776,1.0,1.0	1.0,0.43,0.717	0.21
ENSMUSG00000028107	Tars2	chr3	-	95748486	95750417	95748486	95748554	95750338	95750417	66,109,91	6,8,8	113,95,99	3,1,2	1909	125	0.00952242186056	0.419,0.472,0.427	0.712,0.862,0.764	-0.34
ENSMUSG00000028041	Adam15	chr3	-	89347151	89347485	89347151	89347228	89347406	89347485	28,19,39	29,35,35	26,13,32	70,47,74	303	125	0.00985583564183	0.285,0.183,0.315	0.133,0.102,0.151	0.132
ENSMUSG00000041459	Tardbp	chr4	-	148612381	148618791	148612381	148617635	148618664	148618791	188,219,302	10,41,37	352,269,289	17,6,11	1154	125	0.0122722178889	0.671,0.367,0.469	0.692,0.829,0.74	-0.251
ENSMUSG00000020359	Phykpl	chr11	+	51592005	51592285	51592005	51592093	51592168	51592285	10,8,16	37,27,71	17,23,30	38,30,46	200	125	0.0124675033439	0.145,0.156,0.123	0.219,0.324,0.29	-0.136
ENSMUSG00000027677	Ttc14	chr3	+	33800190	33800674	33800190	33800436	33800581	33800674	0,0,0	4,4,10	2,3,2	0,4,4	270	125	0.0219540962611	0.0,0.0,0.0	1.0,0.258,0.188	-0.482
ENSMUSG00000062906	Hdac10	chr15	-	89124174	89124588	89124174	89124428	89124531	89124588	0,2,7	8,8,5	0,1,0	4,2,2	228	125	0.0240020378441	0.0,0.121,0.434	0.0,0.215,0.0	0.113
ENSMUSG00000005150	Wdr83	chr8	-	85079788	85080225	85079788	85079837	85080053	85080225	30,17,37	3,6,4	36,40,48	2,1,1	341	125	0.0262984077955	0.786,0.509,0.772	0.868,0.936,0.946	-0.228
ENSMUSG00000042289	Hsd3b7	chr7	+	127801074	127801616	127801074	127801246	127801460	127801616	6,2,8	5,3,4	3,2,10	24,16,22	339	125	0.0318689327975	0.307,0.197,0.424	0.044,0.044,0.144	0.232
ENSMUSG00000000561	Wdr77	chr3	+	105965764	105966425	105965764	105965856	105966356	105966425	178,290,310	27,45,37	105,87,88	26,25,20	625	125	0.0334493283731	0.569,0.563,0.626	0.447,0.41,0.468	0.144
ENSMUSG00000014856	Tmem208	chr8	+	105328321	105328692	105328321	105328484	105328607	105328692	16,9,20	23,20,19	10,9,10	33,32,41	248	125	0.0356513136092	0.26,0.185,0.347	0.132,0.124,0.109	0.142
ENSMUSG00000001520	Nrip2	chr6	+	128407685	128408932	128407685	128407738	128407983	128408932	17,33,30	0,0,0	39,32,12	2,2,2	370	125	0.0362678908482	1.0,1.0,1.0	0.868,0.844,0.67	0.206
ENSMUSG00000005150	Wdr83	chr8	-	85079580	85080225	85079580	85079707	85080119	85080225	9,21,16	1,0,0	14,18,13	2,1,2	537	125	0.0388075400271	0.677,1.0,1.0	0.62,0.807,0.602	0.216
ENSMUSG00000028453	Fancg	chr4	-	43003226	43003932	43003226	43003312	43003782	43003932	15,8,15	0,1,0	15,26,13	1,2,1	595	125	0.04362118041	1.0,0.627,1.0	0.759,0.732,0.732	0.135
ENSMUSG00000027087	Itgav	chr2	+	83803239	83806916	83803239	83803336	83806632	83806916	3,5,8	1,0,4	60,52,42	2,1,0	3421	125	0.0468373373679	0.099,1.0,0.068	0.523,0.655,1.0	-0.337
ENSMUSG00000022721	Trmt2a	chr16	+	18250819	18251660	18250819	18251001	18251358	18251660	40,67,54	3,1,0	39,37,35	2,3,7	482	125	0.049444812001	0.776,0.946,1.0	0.835,0.762,0.565	0.187
