# Supplementary material for: An Alternative Splicing Program for Mouse Craniofacial Development
Source: Front Physiol. 2020 Sep 4;11:1099. doi: 10.3389/fphys.2020.01099 (PMC7498679; doi:10.3389/fphys.2020.01099)
Supplement: Supplementary file 12 [file Data_Sheet_1.zip › Filtered rMATS results/RI/E11.5_MXP_Ect_vs_Mes_RI_filtered_output.txt]

GeneID	geneSymbol	chr	strand	riExonStart_0base	riExonEnd	upstreamES	upstreamEE	downstreamES	downstreamEE	IC_SAMPLE_1	SC_SAMPLE_1	IC_SAMPLE_2	SC_SAMPLE_2	IncFormLen	SkipFormLen	FDR	IncLevel1	IncLevel2	DeltaPSI
ENSMUSG00000017760	Ctsa	chr2	+	164834029	164834431	164834029	164834208	164834319	164834431	64,46,59	285,235,233	2,2,0	316,321,322	236	125	0.0	0.106,0.094,0.118	0.003,0.003,0.0	0.104
ENSMUSG00000017760	Ctsa	chr2	+	164834697	164834924	164834697	164834748	164834837	164834924	124,71,92	285,222,266	15,13,17	346,328,346	214	125	0.0	0.203,0.157,0.168	0.025,0.023,0.028	0.151
ENSMUSG00000004630	Pcp2	chr8	-	3623376	3624632	3623376	3623558	3624507	3624632	261,189,235	0,0,0	156,79,110	34,31,43	1074	125	0.0	1.0,1.0,1.0	0.348,0.229,0.229	0.731
ENSMUSG00000030890	Ilk	chr7	+	105740770	105741043	105740770	105740867	105740959	105741043	195,189,171	562,499,599	95,74,87	842,791,781	217	125	0.0	0.167,0.179,0.141	0.061,0.051,0.06	0.105
ENSMUSG00000038335	Tsr1	chr11	+	74907823	74908120	74907823	74907964	74908045	74908120	435,249,288	451,381,378	574,491,568	299,267,300	206	125	2.45606004671e-14	0.369,0.284,0.316	0.538,0.527,0.535	-0.21
ENSMUSG00000014778	Fhod1	chr8	-	105331641	105332192	105331641	105331824	105332036	105332192	18,11,8	11,23,7	11,5,5	116,93,95	337	125	2.25245266882e-10	0.378,0.151,0.298	0.034,0.02,0.019	0.251
ENSMUSG00000024013	Fgd2	chr17	+	29373217	29373414	29373217	29373297	29373383	29373414	228,182,185	173,139,164	0,0,0	8,5,5	211	125	1.53614498899e-09	0.438,0.437,0.401	0.0,0.0,0.0	0.425
ENSMUSG00000029149	Krtcap3	chr5	+	31252191	31252571	31252191	31252251	31252364	31252571	59,26,46	73,75,69	46,38,32	7,7,13	238	125	4.13987435786e-09	0.298,0.154,0.259	0.775,0.74,0.564	-0.456
ENSMUSG00000015093	Clic3	chr2	+	25457660	25457974	25457660	25457770	25457848	25457974	6,8,9	7,5,4	2,24,5	0,0,0	203	125	1.37698853014e-08	0.345,0.496,0.581	1.0,1.0,1.0	-0.526
ENSMUSG00000004267	Eno2	chr6	-	124762652	124763206	124762652	124762761	124763004	124763206	1,1,4	0,0,0	5,6,2	13,6,3	368	125	3.42719066786e-08	1.0,1.0,1.0	0.116,0.254,0.185	0.815
ENSMUSG00000015093	Clic3	chr2	+	25458303	25458776	25458303	25458479	25458564	25458776	3,0,4	9,8,10	3,4,3	0,1,0	210	125	5.59566482062e-07	0.166,0.0,0.192	1.0,0.704,1.0	-0.782
ENSMUSG00000042289	Hsd3b7	chr7	+	127801833	127802113	127801833	127801942	127802013	127802113	10,2,3	48,22,26	16,25,23	26,27,28	196	125	4.13847877109e-06	0.117,0.055,0.069	0.282,0.371,0.344	-0.252
ENSMUSG00000045679	Pqlc3	chr12	-	16992277	16993573	16992277	16992319	16993452	16993573	6,9,14	161,128,123	10,4,13	5,6,1	1258	125	1.09403538937e-05	0.004,0.007,0.011	0.166,0.062,0.564	-0.257
ENSMUSG00000042289	Hsd3b7	chr7	+	127802235	127803802	127802235	127802398	127802785	127803802	8,4,5	43,26,21	35,34,9	20,26,25	512	125	1.80471961938e-05	0.043,0.036,0.055	0.299,0.242,0.081	-0.163
ENSMUSG00000079334	Nat6	chr9	+	107579099	107580935	107579099	107579385	107580456	107580935	4,2,2	24,16,16	2,17,6	3,6,1	1196	125	4.91255080651e-05	0.017,0.013,0.013	0.065,0.228,0.385	-0.212
ENSMUSG00000020463	Smek2	chr11	+	29218455	29220797	29218455	29218685	29220543	29220797	100,57,71	0,0,0	99,94,103	4,7,0	1983	125	6.20241684448e-05	1.0,1.0,1.0	0.609,0.458,1.0	0.311
ENSMUSG00000006289	Osgep	chr14	-	50916799	50917503	50916799	50916865	50917382	50917503	12,11,8	5,2,3	14,16,10	0,0,1	642	125	7.47428437801e-05	0.318,0.517,0.342	1.0,1.0,0.661	-0.495
ENSMUSG00000027381	Bcl2l11	chr2	+	128128619	128129014	128128619	128128756	128128924	128129014	24,25,31	44,40,48	12,6,7	43,44,43	293	125	0.00028991807723	0.189,0.211,0.216	0.106,0.055,0.065	0.13
ENSMUSG00000006154	Eps8l1	chr7	+	4477889	4478751	4477889	4477998	4478618	4478751	0,1,0	9,3,2	8,9,2	0,3,1	745	125	0.000295407605688	0.0,0.053,0.0	1.0,0.335,0.251	-0.511
ENSMUSG00000028582	Cc2d1b	chr4	+	108625980	108626590	108625980	108626153	108626479	108626590	12,4,9	4,4,3	8,12,4	0,0,1	451	125	0.000300920908132	0.454,0.217,0.454	1.0,1.0,0.526	-0.467
ENSMUSG00000053754	Chd8	chr14	-	52201630	52202617	52201630	52201747	52202503	52202617	12,11,10	22,33,31	21,16,21	15,14,8	881	125	0.000300920908132	0.072,0.045,0.044	0.166,0.14,0.271	-0.139
ENSMUSG00000042289	Hsd3b7	chr7	+	127801074	127801616	127801074	127801246	127801460	127801616	6,10,6	21,18,34	22,20,22	16,12,24	339	125	0.000300920908132	0.095,0.17,0.061	0.336,0.381,0.253	-0.215
ENSMUSG00000020359	Phykpl	chr11	+	51592005	51592285	51592005	51592093	51592168	51592285	8,14,25	34,44,35	25,36,20	19,20,16	200	125	0.000340716947674	0.128,0.166,0.309	0.451,0.529,0.439	-0.272
ENSMUSG00000029868	Trpv6	chr6	-	41625134	41625571	41625134	41625347	41625424	41625571	4,2,5	3,3,3	17,10,14	1,0,2	202	125	0.00114556394367	0.452,0.292,0.508	0.913,1.0,0.812	-0.491
ENSMUSG00000038271	Iffo1	chr6	+	125153041	125153502	125153041	125153162	125153409	125153502	6,2,1	0,0,1	59,43,47	36,26,33	372	125	0.00546883774739	1.0,1.0,0.252	0.355,0.357,0.324	0.405
ENSMUSG00000031708	Tecr	chr8	-	83572840	83573323	83572840	83572946	83573219	83573323	48,29,29	35,34,34	22,26,25	73,34,63	398	125	0.00653878806797	0.301,0.211,0.211	0.086,0.194,0.111	0.111
ENSMUSG00000036098	Myrf	chr19	-	10215741	10216149	10215741	10215810	10216060	10216149	1,0,0	9,14,11	6,3,2	9,15,4	375	125	0.00719385802223	0.036,0.0,0.0	0.182,0.063,0.143	-0.117
ENSMUSG00000029503	P2rx2	chr5	-	110341550	110341854	110341550	110341689	110341773	110341854	6,10,1	32,30,26	2,6,2	0,4,0	209	125	0.00787940871286	0.101,0.166,0.022	1.0,0.473,1.0	-0.728
ENSMUSG00000024953	Prdx5	chr19	-	6907241	6908116	6907241	6907280	6907981	6908116	89,51,52	0,0,0	30,28,43	1,4,1	826	125	0.00976633200641	1.0,1.0,1.0	0.819,0.514,0.867	0.267
ENSMUSG00000041954	Tnfrsf18	chr4	+	156027961	156028423	156027961	156028049	156028220	156028423	14,5,18	2,2,2	20,29,11	0,0,0	296	125	0.0101547129722	0.747,0.514,0.792	1.0,1.0,1.0	-0.316
ENSMUSG00000029860	Zyx	chr6	+	42357851	42358392	42357851	42357985	42358168	42358392	0,1,0	4,2,2	7,2,0	5,6,4	308	125	0.0222788439128	0.0,0.169,0.0	0.362,0.119,0.0	-0.104
ENSMUSG00000000915	Hip1r	chr5	+	124000711	124001311	124000711	124000774	124001205	124001311	11,9,11	7,3,2	1,3,1	1,0,0	556	125	0.0254013776226	0.261,0.403,0.553	0.184,1.0,1.0	-0.322
ENSMUSG00000035228	Ccdc106	chr7	+	5059495	5060785	5059495	5059705	5060206	5060785	165,177,161	90,56,44	119,164,135	101,81,100	626	125	0.0282079197835	0.268,0.387,0.422	0.19,0.288,0.212	0.129
ENSMUSG00000028845	Tekt2	chr4	-	126324229	126324719	126324229	126324435	126324593	126324719	16,11,6	18,14,21	2,1,0	9,4,2	283	125	0.0400272341726	0.282,0.258,0.112	0.089,0.099,0.0	0.155
