# Supplementary material for: An Alternative Splicing Program for Mouse Craniofacial Development
Source: Front Physiol. 2020 Sep 4;11:1099. doi: 10.3389/fphys.2020.01099 (PMC7498679; doi:10.3389/fphys.2020.01099)
Supplement: Supplementary file 12 [file Data_Sheet_1.zip › Filtered rMATS results/RI/MNP_Mes_E11.5_vs_E12.5_RI_filtered_output.txt]

GeneID	geneSymbol	chr	strand	riExonStart_0base	riExonEnd	upstreamES	upstreamEE	downstreamES	downstreamEE	IC_SAMPLE_1	SC_SAMPLE_1	IC_SAMPLE_2	SC_SAMPLE_2	IncFormLen	SkipFormLen	FDR	IncLevel1	IncLevel2	DeltaPSI
ENSMUSG00000053332	Gas5	chr1	+	161036819	161037164	161036819	161036852	161037123	161037164	116,81,100	82,67,79	287,247,276	57,53,51	396	125	0.0	0.309,0.276,0.285	0.614,0.595,0.631	-0.323
ENSMUSG00000053332	Gas5	chr1	+	161036819	161037315	161036819	161036852	161037287	161037315	119,81,100	145,108,153	287,248,276	85,103,140	560	125	6.24579752996e-14	0.155,0.143,0.127	0.43,0.35,0.306	-0.22
ENSMUSG00000041459	Tardbp	chr4	-	148612381	148618791	148612381	148617705	148618646	148618791	94,71,61	18,17,19	4,4,0	4,13,14	1066	125	1.05658074882e-12	0.38,0.329,0.274	0.105,0.035,0.0	0.281
ENSMUSG00000017405	Nek8	chr11	-	78170872	78171298	78170872	78170952	78171089	78171298	0,2,2	39,30,30	14,12,14	39,30,21	262	125	6.36305684254e-08	0.0,0.031,0.031	0.146,0.16,0.241	-0.162
ENSMUSG00000022550	Adck5	chr15	+	76593937	76594447	76593937	76594051	76594363	76594447	16,11,16	0,0,0	7,8,17	1,4,5	437	125	6.41045155268e-08	1.0,1.0,1.0	0.667,0.364,0.493	0.492
ENSMUSG00000038335	Tsr1	chr11	+	74907823	74908120	74907823	74907964	74908045	74908120	656,490,570	366,291,318	879,1002,669	332,268,191	206	125	1.4699543697e-07	0.521,0.505,0.521	0.616,0.694,0.68	-0.148
ENSMUSG00000037336	Mfsd2b	chr12	-	4869534	4870623	4869534	4869672	4870498	4870623	13,2,6	1,1,4	4,5,11	0,0,0	951	125	1.82913282513e-06	0.631,0.208,0.165	1.0,1.0,1.0	-0.665
ENSMUSG00000028180	Zranb2	chr3	+	157541699	157543244	157541699	157541821	157543157	157543244	10,14,22	6,5,7	1,2,0	1,10,5	1461	125	4.26002342835e-06	0.125,0.193,0.212	0.079,0.017,0.0	0.145
ENSMUSG00000022721	Trmt2a	chr16	+	18250819	18251660	18250819	18251001	18251548	18251660	70,46,39	13,9,10	45,24,31	27,33,21	672	125	6.35996269612e-06	0.5,0.487,0.42	0.237,0.119,0.215	0.279
ENSMUSG00000026878	Rab14	chr2	-	35180204	35183831	35180204	35182447	35183743	35183831	28,22,34	5,0,5	24,18,8	0,0,0	1421	125	1.51139828463e-05	0.33,1.0,0.374	1.0,1.0,1.0	-0.432
ENSMUSG00000061028	Clasrp	chr7	-	19584469	19584823	19584469	19584530	19584783	19584823	70,30,35	103,105,134	114,88,167	161,109,128	378	125	3.27870522889e-05	0.183,0.086,0.08	0.19,0.211,0.301	-0.118
ENSMUSG00000028034	Fubp1	chr3	+	152231876	152234570	152231876	152232022	152234523	152234570	10,8,22	6,9,4	0,2,0	4,7,7	2626	125	4.21376601417e-05	0.074,0.041,0.207	0.0,0.013,0.0	0.103
ENSMUSG00000020463	Smek2	chr11	+	29218455	29220797	29218455	29218685	29220543	29220797	136,113,120	1,0,0	115,100,64	7,3,1	1983	125	6.13163401543e-05	0.896,1.0,1.0	0.509,0.678,0.801	0.303
ENSMUSG00000029868	Trpv6	chr6	-	41625134	41625571	41625134	41625347	41625424	41625571	6,8,4	5,2,5	10,7,3	1,0,0	202	125	6.28529324695e-05	0.426,0.712,0.331	0.861,1.0,1.0	-0.464
ENSMUSG00000066900	Suds3	chr5	-	117094909	117099538	117094909	117094994	117099476	117099538	20,10,11	0,0,0	24,20,14	0,5,1	4607	125	0.000208722089796	1.0,1.0,1.0	1.0,0.098,0.275	0.542
ENSMUSG00000026659	Dusp12	chr1	-	170880129	170881041	170880129	170880226	170880914	170881041	2,11,13	2,5,3	4,2,3	5,20,11	813	125	0.000430895887251	0.133,0.253,0.4	0.11,0.015,0.04	0.207
ENSMUSG00000063704	Mapk15	chr15	+	75998549	75999152	75998549	75998678	75998778	75999152	0,0,0	3,1,1	3,0,11	7,5,8	225	125	0.000553848649284	0.0,0.0,0.0	0.192,0.0,0.433	-0.208
ENSMUSG00000062175	Tgif2	chr2	+	156853128	156855570	156853128	156853228	156853345	156855570	20,6,13	89,64,82	24,18,24	63,48,27	242	125	0.00111247938573	0.104,0.046,0.076	0.164,0.162,0.315	-0.138
ENSMUSG00000026309	Ilkap	chr1	-	91387214	91388464	91387214	91387341	91388354	91388464	695,631,669	51,48,49	779,615,546	89,75,89	1138	125	0.00127409386447	0.599,0.591,0.6	0.49,0.474,0.403	0.141
ENSMUSG00000041477	Dcp1b	chr6	+	119214769	119217979	119214769	119215606	119217901	119217979	5,10,22	0,1,0	8,13,4	5,0,2	2420	125	0.00240480011045	1.0,0.341,1.0	0.076,1.0,0.094	0.39
ENSMUSG00000004264	Phb2	chr6	+	124715953	124716430	124715953	124716030	124716424	124716430	112,75,102	21,27,15	243,211,221	14,19,19	519	125	0.0024460500093	0.562,0.401,0.621	0.807,0.728,0.737	-0.229
ENSMUSG00000022721	Trmt2a	chr16	+	18250819	18251660	18250819	18251001	18251358	18251660	56,40,28	2,1,0	38,17,22	1,9,7	482	125	0.00288497040916	0.879,0.912,1.0	0.908,0.329,0.449	0.368
ENSMUSG00000029290	Zfp326	chr5	+	105886316	105888839	105886316	105886428	105888700	105888839	12,11,15	1,0,0	18,13,5	0,2,3	2397	125	0.0030639617247	0.385,1.0,1.0	1.0,0.253,0.08	0.351
ENSMUSG00000058546	Rpl23a	chr11	-	78180934	78181223	78180934	78180997	78181153	78181223	37,20,21	7,9,8	67,67,53	3,3,7	281	125	0.00320146519415	0.702,0.497,0.539	0.909,0.909,0.771	-0.284
ENSMUSG00000021917	Spcs1	chr14	-	31000677	31000903	31000677	31000760	31000843	31000903	51,42,57	32,25,13	94,106,81	18,11,13	208	125	0.00416813342743	0.489,0.502,0.725	0.758,0.853,0.789	-0.228
ENSMUSG00000079334	Nat6	chr9	+	107579099	107580935	107579099	107579385	107580456	107580935	8,4,4	5,6,1	2,2,0	9,8,7	1196	125	0.00457811437888	0.143,0.065,0.295	0.023,0.025,0.0	0.152
ENSMUSG00000039356	Exosc2	chr2	+	31675838	31676736	31675838	31675904	31676664	31676736	0,0,4	4,5,7	6,5,7	2,5,3	885	125	0.00480829548627	0.0,0.0,0.075	0.298,0.124,0.248	-0.198
ENSMUSG00000028948	Nol9	chr4	+	152045694	152046644	152045694	152045830	152046546	152046644	9,9,15	4,11,13	5,3,5	23,16,6	841	125	0.00724113895588	0.251,0.108,0.146	0.031,0.027,0.11	0.112
ENSMUSG00000053964	Lgals4	chr7	+	28840580	28840952	28840580	28840610	28840863	28840952	0,0,0	8,5,3	5,1,4	5,7,21	378	125	0.0106824580369	0.0,0.0,0.0	0.249,0.045,0.059	-0.118
ENSMUSG00000028041	Adam15	chr3	-	89347151	89347485	89347151	89347228	89347406	89347485	40,31,49	59,73,43	25,19,23	85,68,58	303	125	0.0109256582019	0.219,0.149,0.32	0.108,0.103,0.141	0.112
ENSMUSG00000029674	Limk1	chr5	-	134661388	134661858	134661388	134661553	134661792	134661858	0,2,3	2,8,11	12,6,5	8,8,5	364	125	0.0113392276886	0.0,0.079,0.086	0.34,0.205,0.256	-0.212
ENSMUSG00000053332	Gas5	chr1	+	161035982	161037315	161035982	161036244	161036819	161037315	119,117,161	7,9,7	180,137,170	1,5,2	700	125	0.0123976911334	0.752,0.699,0.804	0.97,0.83,0.938	-0.161
ENSMUSG00000044595	Dnd1	chr18	-	36765095	36766010	36765095	36765557	36765892	36766010	0,3,0	8,6,14	6,4,0	4,7,1	460	125	0.0169691125	0.0,0.12,0.0	0.29,0.134,0.0	-0.101
ENSMUSG00000031232	Magt1	chrX	-	105968083	105971479	105968083	105971026	105971435	105971479	253,208,202	27,33,24	202,139,67	59,24,41	534	125	0.0180526241783	0.687,0.596,0.663	0.445,0.576,0.277	0.216
ENSMUSG00000001909	Trmt1	chr8	+	84690516	84690947	84690516	84690572	84690801	84690947	4,3,2	21,19,23	10,4,8	27,4,11	354	125	0.023120959331	0.063,0.053,0.03	0.116,0.261,0.204	-0.145
ENSMUSG00000062729	Ppox	chr1	-	171279429	171280522	171279429	171279574	171280387	171280522	1,3,0	4,5,7	8,2,6	2,5,5	938	125	0.0313363295911	0.032,0.074,0.0	0.348,0.051,0.138	-0.144
ENSMUSG00000031858	Mau2	chr8	-	70022619	70023697	70022619	70022669	70023606	70023697	38,39,51	5,4,7	44,27,35	18,5,16	1062	125	0.0358889190637	0.472,0.534,0.462	0.223,0.389,0.205	0.217
ENSMUSG00000029471	Camkk2	chr5	-	122763773	122764302	122763773	122763953	122764259	122764302	41,11,35	0,0,2	55,38,53	2,5,1	431	125	0.0392432301595	1.0,1.0,0.835	0.889,0.688,0.939	0.106
ENSMUSG00000026941	Mamdc4	chr2	-	25568457	25568767	25568457	25568546	25568629	25568767	0,1,3	7,5,7	9,5,6	13,6,8	208	125	0.0401805056277	0.0,0.107,0.205	0.294,0.334,0.311	-0.209
ENSMUSG00000015488	Cacfd1	chr2	+	27018887	27021089	27018887	27018979	27020020	27021089	135,133,164	16,28,17	128,118,63	26,34,30	1166	125	0.0405672096671	0.475,0.337,0.508	0.345,0.271,0.184	0.173
