# Supplementary material for: An Alternative Splicing Program for Mouse Craniofacial Development
Source: Front Physiol. 2020 Sep 4;11:1099. doi: 10.3389/fphys.2020.01099 (PMC7498679; doi:10.3389/fphys.2020.01099)
Supplement: Supplementary file 12 [file Data_Sheet_1.zip › Filtered rMATS results/RI/E12.5_Ect_MXP_vs_FNP_RI_filtered_output.txt]

GeneID	geneSymbol	chr	strand	riExonStart_0base	riExonEnd	upstreamES	upstreamEE	downstreamES	downstreamEE	IC_SAMPLE_1	SC_SAMPLE_1	IC_SAMPLE_2	SC_SAMPLE_2	IncFormLen	SkipFormLen	FDR	IncLevel1	IncLevel2	DeltaPSI
ENSMUSG00000032182	Yipf2	chr9	-	21588708	21589760	21588708	21589558	21589634	21589760	56,65,51	57,60,56	37,23,37	77,78,77	201	125	0.00133545732435	0.379,0.403,0.362	0.23,0.155,0.23	0.176
ENSMUSG00000062906	Hdac10	chr15	-	89124174	89124588	89124174	89124253	89124531	89124588	5,0,2	22,14,19	12,11,15	15,22,16	403	125	0.00201489847616	0.066,0.0,0.032	0.199,0.134,0.225	-0.153
ENSMUSG00000031342	Gpm6b	chrX	+	166385390	166388988	166385390	166385481	166386951	166388988	2,2,2	10,12,6	8,7,9	1,6,3	1595	125	0.00354412324493	0.015,0.013,0.025	0.385,0.084,0.19	-0.202
ENSMUSG00000029290	Zfp326	chr5	+	105886316	105888839	105886316	105886428	105888700	105888839	19,9,15	0,0,0	14,4,8	1,1,2	2397	125	0.00354412324493	1.0,1.0,1.0	0.422,0.173,0.173	0.744
