# Supplementary material for: An Alternative Splicing Program for Mouse Craniofacial Development
Source: Front Physiol. 2020 Sep 4;11:1099. doi: 10.3389/fphys.2020.01099 (PMC7498679; doi:10.3389/fphys.2020.01099)
Supplement: Supplementary file 12 [file Data_Sheet_1.zip › Filtered rMATS results/RI/E10.5_MXP_Ect_vs_Mes_RI_filtered_output.txt]

GeneID	geneSymbol	chr	strand	riExonStart_0base	riExonEnd	upstreamES	upstreamEE	downstreamES	downstreamEE	IC_SAMPLE_1	SC_SAMPLE_1	IC_SAMPLE_2	SC_SAMPLE_2	IncFormLen	SkipFormLen	FDR	IncLevel1	IncLevel2	DeltaPSI
ENSMUSG00000027993	Trim2	chr3	-	84190512	84192261	84190512	84191236	84192080	84192261	97,97,70	63,52,51	0,2,0	18,72,54	969	125	0.0	0.166,0.194,0.15	0.0,0.004,0.0	0.169
ENSMUSG00000033434	Gtpbp6	chr5	-	110104267	110104658	110104267	110104420	110104509	110104658	48,65,59	127,91,127	0,0,0	22,99,92	214	125	0.0	0.181,0.294,0.213	0.0,0.0,0.0	0.229
ENSMUSG00000028047	Thbs3	chr3	+	89223002	89223523	89223002	89223162	89223404	89223523	20,20,25	90,74,48	0,0,0	71,137,107	367	125	0.0	0.07,0.084,0.151	0.0,0.0,0.0	0.102
ENSMUSG00000024975	Pdcd4	chr19	+	53929082	53929861	53929082	53929192	53929716	53929861	4,5,5	37,60,51	41,52,14	50,37,45	649	125	4.85244225754e-11	0.02,0.016,0.019	0.136,0.213,0.057	-0.117
ENSMUSG00000028467	Gba2	chr4	-	43566927	43567916	43566927	43567467	43567724	43567916	18,8,5	107,128,131	15,31,51	15,99,100	382	125	8.4810508616e-10	0.052,0.02,0.012	0.247,0.093,0.143	-0.133
ENSMUSG00000031708	Tecr	chr8	-	83572840	83573323	83572840	83572946	83573219	83573323	32,32,44	46,38,40	3,12,14	30,61,64	398	125	9.79570158321e-09	0.179,0.209,0.257	0.03,0.058,0.064	0.164
ENSMUSG00000023707	Ogfod2	chr5	+	124114064	124114645	124114064	124114192	124114478	124114645	20,15,14	5,8,11	20,4,6	0,0,0	411	125	8.00564080583e-08	0.549,0.363,0.279	1.0,1.0,1.0	-0.603
ENSMUSG00000001248	Gramd1a	chr7	-	31134413	31135739	31134413	31134517	31135707	31135739	11,20,22	5,2,1	17,35,23	0,0,0	1315	125	1.02830161148e-07	0.173,0.487,0.677	1.0,1.0,1.0	-0.554
ENSMUSG00000014778	Fhod1	chr8	-	105331641	105332192	105331641	105331824	105332036	105332192	10,20,13	9,6,17	22,8,7	106,89,71	337	125	7.22204199424e-07	0.292,0.553,0.221	0.071,0.032,0.035	0.309
ENSMUSG00000004630	Pcp2	chr8	-	3623376	3624632	3623376	3623558	3624507	3624632	61,176,129	2,1,0	51,72,76	2,24,16	1074	125	2.65436570366e-06	0.78,0.953,1.0	0.748,0.259,0.356	0.457
ENSMUSG00000040532	Abhd11	chr5	+	135010886	135011380	135010886	135011060	135011240	135011380	200,194,173	14,14,6	51,114,100	0,0,1	305	125	5.71956940545e-06	0.854,0.85,0.922	1.0,1.0,0.976	-0.117
ENSMUSG00000073758	Sh3d21	chr4	-	126152023	126152258	126152023	126152118	126152205	126152258	4,2,0	6,9,11	5,11,11	2,2,3	212	125	8.65429130923e-06	0.282,0.116,0.0	0.596,0.764,0.684	-0.549
ENSMUSG00000027569	Mrgbp	chr2	+	180584405	180584871	180584405	180584487	180584693	180584871	9,4,12	27,26,17	0,0,2	51,18,11	331	125	9.57457116988e-06	0.112,0.055,0.21	0.0,0.0,0.064	0.104
ENSMUSG00000014856	Tmem208	chr8	+	105328321	105328692	105328321	105328484	105328607	105328692	14,4,11	33,27,33	0,4,2	51,46,47	248	125	1.15473550237e-05	0.176,0.069,0.144	0.0,0.042,0.021	0.109
ENSMUSG00000053332	Gas5	chr1	+	161036819	161037315	161036819	161036852	161037287	161037315	129,203,183	85,58,69	63,193,183	114,146,206	560	125	2.96772967965e-05	0.253,0.439,0.372	0.11,0.228,0.165	0.187
ENSMUSG00000034059	Ypel4	chr2	+	84737063	84737528	84737063	84737107	84737419	84737528	53,76,82	5,5,5	38,36,91	0,0,1	437	125	0.000105188098538	0.752,0.813,0.824	1.0,1.0,0.963	-0.191
ENSMUSG00000024948	Map4k2	chr19	+	6345576	6345836	6345576	6345610	6345727	6345836	0,6,4	86,78,86	12,15,1	29,33,54	242	125	0.000105333310781	0.0,0.038,0.023	0.176,0.19,0.009	-0.105
ENSMUSG00000056962	Jmjd6	chr11	-	116839837	116840545	116839837	116839926	116840447	116840545	247,256,243	11,10,21	220,325,365	2,6,5	646	125	0.000315695225672	0.813,0.832,0.691	0.955,0.913,0.934	-0.155
ENSMUSG00000024019	Cmtr1	chr17	+	29698637	29699288	29698637	29698729	29699219	29699288	371,366,392	188,202,240	62,365,193	213,215,200	615	125	0.000381280139028	0.286,0.269,0.249	0.056,0.257,0.164	0.109
ENSMUSG00000042289	Hsd3b7	chr7	+	127801833	127802113	127801833	127801942	127802013	127802113	0,13,6	8,12,12	0,0,3	1,28,28	196	125	0.000990154876941	0.0,0.409,0.242	0.0,0.0,0.064	0.196
ENSMUSG00000030703	Gdpd3	chr7	+	126770987	126771213	126770987	126771047	126771161	126771213	0,2,0	6,8,5	8,7,6	7,21,7	239	125	0.00108433741363	0.0,0.116,0.0	0.374,0.148,0.31	-0.239
ENSMUSG00000004933	Matk	chr10	+	81261630	81262534	81261630	81262156	81262447	81262534	51,46,42	18,12,15	38,33,46	2,5,0	416	125	0.00108770861313	0.46,0.535,0.457	0.851,0.665,1.0	-0.355
ENSMUSG00000064120	Mocs1	chr17	+	49454029	49455435	49454029	49454201	49455256	49455435	0,2,0	2,0,2	10,23,25	0,5,0	1180	125	0.00156557969946	0.0,1.0,0.0	1.0,0.328,1.0	-0.443
ENSMUSG00000036098	Myrf	chr19	-	10215741	10216149	10215741	10215810	10216060	10216149	1,8,2	4,6,13	0,0,0	4,10,3	375	125	0.00217381898772	0.077,0.308,0.049	0.0,0.0,0.0	0.145
ENSMUSG00000008855	Hdac5	chr11	-	102195748	102196117	102195748	102195868	102195951	102196117	13,17,21	53,46,54	0,10,0	55,41,7	208	125	0.00257089859997	0.128,0.182,0.189	0.0,0.128,0.0	0.124
ENSMUSG00000032182	Yipf2	chr9	-	21588708	21589760	21588708	21589558	21589634	21589760	26,27,24	145,139,84	13,48,37	57,45,29	201	125	0.00372350011259	0.1,0.108,0.151	0.124,0.399,0.442	-0.202
ENSMUSG00000042286	Stab1	chr14	-	31139925	31140267	31139925	31140075	31140147	31140267	2,3,0	0,0,3	0,0,0	89,155,86	197	125	0.00372350011259	1.0,1.0,0.0	0.0,0.0,0.0	0.667
ENSMUSG00000030435	U2af2	chr7	+	5068732	5069560	5068732	5068796	5069443	5069560	54,58,40	0,0,1	52,95,86	21,3,0	772	125	0.00372350011259	1.0,1.0,0.866	0.286,0.837,1.0	0.248
ENSMUSG00000026848	Tor1b	chr2	+	30953751	30955953	30953751	30954008	30955767	30955953	68,92,43	1,0,6	46,84,95	0,0,0	1884	125	0.0040755087426	0.819,1.0,0.322	1.0,1.0,1.0	-0.286
ENSMUSG00000040687	Madd	chr2	-	91157984	91158488	91157984	91158143	91158416	91158488	14,23,21	5,2,5	15,16,13	2,0,0	398	125	0.00502084260134	0.468,0.783,0.569	0.702,1.0,1.0	-0.294
ENSMUSG00000020359	Phykpl	chr11	+	51592005	51592285	51592005	51592093	51592168	51592285	21,11,6	57,44,54	38,18,40	17,52,37	200	125	0.00664048720394	0.187,0.135,0.065	0.583,0.178,0.403	-0.259
ENSMUSG00000029674	Limk1	chr5	-	134661388	134661858	134661388	134661553	134661792	134661858	2,3,3	8,1,1	0,2,0	1,11,9	364	125	0.00936317977709	0.079,0.507,0.507	0.0,0.059,0.0	0.345
ENSMUSG00000028467	Gba2	chr4	-	43569180	43569955	43569180	43569285	43569829	43569955	4,3,4	5,1,0	0,2,0	8,4,3	669	125	0.0112117651656	0.13,0.359,1.0	0.0,0.085,0.0	0.468
ENSMUSG00000016344	Ppdpf	chr2	+	181187664	181187886	181187664	181187736	181187808	181187886	260,193,244	301,368,403	154,215,251	81,226,248	197	125	0.0112230103157	0.354,0.25,0.278	0.547,0.376,0.391	-0.144
ENSMUSG00000031897	Psmb10	chr8	-	105937240	105937591	105937240	105937381	105937493	105937591	2,7,7	13,7,17	0,4,4	54,27,18	237	125	0.0130409779269	0.075,0.345,0.178	0.0,0.072,0.105	0.14
ENSMUSG00000040859	Bsdc1	chr4	+	129465229	129466990	129465229	129465346	129466913	129466990	49,59,84	4,16,13	52,41,50	0,4,0	1692	125	0.0147008848994	0.475,0.214,0.323	1.0,0.431,1.0	-0.473
ENSMUSG00000031232	Magt1	chrX	-	105968083	105971479	105968083	105971026	105971435	105971479	91,127,107	19,18,11	50,133,159	26,51,36	534	125	0.0197381116632	0.529,0.623,0.695	0.31,0.379,0.508	0.217
ENSMUSG00000000915	Hip1r	chr5	+	124000711	124001311	124000711	124000774	124001205	124001311	15,8,18	2,1,0	1,7,3	0,4,8	556	125	0.0200277695588	0.628,0.643,1.0	1.0,0.282,0.078	0.304
ENSMUSG00000041774	Ydjc	chr16	+	17146966	17147392	17146966	17147146	17147232	17147392	3,3,3	6,28,26	0,0,0	2,29,27	211	125	0.0204657961859	0.229,0.06,0.064	0.0,0.0,0.0	0.118
ENSMUSG00000028041	Adam15	chr3	-	89347151	89347485	89347151	89347228	89347406	89347485	26,12,32	47,36,36	33,33,47	31,31,24	303	125	0.0230542046491	0.186,0.121,0.268	0.305,0.305,0.447	-0.161
ENSMUSG00000037336	Mfsd2b	chr12	-	4869534	4870623	4869534	4869658	4870498	4870623	4,4,3	1,5,6	0,6,0	12,7,36	965	125	0.0230542046491	0.341,0.094,0.061	0.0,0.1,0.0	0.132
ENSMUSG00000062906	Hdac10	chr15	-	89127593	89128018	89127593	89127691	89127921	89128018	0,2,0	3,11,9	5,1,7	0,14,7	355	125	0.0270846110345	0.0,0.06,0.0	1.0,0.025,0.26	-0.408
ENSMUSG00000068329	Htra2	chr6	-	83052697	83053070	83052697	83052726	83053037	83053070	163,175,193	15,17,9	236,219,266	0,12,11	436	125	0.0281334223083	0.757,0.747,0.86	1.0,0.84,0.874	-0.117
ENSMUSG00000003575	Crtc1	chr8	-	70391860	70392163	70391860	70391911	70392019	70392163	140,93,137	18,9,16	69,110,115	0,9,5	233	125	0.0281334223083	0.807,0.847,0.821	1.0,0.868,0.925	-0.106
ENSMUSG00000028245	Nsmaf	chr4	-	6418471	6421136	6418471	6418523	6421056	6421136	26,29,25	0,0,0	12,1,11	0,4,0	2658	125	0.0382683103512	1.0,1.0,1.0	1.0,0.012,1.0	0.329
ENSMUSG00000022580	Rhpn1	chr15	+	75711790	75712451	75711790	75711898	75712291	75712451	22,24,18	0,0,12	11,1,15	0,0,0	518	125	0.0496721928862	1.0,1.0,0.266	1.0,1.0,1.0	-0.245
ENSMUSG00000029149	Krtcap3	chr5	+	31252191	31252571	31252191	31252251	31252364	31252571	57,63,69	121,99,117	25,30,15	0,8,29	238	125	0.0498393945418	0.198,0.251,0.236	1.0,0.663,0.214	-0.397
