# Supplementary material for: An Alternative Splicing Program for Mouse Craniofacial Development
Source: Front Physiol. 2020 Sep 4;11:1099. doi: 10.3389/fphys.2020.01099 (PMC7498679; doi:10.3389/fphys.2020.01099)
Supplement: Supplementary file 12 [file Data_Sheet_1.zip › Filtered rMATS results/RI/E10.5_MNP_Ect_vs_Mes_RI_filtered_output.txt]

GeneID	geneSymbol	chr	strand	riExonStart_0base	riExonEnd	upstreamES	upstreamEE	downstreamES	downstreamEE	IC_SAMPLE_1	SC_SAMPLE_1	IC_SAMPLE_2	SC_SAMPLE_2	IncFormLen	SkipFormLen	FDR	IncLevel1	IncLevel2	DeltaPSI
ENSMUSG00000027993	Trim2	chr3	-	84190512	84192261	84190512	84191236	84192080	84192261	71,102,121	22,20,36	0,0,0	50,42,42	969	125	0.0	0.294,0.397,0.302	0.0,0.0,0.0	0.331
ENSMUSG00000033434	Gtpbp6	chr5	-	110104267	110104658	110104267	110104420	110104509	110104658	86,97,33	159,116,86	0,1,0	97,92,109	214	125	0.0	0.24,0.328,0.183	0.0,0.006,0.0	0.248
ENSMUSG00000004630	Pcp2	chr8	-	3623376	3624632	3623376	3623558	3624507	3624632	130,121,156	0,0,0	90,86,83	18,11,3	1074	125	3.66925775477e-10	1.0,1.0,1.0	0.368,0.476,0.763	0.464
ENSMUSG00000029503	P2rx2	chr5	-	110341550	110341854	110341550	110341689	110341773	110341854	1,3,2	21,25,34	2,1,4	0,0,0	209	125	4.53928228339e-10	0.028,0.067,0.034	1.0,1.0,1.0	-0.957
ENSMUSG00000073758	Sh3d21	chr4	-	126152023	126152258	126152023	126152118	126152205	126152258	0,2,0	16,19,5	11,12,16	8,14,15	212	125	8.77156832354e-09	0.0,0.058,0.0	0.448,0.336,0.386	-0.371
ENSMUSG00000004266	Ptpn6	chr6	-	124720706	124721222	124720706	124720908	124721079	124721222	7,16,7	44,28,28	0,0,0	59,25,44	296	125	2.71980264977e-08	0.063,0.194,0.095	0.0,0.0,0.0	0.117
ENSMUSG00000005150	Wdr83	chr8	-	85079580	85080225	85079580	85079707	85080119	85080225	5,25,13	0,0,0	11,21,30	4,3,4	537	125	5.19459952415e-07	1.0,1.0,1.0	0.39,0.62,0.636	0.451
ENSMUSG00000024013	Fgd2	chr17	+	29373217	29373414	29373217	29373297	29373383	29373414	122,137,153	120,150,156	0,1,0	1,11,4	211	125	1.67323806444e-06	0.376,0.351,0.367	0.0,0.051,0.0	0.348
ENSMUSG00000044433	Camsap3	chr8	+	3606503	3607890	3606503	3606820	3607790	3607890	18,17,10	124,131,90	9,5,6	3,4,5	1095	125	7.52128346211e-06	0.016,0.015,0.013	0.255,0.125,0.12	-0.152
ENSMUSG00000014778	Fhod1	chr8	-	105331641	105332192	105331641	105331824	105332036	105332192	4,9,6	11,23,16	8,3,0	60,60,76	337	125	0.000599688062671	0.119,0.127,0.122	0.047,0.018,0.0	0.101
ENSMUSG00000038335	Tsr1	chr11	+	74907823	74908120	74907823	74907964	74908045	74908120	155,340,236	254,426,465	441,443,502	385,478,499	206	125	0.000846450279964	0.27,0.326,0.235	0.41,0.36,0.379	-0.106
ENSMUSG00000053332	Gas5	chr1	+	161036819	161037315	161036819	161037164	161037287	161037315	6,29,14	43,82,73	25,42,44	48,77,58	248	125	0.00119797745555	0.066,0.151,0.088	0.208,0.216,0.277	-0.132
ENSMUSG00000040687	Madd	chr2	-	91157984	91158488	91157984	91158143	91158461	91158488	25,28,24	5,7,1	18,14,15	0,1,0	443	125	0.00125242376685	0.585,0.53,0.871	1.0,0.798,1.0	-0.271
ENSMUSG00000038812	Trmt112	chr19	+	6910583	6911028	6910583	6910673	6910751	6911028	7,13,5	3,7,4	7,1,9	29,12,16	203	125	0.00353055747873	0.59,0.533,0.435	0.129,0.049,0.257	0.374
ENSMUSG00000024953	Prdx5	chr19	-	6907241	6908116	6907241	6907280	6907981	6908116	33,77,66	0,1,0	38,41,40	4,3,0	826	125	0.00672354246288	1.0,0.921,1.0	0.59,0.674,1.0	0.219
ENSMUSG00000004947	Dtx2	chr5	+	136026469	136028572	136026469	136026607	136028501	136028572	73,66,62	3,1,3	32,41,52	0,1,0	2019	125	0.00692621369825	0.601,0.803,0.561	1.0,0.717,1.0	-0.251
ENSMUSG00000019518	Ap4m1	chr5	+	138177922	138178180	138177922	138177973	138178068	138178180	49,37,38	54,75,60	33,28,31	76,145,87	220	125	0.00692621369825	0.34,0.219,0.265	0.198,0.099,0.168	0.12
ENSMUSG00000053332	Gas5	chr1	+	161036819	161037315	161036819	161036852	161037287	161037315	98,162,216	42,104,111	141,222,229	162,176,180	560	125	0.00692621369825	0.342,0.258,0.303	0.163,0.22,0.221	0.1
ENSMUSG00000026199	Ankzf1	chr1	+	75195062	75195712	75195062	75195256	75195568	75195712	0,0,4	7,17,15	3,3,10	13,3,5	437	125	0.0073370787304	0.0,0.0,0.071	0.062,0.222,0.364	-0.192
ENSMUSG00000002014	Ssr4	chrX	+	73789799	73790424	73789799	73789874	73790358	73790424	17,8,6	0,9,4	2,2,6	34,17,13	609	125	0.00887810975868	1.0,0.154,0.235	0.012,0.024,0.087	0.422
ENSMUSG00000028245	Nsmaf	chr4	-	6418471	6421136	6418471	6418523	6420049	6421136	12,11,30	12,2,15	2,3,0	2,3,8	1651	125	0.00889105071882	0.07,0.294,0.132	0.07,0.07,0.0	0.119
ENSMUSG00000045679	Pqlc3	chr12	-	16992277	16993573	16992277	16992319	16993452	16993573	2,19,11	125,158,153	10,0,3	4,7,1	1258	125	0.00903471645257	0.002,0.012,0.007	0.199,0.0,0.23	-0.136
ENSMUSG00000047767	Atg16l2	chr7	-	101296507	101297008	101296507	101296573	101296756	101297008	3,13,8	13,1,6	2,0,2	8,10,15	308	125	0.00903471645257	0.086,0.841,0.351	0.092,0.0,0.051	0.378
ENSMUSG00000001909	Trmt1	chr8	+	84690516	84690947	84690516	84690572	84690801	84690947	1,1,4	4,17,29	10,4,8	5,12,15	354	125	0.00909144508679	0.081,0.02,0.046	0.414,0.105,0.158	-0.177
ENSMUSG00000033540	Idua	chr5	+	108680110	108680497	108680110	108680206	108680394	108680497	8,5,4	3,11,3	0,0,2	3,5,2	313	125	0.00930834849386	0.516,0.154,0.347	0.0,0.0,0.285	0.244
ENSMUSG00000031659	Adcy7	chr8	+	88327671	88329961	88327671	88327773	88329649	88329961	51,81,37	0,0,0	90,95,85	0,2,4	2001	125	0.0157397866971	1.0,1.0,1.0	1.0,0.748,0.57	0.227
ENSMUSG00000030409	Dmpk	chr7	+	19091938	19092254	19091938	19092036	19092207	19092254	1,0,2	8,16,7	15,0,6	15,20,9	296	125	0.0168374870165	0.05,0.0,0.108	0.297,0.0,0.22	-0.12
ENSMUSG00000038975	Rabggtb	chr3	-	153910260	153910888	153910260	153910326	153910690	153910888	29,64,70	10,3,15	47,64,86	4,2,0	489	125	0.0182516972175	0.426,0.845,0.544	0.75,0.891,1.0	-0.275
ENSMUSG00000030435	U2af2	chr7	+	5068732	5069560	5068732	5068796	5069443	5069560	30,51,43	1,4,3	36,58,46	0,0,2	772	125	0.0212096315175	0.829,0.674,0.699	1.0,1.0,0.788	-0.195
ENSMUSG00000042286	Stab1	chr14	-	31142957	31143267	31142957	31143014	31143117	31143267	1,0,2	0,1,0	14,0,1	14,18,9	228	125	0.0355909685315	1.0,0.0,1.0	0.354,0.0,0.057	0.53
ENSMUSG00000001082	Mfsd10	chr5	-	34634590	34634962	34634590	34634644	34634850	34634962	55,47,50	0,0,2	44,35,38	0,5,3	331	125	0.0382249435348	1.0,1.0,0.904	1.0,0.726,0.827	0.117
