# Supplementary material for: An Alternative Splicing Program for Mouse Craniofacial Development
Source: Front Physiol. 2020 Sep 4;11:1099. doi: 10.3389/fphys.2020.01099 (PMC7498679; doi:10.3389/fphys.2020.01099)
Supplement: Supplementary file 12 [file Data_Sheet_1.zip › Filtered rMATS results/RI/E11.5_Mes_MXP_vs_FNP_RI_filtered_output.txt]

GeneID	geneSymbol	chr	strand	riExonStart_0base	riExonEnd	upstreamES	upstreamEE	downstreamES	downstreamEE	IC_SAMPLE_1	SC_SAMPLE_1	IC_SAMPLE_2	SC_SAMPLE_2	IncFormLen	SkipFormLen	FDR	IncLevel1	IncLevel2	DeltaPSI
ENSMUSG00000028582	Cc2d1b	chr4	+	108625980	108626590	108625980	108626153	108626479	108626590	8,12,4	0,0,1	0,5,0	1,3,2	451	125	7.2916093285e-05	1.0,1.0,0.526	0.0,0.316,0.0	0.737
ENSMUSG00000004630	Pcp2	chr8	-	3623376	3624632	3623376	3623558	3624507	3624632	156,79,110	34,31,43	113,127,107	6,11,13	1074	125	0.00102023917458	0.348,0.229,0.229	0.687,0.573,0.489	-0.314
ENSMUSG00000027438	Napb	chr2	-	148707158	148709433	148707158	148707205	148709316	148709433	10,4,6	0,0,0	7,7,4	0,3,1	2236	125	0.0143390418875	1.0,1.0,1.0	1.0,0.115,0.183	0.567
ENSMUSG00000032596	Uba7	chr9	+	107979393	107979691	107979393	107979458	107979543	107979691	0,0,0	5,17,15	4,2,3	18,8,3	210	125	0.0161265798879	0.0,0.0,0.0	0.117,0.13,0.373	-0.207
ENSMUSG00000041477	Dcp1b	chr6	+	119214769	119217979	119214769	119215606	119217901	119217979	8,10,7	1,4,0	7,7,13	1,0,0	2420	125	0.0170097587545	0.292,0.114,1.0	0.266,1.0,1.0	-0.287
ENSMUSG00000028687	Mutyh	chr4	+	116817668	116818282	116817668	116817805	116818240	116818282	20,9,13	3,4,0	13,22,8	0,0,1	560	125	0.0170097587545	0.598,0.334,1.0	1.0,1.0,0.641	-0.236
ENSMUSG00000028641	P3h1	chr4	+	119241481	119241804	119241481	119241534	119241661	119241804	7,6,5	0,0,0	4,5,6	4,2,0	252	125	0.0182782929932	1.0,1.0,1.0	0.332,0.554,1.0	0.371
ENSMUSG00000020256	Aldh1l2	chr10	-	83503941	83504196	83503941	83504047	83504125	83504196	8,2,3	13,9,9	0,0,2	12,8,8	203	125	0.0211001785734	0.275,0.12,0.17	0.0,0.0,0.133	0.144
ENSMUSG00000028034	Fubp1	chr3	+	152232394	152236826	152232394	152234570	152236606	152236826	4,9,8	2,1,3	3,11,7	0,0,1	2161	125	0.0280756905254	0.104,0.342,0.134	1.0,1.0,0.288	-0.569
