# Supplementary material for: An Alternative Splicing Program for Mouse Craniofacial Development
Source: Front Physiol. 2020 Sep 4;11:1099. doi: 10.3389/fphys.2020.01099 (PMC7498679; doi:10.3389/fphys.2020.01099)
Supplement: Supplementary file 12 [file Data_Sheet_1.zip › Filtered rMATS results/RI/FNP_Mes_E10.5_vs_E11.5_RI_filtered_output.txt]

GeneID	geneSymbol	chr	strand	riExonStart_0base	riExonEnd	upstreamES	upstreamEE	downstreamES	downstreamEE	IC_SAMPLE_1	SC_SAMPLE_1	IC_SAMPLE_2	SC_SAMPLE_2	IncFormLen	SkipFormLen	FDR	IncLevel1	IncLevel2	DeltaPSI
ENSMUSG00000035228	Ccdc106	chr7	+	5059495	5060785	5059495	5059705	5060206	5060785	136,386,151	17,31,6	97,149,137	94,97,81	626	125	0.0	0.615,0.713,0.834	0.171,0.235,0.252	0.501
ENSMUSG00000041459	Tardbp	chr4	-	148612381	148618791	148612381	148617705	148618646	148618791	0,2,2	44,15,9	51,53,62	23,9,22	1066	125	0.0	0.0,0.015,0.025	0.206,0.408,0.248	-0.274
ENSMUSG00000038335	Tsr1	chr11	+	74907823	74908120	74907823	74907964	74908045	74908120	303,260,368	440,430,489	651,578,522	314,281,286	206	125	0.0	0.295,0.268,0.313	0.557,0.555,0.526	-0.254
ENSMUSG00000062906	Hdac10	chr15	-	89124174	89124588	89124174	89124253	89124531	89124588	0,0,3	35,71,35	12,13,7	32,30,15	403	125	1.05321987576e-08	0.0,0.0,0.026	0.104,0.118,0.126	-0.107
ENSMUSG00000028582	Cc2d1b	chr4	+	108625980	108626590	108625980	108626153	108626479	108626590	12,13,5	1,0,0	0,5,0	1,3,2	451	125	4.28816528952e-07	0.769,1.0,1.0	0.0,0.316,0.0	0.818
ENSMUSG00000062031	Athl1	chr7	+	140944950	140945349	140944950	140945082	140945237	140945349	16,13,16	34,26,43	8,7,7	96,79,79	280	125	1.40355871114e-06	0.174,0.182,0.142	0.036,0.038,0.038	0.129
ENSMUSG00000092060	Bend4	chr5	-	67392147	67400301	67392147	67398450	67400060	67400301	0,0,0	4,11,8	21,1,10	5,4,6	1735	125	4.03873563357e-06	0.0,0.0,0.0	0.232,0.018,0.107	-0.119
ENSMUSG00000040687	Madd	chr2	-	91157984	91158488	91157984	91158143	91158416	91158488	19,6,7	0,0,0	22,30,17	4,8,1	398	125	5.2113984926e-06	1.0,1.0,1.0	0.633,0.541,0.842	0.328
ENSMUSG00000006301	Tmbim1	chr1	-	74291694	74292888	74291694	74291734	74292834	74292888	16,2,20	0,0,0	14,12,10	3,1,2	1225	125	6.60236290544e-06	1.0,1.0,1.0	0.323,0.55,0.338	0.596
ENSMUSG00000004933	Matk	chr10	+	81261630	81262534	81261630	81262156	81262447	81262534	13,41,11	0,1,0	24,42,43	5,6,8	416	125	2.44790921908e-05	1.0,0.925,1.0	0.591,0.678,0.618	0.346
ENSMUSG00000015536	Mocs2	chr13	+	114825210	114826281	114825210	114825361	114826204	114826281	226,271,235	0,0,1	257,253,280	4,7,7	968	125	2.72175076256e-05	1.0,1.0,0.968	0.892,0.824,0.838	0.138
ENSMUSG00000024975	Pdcd4	chr19	+	53929082	53929861	53929082	53929192	53929716	53929861	17,78,32	27,51,27	21,24,20	46,59,65	649	125	4.09083961799e-05	0.108,0.228,0.186	0.081,0.073,0.056	0.104
ENSMUSG00000079334	Nat6	chr9	+	107579099	107580935	107579099	107579385	107580456	107580935	0,0,0	10,8,5	9,5,5	4,7,4	1196	125	5.4290176851e-05	0.0,0.0,0.0	0.19,0.069,0.116	-0.125
ENSMUSG00000004947	Dtx2	chr5	+	136026469	136028572	136026469	136026607	136028501	136028572	24,23,32	0,0,0	56,63,43	2,3,2	2019	125	0.000119021686606	1.0,1.0,1.0	0.634,0.565,0.571	0.41
ENSMUSG00000066892	Fbxl12	chr9	-	20642023	20644755	20642023	20642096	20644572	20644755	475,415,445	6,0,4	944,762,654	0,0,0	2601	125	0.000470006140533	0.792,1.0,0.842	1.0,1.0,1.0	-0.122
ENSMUSG00000073758	Sh3d21	chr4	-	126152023	126152258	126152023	126152118	126152205	126152258	20,47,5	6,0,8	12,11,6	36,26,27	212	125	0.00114479078735	0.663,1.0,0.269	0.164,0.2,0.116	0.484
ENSMUSG00000038225	Primpol	chr8	-	46592592	46593703	46592592	46592755	46593469	46593703	22,0,14	29,51,2	0,0,0	43,36,44	839	125	0.00118136299328	0.102,0.0,0.511	0.0,0.0,0.0	0.204
ENSMUSG00000008855	Hdac5	chr11	-	102195748	102196117	102195748	102195868	102195951	102196117	6,14,5	37,57,13	7,7,5	102,143,77	208	125	0.00249383946839	0.089,0.129,0.188	0.04,0.029,0.038	0.1
ENSMUSG00000041477	Dcp1b	chr6	+	119214769	119217979	119214769	119215606	119217901	119217979	7,3,4	2,0,3	7,7,13	1,0,0	2420	125	0.0032495630337	0.153,1.0,0.064	0.266,1.0,1.0	-0.35
ENSMUSG00000028687	Mutyh	chr4	+	116817668	116818282	116817668	116817805	116818240	116818282	23,17,20	0,4,4	13,22,8	0,0,1	560	125	0.00403331290723	1.0,0.487,0.527	1.0,1.0,0.641	-0.209
ENSMUSG00000022721	Trmt2a	chr16	+	18250819	18251660	18250819	18251001	18251548	18251660	32,27,50	30,40,24	59,68,38	20,23,14	672	125	0.00492802799707	0.166,0.112,0.279	0.354,0.355,0.335	-0.162
ENSMUSG00000034059	Ypel4	chr2	+	84737063	84737528	84737063	84737107	84737419	84737528	24,52,63	1,5,0	57,54,75	20,18,6	437	125	0.00635097464089	0.873,0.748,1.0	0.449,0.462,0.781	0.31
ENSMUSG00000031578	Mak16	chr8	-	31166061	31166632	31166061	31166213	31166522	31166632	14,22,17	5,0,17	6,6,1	11,15,11	434	125	0.00758538822637	0.446,1.0,0.224	0.136,0.103,0.026	0.468
ENSMUSG00000003038	Hmgn2	chr4	-	133966428	133966795	133966428	133966479	133966765	133966795	40,81,43	66,23,41	62,45,29	136,109,89	411	125	0.0086937200311	0.156,0.517,0.242	0.122,0.112,0.09	0.197
ENSMUSG00000030435	U2af2	chr7	+	5068732	5069560	5068732	5068796	5069443	5069560	46,16,54	0,0,0	35,44,41	2,3,1	772	125	0.00883552225024	1.0,1.0,1.0	0.739,0.704,0.869	0.229
ENSMUSG00000044595	Dnd1	chr18	-	36765095	36766010	36765095	36765557	36765892	36766010	8,7,4	2,0,4	5,2,0	11,10,6	460	125	0.00969949157762	0.521,1.0,0.214	0.11,0.052,0.0	0.524
ENSMUSG00000049482	Ctu2	chr8	+	122480901	122481224	122480901	122481005	122481132	122481224	83,116,103	6,4,0	109,135,152	13,16,9	252	125	0.0141798722374	0.873,0.935,1.0	0.806,0.807,0.893	0.101
ENSMUSG00000042831	Alkbh6	chr7	+	30309480	30310054	30309480	30309559	30310027	30310054	75,110,94	2,0,0	112,97,91	2,4,4	593	125	0.0146640950784	0.888,1.0,1.0	0.922,0.836,0.827	0.101
ENSMUSG00000035086	Becn1	chr11	-	101295533	101296316	101295533	101295624	101296193	101296316	34,18,26	2,0,4	20,30,19	0,2,0	694	125	0.0146640950784	0.754,1.0,0.539	1.0,0.73,1.0	-0.146
ENSMUSG00000027569	Mrgbp	chr2	+	180583400	180584871	180583400	180583522	180584796	180584871	40,2,59	2,0,0	87,59,50	2,5,6	1399	125	0.0147466433222	0.641,1.0,1.0	0.795,0.513,0.427	0.302
ENSMUSG00000059796	Eif4a1	chr11	-	69667694	69668111	69667694	69667774	69668021	69668111	39,38,26	63,21,59	28,21,15	79,54,75	372	125	0.0192084315489	0.172,0.378,0.129	0.106,0.116,0.063	0.131
ENSMUSG00000026878	Rab14	chr2	-	35180204	35183831	35180204	35182447	35183743	35183831	14,31,20	0,0,0	36,19,19	4,0,1	1421	125	0.0199604303715	1.0,1.0,1.0	0.442,1.0,0.626	0.311
ENSMUSG00000040859	Bsdc1	chr4	+	129465229	129466990	129465229	129465346	129466913	129466990	71,5,61	4,0,2	61,42,46	11,9,17	1692	125	0.0201771756558	0.567,1.0,0.693	0.291,0.256,0.167	0.515
ENSMUSG00000020918	Kat2a	chr11	-	100705958	100706493	100705958	100705995	100706349	100706493	25,6,8	0,0,0	14,7,9	3,0,2	479	125	0.0217412284884	1.0,1.0,1.0	0.549,1.0,0.54	0.304
ENSMUSG00000028137	Celf3	chr3	+	94486793	94487284	94486793	94486935	94487134	94487284	0,0,0	10,1,5	0,4,4	4,2,0	324	125	0.0247724996052	0.0,0.0,0.0	0.0,0.436,1.0	-0.479
ENSMUSG00000016344	Ppdpf	chr2	+	181187664	181187886	181187664	181187736	181187808	181187886	250,176,207	218,63,182	369,453,407	523,561,477	197	125	0.0318686343998	0.421,0.639,0.419	0.309,0.339,0.351	0.16
ENSMUSG00000020359	Phykpl	chr11	+	51593603	51594141	51593603	51593686	51593915	51594141	12,20,15	27,9,9	54,34,43	16,10,14	354	125	0.0398681460148	0.136,0.44,0.37	0.544,0.546,0.52	-0.221
ENSMUSG00000026659	Dusp12	chr1	-	170880129	170881041	170880129	170880226	170880914	170881041	26,4,8	4,0,1	8,9,9	9,5,10	813	125	0.0423183745074	0.5,1.0,0.552	0.12,0.217,0.122	0.531
ENSMUSG00000041420	Meis3	chr7	+	16178744	16179100	16178744	16178795	16179001	16179100	41,20,22	12,7,16	36,35,28	30,42,31	331	125	0.0491162807578	0.563,0.519,0.342	0.312,0.239,0.254	0.206
