# Supplementary material for: An Alternative Splicing Program for Mouse Craniofacial Development
Source: Front Physiol. 2020 Sep 4;11:1099. doi: 10.3389/fphys.2020.01099 (PMC7498679; doi:10.3389/fphys.2020.01099)
Supplement: Supplementary file 12 [file Data_Sheet_1.zip › Filtered rMATS results/RI/E10.5_Mes_MXP_vs_FNP_RI_filtered_output.txt]

GeneID	geneSymbol	chr	strand	riExonStart_0base	riExonEnd	upstreamES	upstreamEE	downstreamES	downstreamEE	IC_SAMPLE_1	SC_SAMPLE_1	IC_SAMPLE_2	SC_SAMPLE_2	IncFormLen	SkipFormLen	FDR	IncLevel1	IncLevel2	DeltaPSI
ENSMUSG00000023764	Sfi1	chr11	-	3134625	3135542	3134625	3134730	3135282	3135542	0,4,6	75,37,52	20,28,22	31,37,16	677	125	0.0	0.0,0.02,0.021	0.106,0.123,0.202	-0.13
ENSMUSG00000025142	Aspscr1	chr11	+	120708929	120709246	120708929	120708999	120709111	120709246	139,251,165	0,1,1	111,197,164	8,36,4	237	125	6.42809638851e-09	1.0,0.993,0.989	0.88,0.743,0.956	0.134
ENSMUSG00000024948	Map4k2	chr19	+	6345576	6345836	6345576	6345610	6345727	6345836	25,15,1	29,33,54	2,2,0	52,16,46	242	125	4.03469892832e-05	0.308,0.19,0.009	0.019,0.061,0.0	0.142
ENSMUSG00000022562	Oplah	chr15	-	76296602	76297018	76296602	76296781	76296920	76297018	0,0,0	12,19,13	8,10,0	15,15,10	264	125	5.00371161045e-05	0.0,0.0,0.0	0.202,0.24,0.0	-0.147
ENSMUSG00000006289	Osgep	chr14	-	50916799	50917503	50916799	50916865	50917453	50917503	5,12,25	3,0,10	11,18,14	0,0,0	713	125	6.27415030857e-05	0.226,1.0,0.305	1.0,1.0,1.0	-0.49
ENSMUSG00000024948	Map4k2	chr19	+	6346083	6346293	6346083	6346125	6346208	6346293	8,12,10	2,27,29	0,3,0	30,10,37	208	125	0.000108819781366	0.706,0.211,0.172	0.0,0.153,0.0	0.312
ENSMUSG00000029071	Dvl1	chr4	+	155854565	155855180	155854565	155854800	155855103	155855180	7,6,24	0,1,0	5,0,5	0,22,1	428	125	0.000363773545904	1.0,0.637,1.0	1.0,0.0,0.594	0.348
ENSMUSG00000030435	U2af2	chr7	+	5068732	5069560	5068732	5068796	5069443	5069560	52,95,86	21,3,0	46,16,54	0,0,0	772	125	0.00122280329389	0.286,0.837,1.0	1.0,1.0,1.0	-0.292
ENSMUSG00000024019	Cmtr1	chr17	+	29698637	29699288	29698637	29698729	29699219	29699288	62,356,193	213,215,200	389,304,285	259,144,177	615	125	0.00124822130182	0.056,0.252,0.164	0.234,0.3,0.247	-0.103
ENSMUSG00000014856	Tmem208	chr8	+	105328321	105328692	105328321	105328484	105328607	105328692	0,4,2	51,46,47	7,0,17	9,38,35	248	125	0.00124822130182	0.0,0.042,0.021	0.282,0.0,0.197	-0.139
ENSMUSG00000036098	Myrf	chr19	-	10215741	10216149	10215741	10215810	10216060	10216149	0,0,0	4,10,3	10,0,5	11,20,4	375	125	0.00186149831027	0.0,0.0,0.0	0.233,0.0,0.294	-0.176
ENSMUSG00000029674	Limk1	chr5	-	134661388	134661858	134661388	134661553	134661792	134661858	0,2,0	1,11,9	6,9,0	5,16,5	364	125	0.00716378000996	0.0,0.059,0.0	0.292,0.162,0.0	-0.132
ENSMUSG00000038225	Primpol	chr8	-	46592592	46593703	46592592	46592755	46593469	46593703	0,0,2	1,15,21	22,0,14	29,51,2	839	125	0.00727383493725	0.0,0.0,0.014	0.102,0.0,0.511	-0.2
ENSMUSG00000049482	Ctu2	chr8	+	122480901	122481224	122480901	122481005	122481132	122481224	88,62,50	4,13,8	83,116,103	6,4,0	252	125	0.0117215795843	0.916,0.703,0.756	0.873,0.935,1.0	-0.144
ENSMUSG00000038344	Txlng	chrX	-	162811291	162811595	162811291	162811388	162811535	162811595	12,41,26	21,20,22	29,39,57	8,0,22	272	125	0.0198134782732	0.208,0.485,0.352	0.625,1.0,0.544	-0.375
ENSMUSG00000004933	Matk	chr10	+	81261630	81262534	81261630	81262156	81262447	81262534	38,33,46	2,5,0	13,41,11	0,1,0	416	125	0.0266126879647	0.851,0.665,1.0	1.0,0.925,1.0	-0.136
ENSMUSG00000006498	Ptbp1	chr10	+	79858751	79859271	79858751	79858824	79859071	79859271	1,0,3	42,10,28	8,10,1	17,0,17	372	125	0.0321207167492	0.008,0.0,0.035	0.137,1.0,0.019	-0.371
ENSMUSG00000068329	Htra2	chr6	-	83052697	83053070	83052697	83052726	83053037	83053070	236,219,266	0,12,11	263,291,244	12,30,17	436	125	0.0321207167492	1.0,0.84,0.874	0.863,0.736,0.804	0.104
ENSMUSG00000004788	Eif2b2	chr12	+	85219821	85220245	85219821	85219933	85220096	85220245	22,12,12	24,10,5	49,38,20	9,12,7	288	125	0.0321207167492	0.285,0.342,0.51	0.703,0.579,0.554	-0.233
ENSMUSG00000024118	1600002H07Rik	chr17	-	24220251	24220615	24220251	24220310	24220521	24220615	105,110,85	2,17,12	103,77,109	25,29,20	336	125	0.0346760246343	0.951,0.707,0.725	0.605,0.497,0.67	0.204
ENSMUSG00000034729	Mrps10	chr17	+	47372426	47372645	47372426	47372491	47372575	47372645	74,60,62	52,116,97	46,40,36	132,81,110	209	125	0.0353342528697	0.46,0.236,0.277	0.172,0.228,0.164	0.136
ENSMUSG00000022721	Trmt2a	chr16	+	18250819	18251660	18250819	18251001	18251548	18251660	20,30,44	8,12,5	32,27,50	30,40,24	672	125	0.0421227941286	0.317,0.317,0.621	0.166,0.112,0.279	0.233
ENSMUSG00000029471	Camkk2	chr5	-	122763773	122764302	122763773	122763953	122764259	122764302	10,10,14	8,4,0	6,4,8	1,0,1	431	125	0.0485171940966	0.266,0.42,1.0	0.635,1.0,0.699	-0.216
