# Supplementary material for: An Alternative Splicing Program for Mouse Craniofacial Development
Source: Front Physiol. 2020 Sep 4;11:1099. doi: 10.3389/fphys.2020.01099 (PMC7498679; doi:10.3389/fphys.2020.01099)
Supplement: Supplementary file 12 [file Data_Sheet_1.zip › Filtered rMATS results/RI/MNP_Ect_E11.5_vs_E12.5_RI_filtered_output.txt]

GeneID	geneSymbol	chr	strand	riExonStart_0base	riExonEnd	upstreamES	upstreamEE	downstreamES	downstreamEE	IC_SAMPLE_1	SC_SAMPLE_1	IC_SAMPLE_2	SC_SAMPLE_2	IncFormLen	SkipFormLen	FDR	IncLevel1	IncLevel2	DeltaPSI
ENSMUSG00000027433	Xrn2	chr2	+	147029726	147029976	147029726	147029784	147029868	147029976	15,9,16	696,619,825	102,142,79	420,608,442	209	125	0.0	0.013,0.009,0.011	0.127,0.123,0.097	-0.105
ENSMUSG00000053553	3110082I17Rik	chr5	-	139359738	139361388	139359738	139360730	139361306	139361388	29,8,19	158,170,161	84,65,101	105,128,74	701	125	0.0	0.032,0.008,0.021	0.125,0.083,0.196	-0.114
ENSMUSG00000030890	Ilk	chr7	+	105740770	105741043	105740770	105740867	105740959	105741043	190,185,213	495,506,428	86,99,76	615,751,611	217	125	0.0	0.181,0.174,0.223	0.075,0.071,0.067	0.122
ENSMUSG00000059796	Eif4a1	chr11	-	69669077	69670747	69669077	69669246	69670614	69670747	4,6,8	0,0,0	2,6,8	2,5,2	1493	125	8.37552249777e-14	1.0,1.0,1.0	0.077,0.091,0.251	0.86
ENSMUSG00000053332	Gas5	chr1	+	161036819	161037164	161036819	161036852	161037123	161037164	145,104,111	175,155,142	312,172,266	96,94,82	396	125	5.86286574845e-12	0.207,0.175,0.198	0.506,0.366,0.506	-0.266
ENSMUSG00000009995	Taz	chrX	+	74288177	74288513	74288177	74288219	74288450	74288513	22,20,24	156,106,127	37,38,39	63,84,69	356	125	2.99451952673e-07	0.047,0.062,0.062	0.171,0.137,0.166	-0.101
ENSMUSG00000053332	Gas5	chr1	+	161036819	161037315	161036819	161036852	161037287	161037315	145,104,111	90,114,112	312,172,266	90,80,100	560	125	1.04814007591e-06	0.265,0.169,0.181	0.436,0.324,0.373	-0.173
ENSMUSG00000025145	Lrrc45	chr11	+	120718441	120719132	120718441	120718553	120719039	120719132	10,22,16	8,27,22	1,6,7	27,39,35	611	125	1.35823605991e-06	0.204,0.143,0.13	0.008,0.031,0.039	0.133
ENSMUSG00000038013	Wipf2	chr11	+	98890699	98891612	98890699	98890832	98891495	98891612	43,51,40	88,68,75	48,42,65	29,31,20	788	125	7.62349755145e-06	0.072,0.106,0.078	0.208,0.177,0.34	-0.156
ENSMUSG00000025498	Irf7	chr7	-	141264492	141264783	141264492	141264559	141264724	141264783	7,2,8	0,0,0	0,3,4	4,0,5	290	125	2.05610646484e-05	1.0,1.0,1.0	0.0,1.0,0.256	0.581
ENSMUSG00000047284	Neurl4	chr11	+	69903007	69903719	69903007	69903452	69903676	69903719	169,166,149	0,0,0	86,116,78	5,6,3	349	125	2.84231320916e-05	1.0,1.0,1.0	0.86,0.874,0.903	0.121
ENSMUSG00000041459	Tardbp	chr4	-	148612381	148618791	148612381	148617705	148618646	148618791	54,85,35	27,21,19	0,17,2	16,13,7	1066	125	2.98784679874e-05	0.19,0.322,0.178	0.0,0.133,0.032	0.175
ENSMUSG00000009108	Gnat2	chr3	+	108095438	108096507	108095438	108095580	108096349	108096507	0,0,0	7,8,1	7,4,3	3,1,2	894	125	4.34404473669e-05	0.0,0.0,0.0	0.246,0.359,0.173	-0.259
ENSMUSG00000028845	Tekt2	chr4	-	126324229	126324719	126324229	126324435	126324593	126324719	12,11,16	8,4,8	3,3,3	6,20,10	283	125	5.63253282774e-05	0.399,0.548,0.469	0.181,0.062,0.117	0.352
ENSMUSG00000015093	Clic3	chr2	+	25457660	25457974	25457660	25457770	25457848	25457974	9,5,7	16,11,10	2,1,4	36,32,32	203	125	6.85175323184e-05	0.257,0.219,0.301	0.033,0.019,0.071	0.218
ENSMUSG00000009995	Taz	chrX	+	74288177	74288513	74288177	74288219	74288447	74288513	17,14,16	18,16,25	32,33,35	10,12,6	353	125	7.22491249342e-05	0.251,0.237,0.185	0.531,0.493,0.674	-0.342
ENSMUSG00000040532	Abhd11	chr5	+	135010886	135011380	135010886	135011060	135011240	135011380	203,173,205	21,16,13	139,177,165	2,7,1	305	125	7.609267999e-05	0.798,0.816,0.866	0.966,0.912,0.985	-0.128
ENSMUSG00000044551	9930012K11Rik	chr14	-	70156160	70156518	70156160	70156276	70156415	70156518	7,7,8	26,21,19	1,4,2	45,47,35	264	125	0.000427452969624	0.113,0.136,0.166	0.01,0.039,0.026	0.113
ENSMUSG00000004264	Phb2	chr6	+	124715953	124716430	124715953	124716030	124716424	124716430	89,113,102	22,18,22	179,268,197	13,20,16	519	125	0.000427452969624	0.494,0.602,0.528	0.768,0.763,0.748	-0.218
ENSMUSG00000024019	Cmtr1	chr17	+	29698637	29699288	29698637	29698729	29699219	29699288	344,275,284	289,216,185	252,344,273	88,175,133	615	125	0.000458529313843	0.195,0.206,0.238	0.368,0.285,0.294	-0.103
ENSMUSG00000054517	Trim65	chr11	-	116127437	116127931	116127437	116127615	116127697	116127931	2,8,9	2,3,3	1,4,0	8,7,10	207	125	0.000657837160724	0.377,0.617,0.644	0.07,0.257,0.0	0.437
ENSMUSG00000084128	Esrp2	chr8	-	106133450	106134014	106133450	106133493	106133959	106134014	25,23,28	1,1,6	25,36,22	0,0,1	591	125	0.00120220722294	0.841,0.829,0.497	1.0,1.0,0.823	-0.219
ENSMUSG00000032594	Ip6k1	chr9	+	108044724	108045313	108044724	108044900	108045245	108045313	1,5,0	21,14,26	5,3,8	6,9,7	470	125	0.00242611470003	0.013,0.087,0.0	0.181,0.081,0.233	-0.132
ENSMUSG00000031897	Psmb10	chr8	-	105936695	105936981	105936695	105936754	105936865	105936981	22,22,22	48,61,58	0,7,9	53,39,32	236	125	0.00263654337693	0.195,0.16,0.167	0.0,0.087,0.13	0.102
ENSMUSG00000031232	Magt1	chrX	-	105968083	105971479	105968083	105971026	105971435	105971479	215,211,170	21,27,21	107,123,87	24,39,18	534	125	0.00372935682691	0.706,0.647,0.655	0.511,0.425,0.531	0.18
ENSMUSG00000030815	Phkg2	chr7	+	127577534	127578029	127577534	127577646	127577974	127578029	0,0,0	14,17,8	8,0,2	7,6,5	453	125	0.00432775933695	0.0,0.0,0.0	0.24,0.0,0.099	-0.113
ENSMUSG00000054708	Ankrd24	chr10	+	81635687	81636426	81635687	81635752	81636368	81636426	6,4,2	11,6,7	26,14,15	11,9,8	741	125	0.00551172590244	0.084,0.101,0.046	0.285,0.208,0.24	-0.167
ENSMUSG00000041774	Ydjc	chr16	+	17147597	17148846	17147597	17147697	17148155	17148846	7,6,18	1,0,0	10,4,6	0,7,1	583	125	0.00716574165624	0.6,1.0,1.0	1.0,0.109,0.563	0.309
ENSMUSG00000043822	Adamtsl5	chr10	-	80342306	80343020	80342306	80342393	80342908	80343020	2,6,15	2,2,2	7,2,1	0,1,0	640	125	0.00716574165624	0.163,0.369,0.594	1.0,0.281,1.0	-0.385
ENSMUSG00000026309	Ilkap	chr1	-	91387214	91388464	91387214	91387341	91388354	91388464	537,480,552	54,37,69	479,478,331	83,83,59	1138	125	0.00742391680259	0.522,0.588,0.468	0.388,0.387,0.381	0.141
ENSMUSG00000028041	Adam15	chr3	-	89347151	89347485	89347151	89347228	89347406	89347485	19,26,12	61,70,36	47,21,46	36,51,43	303	125	0.00817781922647	0.114,0.133,0.121	0.35,0.145,0.306	-0.144
ENSMUSG00000038812	Trmt112	chr19	+	6910583	6911028	6910583	6910673	6910751	6911028	3,3,6	22,17,25	5,16,10	16,11,8	203	125	0.0105044149966	0.077,0.098,0.129	0.161,0.472,0.435	-0.255
ENSMUSG00000056962	Jmjd6	chr11	-	116839837	116840545	116839837	116839926	116840447	116840545	344,299,283	9,9,4	233,235,241	14,17,10	646	125	0.01863633905	0.881,0.865,0.932	0.763,0.728,0.823	0.121
ENSMUSG00000015536	Mocs2	chr13	+	114825210	114826281	114825210	114825361	114826204	114826281	155,132,149	0,0,2	108,179,128	4,0,5	968	125	0.0195279654724	1.0,1.0,0.906	0.777,1.0,0.768	0.12
ENSMUSG00000036098	Myrf	chr19	-	10215741	10216149	10215741	10215810	10216060	10216149	1,1,5	5,12,3	0,1,6	1,0,0	375	125	0.0235518020024	0.063,0.027,0.357	0.0,1.0,1.0	-0.518
ENSMUSG00000108414	Snhg1	chr19	+	8725781	8726102	8725781	8725924	8726066	8726102	4,1,0	3,1,1	27,25,19	2,4,1	267	125	0.0267770139072	0.384,0.319,0.0	0.863,0.745,0.899	-0.601
ENSMUSG00000034664	Itga2b	chr11	-	102457459	102457852	102457459	102457559	102457771	102457852	0,4,0	4,2,4	7,12,11	6,8,2	337	125	0.0270606980422	0.0,0.426,0.0	0.302,0.357,0.671	-0.301
ENSMUSG00000000561	Wdr77	chr3	+	105965764	105966425	105965764	105965856	105966356	105966425	93,86,65	36,46,30	76,96,71	17,27,9	625	125	0.0297171387003	0.341,0.272,0.302	0.472,0.416,0.612	-0.195
ENSMUSG00000028582	Cc2d1b	chr4	+	108625980	108626590	108625980	108626153	108626479	108626590	11,5,3	0,2,0	5,1,2	2,3,0	451	125	0.0330583785855	1.0,0.409,1.0	0.409,0.085,1.0	0.305
ENSMUSG00000005917	Otx1	chr11	-	21998369	22001189	21998369	21998521	22001121	22001189	12,13,8	6,6,2	60,31,48	8,6,4	2725	125	0.0344530726427	0.084,0.09,0.155	0.256,0.192,0.355	-0.158
ENSMUSG00000058546	Rpl23a	chr11	-	78180934	78181223	78180934	78180997	78181153	78181223	46,28,29	8,8,14	34,37,45	4,2,5	281	125	0.0458927525387	0.719,0.609,0.48	0.791,0.892,0.8	-0.225
ENSMUSG00000015093	Clic3	chr2	+	25458303	25458776	25458303	25458479	25458564	25458776	5,4,8	13,9,9	3,3,6	34,30,22	210	125	0.0470522395551	0.186,0.209,0.346	0.05,0.056,0.14	0.165
ENSMUSG00000039356	Exosc2	chr2	+	31675838	31676736	31675838	31675904	31676664	31676736	11,4,6	1,4,0	2,2,0	5,1,1	885	125	0.0499100992434	0.608,0.124,1.0	0.053,0.22,0.0	0.486
