# Supplementary material for: An Alternative Splicing Program for Mouse Craniofacial Development
Source: Front Physiol. 2020 Sep 4;11:1099. doi: 10.3389/fphys.2020.01099 (PMC7498679; doi:10.3389/fphys.2020.01099)
Supplement: Supplementary file 12 [file Data_Sheet_1.zip › Filtered rMATS results/RI/E12.5_Mes_MXP_vs_FNP_RI_filtered_output.txt]

GeneID	geneSymbol	chr	strand	riExonStart_0base	riExonEnd	upstreamES	upstreamEE	downstreamES	downstreamEE	IC_SAMPLE_1	SC_SAMPLE_1	IC_SAMPLE_2	SC_SAMPLE_2	IncFormLen	SkipFormLen	FDR	IncLevel1	IncLevel2	DeltaPSI
ENSMUSG00000028137	Celf3	chr3	+	94486793	94487284	94486793	94486935	94487134	94487284	1,2,1	0,0,0	0,0,0	6,13,7	324	125	9.12877884395e-10	1.0,1.0,1.0	0.0,0.0,0.0	1.0
ENSMUSG00000027438	Napb	chr2	-	148707158	148709433	148707158	148707205	148709316	148709433	6,9,10	0,0,0	4,0,10	0,3,2	2236	125	2.60975556516e-06	1.0,1.0,1.0	1.0,0.0,0.218	0.594
ENSMUSG00000025498	Irf7	chr7	-	141264492	141264783	141264492	141264559	141264724	141264783	7,4,7	0,4,10	2,5,2	0,0,0	290	125	0.000339049607069	1.0,0.301,0.232	1.0,1.0,1.0	-0.489
ENSMUSG00000066900	Suds3	chr5	-	117094909	117099538	117094909	117094994	117099476	117099538	22,19,15	0,0,0	23,13,14	2,0,2	4607	125	0.00798973486286	1.0,1.0,1.0	0.238,1.0,0.16	0.534
ENSMUSG00000024013	Fgd2	chr17	+	29373217	29373414	29373217	29373297	29373383	29373414	1,0,2	9,9,7	6,4,4	2,1,9	211	125	0.00944466404944	0.062,0.0,0.145	0.64,0.703,0.208	-0.448
ENSMUSG00000039048	Foxred1	chr9	-	35209037	35210165	35209037	35209156	35209944	35210165	6,6,13	1,0,0	13,6,5	1,1,4	913	125	0.00944466404944	0.451,1.0,1.0	0.64,0.451,0.146	0.405
ENSMUSG00000028959	Fastk	chr5	-	24443894	24444395	24443894	24444126	24444374	24444395	29,16,20	1,0,0	15,19,21	4,4,0	373	125	0.0145901697094	0.907,1.0,1.0	0.557,0.614,1.0	0.245
ENSMUSG00000033916	Chmp2a	chr7	-	13032434	13032821	13032434	13032565	13032791	13032821	0,0,0	5,8,8	2,2,5	4,5,9	351	125	0.0162170613974	0.0,0.0,0.0	0.151,0.125,0.165	-0.147
ENSMUSG00000022721	Trmt2a	chr16	+	18250819	18251660	18250819	18251001	18251358	18251660	16,13,43	1,0,1	27,33,25	2,10,2	482	125	0.0162170613974	0.806,1.0,0.918	0.778,0.461,0.764	0.24
ENSMUSG00000022580	Rhpn1	chr15	+	75711790	75712451	75711790	75711898	75712291	75712451	13,6,15	0,1,0	12,10,20	4,1,2	518	125	0.0162170613974	1.0,0.591,1.0	0.42,0.707,0.707	0.252
ENSMUSG00000028180	Zranb2	chr3	+	157541699	157543244	157541699	157541821	157543157	157543244	2,2,1	5,9,7	5,3,10	3,4,3	1461	125	0.0291631942732	0.033,0.019,0.012	0.125,0.06,0.222	-0.114
ENSMUSG00000064120	Mocs1	chr17	+	49454029	49455435	49454029	49454201	49455256	49455435	82,67,36	2,1,3	95,53,62	0,0,0	1180	125	0.0448235117889	0.813,0.877,0.56	1.0,1.0,1.0	-0.25
ENSMUSG00000026878	Rab14	chr2	-	35180204	35183831	35180204	35182447	35183743	35183831	22,24,16	1,0,1	24,14,24	3,2,3	1421	125	0.0448235117889	0.659,1.0,0.585	0.413,0.381,0.413	0.346
