# Supplementary material for: An Alternative Splicing Program for Mouse Craniofacial Development
Source: Front Physiol. 2020 Sep 4;11:1099. doi: 10.3389/fphys.2020.01099 (PMC7498679; doi:10.3389/fphys.2020.01099)
Supplement: Supplementary file 12 [file Data_Sheet_1.zip › Filtered rMATS results/RI/MXP_Mes_E11.5_vs_E12.5_RI_filtered_output.txt]

GeneID	geneSymbol	chr	strand	riExonStart_0base	riExonEnd	upstreamES	upstreamEE	downstreamES	downstreamEE	IC_SAMPLE_1	SC_SAMPLE_1	IC_SAMPLE_2	SC_SAMPLE_2	IncFormLen	SkipFormLen	FDR	IncLevel1	IncLevel2	DeltaPSI
ENSMUSG00000053332	Gas5	chr1	+	161036819	161037315	161036819	161036852	161037287	161037315	120,67,75	147,115,109	189,163,208	82,82,102	560	125	2.8747374851e-13	0.154,0.115,0.133	0.34,0.307,0.313	-0.186
ENSMUSG00000026958	Dpp7	chr2	-	25353152	25354293	25353152	25353217	25354232	25354293	8,7,2	0,0,0	3,4,4	4,3,2	1140	125	5.99382765643e-12	1.0,1.0,1.0	0.076,0.128,0.18	0.872
ENSMUSG00000053332	Gas5	chr1	+	161036819	161037164	161036819	161036852	161037123	161037164	120,67,74	78,57,67	189,163,208	44,46,54	396	125	9.55131529423e-11	0.327,0.271,0.259	0.576,0.528,0.549	-0.265
ENSMUSG00000036459	Wtip	chr7	-	34118936	34119206	34118936	34118999	34119138	34119206	62,49,30	255,245,304	66,75,73	160,162,135	264	125	2.42785954303e-09	0.103,0.087,0.045	0.163,0.18,0.204	-0.104
ENSMUSG00000038335	Tsr1	chr11	+	74907823	74908120	74907823	74907964	74908045	74908120	574,491,568	299,267,300	937,979,796	245,236,268	206	125	1.01813253617e-08	0.538,0.527,0.535	0.699,0.716,0.643	-0.153
ENSMUSG00000041459	Tardbp	chr4	-	148612381	148618791	148612381	148617705	148618646	148618791	65,69,79	18,17,13	6,2,9	5,2,20	1066	125	3.31847471395e-07	0.297,0.322,0.416	0.123,0.105,0.05	0.252
ENSMUSG00000024019	Cmtr1	chr17	+	29698637	29699288	29698637	29698729	29699219	29699288	320,378,270	318,322,289	345,385,353	203,178,175	615	125	3.31847471395e-07	0.17,0.193,0.16	0.257,0.305,0.291	-0.11
ENSMUSG00000020256	Aldh1l2	chr10	-	83503941	83504196	83503941	83504047	83504125	83504196	8,2,3	13,9,9	0,0,0	8,14,10	203	125	6.65170886218e-05	0.275,0.12,0.17	0.0,0.0,0.0	0.188
ENSMUSG00000001909	Trmt1	chr8	+	84690516	84690947	84690516	84690572	84690801	84690947	2,3,3	16,16,17	15,9,6	7,7,8	354	125	0.000100935728207	0.042,0.062,0.059	0.431,0.312,0.209	-0.263
ENSMUSG00000006289	Osgep	chr14	-	50916799	50917503	50916799	50916865	50917382	50917503	14,16,10	0,0,1	7,13,12	4,2,3	642	125	0.000137027445682	1.0,1.0,0.661	0.254,0.559,0.438	0.47
ENSMUSG00000028180	Zranb2	chr3	+	157541699	157543244	157541699	157541821	157543157	157543244	20,4,9	3,2,10	2,2,1	5,9,7	1461	125	0.000751153060955	0.363,0.146,0.071	0.033,0.019,0.012	0.172
ENSMUSG00000004933	Matk	chr10	+	81261630	81262534	81261630	81262156	81262447	81262534	27,23,35	7,6,4	13,9,15	9,10,17	416	125	0.000895734959305	0.537,0.535,0.724	0.303,0.213,0.21	0.357
ENSMUSG00000028041	Adam15	chr3	-	89347151	89347485	89347151	89347228	89347406	89347485	52,45,30	81,55,57	22,16,31	83,86,68	303	125	0.00116443102617	0.209,0.252,0.178	0.099,0.071,0.158	0.104
ENSMUSG00000039048	Foxred1	chr9	-	35209037	35210165	35209037	35209156	35209944	35210165	13,17,10	2,4,2	6,6,13	1,0,0	913	125	0.00210288631357	0.471,0.368,0.406	0.451,1.0,1.0	-0.402
ENSMUSG00000029148	Nrbp1	chr5	+	31243762	31243991	31243762	31243832	31243917	31243991	176,186,182	13,24,26	206,150,175	49,35,43	210	125	0.00231678805943	0.89,0.822,0.806	0.714,0.718,0.708	0.126
ENSMUSG00000004071	Cdip1	chr16	-	4768744	4769795	4768744	4768967	4769639	4769795	14,19,12	3,2,2	16,16,5	0,0,1	797	125	0.00271230083547	0.423,0.598,0.485	1.0,1.0,0.44	-0.311
ENSMUSG00000068329	Htra2	chr6	-	83052697	83053070	83052697	83052726	83053037	83053070	247,192,234	15,6,8	191,186,223	26,15,24	436	125	0.00330195221847	0.825,0.902,0.893	0.678,0.78,0.727	0.145
ENSMUSG00000019822	Smpd2	chr10	-	41488733	41489351	41488733	41488823	41489274	41489351	14,17,13	0,1,0	23,10,24	3,6,0	576	125	0.00383754481045	1.0,0.787,1.0	0.625,0.266,1.0	0.299
ENSMUSG00000029290	Zfp326	chr5	+	105886316	105888839	105886316	105886428	105888700	105888839	22,20,28	1,1,0	12,3,14	5,1,1	2397	125	0.00498888469326	0.534,0.511,1.0	0.111,0.135,0.422	0.459
ENSMUSG00000029860	Zyx	chr6	+	42357851	42358392	42357851	42357985	42358168	42358392	7,2,0	5,6,4	0,0,0	4,5,3	308	125	0.0052194344628	0.362,0.119,0.0	0.0,0.0,0.0	0.16
ENSMUSG00000108414	Snhg1	chr19	+	8725781	8726102	8725781	8725924	8726066	8726102	6,7,1	1,3,2	9,2,11	0,0,2	267	125	0.0057208359385	0.737,0.522,0.19	1.0,1.0,0.72	-0.424
ENSMUSG00000026309	Ilkap	chr1	-	91387214	91388464	91387214	91387341	91388354	91388464	645,625,649	57,63,45	558,554,660	68,83,104	1138	125	0.00577780930717	0.554,0.521,0.613	0.474,0.423,0.411	0.127
ENSMUSG00000022550	Adck5	chr15	+	76593937	76594447	76593937	76594051	76594363	76594447	9,21,14	0,0,1	11,7,10	6,1,0	437	125	0.00577780930717	1.0,1.0,0.8	0.344,0.667,1.0	0.263
ENSMUSG00000025498	Irf7	chr7	-	141264492	141264783	141264492	141264559	141264724	141264783	3,1,3	0,1,0	7,4,7	0,4,10	290	125	0.00798449525655	1.0,0.301,1.0	1.0,0.301,0.232	0.256
ENSMUSG00000053754	Chd8	chr14	-	52201630	52202617	52201630	52201747	52202503	52202617	21,16,21	15,14,8	11,6,7	11,16,22	881	125	0.00981908946047	0.166,0.14,0.271	0.124,0.051,0.043	0.12
ENSMUSG00000027752	Exosc8	chr3	-	54731074	54732745	54731074	54731171	54732699	54732745	18,12,11	1,2,1	6,8,6	0,0,1	1653	125	0.00981908946047	0.576,0.312,0.454	1.0,1.0,0.312	-0.323
ENSMUSG00000011658	Fuz	chr7	+	44898984	44899386	44898984	44899091	44899311	44899386	4,6,8	0,0,0	3,1,2	0,2,2	345	125	0.0112854846161	1.0,1.0,1.0	1.0,0.153,0.266	0.527
ENSMUSG00000040111	Gramd1b	chr9	-	40293232	40298079	40293232	40294427	40297985	40298079	5,13,12	0,0,1	31,19,30	4,2,4	3683	125	0.0125256330107	1.0,1.0,0.289	0.208,0.244,0.203	0.545
ENSMUSG00000037761	Actr5	chr2	+	158635306	158636147	158635306	158635426	158636026	158636147	109,125,118	26,13,18	72,54,86	31,25,25	725	125	0.0145417518001	0.42,0.624,0.531	0.286,0.271,0.372	0.215
ENSMUSG00000058546	Rpl23a	chr11	-	78180934	78181223	78180934	78180997	78181153	78181223	42,28,28	8,8,5	54,55,79	5,4,2	281	125	0.0171336214808	0.7,0.609,0.714	0.828,0.859,0.946	-0.203
ENSMUSG00000022580	Rhpn1	chr15	+	75711790	75712451	75711790	75711898	75712291	75712451	21,19,23	2,2,2	13,6,15	0,1,0	518	125	0.0176965508829	0.717,0.696,0.735	1.0,0.591,1.0	-0.148
ENSMUSG00000042289	Hsd3b7	chr7	+	127801833	127802113	127801833	127801942	127802013	127802113	16,25,23	26,27,28	10,14,3	29,34,24	196	125	0.0196151209937	0.282,0.371,0.344	0.18,0.208,0.074	0.178
ENSMUSG00000031232	Magt1	chrX	-	105968083	105971479	105968083	105971026	105971435	105971479	218,278,204	26,50,41	176,151,86	43,62,24	534	125	0.032268471446	0.662,0.566,0.538	0.489,0.363,0.456	0.153
ENSMUSG00000002393	Nr2f6	chr8	-	71375502	71375790	71375502	71375568	71375748	71375790	5,0,2	3,3,2	4,8,14	0,1,3	305	125	0.0417013918017	0.406,0.0,0.291	1.0,0.766,0.657	-0.575
ENSMUSG00000023764	Sfi1	chr11	-	3133071	3135542	3133071	3133207	3135282	3135542	110,101,74	0,4,3	95,106,70	0,0,2	2200	125	0.0425035640418	1.0,0.589,0.584	1.0,1.0,0.665	-0.164
ENSMUSG00000027677	Ttc14	chr3	+	33800190	33800674	33800190	33800436	33800581	33800674	0,1,0	6,8,8	6,0,1	7,3,4	270	125	0.0429094875087	0.0,0.055,0.0	0.284,0.0,0.104	-0.111
ENSMUSG00000026199	Ankzf1	chr1	+	75195062	75195712	75195062	75195256	75195568	75195712	6,3,3	2,12,7	3,2,0	20,15,16	437	125	0.0435314516221	0.462,0.067,0.109	0.041,0.037,0.0	0.187
ENSMUSG00000004630	Pcp2	chr8	-	3623376	3624632	3623376	3623558	3624507	3624632	156,79,110	34,31,43	94,67,116	0,12,11	1074	125	0.0444470313634	0.348,0.229,0.229	1.0,0.394,0.551	-0.38
