# Supplementary material for: An Alternative Splicing Program for Mouse Craniofacial Development
Source: Front Physiol. 2020 Sep 4;11:1099. doi: 10.3389/fphys.2020.01099 (PMC7498679; doi:10.3389/fphys.2020.01099)
Supplement: Supplementary file 12 [file Data_Sheet_1.zip › Filtered rMATS results/RI/MXP_Mes_E10.5_vs_E11.5_RI_filtered_output.txt]

GeneID	geneSymbol	chr	strand	riExonStart_0base	riExonEnd	upstreamES	upstreamEE	downstreamES	downstreamEE	IC_SAMPLE_1	SC_SAMPLE_1	IC_SAMPLE_2	SC_SAMPLE_2	IncFormLen	SkipFormLen	FDR	IncLevel1	IncLevel2	DeltaPSI
ENSMUSG00000035228	Ccdc106	chr7	+	5059495	5060785	5059495	5059705	5060206	5060785	181,217,192	5,20,3	119,164,135	101,81,100	626	125	0.0	0.878,0.684,0.927	0.19,0.288,0.212	0.6
ENSMUSG00000041459	Tardbp	chr4	-	148612381	148618791	148612381	148617705	148618646	148618791	0,0,1	3,28,8	65,69,79	18,17,13	1066	125	0.0	0.0,0.0,0.014	0.297,0.322,0.416	-0.34
ENSMUSG00000038335	Tsr1	chr11	+	74907823	74908120	74907823	74907964	74908045	74908120	210,428,455	396,678,513	574,491,568	299,267,300	206	125	0.0	0.243,0.277,0.35	0.538,0.527,0.535	-0.243
ENSMUSG00000023764	Sfi1	chr11	-	3134625	3135542	3134625	3134730	3135282	3135542	0,4,6	75,37,52	44,35,42	53,41,32	677	125	0.0	0.0,0.02,0.021	0.133,0.136,0.195	-0.141
ENSMUSG00000028467	Gba2	chr4	-	43566927	43567916	43566927	43567467	43567724	43567916	15,31,51	15,99,100	18,17,12	212,208,203	382	125	7.57048744681e-13	0.247,0.093,0.143	0.027,0.026,0.019	0.137
ENSMUSG00000042289	Hsd3b7	chr7	+	127801833	127802113	127801833	127801942	127802013	127802113	0,0,3	1,28,28	16,25,23	26,27,28	196	125	1.19871432225e-09	0.0,0.0,0.064	0.282,0.371,0.344	-0.311
ENSMUSG00000034059	Ypel4	chr2	+	84737063	84737528	84737063	84737107	84737419	84737528	38,36,91	0,0,1	38,55,43	14,10,4	437	125	1.98249022754e-08	1.0,1.0,0.963	0.437,0.611,0.755	0.387
ENSMUSG00000023191	P3h3	chr6	-	124850917	124851131	124850917	124850983	124851078	124851131	18,19,16	0,0,0	43,36,30	13,9,12	220	125	3.13644827332e-08	1.0,1.0,1.0	0.653,0.694,0.587	0.355
ENSMUSG00000039048	Foxred1	chr9	-	35209037	35210165	35209037	35209156	35209944	35210165	24,20,13	0,0,0	13,17,10	2,4,2	913	125	1.60140722274e-07	1.0,1.0,1.0	0.471,0.368,0.406	0.585
ENSMUSG00000062031	Athl1	chr7	+	140944950	140945349	140944950	140945082	140945237	140945349	23,17,20	33,48,30	10,8,7	87,66,61	280	125	8.02686090348e-07	0.237,0.137,0.229	0.049,0.051,0.049	0.151
ENSMUSG00000073758	Sh3d21	chr4	-	126152023	126152258	126152023	126152118	126152205	126152258	5,11,11	2,2,3	13,19,11	44,36,32	212	125	5.05704901636e-06	0.596,0.764,0.684	0.148,0.237,0.169	0.497
ENSMUSG00000001248	Gramd1a	chr7	-	31134413	31135739	31134413	31134517	31135707	31135739	17,35,23	0,0,0	23,41,14	4,2,1	1315	125	6.88967071591e-06	1.0,1.0,1.0	0.353,0.661,0.571	0.472
ENSMUSG00000023707	Ogfod2	chr5	+	124114064	124114645	124114064	124114192	124114478	124114645	20,4,6	0,0,0	14,15,10	2,5,1	411	125	7.95911039112e-06	1.0,1.0,1.0	0.68,0.477,0.753	0.363
ENSMUSG00000001520	Nrip2	chr6	+	128404934	128406572	128404934	128405084	128406489	128406572	72,79,86	0,0,0	89,107,86	5,1,3	1530	125	4.97489908649e-05	1.0,1.0,1.0	0.593,0.897,0.701	0.27
ENSMUSG00000053754	Chd8	chr14	-	52201630	52202617	52201630	52201747	52202503	52202617	18,12,7	50,19,33	21,16,21	15,14,8	881	125	6.10204310117e-05	0.049,0.082,0.029	0.166,0.14,0.271	-0.139
ENSMUSG00000020359	Phykpl	chr11	+	51593603	51594141	51593603	51593686	51593915	51594141	16,30,31	38,50,28	35,44,35	19,15,16	354	125	8.3467382094e-05	0.129,0.175,0.281	0.394,0.509,0.436	-0.251
ENSMUSG00000040599	Mis12	chr11	+	71019610	71020189	71019610	71019723	71020005	71020189	2,17,8	18,54,34	21,19,22	23,13,29	407	125	0.000105457574288	0.033,0.088,0.067	0.219,0.31,0.189	-0.177
ENSMUSG00000029471	Camkk2	chr5	-	122763773	122764302	122763773	122763953	122764259	122764302	10,10,14	8,4,0	25,46,26	0,1,0	431	125	0.000119745125403	0.266,0.42,1.0	1.0,0.93,1.0	-0.415
ENSMUSG00000002014	Ssr4	chrX	+	73789799	73790424	73789799	73789874	73790358	73790424	0,13,12	30,12,46	16,14,19	9,3,17	609	125	0.000291165803949	0.0,0.182,0.051	0.267,0.489,0.187	-0.237
ENSMUSG00000036098	Myrf	chr19	-	10215741	10216149	10215741	10215810	10216060	10216149	0,0,0	4,10,3	6,3,2	9,15,4	375	125	0.00281224667018	0.0,0.0,0.0	0.182,0.063,0.143	-0.129
ENSMUSG00000022580	Rhpn1	chr15	+	75711790	75712451	75711790	75711898	75712291	75712451	11,1,15	0,0,0	21,19,23	2,2,2	518	125	0.00303212699456	1.0,1.0,1.0	0.717,0.696,0.735	0.284
ENSMUSG00000028949	Smarcd3	chr5	-	24595389	24595845	24595389	24595485	24595722	24595845	28,22,10	13,121,132	13,11,24	278,235,230	362	125	0.0033964380743	0.427,0.059,0.025	0.016,0.016,0.035	0.148
ENSMUSG00000040687	Madd	chr2	-	91157984	91158488	91157984	91158143	91158416	91158488	15,16,13	2,0,0	20,21,21	10,0,13	398	125	0.00811262797985	0.702,1.0,1.0	0.386,1.0,0.337	0.326
ENSMUSG00000006360	Crip1	chr12	+	113153617	113153879	113153617	113153664	113153774	113153879	11,9,9	39,58,10	12,12,25	213,151,191	235	125	0.0109117573129	0.13,0.076,0.324	0.029,0.041,0.065	0.132
ENSMUSG00000026554	Dcaf8	chr1	+	172186295	172187460	172186295	172186368	172187352	172187460	33,18,17	3,4,3	20,16,12	9,13,8	1109	125	0.012973724136	0.554,0.337,0.39	0.2,0.122,0.145	0.271
ENSMUSG00000042289	Hsd3b7	chr7	+	127802235	127803802	127802235	127802398	127802785	127803802	0,0,10	3,9,18	35,34,9	20,26,25	512	125	0.0180902279376	0.0,0.0,0.119	0.299,0.242,0.081	-0.168
ENSMUSG00000031232	Magt1	chrX	-	105968083	105971479	105968083	105971026	105971435	105971479	50,133,159	26,51,36	218,278,204	26,50,41	534	125	0.0221937211843	0.31,0.379,0.508	0.662,0.566,0.538	-0.19
ENSMUSG00000040859	Bsdc1	chr4	+	129465229	129466990	129465229	129465346	129466913	129466990	52,41,50	0,4,0	61,62,56	10,4,11	1692	125	0.0314445891896	1.0,0.431,1.0	0.311,0.534,0.273	0.438
ENSMUSG00000028467	Gba2	chr4	-	43569180	43569955	43569180	43569285	43569829	43569955	0,2,0	8,4,3	4,5,2	4,0,3	669	125	0.0320230629656	0.0,0.085,0.0	0.157,1.0,0.111	-0.394
ENSMUSG00000028041	Adam15	chr3	-	89347151	89347485	89347151	89347228	89347406	89347485	33,33,47	31,31,24	52,45,30	81,55,57	303	125	0.0325431328982	0.305,0.305,0.447	0.209,0.252,0.178	0.139
ENSMUSG00000028245	Nsmaf	chr4	-	6418471	6421136	6418471	6418523	6421056	6421136	12,1,11	0,4,0	7,5,7	0,0,0	2658	125	0.0376695215796	1.0,0.012,1.0	1.0,1.0,1.0	-0.329
ENSMUSG00000009108	Gnat2	chr3	+	108095438	108096507	108095438	108095580	108096349	108096507	16,2,9	0,0,5	0,0,4	1,4,0	894	125	0.0376695215796	1.0,1.0,0.201	0.0,0.0,1.0	0.4
ENSMUSG00000026269	Rnpepl1	chr1	+	92918017	92919103	92918017	92918126	92918937	92919103	31,26,46	26,1,4	82,64,62	1,3,2	936	125	0.0376695215796	0.137,0.776,0.606	0.916,0.74,0.805	-0.314
ENSMUSG00000070436	Serpinh1	chr7	-	99352881	99353114	99352881	99352965	99353052	99353114	0,0,0	31,22,13	4,0,3	12,9,10	212	125	0.0397619301437	0.0,0.0,0.0	0.164,0.0,0.15	-0.105
ENSMUSG00000000561	Wdr77	chr3	+	105965764	105966425	105965764	105965856	105966356	105966425	198,201,187	8,19,41	74,90,46	14,26,20	625	125	0.0431053546993	0.832,0.679,0.477	0.514,0.409,0.315	0.25
ENSMUSG00000004562	Arhgef40	chr14	+	52004878	52005035	52004878	52004899	52004988	52005035	68,65,69	51,38,27	69,60,53	55,75,60	214	125	0.0463713734258	0.438,0.5,0.599	0.423,0.318,0.34	0.152
