# Supplementary material for: An Alternative Splicing Program for Mouse Craniofacial Development
Source: Front Physiol. 2020 Sep 4;11:1099. doi: 10.3389/fphys.2020.01099 (PMC7498679; doi:10.3389/fphys.2020.01099)
Supplement: Supplementary file 12 [file Data_Sheet_1.zip › Filtered rMATS results/RI/E12.5_FNP_Mes_vs_NE_RI_filtered_output.txt]

GeneID	geneSymbol	chr	strand	riExonStart_0base	riExonEnd	upstreamES	upstreamEE	downstreamES	downstreamEE	IC_SAMPLE_1	SC_SAMPLE_1	IC_SAMPLE_2	SC_SAMPLE_2	IncFormLen	SkipFormLen	FDR	IncLevel1	IncLevel2	DeltaPSI
ENSMUSG00000038335	Tsr1	chr11	+	74907823	74908120	74907823	74907964	74908045	74908120	946,696,1060	216,245,246	589,281,337	527,178,236	206	125	0.0	0.727,0.633,0.723	0.404,0.489,0.464	0.242
ENSMUSG00000032892	Rangrf	chr11	-	68972483	68973028	68972483	68972741	68972942	68973028	17,27,46	366,362,502	285,144,169	733,309,317	326	125	0.0	0.017,0.028,0.034	0.13,0.152,0.17	-0.124
ENSMUSG00000054199	Gon4l	chr3	+	88898104	88899074	88898104	88898360	88898889	88899074	36,26,25	148,144,188	221,142,127	225,101,143	654	125	0.0	0.044,0.033,0.025	0.158,0.212,0.145	-0.138
ENSMUSG00000028047	Thbs3	chr3	+	89223002	89223523	89223002	89223162	89223404	89223523	2,4,10	281,240,353	19,17,20	43,49,45	367	125	0.0	0.002,0.006,0.01	0.131,0.106,0.131	-0.117
ENSMUSG00000053553	3110082I17Rik	chr5	-	139359738	139361388	139359738	139360730	139361306	139361388	2,1,1	74,79,76	118,91,104	296,97,70	701	125	0.0	0.005,0.002,0.002	0.066,0.143,0.209	-0.136
ENSMUSG00000041954	Tnfrsf18	chr4	+	156027961	156028423	156027961	156028049	156028220	156028423	72,27,43	0,0,0	19,30,38	18,13,16	296	125	0.0	1.0,1.0,1.0	0.308,0.494,0.501	0.566
ENSMUSG00000014778	Fhod1	chr8	-	105331641	105332192	105331641	105331824	105332036	105332192	19,2,12	78,100,117	30,26,19	39,13,10	337	125	7.14428516347e-14	0.083,0.007,0.037	0.222,0.426,0.413	-0.311
ENSMUSG00000029149	Krtcap3	chr5	+	31252191	31252571	31252191	31252251	31252364	31252571	35,35,53	8,10,5	112,89,87	294,96,139	238	125	5.0226489634e-12	0.697,0.648,0.848	0.167,0.327,0.247	0.484
ENSMUSG00000035228	Ccdc106	chr7	+	5059495	5060785	5059495	5059705	5060206	5060785	135,90,144	121,117,138	389,258,248	137,39,39	626	125	1.64517011125e-11	0.182,0.133,0.172	0.362,0.569,0.559	-0.334
ENSMUSG00000079334	Nat6	chr9	+	107579099	107580935	107579099	107579385	107580456	107580935	2,0,2	17,9,14	55,6,16	13,7,10	1196	125	1.36262157113e-09	0.012,0.0,0.015	0.307,0.082,0.143	-0.168
ENSMUSG00000040938	Slc16a11	chr11	+	70215283	70216413	70215283	70216051	70216136	70216413	34,27,39	1,1,1	48,53,54	33,18,14	210	125	4.53516708447e-08	0.953,0.941,0.959	0.464,0.637,0.697	0.352
ENSMUSG00000015093	Clic3	chr2	+	25457660	25457974	25457660	25457770	25457848	25457974	2,5,2	0,0,0	14,3,18	46,17,26	203	125	5.38760195229e-08	1.0,1.0,1.0	0.158,0.098,0.299	0.815
ENSMUSG00000020359	Phykpl	chr11	+	51593603	51594141	51593603	51593686	51593915	51594141	15,17,25	10,11,22	18,2,14	86,37,30	354	125	8.3402361184e-08	0.346,0.353,0.286	0.069,0.019,0.141	0.252
ENSMUSG00000010086	Rnf112	chr11	-	61450827	61451034	61450827	61450902	61450977	61451034	0,0,0	9,14,16	20,8,20	59,20,40	200	125	2.32959703195e-07	0.0,0.0,0.0	0.175,0.2,0.238	-0.204
ENSMUSG00000037032	Apbb1	chr7	-	105565532	105565951	105565532	105565647	105565945	105565951	10,5,8	0,0,1	31,12,6	43,6,4	423	125	1.59985030657e-06	1.0,1.0,0.703	0.176,0.371,0.307	0.616
ENSMUSG00000069835	Sat2	chr11	+	69622051	69622332	69622051	69622115	69622255	69622332	20,15,20	9,3,5	42,6,6	1,0,0	265	125	5.8016163107e-06	0.512,0.702,0.654	0.952,1.0,1.0	-0.361
ENSMUSG00000050357	Rltpr	chr8	+	105695651	105696897	105695651	105695774	105696860	105696897	10,9,24	2,14,5	17,8,7	69,23,35	1211	125	3.07876863277e-05	0.34,0.062,0.331	0.025,0.035,0.02	0.218
ENSMUSG00000037336	Mfsd2b	chr12	-	4869534	4870623	4869534	4869672	4870498	4870623	8,7,7	3,0,3	4,3,3	0,0,0	951	125	7.57955332617e-05	0.26,1.0,0.235	1.0,1.0,1.0	-0.502
ENSMUSG00000073758	Sh3d21	chr4	-	126152023	126152258	126152023	126152118	126152205	126152258	14,9,16	41,57,43	2,0,1	47,11,10	212	125	0.000121925027707	0.168,0.085,0.18	0.024,0.0,0.056	0.118
ENSMUSG00000028107	Tars2	chr3	-	95748486	95750417	95748486	95748554	95750338	95750417	79,65,83	9,6,11	195,52,70	2,2,1	1909	125	0.000292020611529	0.365,0.415,0.331	0.865,0.63,0.821	-0.402
ENSMUSG00000054517	Trim65	chr11	-	116127437	116127931	116127437	116127615	116127697	116127931	17,6,10	7,10,2	1,4,0	18,6,15	207	125	0.000292020611529	0.595,0.266,0.751	0.032,0.287,0.0	0.431
ENSMUSG00000024160	Spsb3	chr17	+	24890567	24890935	24890567	24890755	24890832	24890935	142,142,179	138,151,148	201,92,111	384,149,151	202	125	0.000292020611529	0.389,0.368,0.428	0.245,0.276,0.313	0.117
ENSMUSG00000020486	Sept4	chr11	+	87588717	87589085	87588717	87588852	87588967	87589085	3,0,0	26,27,38	11,2,3	11,12,17	240	125	0.000292020611529	0.057,0.0,0.0	0.342,0.08,0.084	-0.15
ENSMUSG00000020953	Coch	chr12	+	51593340	51593657	51593340	51593405	51593604	51593657	0,0,0	2,3,1	9,2,5	11,7,6	324	125	0.000406589004256	0.0,0.0,0.0	0.24,0.099,0.243	-0.194
ENSMUSG00000003271	Sult2b1	chr7	-	45742053	45742483	45742053	45742196	45742310	45742483	3,4,2	0,0,0	19,11,9	3,7,0	239	125	0.000500743773702	1.0,1.0,1.0	0.768,0.451,1.0	0.26
ENSMUSG00000031708	Tecr	chr8	-	83572840	83573323	83572840	83572946	83573219	83573323	24,14,31	45,58,79	58,29,47	83,33,39	398	125	0.00115431146243	0.143,0.07,0.11	0.18,0.216,0.275	-0.116
ENSMUSG00000001588	Acap1	chr11	-	69884795	69885604	69884795	69884865	69885392	69885604	5,2,0	6,2,2	9,8,12	0,1,2	652	125	0.00125181837493	0.138,0.161,0.0	1.0,0.605,0.535	-0.614
ENSMUSG00000020359	Phykpl	chr11	+	51592005	51592285	51592005	51592093	51592168	51592285	13,14,18	27,8,22	14,14,9	96,51,42	200	125	0.00138028942539	0.231,0.522,0.338	0.084,0.146,0.118	0.248
ENSMUSG00000026199	Ankzf1	chr1	+	75197643	75198376	75197643	75198124	75198264	75198376	109,98,154	114,109,161	170,74,95	288,154,165	265	125	0.00162433919074	0.311,0.298,0.311	0.218,0.185,0.214	0.101
ENSMUSG00000066952	Myo1h	chr5	+	114361042	114361324	114361042	114361113	114361226	114361324	5,3,6	1,7,0	5,4,4	69,27,34	238	125	0.00162433919074	0.724,0.184,1.0	0.037,0.072,0.058	0.58
ENSMUSG00000028959	Fastk	chr5	-	24443894	24444395	24443894	24444126	24444374	24444395	15,19,21	4,4,0	35,11,17	0,0,1	373	125	0.00219367724861	0.557,0.614,1.0	1.0,1.0,0.851	-0.227
ENSMUSG00000034863	Ano8	chr8	-	71480435	71482188	71480435	71481242	71482132	71482188	12,1,9	4,7,6	5,1,2	24,11,13	1015	125	0.00221938493401	0.27,0.017,0.156	0.025,0.011,0.019	0.129
ENSMUSG00000037761	Actr5	chr2	+	158635306	158636147	158635306	158635426	158636026	158636147	70,68,79	59,27,35	205,77,96	44,24,17	725	125	0.00243599100098	0.17,0.303,0.28	0.445,0.356,0.493	-0.18
ENSMUSG00000040111	Gramd1b	chr9	-	40293232	40298079	40293232	40294427	40297985	40298079	16,11,16	1,1,8	14,12,11	1,0,0	3683	125	0.00292995071617	0.352,0.272,0.064	0.322,1.0,1.0	-0.545
ENSMUSG00000033916	Chmp2a	chr7	-	13032434	13032821	13032434	13032565	13032791	13032821	2,2,5	4,5,9	0,0,0	16,4,4	351	125	0.00312054238534	0.151,0.125,0.165	0.0,0.0,0.0	0.147
ENSMUSG00000092060	Bend4	chr5	-	67392147	67400301	67392147	67398450	67400060	67400301	10,6,8	2,3,0	0,0,0	9,6,1	1735	125	0.00346569349683	0.265,0.126,1.0	0.0,0.0,0.0	0.464
ENSMUSG00000019822	Smpd2	chr10	-	41488733	41489351	41488733	41488823	41489274	41489351	21,25,26	1,1,7	16,9,10	1,0,0	576	125	0.00360670874358	0.82,0.844,0.446	0.776,1.0,1.0	-0.222
ENSMUSG00000031340	Gabre	chrX	-	72264518	72264739	72264518	72264608	72264704	72264739	9,13,13	1,2,4	2,3,2	6,2,4	221	125	0.00408016953427	0.836,0.786,0.648	0.159,0.459,0.22	0.477
ENSMUSG00000053693	Mast1	chr8	-	84923728	84924113	84923728	84923939	84924027	84924113	0,1,0	1,1,1	86,27,13	72,29,60	213	125	0.00546243256287	0.0,0.37,0.0	0.412,0.353,0.113	-0.169
ENSMUSG00000032182	Yipf2	chr9	-	21588708	21589760	21588708	21589558	21589634	21589760	46,35,27	45,48,54	25,43,21	154,79,70	201	125	0.00619362196919	0.389,0.312,0.237	0.092,0.253,0.157	0.145
ENSMUSG00000024170	Telo2	chr17	-	25101639	25103771	25101639	25101704	25103579	25103771	10,6,16	2,0,2	7,2,1	0,0,0	2000	125	0.00625524344646	0.238,1.0,0.333	1.0,1.0,1.0	-0.476
ENSMUSG00000026791	Slc2a8	chr2	-	32974837	32976280	32974837	32974983	32976136	32976280	1,2,10	1,2,0	39,19,2	0,0,0	1278	125	0.00821082808312	0.089,0.089,1.0	1.0,1.0,1.0	-0.607
ENSMUSG00000042289	Hsd3b7	chr7	+	127801074	127801616	127801074	127801363	127801460	127801616	18,10,18	0,0,1	8,3,5	6,0,1	222	125	0.00828620364176	1.0,1.0,0.91	0.429,1.0,0.738	0.248
ENSMUSG00000033728	Lrrc14	chr15	+	76712866	76713985	76712866	76713220	76713815	76713985	6,4,6	22,15,16	16,8,8	17,6,4	720	125	0.00840248439224	0.045,0.044,0.061	0.14,0.188,0.258	-0.145
ENSMUSG00000020697	Lig3	chr11	+	82801280	82804274	82801280	82801422	82803998	82804274	43,49,96	1,2,2	791,147,151	1,0,1	2701	125	0.0168964667459	0.666,0.531,0.69	0.973,1.0,0.875	-0.32
ENSMUSG00000022617	Chkb	chr15	-	89428133	89428827	89428133	89428229	89428713	89428827	4,9,8	2,3,0	15,4,6	1,1,0	609	125	0.0177353159831	0.291,0.381,1.0	0.755,0.451,1.0	-0.178
ENSMUSG00000040928	S100pbp	chr4	-	129181966	129182532	129181966	129182100	129182331	129182532	2,0,8	13,13,5	0,0,0	31,8,9	356	125	0.0193893624977	0.051,0.0,0.36	0.0,0.0,0.0	0.137
ENSMUSG00000020486	Sept4	chr11	+	87589655	87590055	87589655	87589818	87589955	87590055	0,0,1	36,23,29	4,0,4	16,3,3	262	125	0.0201260722983	0.0,0.0,0.016	0.107,0.0,0.389	-0.16
ENSMUSG00000064307	Lrrc51	chr7	-	101912988	101913583	101912988	101913212	101913434	101913583	35,55,51	8,4,8	81,26,38	30,14,13	347	125	0.0295694007706	0.612,0.832,0.697	0.493,0.401,0.513	0.245
ENSMUSG00000073889	Il11ra1	chr4	+	41763824	41765121	41763824	41763885	41765006	41765121	10,11,15	19,18,31	13,4,7	4,0,0	1246	125	0.0371088326887	0.05,0.058,0.046	0.246,1.0,1.0	-0.697
ENSMUSG00000025127	Gcgr	chr11	+	120536059	120536568	120536059	120536167	120536249	120536568	5,1,2	0,0,0	10,6,7	1,5,0	207	125	0.0371088326887	1.0,1.0,1.0	0.858,0.42,1.0	0.241
ENSMUSG00000038271	Iffo1	chr6	+	125151794	125152771	125151794	125151803	125152613	125152771	18,13,11	5,6,4	3,1,2	0,1,0	935	125	0.0371088326887	0.325,0.225,0.269	1.0,0.118,1.0	-0.433
ENSMUSG00000030083	Abtb1	chr6	-	88840709	88840900	88840709	88840765	88840872	88840900	6,1,6	0,0,0	14,3,3	2,2,1	232	125	0.0433810131607	1.0,1.0,1.0	0.79,0.447,0.618	0.382
ENSMUSG00000042289	Hsd3b7	chr7	+	127801074	127801616	127801074	127801246	127801460	127801616	25,16,32	25,23,23	12,5,17	45,22,18	339	125	0.0450622704677	0.269,0.204,0.339	0.09,0.077,0.258	0.129
ENSMUSG00000029625	Cpsf4	chr5	+	145177229	145178928	145177229	145177302	145178783	145178928	27,37,33	1,1,1	60,28,27	0,1,0	1606	125	0.0464010193186	0.678,0.742,0.72	1.0,0.685,1.0	-0.182
ENSMUSG00000006289	Osgep	chr14	-	50916799	50917503	50916799	50916865	50917453	50917503	7,9,9	3,3,4	32,7,12	3,0,1	713	125	0.0469650761516	0.29,0.345,0.283	0.652,1.0,0.678	-0.471
ENSMUSG00000035697	Hmha1	chr10	+	80021545	80021859	80021545	80021683	80021794	80021859	9,6,3	15,19,31	2,0,1	16,5,12	236	125	0.0498514850272	0.241,0.143,0.049	0.062,0.0,0.042	0.11
