# Supplementary material for: An Alternative Splicing Program for Mouse Craniofacial Development
Source: Front Physiol. 2020 Sep 4;11:1099. doi: 10.3389/fphys.2020.01099 (PMC7498679; doi:10.3389/fphys.2020.01099)
Supplement: Supplementary file 12 [file Data_Sheet_1.zip › Filtered rMATS results/RI/E12.5_Mes_FNP_vs_MNP_RI_filtered_output.txt]

GeneID	geneSymbol	chr	strand	riExonStart_0base	riExonEnd	upstreamES	upstreamEE	downstreamES	downstreamEE	IC_SAMPLE_1	SC_SAMPLE_1	IC_SAMPLE_2	SC_SAMPLE_2	IncFormLen	SkipFormLen	FDR	IncLevel1	IncLevel2	DeltaPSI
ENSMUSG00000026878	Rab14	chr2	-	35180204	35183831	35180204	35182447	35183743	35183831	24,14,24	3,2,3	24,18,8	0,0,0	1421	125	7.66397708745e-06	0.413,0.381,0.413	1.0,1.0,1.0	-0.598
ENSMUSG00000002948	Map2k7	chr8	+	4245694	4247897	4245694	4245825	4247656	4247897	22,2,24	5,7,9	0,0,2	6,7,7	1956	125	4.46090933326e-05	0.219,0.018,0.146	0.0,0.0,0.018	0.122
ENSMUSG00000070000	Fcho1	chr8	-	71708925	71709385	71708925	71709090	71709329	71709385	2,6,6	3,4,11	0,0,0	9,5,7	364	125	0.000308982923797	0.186,0.34,0.158	0.0,0.0,0.0	0.228
ENSMUSG00000006289	Osgep	chr14	-	50916799	50917503	50916799	50916865	50917453	50917503	7,9,9	3,3,4	26,13,19	1,0,1	713	125	0.000308982923797	0.29,0.345,0.283	0.82,1.0,0.769	-0.557
ENSMUSG00000037336	Mfsd2b	chr12	-	4869534	4870623	4869534	4869672	4870498	4870623	8,7,7	3,0,3	4,5,11	0,0,0	951	125	0.000364576714361	0.26,1.0,0.235	1.0,1.0,1.0	-0.502
ENSMUSG00000028959	Fastk	chr5	-	24443894	24444395	24443894	24444126	24444374	24444395	15,19,21	4,4,0	31,27,19	0,0,0	373	125	0.0012557439554	0.557,0.614,1.0	1.0,1.0,1.0	-0.276
ENSMUSG00000019822	Smpd2	chr10	-	41487671	41489351	41487671	41487825	41488176	41489351	17,3,14	4,1,2	12,12,14	0,0,1	476	125	0.00434565338009	0.527,0.441,0.648	1.0,1.0,0.786	-0.39
ENSMUSG00000006498	Ptbp1	chr10	+	79858751	79859271	79858751	79858824	79859071	79859271	6,6,12	19,13,21	2,4,1	27,28,24	372	125	0.00676629896782	0.096,0.134,0.161	0.024,0.046,0.014	0.102
ENSMUSG00000031340	Gabre	chrX	-	72264518	72264739	72264518	72264608	72264704	72264739	9,13,13	1,2,4	10,5,4	0,0,0	221	125	0.00676629896782	0.836,0.786,0.648	1.0,1.0,1.0	-0.243
ENSMUSG00000024013	Fgd2	chr17	+	29373217	29373414	29373217	29373297	29373383	29373414	6,4,4	2,1,9	2,1,0	10,10,4	211	125	0.00709686331955	0.64,0.703,0.208	0.106,0.056,0.0	0.463
ENSMUSG00000041459	Tardbp	chr4	-	148612381	148618791	148612381	148617705	148618646	148618791	6,5,28	7,7,6	4,4,0	4,13,14	1066	125	0.0095415774641	0.091,0.077,0.354	0.105,0.035,0.0	0.127
ENSMUSG00000028180	Zranb2	chr3	+	157541699	157543244	157541699	157541821	157543157	157543244	5,3,10	3,4,3	1,2,0	1,10,5	1461	125	0.0095415774641	0.125,0.06,0.222	0.079,0.017,0.0	0.104
ENSMUSG00000031708	Tecr	chr8	-	83572840	83573323	83572840	83572946	83573219	83573323	24,14,31	45,58,79	37,37,38	47,38,48	398	125	0.0095415774641	0.143,0.07,0.11	0.198,0.234,0.199	-0.103
ENSMUSG00000028137	Celf3	chr3	+	94486793	94487284	94486793	94486935	94487134	94487284	0,0,0	6,13,7	2,1,5	0,2,1	324	125	0.00972478061427	0.0,0.0,0.0	1.0,0.162,0.659	-0.607
ENSMUSG00000022580	Rhpn1	chr15	+	75711790	75712451	75711790	75711898	75712291	75712451	12,10,20	4,1,2	15,9,7	0,0,1	518	125	0.0106248523267	0.42,0.707,0.707	1.0,1.0,0.628	-0.265
ENSMUSG00000033916	Chmp2a	chr7	-	13032434	13032821	13032434	13032565	13032791	13032821	2,2,5	4,5,9	1,0,0	17,3,10	351	125	0.0178428118145	0.151,0.125,0.165	0.021,0.0,0.0	0.14
ENSMUSG00000028034	Fubp1	chr3	+	152232394	152236826	152232394	152234570	152236606	152236826	6,4,12	0,1,0	5,2,4	0,3,1	2161	125	0.021409613803	1.0,0.188,1.0	1.0,0.037,0.188	0.321
