# Supplementary material for: An Alternative Splicing Program for Mouse Craniofacial Development
Source: Front Physiol. 2020 Sep 4;11:1099. doi: 10.3389/fphys.2020.01099 (PMC7498679; doi:10.3389/fphys.2020.01099)
Supplement: Supplementary file 12 [file Data_Sheet_1.zip › Filtered rMATS results/RI/E11.5_FNP_Mes_vs_NE_RI_filtered_output.txt]

GeneID	geneSymbol	chr	strand	riExonStart_0base	riExonEnd	upstreamES	upstreamEE	downstreamES	downstreamEE	IC_SAMPLE_1	SC_SAMPLE_1	IC_SAMPLE_2	SC_SAMPLE_2	IncFormLen	SkipFormLen	FDR	IncLevel1	IncLevel2	DeltaPSI
ENSMUSG00000038335	Tsr1	chr11	+	74907823	74908120	74907823	74907964	74908045	74908120	651,578,522	314,281,286	324,368,288	375,452,405	206	125	0.0	0.557,0.555,0.526	0.344,0.331,0.301	0.221
ENSMUSG00000054199	Gon4l	chr3	+	88898104	88899074	88898104	88898360	88898889	88899074	21,18,18	159,129,118	193,193,158	175,184,188	654	125	0.0	0.025,0.026,0.028	0.174,0.167,0.138	-0.133
ENSMUSG00000028047	Thbs3	chr3	+	89223002	89223523	89223002	89223162	89223404	89223523	6,4,6	146,113,95	53,51,44	64,74,44	367	125	0.0	0.014,0.012,0.021	0.22,0.19,0.254	-0.206
ENSMUSG00000029149	Krtcap3	chr5	+	31252191	31252571	31252191	31252251	31252364	31252571	44,37,32	9,15,15	95,70,80	165,185,208	238	125	1.57730495332e-11	0.72,0.564,0.528	0.232,0.166,0.168	0.415
ENSMUSG00000001588	Acap1	chr11	-	69884795	69885604	69884795	69884865	69885392	69885604	0,0,0	1,2,5	8,8,4	1,0,0	652	125	3.55449003564e-11	0.0,0.0,0.0	0.605,1.0,1.0	-0.868
ENSMUSG00000032182	Yipf2	chr9	-	21588708	21589760	21588708	21589558	21589634	21589760	42,38,34	43,33,40	25,20,35	107,101,104	201	125	1.39247147146e-09	0.378,0.417,0.346	0.127,0.11,0.173	0.244
ENSMUSG00000035228	Ccdc106	chr7	+	5059495	5060785	5059495	5059705	5060206	5060785	97,149,137	94,97,81	229,245,164	59,72,42	626	125	2.8549886122e-09	0.171,0.235,0.252	0.437,0.405,0.438	-0.207
ENSMUSG00000029868	Trpv6	chr6	-	41625134	41625571	41625134	41625347	41625424	41625571	10,18,5	0,0,0	5,6,7	4,5,5	202	125	2.38198040459e-08	1.0,1.0,1.0	0.436,0.426,0.464	0.558
ENSMUSG00000053332	Gas5	chr1	+	161036819	161037164	161036819	161036852	161037123	161037164	108,81,83	53,63,65	81,69,85	127,166,142	396	125	6.69050699731e-08	0.391,0.289,0.287	0.168,0.116,0.159	0.175
ENSMUSG00000037032	Apbb1	chr7	-	105565532	105565951	105565532	105565647	105565945	105565951	17,16,22	0,0,0	31,45,35	19,9,6	423	125	1.14805654462e-07	1.0,1.0,1.0	0.325,0.596,0.633	0.482
ENSMUSG00000020359	Phykpl	chr11	+	51593603	51594141	51593603	51593686	51593915	51594141	54,34,43	16,10,14	51,33,26	42,54,42	354	125	4.52526483156e-07	0.544,0.546,0.52	0.3,0.177,0.179	0.318
ENSMUSG00000014778	Fhod1	chr8	-	105331641	105332192	105331641	105331824	105332036	105332192	6,28,18	134,134,151	24,17,4	21,19,16	337	125	1.42822537349e-06	0.016,0.072,0.042	0.298,0.249,0.085	-0.167
ENSMUSG00000092060	Bend4	chr5	-	67392147	67400301	67392147	67398450	67400060	67400301	21,1,10	5,4,6	0,0,0	14,7,5	1735	125	2.19064815128e-06	0.232,0.018,0.107	0.0,0.0,0.0	0.119
ENSMUSG00000020359	Phykpl	chr11	+	51592005	51592285	51592005	51592093	51592168	51592285	22,22,9	25,12,18	9,7,9	44,60,44	200	125	9.86002237395e-05	0.355,0.534,0.238	0.113,0.068,0.113	0.278
ENSMUSG00000040938	Slc16a11	chr11	+	70215283	70216413	70215283	70216051	70216136	70216413	13,27,17	2,1,0	15,19,31	12,11,6	210	125	0.000297286636428	0.795,0.941,1.0	0.427,0.507,0.755	0.349
ENSMUSG00000042558	Adprhl2	chr4	-	126317302	126318191	126317302	126317403	126317983	126318191	16,7,3	0,0,1	0,4,1	1,0,3	705	125	0.000634395393896	1.0,1.0,0.347	0.0,1.0,0.056	0.43
ENSMUSG00000004933	Matk	chr10	+	81261630	81262534	81261630	81262156	81262447	81262534	24,42,43	5,6,8	44,48,73	24,41,35	416	125	0.000634395393896	0.591,0.678,0.618	0.355,0.26,0.385	0.296
ENSMUSG00000015093	Clic3	chr2	+	25458303	25458776	25458303	25458479	25458564	25458776	4,7,10	0,0,0	4,9,5	1,1,5	210	125	0.000724747794632	1.0,1.0,1.0	0.704,0.843,0.373	0.36
ENSMUSG00000026659	Dusp12	chr1	-	170880129	170881041	170880129	170880226	170880914	170881041	8,9,9	9,5,10	19,29,18	4,4,2	813	125	0.00110235259748	0.12,0.217,0.122	0.422,0.527,0.58	-0.357
ENSMUSG00000026199	Ankzf1	chr1	+	75197643	75198376	75197643	75198124	75198264	75198376	101,53,73	103,92,73	57,50,73	143,143,147	265	125	0.00121143043284	0.316,0.214,0.321	0.158,0.142,0.19	0.12
ENSMUSG00000054517	Trim65	chr11	-	116127437	116127931	116127437	116127615	116127697	116127931	8,15,19	2,5,13	9,0,1	15,15,2	207	125	0.00121143043284	0.707,0.644,0.469	0.266,0.0,0.232	0.441
ENSMUSG00000015536	Mocs2	chr13	+	114825210	114826281	114825210	114825361	114826204	114826281	257,253,280	4,7,7	168,193,143	0,2,0	968	125	0.0015357818933	0.892,0.824,0.838	1.0,0.926,1.0	-0.124
ENSMUSG00000006289	Osgep	chr14	-	50916799	50917503	50916799	50916865	50917382	50917503	16,12,7	0,1,0	6,13,8	2,0,6	642	125	0.00172052703691	1.0,0.7,1.0	0.369,1.0,0.206	0.375
ENSMUSG00000004630	Pcp2	chr8	-	3623376	3624632	3623376	3623558	3624507	3624632	113,127,107	6,11,13	238,187,207	5,8,0	1074	125	0.00657560546661	0.687,0.573,0.489	0.847,0.731,1.0	-0.276
ENSMUSG00000042286	Stab1	chr14	-	31139743	31140267	31139743	31139848	31139925	31140267	0,0,1	88,82,46	0,2,7	7,16,9	202	125	0.00684640863128	0.0,0.0,0.013	0.0,0.072,0.325	-0.128
ENSMUSG00000022617	Chkb	chr15	-	89428133	89428827	89428133	89428229	89428713	89428827	4,8,2	3,3,2	5,3,12	0,0,2	609	125	0.00935957101382	0.215,0.354,0.17	1.0,1.0,0.552	-0.604
ENSMUSG00000041477	Dcp1b	chr6	+	119214769	119217979	119214769	119215606	119217901	119217979	7,7,13	1,0,0	16,9,8	2,4,0	2420	125	0.011028983784	0.266,1.0,1.0	0.292,0.104,1.0	0.29
ENSMUSG00000028959	Fastk	chr5	-	24443894	24444395	24443894	24444126	24444374	24444395	18,17,22	0,0,0	12,17,20	3,2,1	373	125	0.011028983784	1.0,1.0,1.0	0.573,0.74,0.87	0.272
ENSMUSG00000097075	D830044I16Rik	chr7	-	126974452	126975084	126974452	126974510	126974939	126975084	0,0,0	3,2,3	4,0,12	1,3,0	554	125	0.011028983784	0.0,0.0,0.0	0.474,0.0,1.0	-0.491
ENSMUSG00000001909	Trmt1	chr8	+	84690516	84690947	84690516	84690572	84690801	84690947	2,6,15	13,12,17	2,4,1	16,18,28	354	125	0.0123043287767	0.052,0.15,0.238	0.042,0.073,0.012	0.104
ENSMUSG00000019518	Ap4m1	chr5	+	138172348	138172893	138172348	138172479	138172786	138172893	8,8,7	7,3,5	4,6,6	0,0,2	432	125	0.0125858456926	0.249,0.436,0.288	1.0,1.0,0.465	-0.497
ENSMUSG00000022503	Nubp1	chr16	+	10419652	10421128	10419652	10419685	10420973	10421128	909,913,836	10,7,6	437,585,552	19,17,5	1413	125	0.0166168376022	0.889,0.92,0.925	0.67,0.753,0.907	0.135
ENSMUSG00000028582	Cc2d1b	chr4	+	108625980	108626590	108625980	108626153	108626479	108626590	0,5,0	1,3,2	6,6,6	0,2,1	451	125	0.0271916859595	0.0,0.316,0.0	1.0,0.454,0.624	-0.587
ENSMUSG00000040111	Gramd1b	chr9	-	40293232	40298079	40293232	40294427	40297985	40298079	12,8,4	0,1,0	13,12,19	2,2,4	3683	125	0.0306603174537	1.0,0.214,1.0	0.181,0.169,0.139	0.575
ENSMUSG00000017119	Nbr1	chr11	+	101574998	101575416	101574998	101575115	101575223	101575416	0,0,3	29,19,17	0,6,10	39,31,12	233	125	0.0307418364932	0.0,0.0,0.086	0.0,0.094,0.309	-0.106
ENSMUSG00000028137	Celf3	chr3	+	94486793	94487284	94486793	94486935	94487134	94487284	0,4,4	4,2,0	0,0,1	270,295,231	324	125	0.038979070861	0.0,0.436,1.0	0.0,0.0,0.002	0.478
ENSMUSG00000042286	Stab1	chr14	-	31142957	31143267	31142957	31143014	31143117	31143267	1,2,0	44,39,43	6,0,2	2,3,8	228	125	0.0433231976182	0.012,0.027,0.0	0.622,0.0,0.121	-0.235
ENSMUSG00000043243	Fam129c	chr8	+	71602098	71602488	71602098	71602266	71602372	71602488	1,4,0	9,14,3	5,7,3	2,11,3	231	125	0.046244208528	0.057,0.134,0.0	0.575,0.256,0.351	-0.33
ENSMUSG00000028137	Celf3	chr3	+	94488138	94488670	94488138	94488279	94488526	94488670	3,4,0	7,4,1	1,4,0	237,219,201	372	125	0.0499145003204	0.126,0.252,0.0	0.001,0.006,0.0	0.124
