# Supplementary material for: An Alternative Splicing Program for Mouse Craniofacial Development
Source: Front Physiol. 2020 Sep 4;11:1099. doi: 10.3389/fphys.2020.01099 (PMC7498679; doi:10.3389/fphys.2020.01099)
Supplement: Supplementary file 12 [file Data_Sheet_1.zip › Filtered rMATS results/RI/E12.5_Ect_MXP_vs_MNP_RI_filtered_output.txt]

GeneID	geneSymbol	chr	strand	riExonStart_0base	riExonEnd	upstreamES	upstreamEE	downstreamES	downstreamEE	IC_SAMPLE_1	SC_SAMPLE_1	IC_SAMPLE_2	SC_SAMPLE_2	IncFormLen	SkipFormLen	FDR	IncLevel1	IncLevel2	DeltaPSI
ENSMUSG00000030032	Wdr54	chr6	-	83153516	83154975	83153516	83153617	83154921	83154975	8,5,3	0,0,0	8,3,4	4,2,0	1429	125	0.00034342471698	1.0,1.0,1.0	0.149,0.116,1.0	0.578
ENSMUSG00000027993	Trim2	chr3	-	84190512	84192261	84190512	84191236	84192080	84192261	33,15,18	44,36,25	57,51,31	35,30,16	969	125	0.00190391763685	0.088,0.051,0.085	0.174,0.18,0.2	-0.11
ENSMUSG00000029290	Zfp326	chr5	+	105886316	105888839	105886316	105886428	105888700	105888839	19,9,15	0,0,0	9,4,11	2,1,1	2397	125	0.00190391763685	1.0,1.0,1.0	0.19,0.173,0.365	0.757
ENSMUSG00000020926	Adam11	chr11	+	102777630	102780262	102777630	102777648	102778130	102780262	24,14,24	0,0,0	21,24,23	1,4,2	607	125	0.00192190419721	1.0,1.0,1.0	0.812,0.553,0.703	0.311
ENSMUSG00000005150	Wdr83	chr8	-	85079788	85080225	85079788	85079837	85080053	85080225	54,44,24	0,0,2	45,34,28	3,8,3	341	125	0.00441377019256	1.0,1.0,0.815	0.846,0.609,0.774	0.195
ENSMUSG00000014873	Surf2	chr2	+	26917427	26919055	26917427	26917531	26918864	26919055	64,35,46	5,3,6	26,24,42	13,10,13	1458	125	0.0062834573274	0.523,0.5,0.397	0.146,0.171,0.217	0.295
ENSMUSG00000005625	Psmd4	chr3	-	95034941	95035924	95034941	95035010	95035809	95035924	4,1,15	0,0,2	1,1,1	4,1,0	924	125	0.00887514588275	1.0,1.0,0.504	0.033,0.119,1.0	0.451
ENSMUSG00000028959	Fastk	chr5	-	24443894	24444395	24443894	24444126	24444374	24444395	20,18,20	0,2,5	16,28,18	0,0,0	373	125	0.0138572495523	1.0,0.751,0.573	1.0,1.0,1.0	-0.225
ENSMUSG00000028392	Bspry	chr4	+	62495997	62497298	62495997	62496571	62496981	62497298	10,4,8	6,20,9	4,0,0	15,16,4	535	125	0.0163576178776	0.28,0.045,0.172	0.059,0.0,0.0	0.146
ENSMUSG00000032182	Yipf2	chr9	-	21588708	21589760	21588708	21589558	21589634	21589760	56,65,51	57,60,56	19,24,40	85,47,59	201	125	0.0190257362468	0.379,0.403,0.362	0.122,0.241,0.297	0.161
ENSMUSG00000043243	Fam129c	chr8	+	71602098	71602488	71602098	71602266	71602372	71602488	9,11,22	1,1,1	13,8,12	14,3,2	231	125	0.0255168331894	0.83,0.856,0.923	0.334,0.591,0.765	0.306
