# Supplementary material for: An Alternative Splicing Program for Mouse Craniofacial Development
Source: Front Physiol. 2020 Sep 4;11:1099. doi: 10.3389/fphys.2020.01099 (PMC7498679; doi:10.3389/fphys.2020.01099)
Supplement: Supplementary file 12 [file Data_Sheet_1.zip › Filtered rMATS results/RI/E10.5_Ect_MXP_vs_MNP_RI_filtered_output.txt]

GeneID	geneSymbol	chr	strand	riExonStart_0base	riExonEnd	upstreamES	upstreamEE	downstreamES	downstreamEE	IC_SAMPLE_1	SC_SAMPLE_1	IC_SAMPLE_2	SC_SAMPLE_2	IncFormLen	SkipFormLen	FDR	IncLevel1	IncLevel2	DeltaPSI
ENSMUSG00000037447	Arid5a	chr1	+	36316208	36318181	36316208	36316327	36318083	36318181	18,18,3	1,1,8	11,4,6	0,0,0	1881	125	2.91445423351e-09	0.545,0.545,0.024	1.0,1.0,1.0	-0.629
ENSMUSG00000029471	Camkk2	chr5	-	122763773	122764302	122763773	122763953	122764259	122764302	3,10,4	2,5,2	12,4,14	0,0,0	431	125	5.85937811715e-07	0.303,0.367,0.367	1.0,1.0,1.0	-0.654
ENSMUSG00000020918	Kat2a	chr11	-	100705958	100706493	100705958	100705995	100706349	100706493	5,14,15	0,0,0	10,6,6	2,5,1	479	125	2.23449333577e-06	1.0,1.0,1.0	0.566,0.238,0.61	0.529
ENSMUSG00000050357	Rltpr	chr8	+	105695651	105696897	105695651	105695774	105696860	105696897	0,0,4	4,21,13	8,10,10	2,5,14	1211	125	0.000100830259478	0.0,0.0,0.031	0.292,0.171,0.069	-0.167
ENSMUSG00000008855	Hdac5	chr11	-	102195748	102196117	102195748	102195868	102195951	102196117	13,17,21	53,46,54	0,2,6	39,46,35	208	125	0.000211954773023	0.128,0.182,0.189	0.0,0.025,0.093	0.127
ENSMUSG00000038812	Trmt112	chr19	+	6910583	6911028	6910583	6910673	6910751	6911028	6,3,8	21,20,28	7,13,5	3,7,4	203	125	0.000786415254556	0.15,0.085,0.15	0.59,0.533,0.435	-0.391
ENSMUSG00000027993	Trim2	chr3	-	84190512	84192261	84190512	84191236	84192080	84192261	97,97,70	63,52,51	71,102,121	22,20,36	969	125	0.00103305756832	0.166,0.194,0.15	0.294,0.397,0.302	-0.161
ENSMUSG00000028582	Cc2d1b	chr4	+	108625980	108626590	108625980	108626153	108626479	108626590	10,7,7	2,2,5	3,6,8	0,0,1	451	125	0.00191444064246	0.581,0.492,0.28	1.0,1.0,0.689	-0.445
ENSMUSG00000029503	P2rx2	chr5	-	110339811	110340582	110339811	110340297	110340504	110340582	2,8,2	9,6,6	0,0,0	5,5,1	332	125	0.00295096946215	0.077,0.334,0.112	0.0,0.0,0.0	0.174
ENSMUSG00000005150	Wdr83	chr8	-	85079580	85080225	85079580	85079707	85080119	85080225	26,22,14	8,0,1	5,25,13	0,0,0	537	125	0.00295096946215	0.431,1.0,0.765	1.0,1.0,1.0	-0.268
ENSMUSG00000030409	Dmpk	chr7	+	19091938	19092254	19091938	19092036	19092207	19092254	7,5,5	7,5,13	1,0,2	8,16,7	296	125	0.00352921688869	0.297,0.297,0.14	0.05,0.0,0.108	0.192
ENSMUSG00000030435	U2af2	chr7	+	5068732	5069560	5068732	5068796	5069443	5069560	54,58,40	0,0,1	30,51,43	1,4,3	772	125	0.00385712685867	1.0,1.0,0.866	0.829,0.674,0.699	0.221
ENSMUSG00000036098	Myrf	chr19	-	10215741	10216149	10215741	10215810	10216060	10216149	1,8,2	4,6,13	1,0,0	11,11,7	375	125	0.00958845465724	0.077,0.308,0.049	0.029,0.0,0.0	0.135
ENSMUSG00000066800	Rnasel	chr1	+	153758382	153758588	153758382	153758419	153758527	153758588	19,21,14	0,4,4	8,12,7	0,0,1	233	125	0.0117610387722	1.0,0.738,0.652	1.0,1.0,0.79	-0.133
ENSMUSG00000026848	Tor1b	chr2	+	30953751	30955953	30953751	30954008	30955767	30955953	68,92,43	1,0,6	85,79,87	0,0,0	1884	125	0.0117610387722	0.819,1.0,0.322	1.0,1.0,1.0	-0.286
ENSMUSG00000026199	Ankzf1	chr1	+	75195062	75195712	75195062	75195256	75195568	75195712	14,5,3	5,7,22	0,0,4	7,17,15	437	125	0.0125239887129	0.445,0.17,0.038	0.0,0.0,0.071	0.194
ENSMUSG00000026958	Dpp7	chr2	-	25354892	25355953	25354892	25355028	25355813	25355953	13,2,8	1,0,1	0,4,2	2,0,1	910	125	0.0247471836834	0.641,1.0,0.524	0.0,1.0,0.216	0.316
ENSMUSG00000028973	Abcb8	chr5	+	24406399	24407455	24406399	24406494	24407307	24407455	6,5,3	0,0,0	8,15,14	4,0,1	938	125	0.0257253236322	1.0,1.0,1.0	0.21,1.0,0.651	0.38
ENSMUSG00000031896	Ctrl	chr8	-	105932823	105933059	105932823	105932905	105932979	105933059	9,10,1	3,4,2	0,2,4	4,9,9	199	125	0.0356655195911	0.653,0.611,0.239	0.0,0.122,0.218	0.388
ENSMUSG00000042289	Hsd3b7	chr7	+	127802235	127803802	127802235	127802398	127802785	127803802	4,7,15	18,17,12	8,19,16	3,14,5	512	125	0.0473574756086	0.051,0.091,0.234	0.394,0.249,0.439	-0.235
