# Supplementary material for: An Alternative Splicing Program for Mouse Craniofacial Development
Source: Front Physiol. 2020 Sep 4;11:1099. doi: 10.3389/fphys.2020.01099 (PMC7498679; doi:10.3389/fphys.2020.01099)
Supplement: Supplementary file 12 [file Data_Sheet_1.zip › Filtered rMATS results/RI/E10.5_Mes_FNP_vs_MNP_RI_filtered_output.txt]

GeneID	geneSymbol	chr	strand	riExonStart_0base	riExonEnd	upstreamES	upstreamEE	downstreamES	downstreamEE	IC_SAMPLE_1	SC_SAMPLE_1	IC_SAMPLE_2	SC_SAMPLE_2	IncFormLen	SkipFormLen	FDR	IncLevel1	IncLevel2	DeltaPSI
ENSMUSG00000006289	Osgep	chr14	-	50916799	50917503	50916799	50916865	50917453	50917503	11,18,14	0,0,0	8,6,11	8,1,5	713	125	4.48056406791e-11	1.0,1.0,1.0	0.149,0.513,0.278	0.687
ENSMUSG00000005575	Ube2m	chr7	-	13035237	13036315	13035237	13035754	13036211	13036315	0,0,0	1,39,1	1,8,6	1,2,4	582	125	2.15485067456e-06	0.0,0.0,0.0	0.177,0.462,0.244	-0.294
ENSMUSG00000096935	1700113A16Rik	chr3	-	88171555	88172258	88171555	88171969	88172087	88172258	27,227,35	9,0,2	15,19,19	12,11,11	243	125	8.93644831606e-06	0.607,1.0,0.9	0.391,0.47,0.47	0.392
ENSMUSG00000024975	Pdcd4	chr19	+	53929082	53929861	53929082	53929192	53929716	53929861	17,78,32	27,51,27	12,15,19	52,32,57	649	125	9.5909934037e-06	0.108,0.228,0.186	0.043,0.083,0.06	0.112
ENSMUSG00000040687	Madd	chr2	-	91157984	91158488	91157984	91158143	91158416	91158488	19,6,7	0,0,0	27,25,24	7,1,6	398	125	1.6522107159e-05	1.0,1.0,1.0	0.548,0.887,0.557	0.336
ENSMUSG00000025142	Aspscr1	chr11	+	120708929	120709246	120708929	120708999	120709111	120709246	111,197,164	8,36,4	204,219,215	2,7,2	237	125	0.000114439599585	0.88,0.743,0.956	0.982,0.943,0.983	-0.11
ENSMUSG00000008855	Hdac5	chr11	-	102195748	102196117	102195748	102195868	102195951	102196117	6,14,5	37,57,13	0,4,0	52,20,58	208	125	0.000156563031494	0.089,0.129,0.188	0.0,0.107,0.0	0.1
ENSMUSG00000004933	Matk	chr10	+	81261630	81262534	81261630	81262156	81262447	81262534	13,41,11	0,1,0	21,32,26	8,4,2	416	125	0.000203251983987	1.0,0.925,1.0	0.441,0.706,0.796	0.327
ENSMUSG00000028687	Mutyh	chr4	+	116817668	116818282	116817668	116817805	116818240	116818282	23,17,20	0,4,4	26,14,19	0,0,0	560	125	0.000240739589013	1.0,0.487,0.527	1.0,1.0,1.0	-0.329
ENSMUSG00000020918	Kat2a	chr11	-	100705958	100706493	100705958	100705995	100706349	100706493	25,6,8	0,0,0	13,5,9	2,0,9	479	125	0.000299462572836	1.0,1.0,1.0	0.629,1.0,0.207	0.388
ENSMUSG00000029071	Dvl1	chr4	+	155854565	155855180	155854565	155854800	155855103	155855180	5,0,5	0,22,1	11,11,18	1,0,0	428	125	0.000309411930742	1.0,0.0,0.594	0.763,1.0,1.0	-0.39
ENSMUSG00000029503	P2rx2	chr5	-	110341550	110341854	110341550	110341689	110341773	110341854	0,0,16	2,2,1	2,1,4	0,0,0	209	125	0.000494957515318	0.0,0.0,0.905	1.0,1.0,1.0	-0.698
ENSMUSG00000019518	Ap4m1	chr5	+	138177922	138178180	138177922	138177973	138178068	138178180	71,39,43	66,55,83	33,28,31	76,145,87	220	125	0.00102216428314	0.379,0.287,0.227	0.198,0.099,0.168	0.143
ENSMUSG00000036098	Myrf	chr19	-	10215741	10216149	10215741	10215810	10216060	10216149	10,0,5	11,20,4	0,0,0	4,10,13	375	125	0.00102216428314	0.233,0.0,0.294	0.0,0.0,0.0	0.176
ENSMUSG00000034664	Itga2b	chr11	-	102457459	102457852	102457459	102457559	102457771	102457852	0,0,1	37,19,14	6,0,10	1,11,7	337	125	0.00102216428314	0.0,0.0,0.026	0.69,0.0,0.346	-0.337
ENSMUSG00000002014	Ssr4	chrX	+	73789799	73790424	73789799	73789874	73790358	73790424	13,2,9	10,6,7	2,2,6	34,17,13	609	125	0.00117490635118	0.211,0.064,0.209	0.012,0.024,0.087	0.12
ENSMUSG00000024953	Prdx5	chr19	-	6907241	6908116	6907241	6907280	6907981	6908116	28,77,60	0,0,0	38,41,40	4,3,0	826	125	0.00160109731898	1.0,1.0,1.0	0.59,0.674,1.0	0.245
ENSMUSG00000066892	Fbxl12	chr9	-	20642023	20644755	20642023	20642096	20644572	20644755	475,415,445	6,0,4	608,698,741	0,1,0	2601	125	0.00175035934895	0.792,1.0,0.842	1.0,0.971,1.0	-0.112
ENSMUSG00000029674	Limk1	chr5	-	134661388	134661858	134661388	134661553	134661792	134661858	6,9,0	5,16,5	0,1,0	8,6,7	364	125	0.00175035934895	0.292,0.162,0.0	0.0,0.054,0.0	0.133
ENSMUSG00000029149	Krtcap3	chr5	+	31252191	31252571	31252191	31252251	31252364	31252571	23,11,48	4,0,9	23,29,26	32,12,22	238	125	0.00218363661824	0.751,1.0,0.737	0.274,0.559,0.383	0.424
ENSMUSG00000014303	Glis2	chr16	+	4611279	4611869	4611279	4611456	4611750	4611869	15,4,10	1,0,0	0,15,8	1,1,4	419	125	0.00381825405883	0.817,1.0,1.0	0.0,0.817,0.374	0.542
ENSMUSG00000003038	Hmgn2	chr4	-	133966428	133966795	133966428	133966479	133966765	133966795	40,81,43	66,23,41	40,63,58	105,254,81	411	125	0.00758402224795	0.156,0.517,0.242	0.104,0.07,0.179	0.187
ENSMUSG00000059796	Eif4a1	chr11	-	69667694	69668111	69667694	69667774	69668021	69668111	39,38,26	63,21,59	23,18,21	70,75,77	372	125	0.0076998998561	0.172,0.378,0.129	0.099,0.075,0.084	0.14
ENSMUSG00000027569	Mrgbp	chr2	+	180583400	180584871	180583400	180583522	180584796	180584871	40,2,59	2,0,0	47,55,69	7,3,4	1399	125	0.00839308224708	0.641,1.0,1.0	0.375,0.621,0.606	0.346
ENSMUSG00000001082	Mfsd10	chr5	-	34634590	34634962	34634590	34634644	34634850	34634962	43,62,23	1,0,0	44,35,38	0,5,3	331	125	0.00990939143989	0.942,1.0,1.0	1.0,0.726,0.827	0.13
ENSMUSG00000031659	Adcy7	chr8	+	88327671	88329961	88327671	88327773	88329649	88329961	123,158,84	0,0,0	90,95,85	0,2,4	2001	125	0.0104251587559	1.0,1.0,1.0	1.0,0.748,0.57	0.227
ENSMUSG00000044433	Camsap3	chr8	+	3606503	3607890	3606503	3606820	3607790	3607890	2,0,3	5,4,9	9,5,6	3,4,5	1095	125	0.0105020011292	0.044,0.0,0.037	0.255,0.125,0.12	-0.14
ENSMUSG00000038225	Primpol	chr8	-	46592592	46593703	46592592	46592755	46593469	46593703	22,0,14	29,51,2	4,0,0	14,25,5	839	125	0.0158772652671	0.102,0.0,0.511	0.041,0.0,0.0	0.191
ENSMUSG00000026269	Rnpepl1	chr1	+	92918017	92919103	92918017	92918126	92918937	92919103	51,58,47	5,0,3	44,58,51	0,2,0	936	125	0.0211829409066	0.577,1.0,0.677	1.0,0.795,1.0	-0.18
ENSMUSG00000049482	Ctu2	chr8	+	122480901	122481224	122480901	122481005	122481132	122481224	83,116,103	6,4,0	66,83,83	3,6,21	252	125	0.0227719005779	0.873,0.935,1.0	0.916,0.873,0.662	0.119
ENSMUSG00000024118	1600002H07Rik	chr17	-	24220251	24220615	24220251	24220310	24220521	24220615	103,77,109	25,29,20	85,73,108	15,2,9	336	125	0.0227719005779	0.605,0.497,0.67	0.678,0.931,0.817	-0.218
ENSMUSG00000037761	Actr5	chr2	+	158635306	158636147	158635306	158635426	158636026	158636147	79,49,85	32,24,19	86,90,95	16,13,15	725	125	0.0327751130091	0.299,0.26,0.435	0.481,0.544,0.522	-0.184
ENSMUSG00000030032	Wdr54	chr6	-	83153516	83154975	83153516	83153617	83154921	83154975	2,2,11	2,0,5	12,12,6	0,1,1	1429	125	0.0385356220854	0.08,1.0,0.161	1.0,0.512,0.344	-0.205
ENSMUSG00000016344	Ppdpf	chr2	+	181187664	181187886	181187664	181187736	181187808	181187886	250,176,207	218,63,182	231,204,193	282,333,197	197	125	0.0458543561222	0.421,0.639,0.419	0.342,0.28,0.383	0.158
