# Supplementary material for: An Alternative Splicing Program for Mouse Craniofacial Development
Source: Front Physiol. 2020 Sep 4;11:1099. doi: 10.3389/fphys.2020.01099 (PMC7498679; doi:10.3389/fphys.2020.01099)
Supplement: Supplementary file 12 [file Data_Sheet_1.zip › Filtered rMATS results/RI/MNP_Ect_E10.5_vs_E11.5_RI_filtered_output.txt]

GeneID	geneSymbol	chr	strand	riExonStart_0base	riExonEnd	upstreamES	upstreamEE	downstreamES	downstreamEE	IC_SAMPLE_1	SC_SAMPLE_1	IC_SAMPLE_2	SC_SAMPLE_2	IncFormLen	SkipFormLen	FDR	IncLevel1	IncLevel2	DeltaPSI
ENSMUSG00000030890	Ilk	chr7	+	105740770	105741043	105740770	105740867	105740959	105741043	101,110,67	757,887,919	190,185,213	495,506,428	217	125	0.0	0.071,0.067,0.04	0.181,0.174,0.223	-0.133
ENSMUSG00000041459	Tardbp	chr4	-	148612381	148618791	148612381	148617705	148618646	148618791	0,2,6	10,23,12	54,85,35	27,21,19	1066	125	5.10763653593e-12	0.0,0.01,0.055	0.19,0.322,0.178	-0.208
ENSMUSG00000027993	Trim2	chr3	-	84190512	84192261	84190512	84191236	84192080	84192261	71,102,121	22,20,36	33,58,52	58,49,55	969	125	2.63978838788e-11	0.294,0.397,0.302	0.068,0.132,0.109	0.228
ENSMUSG00000033434	Gtpbp6	chr5	-	110104267	110104658	110104267	110104420	110104509	110104658	86,97,33	159,116,86	23,28,26	188,157,123	214	125	1.05302560322e-08	0.24,0.328,0.183	0.067,0.094,0.11	0.16
ENSMUSG00000000561	Wdr77	chr3	+	105965764	105966425	105965764	105965856	105966356	105966425	175,246,185	24,39,29	93,86,65	36,46,30	625	125	8.06654600893e-08	0.593,0.558,0.561	0.341,0.272,0.302	0.266
ENSMUSG00000002948	Map2k7	chr8	+	4245694	4247897	4245694	4245825	4247656	4247897	0,3,0	4,12,6	15,19,9	3,7,6	1956	125	1.83078827938e-06	0.0,0.016,0.0	0.242,0.148,0.087	-0.154
ENSMUSG00000035228	Ccdc106	chr7	+	5059495	5060785	5059495	5059705	5060206	5060785	167,235,182	12,32,14	151,143,182	65,54,39	626	125	2.36584758301e-05	0.735,0.595,0.722	0.317,0.346,0.482	0.302
ENSMUSG00000038812	Trmt112	chr19	+	6910583	6911028	6910583	6910673	6910751	6911028	7,13,5	3,7,4	3,3,6	22,17,25	203	125	3.15172317297e-05	0.59,0.533,0.435	0.077,0.098,0.129	0.418
ENSMUSG00000005150	Wdr83	chr8	-	85079580	85080225	85079580	85079707	85080119	85080225	5,25,13	0,0,0	16,4,15	2,4,1	537	125	5.72382777624e-05	1.0,1.0,1.0	0.651,0.189,0.777	0.461
ENSMUSG00000042289	Hsd3b7	chr7	+	127802235	127803802	127802235	127802398	127802785	127803802	8,19,16	3,14,5	12,7,10	30,21,24	512	125	0.000673514548057	0.394,0.249,0.439	0.089,0.075,0.092	0.275
ENSMUSG00000027381	Bcl2l11	chr2	+	128128619	128129014	128128619	128128756	128128924	128129014	13,9,19	59,75,60	22,32,36	55,55,46	293	125	0.000787451170709	0.086,0.049,0.119	0.146,0.199,0.25	-0.114
ENSMUSG00000053332	Gas5	chr1	+	161036819	161037164	161036819	161036852	161037123	161037164	98,162,216	63,125,70	145,104,111	175,155,142	396	125	0.000787451170709	0.329,0.29,0.493	0.207,0.175,0.198	0.177
ENSMUSG00000035086	Becn1	chr11	-	101295533	101296316	101295533	101295624	101296193	101296316	32,39,34	0,1,0	40,39,24	2,3,4	694	125	0.00103409494686	1.0,0.875,1.0	0.783,0.701,0.519	0.291
ENSMUSG00000031232	Magt1	chrX	-	105968083	105971479	105968083	105971026	105971435	105971479	70,120,120	20,29,32	215,211,170	21,27,21	534	125	0.00154307733312	0.45,0.492,0.467	0.706,0.647,0.655	-0.2
ENSMUSG00000084128	Esrp2	chr8	-	106133450	106134014	106133450	106133493	106133959	106134014	21,14,34	0,1,0	25,23,28	1,1,6	591	125	0.00285534500772	1.0,0.748,1.0	0.841,0.829,0.497	0.194
ENSMUSG00000031897	Psmb10	chr8	-	105937240	105937591	105937240	105937381	105937493	105937591	2,9,9	14,10,15	3,2,3	39,34,29	237	125	0.00292692387575	0.07,0.322,0.24	0.039,0.03,0.052	0.17
ENSMUSG00000038975	Rabggtb	chr3	-	153910260	153910888	153910260	153910326	153910690	153910888	29,64,70	10,3,15	80,44,76	3,0,2	489	125	0.00304464426854	0.426,0.845,0.544	0.872,1.0,0.907	-0.321
ENSMUSG00000028180	Zranb2	chr3	+	157541699	157543244	157541699	157541821	157543157	157543244	0,2,0	1,3,11	5,12,3	9,5,1	1461	125	0.00332059890001	0.0,0.054,0.0	0.045,0.17,0.204	-0.122
ENSMUSG00000028467	Gba2	chr4	-	43569180	43569955	43569180	43569285	43569829	43569955	6,14,4	3,0,4	3,7,3	0,1,0	669	125	0.00452745083584	0.272,1.0,0.157	1.0,0.567,1.0	-0.379
ENSMUSG00000005883	Spo11	chr2	+	172988930	172990000	172988930	172989030	172989923	172990000	3,9,1	0,1,0	8,4,8	1,4,1	1018	125	0.00555210071774	1.0,0.525,1.0	0.496,0.109,0.496	0.475
ENSMUSG00000029868	Trpv6	chr6	-	41625134	41625571	41625134	41625347	41625424	41625571	8,5,9	5,3,4	2,1,4	4,10,9	202	125	0.00809844960289	0.498,0.508,0.582	0.236,0.058,0.216	0.359
ENSMUSG00000001520	Nrip2	chr6	+	128407685	128408932	128407685	128407738	128407983	128408932	61,13,37	0,0,3	25,33,37	4,10,1	370	125	0.0133211071413	1.0,1.0,0.806	0.679,0.527,0.926	0.225
ENSMUSG00000028973	Abcb8	chr5	+	24406399	24407455	24406399	24406494	24407307	24407455	8,15,14	4,0,1	19,8,24	0,0,0	938	125	0.0152530885108	0.21,1.0,0.651	1.0,1.0,1.0	-0.38
ENSMUSG00000079487	Med12	chrX	+	101293957	101294175	101293957	101294012	101294087	101294175	89,113,80	21,49,28	60,77,28	35,55,37	200	125	0.0153425804683	0.726,0.59,0.641	0.517,0.467,0.321	0.217
ENSMUSG00000036073	Galt	chr4	+	41756512	41756995	41756512	41756561	41756938	41756995	8,23,22	2,0,0	11,8,7	0,6,6	502	125	0.0171253864234	0.499,1.0,1.0	1.0,0.249,0.225	0.342
ENSMUSG00000056962	Jmjd6	chr11	-	116839837	116840545	116839837	116839926	116840447	116840545	210,236,231	11,14,15	344,299,283	9,9,4	646	125	0.0173723336045	0.787,0.765,0.749	0.881,0.865,0.932	-0.126
ENSMUSG00000040599	Mis12	chr11	+	71019610	71020189	71019610	71019723	71020005	71020189	4,8,14	7,23,35	16,16,15	19,5,10	407	125	0.0173723336045	0.149,0.097,0.109	0.205,0.496,0.315	-0.22
ENSMUSG00000020697	Lig3	chr11	+	82801280	82804274	82801280	82801422	82803998	82804274	78,72,60	0,7,2	251,196,294	0,2,1	2701	125	0.0249244706295	1.0,0.322,0.581	1.0,0.819,0.932	-0.283
