# Supplementary material for: An Alternative Splicing Program for Mouse Craniofacial Development
Source: Front Physiol. 2020 Sep 4;11:1099. doi: 10.3389/fphys.2020.01099 (PMC7498679; doi:10.3389/fphys.2020.01099)
Supplement: Supplementary file 12 [file Data_Sheet_1.zip › Filtered rMATS results/RI/E10.5_FNP_Ect_vs_E11.5_NE_RI_filtered_output.txt]

GeneID	geneSymbol	chr	strand	riExonStart_0base	riExonEnd	upstreamES	upstreamEE	downstreamES	downstreamEE	IC_SAMPLE_1	SC_SAMPLE_1	IC_SAMPLE_2	SC_SAMPLE_2	IncFormLen	SkipFormLen	FDR	IncLevel1	IncLevel2	DeltaPSI
ENSMUSG00000053332	Gas5	chr1	+	161036819	161037164	161036819	161036852	161037123	161037164	99,229,167	75,153,102	81,69,85	127,166,142	396	125	1.52609258564e-11	0.294,0.321,0.341	0.168,0.116,0.159	0.171
ENSMUSG00000041459	Tardbp	chr4	-	148612381	148618791	148612381	148617705	148618646	148618791	0,4,4	18,4,12	60,59,67	25,33,24	1066	125	5.95756653534e-09	0.0,0.105,0.038	0.22,0.173,0.247	-0.166
ENSMUSG00000034059	Ypel4	chr2	+	84737063	84737528	84737063	84737107	84737419	84737528	28,61,58	1,1,5	45,42,44	16,18,22	437	125	1.4419944124e-07	0.889,0.946,0.768	0.446,0.4,0.364	0.464
ENSMUSG00000053693	Mast1	chr8	-	84920796	84921232	84920796	84920962	84921099	84921232	29,24,42	11,9,15	54,55,55	78,79,75	262	125	6.04352413113e-07	0.557,0.56,0.572	0.248,0.249,0.259	0.311
ENSMUSG00000037336	Mfsd2b	chr12	-	4869534	4870623	4869534	4869658	4870498	4870623	9,14,10	0,1,1	3,4,1	5,6,5	965	125	1.81762364188e-06	1.0,0.645,0.564	0.072,0.079,0.025	0.678
ENSMUSG00000053332	Gas5	chr1	+	161036819	161037315	161036819	161036852	161037287	161037315	99,229,167	70,118,89	81,69,85	89,108,97	560	125	2.17133544695e-06	0.24,0.302,0.295	0.169,0.125,0.164	0.126
ENSMUSG00000004630	Pcp2	chr8	-	3623376	3624632	3623376	3623558	3624507	3624632	104,122,162	10,18,24	238,187,207	5,8,0	1074	125	5.74119477123e-06	0.548,0.441,0.44	0.847,0.731,1.0	-0.383
ENSMUSG00000031232	Magt1	chrX	-	105968083	105971479	105968083	105971026	105971435	105971479	67,90,133	24,24,27	210,257,180	20,21,15	534	125	4.35280652436e-05	0.395,0.467,0.536	0.711,0.741,0.737	-0.264
ENSMUSG00000008855	Hdac5	chr11	-	102196538	102197436	102196538	102196672	102197338	102197436	15,32,21	0,0,0	12,33,22	3,2,2	791	125	7.71013627535e-05	1.0,1.0,1.0	0.387,0.723,0.635	0.418
ENSMUSG00000079334	Nat6	chr9	+	107579099	107580935	107579099	107579385	107580456	107580935	2,3,3	4,14,17	4,23,14	7,9,3	1196	125	0.000139037695855	0.05,0.022,0.018	0.056,0.211,0.328	-0.168
ENSMUSG00000005150	Wdr83	chr8	-	85079580	85080225	85079580	85079707	85080119	85080225	9,21,16	1,0,0	5,6,12	3,2,2	537	125	0.000195887935269	0.677,1.0,1.0	0.28,0.411,0.583	0.468
ENSMUSG00000040938	Slc16a11	chr11	+	70215283	70216413	70215283	70216051	70216136	70216413	25,12,23	0,2,1	15,19,31	12,11,6	210	125	0.000197985374199	1.0,0.781,0.932	0.427,0.507,0.755	0.341
ENSMUSG00000020463	Smek2	chr11	+	29218455	29220797	29218455	29218685	29220543	29220797	52,63,77	4,4,3	96,140,101	0,0,2	1983	125	0.000218165982968	0.45,0.498,0.618	1.0,1.0,0.761	-0.398
ENSMUSG00000031578	Mak16	chr8	-	31166061	31166632	31166061	31166213	31166522	31166632	8,5,19	1,1,1	11,3,6	9,8,5	434	125	0.000282269930938	0.697,0.59,0.845	0.26,0.097,0.257	0.506
ENSMUSG00000024186	Rgs11	chr17	+	26203461	26204383	26203461	26203512	26204331	26204383	4,2,2	0,0,0	12,5,3	0,3,2	944	125	0.00037877716207	1.0,1.0,1.0	1.0,0.181,0.166	0.551
ENSMUSG00000017119	Nbr1	chr11	+	101574998	101575416	101574998	101575115	101575223	101575416	0,0,1	15,39,24	0,6,10	39,31,12	233	125	0.00160837163981	0.0,0.0,0.022	0.0,0.094,0.309	-0.127
ENSMUSG00000096935	1700113A16Rik	chr3	-	88171555	88172258	88171555	88171969	88172087	88172258	25,25,35	8,17,12	69,74,90	11,4,11	243	125	0.00161845106125	0.616,0.431,0.6	0.763,0.905,0.808	-0.276
ENSMUSG00000070424	Art5	chr7	-	102097780	102098510	102097780	102097934	102098228	102098510	4,4,9	0,1,8	0,1,1	3,1,6	419	125	0.00204096380746	1.0,0.544,0.251	0.0,0.23,0.047	0.506
ENSMUSG00000028453	Fancg	chr4	-	43003226	43003932	43003226	43003312	43003782	43003932	15,8,15	0,1,0	15,20,22	6,2,1	595	125	0.00243282724008	1.0,0.627,1.0	0.344,0.678,0.822	0.261
ENSMUSG00000019039	Dalrd3	chr9	+	108571044	108571674	108571044	108571173	108571612	108571674	5,20,2	1,0,1	2,7,5	7,5,4	564	125	0.00294536051902	0.526,1.0,0.307	0.06,0.237,0.217	0.44
ENSMUSG00000035228	Ccdc106	chr7	+	5059495	5060785	5059495	5059705	5060206	5060785	197,257,207	26,22,36	229,245,164	59,72,42	626	125	0.0035026635507	0.602,0.7,0.534	0.437,0.405,0.438	0.185
ENSMUSG00000062906	Hdac10	chr15	-	89124174	89124588	89124174	89124428	89124531	89124588	0,2,7	8,8,5	0,0,0	3,9,7	228	125	0.00616994355211	0.0,0.121,0.434	0.0,0.0,0.0	0.185
ENSMUSG00000041774	Ydjc	chr16	+	17147597	17148846	17147597	17147697	17148155	17148846	3,2,1	0,0,1	4,1,10	4,0,4	583	125	0.0138830784276	1.0,1.0,0.177	0.177,1.0,0.349	0.217
ENSMUSG00000021917	Spcs1	chr14	-	31000677	31000903	31000677	31000760	31000843	31000903	46,56,105	9,13,20	60,46,41	22,22,24	208	125	0.0142612256557	0.754,0.721,0.759	0.621,0.557,0.507	0.183
ENSMUSG00000028582	Cc2d1b	chr4	+	108625980	108626590	108625980	108626153	108626479	108626590	2,3,0	2,1,5	6,6,6	0,2,1	451	125	0.0206096161663	0.217,0.454,0.0	1.0,0.454,0.624	-0.469
ENSMUSG00000054517	Trim65	chr11	-	116127437	116127931	116127437	116127615	116127697	116127931	4,3,12	3,3,3	9,0,1	15,15,2	207	125	0.0213388367788	0.446,0.377,0.707	0.266,0.0,0.232	0.344
ENSMUSG00000005150	Wdr83	chr8	-	85079580	85080225	85079580	85079691	85080060	85080225	7,15,7	7,5,5	0,2,5	5,10,5	494	125	0.0213388367788	0.202,0.432,0.262	0.0,0.048,0.202	0.215
ENSMUSG00000001520	Nrip2	chr6	+	128404934	128406572	128404934	128405084	128406489	128406572	80,145,131	2,1,0	87,109,85	6,1,4	1530	125	0.0258071214298	0.766,0.922,1.0	0.542,0.899,0.635	0.204
ENSMUSG00000038990	Cables2	chr2	-	180261076	180263155	180261076	180261180	180263077	180263155	2,1,0	4,2,2	5,3,7	1,2,3	2022	125	0.029723807092	0.03,0.03,0.0	0.236,0.085,0.126	-0.129
ENSMUSG00000038685	Rtel1	chr2	+	181354352	181355552	181354352	181354442	181355327	181355552	92,91,120	11,16,21	88,122,98	37,28,33	1010	125	0.0387787002557	0.509,0.413,0.414	0.227,0.35,0.269	0.163
ENSMUSG00000000561	Wdr77	chr3	+	105965764	105966425	105965764	105965856	105966356	105966425	178,290,310	27,45,37	128,129,128	44,24,32	625	125	0.0420674769384	0.569,0.563,0.626	0.368,0.518,0.444	0.143
ENSMUSG00000028687	Mutyh	chr4	+	116817668	116818282	116817668	116817805	116818240	116818282	9,13,16	1,1,2	16,10,20	0,1,0	560	125	0.0423703083973	0.668,0.744,0.641	1.0,0.691,1.0	-0.213
ENSMUSG00000005150	Wdr83	chr8	-	85079788	85080225	85079788	85079837	85080053	85080225	30,17,37	3,6,4	34,31,42	2,0,2	341	125	0.0441557935145	0.786,0.509,0.772	0.862,1.0,0.885	-0.227
ENSMUSG00000025473	Adam8	chr7	-	139987178	139987737	139987178	139987268	139987559	139987737	4,2,2	1,6,5	2,0,0	9,7,6	416	125	0.0466290581332	0.546,0.091,0.107	0.063,0.0,0.0	0.227
