# Supplementary material for: An Alternative Splicing Program for Mouse Craniofacial Development
Source: Front Physiol. 2020 Sep 4;11:1099. doi: 10.3389/fphys.2020.01099 (PMC7498679; doi:10.3389/fphys.2020.01099)
Supplement: Supplementary file 12 [file Data_Sheet_1.zip › Filtered rMATS results/RI/E11.5_Mes_FNP_vs_MNP_RI_filtered_output.txt]

GeneID	geneSymbol	chr	strand	riExonStart_0base	riExonEnd	upstreamES	upstreamEE	downstreamES	downstreamEE	IC_SAMPLE_1	SC_SAMPLE_1	IC_SAMPLE_2	SC_SAMPLE_2	IncFormLen	SkipFormLen	FDR	IncLevel1	IncLevel2	DeltaPSI
ENSMUSG00000029868	Trpv6	chr6	-	41625134	41625571	41625134	41625347	41625424	41625571	10,18,5	0,0,0	6,8,4	5,2,5	202	125	4.21511021272e-07	1.0,1.0,1.0	0.426,0.712,0.331	0.51
ENSMUSG00000037336	Mfsd2b	chr12	-	4869534	4870623	4869534	4869672	4870498	4870623	9,8,5	0,0,0	13,2,6	1,1,4	951	125	1.33787687385e-05	1.0,1.0,1.0	0.631,0.208,0.165	0.665
ENSMUSG00000071172	Srsf3	chr17	+	29038489	29041293	29038489	29038624	29041206	29041293	2,13,12	0,2,4	7,8,9	0,0,0	2707	125	2.54374788195e-05	1.0,0.231,0.122	1.0,1.0,1.0	-0.549
ENSMUSG00000004630	Pcp2	chr8	-	3623376	3624632	3623376	3623558	3624507	3624632	113,127,107	6,11,13	124,118,110	52,31,39	1074	125	2.66182799923e-05	0.687,0.573,0.489	0.217,0.307,0.247	0.326
ENSMUSG00000043243	Fam129c	chr8	+	71602098	71602488	71602098	71602266	71602372	71602488	1,4,0	9,14,3	2,7,7	1,5,2	231	125	0.00400918482602	0.057,0.134,0.0	0.52,0.431,0.654	-0.471
ENSMUSG00000006289	Osgep	chr14	-	50916799	50917503	50916799	50916865	50917382	50917503	16,12,7	0,1,0	16,13,17	2,4,0	642	125	0.0162322015034	1.0,0.7,1.0	0.609,0.388,1.0	0.234
ENSMUSG00000028641	P3h1	chr4	+	119241481	119241804	119241481	119241534	119241661	119241804	4,5,6	4,2,0	5,3,8	1,0,0	252	125	0.0206447552861	0.332,0.554,1.0	0.713,1.0,1.0	-0.276
ENSMUSG00000035713	Usp35	chr7	-	97311352	97312625	97311352	97311874	97312251	97312625	0,5,5	3,3,3	0,6,9	1,0,0	502	125	0.0345322672962	0.0,0.293,0.293	0.0,1.0,1.0	-0.471
ENSMUSG00000028034	Fubp1	chr3	+	152232394	152236826	152232394	152234570	152236606	152236826	3,11,7	0,0,1	8,7,7	2,2,0	2161	125	0.0345322672962	1.0,1.0,0.288	0.188,0.168,1.0	0.311
ENSMUSG00000042558	Adprhl2	chr4	-	126317302	126318191	126317302	126317403	126317983	126318191	16,7,3	0,0,1	4,2,2	1,0,3	705	125	0.0345322672962	1.0,1.0,0.347	0.415,1.0,0.106	0.275
