# Supplementary material for: An Alternative Splicing Program for Mouse Craniofacial Development
Source: Front Physiol. 2020 Sep 4;11:1099. doi: 10.3389/fphys.2020.01099 (PMC7498679; doi:10.3389/fphys.2020.01099)
Supplement: Supplementary file 12 [file Data_Sheet_1.zip › Filtered rMATS results/RI/E11.5_Ect_MXP_vs_MNP_RI_filtered_output.txt]

GeneID	geneSymbol	chr	strand	riExonStart_0base	riExonEnd	upstreamES	upstreamEE	downstreamES	downstreamEE	IC_SAMPLE_1	SC_SAMPLE_1	IC_SAMPLE_2	SC_SAMPLE_2	IncFormLen	SkipFormLen	FDR	IncLevel1	IncLevel2	DeltaPSI
ENSMUSG00000028467	Gba2	chr4	-	43569180	43569955	43569180	43569285	43569829	43569955	5,4,4	3,10,5	3,7,3	0,1,0	669	125	0.00107695628784	0.237,0.07,0.13	1.0,0.567,1.0	-0.71
ENSMUSG00000004071	Cdip1	chr16	-	4768744	4769795	4768744	4768967	4769639	4769795	11,11,14	3,4,0	8,11,6	0,0,0	797	125	0.00107695628784	0.365,0.301,1.0	1.0,1.0,1.0	-0.445
