# Supplementary material for: An Alternative Splicing Program for Mouse Craniofacial Development
Source: Front Physiol. 2020 Sep 4;11:1099. doi: 10.3389/fphys.2020.01099 (PMC7498679; doi:10.3389/fphys.2020.01099)
Supplement: Supplementary file 12 [file Data_Sheet_1.zip › Filtered rMATS results/RI/FNP_Mes_E11.5_vs_E12.5_RI_filtered_output.txt]

GeneID	geneSymbol	chr	strand	riExonStart_0base	riExonEnd	upstreamES	upstreamEE	downstreamES	downstreamEE	IC_SAMPLE_1	SC_SAMPLE_1	IC_SAMPLE_2	SC_SAMPLE_2	IncFormLen	SkipFormLen	FDR	IncLevel1	IncLevel2	DeltaPSI
ENSMUSG00000036459	Wtip	chr7	-	34118936	34119206	34118936	34118999	34119138	34119206	40,57,43	269,290,264	89,61,100	135,137,141	264	125	0.0	0.066,0.085,0.072	0.238,0.174,0.251	-0.147
ENSMUSG00000004933	Matk	chr10	+	81261630	81262534	81261630	81262156	81262447	81262534	24,42,43	5,6,8	14,14,15	12,18,32	416	125	2.39976348597e-09	0.591,0.678,0.618	0.26,0.189,0.123	0.438
ENSMUSG00000053332	Gas5	chr1	+	161036819	161037315	161036819	161036852	161037287	161037315	108,81,83	107,100,102	237,140,291	60,76,82	560	125	1.46128517398e-08	0.184,0.153,0.154	0.469,0.291,0.442	-0.237
ENSMUSG00000039205	Ciz1	chr2	+	32370863	32371408	32370863	32371113	32371248	32371408	3,1,5	42,54,55	25,16,25	49,39,92	260	125	1.50012286046e-07	0.033,0.009,0.042	0.197,0.165,0.116	-0.131
ENSMUSG00000024019	Cmtr1	chr17	+	29698637	29699288	29698637	29698729	29699219	29699288	371,312,310	260,316,287	476,346,520	192,187,241	615	125	2.23348600922e-07	0.225,0.167,0.18	0.335,0.273,0.305	-0.114
ENSMUSG00000038335	Tsr1	chr11	+	74907823	74908120	74907823	74907964	74908045	74908120	651,578,522	314,281,286	946,696,1060	216,245,246	206	125	1.2471097032e-06	0.557,0.555,0.526	0.727,0.633,0.723	-0.148
ENSMUSG00000062175	Tgif2	chr2	+	156853128	156855570	156853128	156853228	156853345	156855570	7,13,19	63,60,81	25,24,24	35,28,41	242	125	2.62720167452e-06	0.054,0.101,0.108	0.27,0.307,0.232	-0.182
ENSMUSG00000053332	Gas5	chr1	+	161036819	161037164	161036819	161036852	161037123	161037164	108,81,83	53,63,65	237,140,291	54,50,67	396	125	1.43074690651e-05	0.391,0.289,0.287	0.581,0.469,0.578	-0.22
ENSMUSG00000037336	Mfsd2b	chr12	-	4869534	4870623	4869534	4869672	4870498	4870623	9,8,5	0,0,0	8,7,7	3,0,3	951	125	6.32010356959e-05	1.0,1.0,1.0	0.26,1.0,0.235	0.502
ENSMUSG00000079334	Nat6	chr9	+	107579099	107580935	107579099	107579385	107580456	107580935	9,5,5	4,7,4	2,0,2	17,9,14	1196	125	0.000131382747002	0.19,0.069,0.116	0.012,0.0,0.015	0.116
ENSMUSG00000006289	Osgep	chr14	-	50916799	50917503	50916799	50916865	50917382	50917503	16,12,7	0,1,0	5,5,9	2,2,2	642	125	0.000157158717198	1.0,0.7,1.0	0.327,0.327,0.467	0.526
ENSMUSG00000061028	Clasrp	chr7	-	19584469	19584823	19584469	19584530	19584783	19584823	56,43,41	124,139,131	95,62,99	82,98,163	378	125	0.000219126799595	0.13,0.093,0.094	0.277,0.173,0.167	-0.1
ENSMUSG00000028959	Fastk	chr5	-	24443894	24444395	24443894	24444126	24444374	24444395	18,17,22	0,0,0	15,19,21	4,4,0	373	125	0.000273778339652	1.0,1.0,1.0	0.557,0.614,1.0	0.276
ENSMUSG00000026193	Fn1	chr1	-	71597280	71598463	71597280	71597387	71598373	71598463	1,2,0	6,4,3	5,2,26	3,3,10	1111	125	0.00038074022212	0.018,0.053,0.0	0.158,0.07,0.226	-0.128
ENSMUSG00000041420	Meis3	chr7	+	16178744	16179100	16178744	16178795	16178950	16179100	10,9,6	67,55,58	14,23,35	58,50,58	280	125	0.000394374634027	0.062,0.068,0.044	0.097,0.17,0.212	-0.102
ENSMUSG00000042558	Adprhl2	chr4	-	126317302	126318191	126317302	126317403	126317983	126318191	16,7,3	0,0,1	10,5,4	4,2,1	705	125	0.000737320889758	1.0,1.0,0.347	0.307,0.307,0.415	0.439
ENSMUSG00000066900	Suds3	chr5	-	117094909	117099538	117094909	117094994	117099476	117099538	24,15,19	0,0,0	23,13,14	2,0,2	4607	125	0.000790805144458	1.0,1.0,1.0	0.238,1.0,0.16	0.534
ENSMUSG00000004071	Cdip1	chr16	-	4768744	4769795	4768744	4768967	4769639	4769795	17,8,10	3,2,2	13,12,6	0,0,1	797	125	0.000822796837409	0.471,0.386,0.44	1.0,1.0,0.485	-0.396
ENSMUSG00000022580	Rhpn1	chr15	+	75711790	75712451	75711790	75711898	75712291	75712451	36,32,30	0,2,0	12,10,20	4,1,2	518	125	0.00154466550474	1.0,0.794,1.0	0.42,0.707,0.707	0.32
ENSMUSG00000037761	Actr5	chr2	+	158635306	158636147	158635306	158635426	158636026	158636147	127,113,103	31,31,16	70,68,79	59,27,35	725	125	0.00246651727867	0.414,0.386,0.526	0.17,0.303,0.28	0.191
ENSMUSG00000039356	Exosc2	chr2	+	31675838	31676736	31675838	31675904	31676664	31676736	2,0,1	3,1,3	11,4,3	1,1,1	885	125	0.00268076476266	0.086,0.0,0.045	0.608,0.361,0.298	-0.379
ENSMUSG00000002393	Nr2f6	chr8	-	71375502	71375790	71375502	71375568	71375748	71375790	3,0,2	2,4,3	2,9,13	0,4,0	305	125	0.00307118352441	0.381,0.0,0.215	1.0,0.48,1.0	-0.628
ENSMUSG00000026309	Ilkap	chr1	-	91387214	91388464	91387214	91387341	91388354	91388464	604,635,600	55,65,42	586,549,700	73,98,102	1138	125	0.0048354152428	0.547,0.518,0.611	0.469,0.381,0.43	0.132
ENSMUSG00000038990	Cables2	chr2	-	180261076	180263155	180261076	180261180	180263077	180263155	4,4,6	1,3,2	2,0,4	8,8,14	2022	125	0.0052687190464	0.198,0.076,0.156	0.015,0.0,0.017	0.133
ENSMUSG00000037336	Mfsd2b	chr12	-	4865136	4866529	4865136	4866268	4866448	4866529	4,1,0	21,19,20	6,6,3	5,9,14	305	125	0.00615541729139	0.072,0.021,0.0	0.33,0.215,0.081	-0.178
ENSMUSG00000020697	Lig3	chr11	+	82801280	82804274	82801280	82801422	82803998	82804274	131,133,81	1,0,0	43,49,96	1,2,2	2701	125	0.011440871499	0.858,1.0,1.0	0.666,0.531,0.69	0.324
ENSMUSG00000004562	Arhgef40	chr14	+	52004878	52005035	52004878	52004899	52004988	52005035	67,79,60	63,72,74	103,78,153	60,58,66	214	125	0.0182048948344	0.383,0.391,0.321	0.501,0.44,0.575	-0.14
ENSMUSG00000032596	Uba7	chr9	+	107975796	107976189	107975796	107975965	107976054	107976189	1,0,2	16,9,8	8,3,0	2,4,1	214	125	0.0184738854097	0.035,0.0,0.127	0.7,0.305,0.0	-0.281
ENSMUSG00000040928	S100pbp	chr4	-	129181966	129182532	129181966	129182100	129182331	129182532	0,0,0	29,15,25	2,0,8	13,13,5	356	125	0.0185901785721	0.0,0.0,0.0	0.051,0.0,0.36	-0.137
ENSMUSG00000034664	Itga2b	chr11	-	102457459	102457852	102457459	102457559	102457771	102457852	10,11,5	41,33,37	12,16,13	19,14,29	337	125	0.0186813120923	0.083,0.11,0.048	0.19,0.298,0.143	-0.13
ENSMUSG00000040111	Gramd1b	chr9	-	40293232	40298079	40293232	40294427	40297985	40298079	12,8,4	0,1,0	16,11,16	1,1,8	3683	125	0.0194842927665	1.0,0.214,1.0	0.352,0.272,0.064	0.509
ENSMUSG00000020359	Phykpl	chr11	+	51593603	51594141	51593603	51593686	51593915	51594141	54,34,43	16,10,14	15,17,25	10,11,22	354	125	0.0202469352608	0.544,0.546,0.52	0.346,0.353,0.286	0.208
ENSMUSG00000019822	Smpd2	chr10	-	41487671	41489351	41487671	41487825	41488176	41489351	16,4,13	0,0,2	17,3,14	4,1,2	476	125	0.0256991105869	1.0,1.0,0.631	0.527,0.441,0.648	0.338
ENSMUSG00000028137	Celf3	chr3	+	94486793	94487284	94486793	94486935	94487134	94487284	0,4,4	4,2,0	0,0,0	6,13,7	324	125	0.0281540908051	0.0,0.436,1.0	0.0,0.0,0.0	0.479
ENSMUSG00000021901	Bap1	chr14	+	31257880	31258530	31257880	31258041	31258457	31258530	16,27,17	10,9,10	6,9,11	12,15,10	541	125	0.0339603764448	0.27,0.409,0.282	0.104,0.122,0.203	0.177
ENSMUSG00000022721	Trmt2a	chr16	+	18250819	18251660	18250819	18251001	18251358	18251660	44,47,31	2,2,0	27,33,25	2,10,2	482	125	0.0377509646741	0.851,0.859,1.0	0.778,0.461,0.764	0.236
ENSMUSG00000035697	Hmha1	chr10	+	80021545	80021859	80021545	80021683	80021794	80021859	6,3,2	54,52,40	9,6,3	15,19,31	236	125	0.0384696031108	0.056,0.03,0.026	0.241,0.143,0.049	-0.107
ENSMUSG00000039768	Dnajc11	chr4	+	151968498	151970930	151968498	151968627	151970856	151970930	19,24,17	3,0,1	7,10,12	1,8,12	2354	125	0.0396839330479	0.252,1.0,0.474	0.271,0.062,0.05	0.448
ENSMUSG00000024830	Rps6kb2	chr19	-	4158609	4158919	4158609	4158717	4158802	4158919	4,0,1	6,4,5	5,14,5	4,6,6	210	125	0.0424177712758	0.284,0.0,0.106	0.427,0.581,0.332	-0.317
ENSMUSG00000006289	Osgep	chr14	-	50916799	50917503	50916799	50916865	50917453	50917503	20,18,9	0,1,2	8,10,11	3,3,4	713	125	0.0478633479356	1.0,0.759,0.441	0.319,0.369,0.325	0.396
ENSMUSG00000030330	Ing4	chr6	+	125047481	125048237	125047481	125047587	125048175	125048237	6,1,0	10,2,1	4,6,5	1,1,2	713	125	0.0485218688086	0.095,0.081,0.0	0.412,0.513,0.305	-0.351
ENSMUSG00000001034	Mapk7	chr11	-	61492903	61494266	61492903	61493185	61493523	61494266	62,52,81	7,1,3	103,75,126	0,4,0	463	125	0.0491859696019	0.705,0.934,0.879	1.0,0.835,1.0	-0.106
