# Supplementary material for: An Alternative Splicing Program for Mouse Craniofacial Development
Source: Front Physiol. 2020 Sep 4;11:1099. doi: 10.3389/fphys.2020.01099 (PMC7498679; doi:10.3389/fphys.2020.01099)
Supplement: Supplementary file 12 [file Data_Sheet_1.zip › Filtered rMATS results/RI/MNP_Mes_E10.5_vs_E11.5_RI_filtered_output.txt]

GeneID	geneSymbol	chr	strand	riExonStart_0base	riExonEnd	upstreamES	upstreamEE	downstreamES	downstreamEE	IC_SAMPLE_1	SC_SAMPLE_1	IC_SAMPLE_2	SC_SAMPLE_2	IncFormLen	SkipFormLen	FDR	IncLevel1	IncLevel2	DeltaPSI
ENSMUSG00000041459	Tardbp	chr4	-	148612381	148618791	148612381	148617705	148618646	148618791	0,0,0	24,12,21	94,71,61	18,17,19	1066	125	0.0	0.0,0.0,0.0	0.38,0.329,0.274	-0.328
ENSMUSG00000035228	Ccdc106	chr7	+	5059495	5060785	5059495	5059705	5060206	5060785	171,141,183	18,19,29	155,116,143	83,60,86	626	125	8.29558644e-14	0.655,0.597,0.558	0.272,0.279,0.249	0.337
ENSMUSG00000039048	Foxred1	chr9	-	35209037	35210165	35209037	35209156	35209944	35210165	6,17,20	0,0,0	11,11,9	1,5,4	913	125	3.08181036245e-10	1.0,1.0,1.0	0.601,0.231,0.236	0.644
ENSMUSG00000096935	1700113A16Rik	chr3	-	88171555	88172258	88171555	88171969	88172087	88172258	15,19,19	12,11,11	93,42,100	3,7,7	243	125	7.43945958511e-08	0.391,0.47,0.47	0.941,0.755,0.88	-0.415
ENSMUSG00000053332	Gas5	chr1	+	161036819	161037315	161036819	161037164	161037287	161037315	25,42,44	48,77,58	10,8,10	63,53,56	248	125	1.11115025181e-06	0.208,0.216,0.277	0.074,0.071,0.083	0.158
ENSMUSG00000022550	Adck5	chr15	+	76593937	76594447	76593937	76594051	76594363	76594447	3,8,4	1,4,2	16,11,16	0,0,0	437	125	1.26234132422e-06	0.462,0.364,0.364	1.0,1.0,1.0	-0.603
ENSMUSG00000038335	Tsr1	chr11	+	74907823	74908120	74907823	74907964	74908045	74908120	441,443,502	385,478,499	656,490,570	366,291,318	206	125	2.69246700908e-06	0.41,0.36,0.379	0.521,0.505,0.521	-0.133
ENSMUSG00000026878	Rab14	chr2	-	35180204	35183831	35180204	35182447	35183743	35183831	8,9,19	0,0,0	28,22,34	5,0,5	1421	125	2.03565135515e-05	1.0,1.0,1.0	0.33,1.0,0.374	0.432
ENSMUSG00000039768	Dnajc11	chr4	+	151977998	151979586	151977998	151978350	151979271	151979586	2,6,3	8,10,6	13,10,17	3,2,5	1046	125	0.000111114125504	0.029,0.067,0.056	0.341,0.374,0.289	-0.284
ENSMUSG00000028180	Zranb2	chr3	+	157541699	157543244	157541699	157541821	157543157	157543244	3,2,5	3,7,13	10,14,22	6,5,7	1461	125	0.000918463580638	0.079,0.024,0.032	0.125,0.193,0.212	-0.132
ENSMUSG00000029290	Zfp326	chr5	+	105886316	105888839	105886316	105886428	105888700	105888839	9,11,23	6,1,3	12,11,15	1,0,0	2397	125	0.0012172717007	0.073,0.365,0.286	0.385,1.0,1.0	-0.554
ENSMUSG00000004947	Dtx2	chr5	+	136026469	136028572	136026469	136026607	136028501	136028572	32,41,52	0,1,0	47,40,48	4,4,0	2019	125	0.00260586666813	1.0,0.717,1.0	0.421,0.382,1.0	0.305
ENSMUSG00000031232	Magt1	chrX	-	105968083	105971479	105968083	105971026	105971435	105971479	114,94,102	27,34,25	253,208,202	27,33,24	534	125	0.00335905261755	0.497,0.393,0.489	0.687,0.596,0.663	-0.189
ENSMUSG00000023764	Sfi1	chr11	-	3133071	3135542	3133071	3133207	3135282	3135542	32,44,51	0,1,0	74,81,79	4,5,0	2200	125	0.00443840034789	1.0,0.714,1.0	0.512,0.479,1.0	0.241
ENSMUSG00000034059	Ypel4	chr2	+	84737063	84737528	84737063	84737107	84737419	84737528	53,30,73	1,2,1	52,57,44	7,3,19	437	125	0.0047919894946	0.938,0.811,0.954	0.68,0.845,0.398	0.26
ENSMUSG00000053332	Gas5	chr1	+	161036819	161037164	161036819	161036852	161037123	161037164	138,222,229	67,98,101	116,81,100	82,67,79	396	125	0.00526478578667	0.394,0.417,0.417	0.309,0.276,0.285	0.119
ENSMUSG00000039187	Fanci	chr7	+	79448819	79449180	79448819	79448915	79449072	79449180	98,69,113	132,191,156	153,100,128	122,91,153	282	125	0.00535280305868	0.248,0.138,0.243	0.357,0.328,0.271	-0.109
ENSMUSG00000014303	Glis2	chr16	+	4611279	4611869	4611279	4611456	4611750	4611869	0,15,8	1,1,4	8,5,5	0,1,0	419	125	0.00606114902993	0.0,0.817,0.374	1.0,0.599,1.0	-0.469
ENSMUSG00000053964	Lgals4	chr7	+	28840580	28840952	28840580	28840610	28840863	28840952	1,4,2	2,4,2	0,0,0	8,5,3	378	125	0.00945718408147	0.142,0.249,0.249	0.0,0.0,0.0	0.213
ENSMUSG00000028107	Tars2	chr3	-	95748486	95750417	95748486	95748554	95750338	95750417	82,98,91	16,15,13	92,80,112	6,5,5	1909	125	0.0109244342336	0.251,0.3,0.314	0.501,0.512,0.595	-0.248
ENSMUSG00000022843	Clcn2	chr16	-	20707572	20708191	20707572	20707632	20708076	20708191	4,7,5	0,0,0	12,11,9	3,1,1	569	125	0.0109244342336	1.0,1.0,1.0	0.468,0.707,0.664	0.387
ENSMUSG00000028948	Nol9	chr4	+	152045694	152046644	152045694	152045830	152046546	152046644	10,3,2	15,19,15	9,9,15	4,11,13	841	125	0.01095897871	0.09,0.023,0.019	0.251,0.108,0.146	-0.124
ENSMUSG00000041459	Tardbp	chr4	-	148612381	148618791	148612381	148617635	148618664	148618791	289,204,295	26,24,26	324,299,309	15,17,13	1154	125	0.0159760617585	0.546,0.479,0.551	0.701,0.656,0.72	-0.167
ENSMUSG00000001909	Trmt1	chr8	+	84690516	84690947	84690516	84690572	84690801	84690947	10,4,8	5,12,15	4,3,2	21,19,23	354	125	0.0176338501427	0.414,0.105,0.158	0.063,0.053,0.03	0.177
ENSMUSG00000031659	Adcy7	chr8	+	88327671	88329961	88327671	88327773	88329649	88329961	90,95,85	0,2,4	108,90,107	0,0,2	2001	125	0.0180758602955	1.0,0.748,0.57	1.0,1.0,0.77	-0.151
ENSMUSG00000040687	Madd	chr2	-	91157984	91158488	91157984	91158143	91158461	91158488	18,14,15	0,1,0	13,22,17	4,2,0	443	125	0.0218136511616	1.0,0.798,1.0	0.478,0.756,1.0	0.188
ENSMUSG00000018387	Shroom1	chr11	+	53465495	53466256	53465495	53466044	53466123	53466256	0,0,0	9,3,20	2,0,6	16,9,10	204	125	0.0224874020584	0.0,0.0,0.0	0.071,0.0,0.269	-0.113
ENSMUSG00000109378	U2af1l4	chr7	+	30566748	30567500	30566748	30566936	30567142	30567500	0,0,0	5,5,7	0,4,4	9,8,2	331	125	0.02369966208	0.0,0.0,0.0	0.0,0.159,0.43	-0.196
ENSMUSG00000037447	Arid5a	chr1	+	36316208	36318181	36316208	36316327	36318083	36318181	22,23,10	0,2,0	6,9,4	2,2,0	1881	125	0.0262857805188	1.0,0.433,1.0	0.166,0.23,1.0	0.346
ENSMUSG00000000561	Wdr77	chr3	+	105965764	105966425	105965764	105965856	105966356	105966425	251,151,166	28,31,31	91,70,72	20,27,38	625	125	0.0288618766204	0.642,0.493,0.517	0.476,0.341,0.275	0.187
ENSMUSG00000021917	Spcs1	chr14	-	31000677	31000903	31000677	31000760	31000843	31000903	75,86,94	15,18,13	51,42,57	32,25,13	208	125	0.0288618766204	0.75,0.742,0.813	0.489,0.502,0.725	0.196
ENSMUSG00000006289	Osgep	chr14	-	50916799	50917503	50916799	50916865	50917453	50917503	8,6,11	8,1,5	20,13,21	0,3,1	713	125	0.0330642534584	0.149,0.513,0.278	1.0,0.432,0.786	-0.426
ENSMUSG00000028245	Nsmaf	chr4	-	6418471	6421136	6418471	6418523	6420049	6421136	2,3,0	2,3,8	6,6,6	4,3,1	1651	125	0.0368137108025	0.07,0.07,0.0	0.102,0.132,0.312	-0.135
ENSMUSG00000026941	Mamdc4	chr2	-	25568457	25568767	25568457	25568546	25568629	25568767	4,4,2	1,2,4	0,1,3	7,5,7	208	125	0.0448467737955	0.706,0.546,0.231	0.0,0.107,0.205	0.39
ENSMUSG00000004630	Pcp2	chr8	-	3623376	3624632	3623376	3623558	3624507	3624632	90,86,83	18,11,3	124,118,110	52,31,39	1074	125	0.044933359639	0.368,0.476,0.763	0.217,0.307,0.247	0.279
