# Supplementary material for: An Alternative Splicing Program for Mouse Craniofacial Development
Source: Front Physiol. 2020 Sep 4;11:1099. doi: 10.3389/fphys.2020.01099 (PMC7498679; doi:10.3389/fphys.2020.01099)
Supplement: Supplementary file 12 [file Data_Sheet_1.zip › Filtered rMATS results/RI/E12.5_Mes_MXP_vs_MNP_RI_filtered_output.txt]

GeneID	geneSymbol	chr	strand	riExonStart_0base	riExonEnd	upstreamES	upstreamEE	downstreamES	downstreamEE	IC_SAMPLE_1	SC_SAMPLE_1	IC_SAMPLE_2	SC_SAMPLE_2	IncFormLen	SkipFormLen	FDR	IncLevel1	IncLevel2	DeltaPSI
ENSMUSG00000038975	Rabggtb	chr3	-	153910260	153910888	153910260	153910326	153910690	153910888	55,38,46	4,4,11	67,41,51	0,0,2	489	125	0.000522716379314	0.779,0.708,0.517	1.0,1.0,0.867	-0.288
ENSMUSG00000066900	Suds3	chr5	-	117094909	117099538	117094909	117094994	117099476	117099538	22,19,15	0,0,0	24,20,14	0,5,1	4607	125	0.00265578875417	1.0,1.0,1.0	1.0,0.098,0.275	0.542
ENSMUSG00000039048	Foxred1	chr9	-	35209037	35210165	35209037	35209156	35209944	35210165	6,6,13	1,0,0	4,16,4	2,5,0	913	125	0.0098156935066	0.451,1.0,1.0	0.215,0.305,1.0	0.31
ENSMUSG00000022721	Trmt2a	chr16	+	18250819	18251660	18250819	18251001	18251358	18251660	16,13,43	1,0,1	38,17,22	1,9,7	482	125	0.0126550858049	0.806,1.0,0.918	0.908,0.329,0.449	0.346
ENSMUSG00000031708	Tecr	chr8	-	83572840	83573323	83572840	83572946	83573219	83573323	19,35,29	59,74,78	37,37,38	47,38,48	398	125	0.023486028245	0.092,0.129,0.105	0.198,0.234,0.199	-0.102
