# Supplementary material for: An Alternative Splicing Program for Mouse Craniofacial Development
Source: Front Physiol. 2020 Sep 4;11:1099. doi: 10.3389/fphys.2020.01099 (PMC7498679; doi:10.3389/fphys.2020.01099)
Supplement: Supplementary file 12 [file Data_Sheet_1.zip › Filtered rMATS results/RI/E10.5_FNP_Ect_vs_Mes_RI_filtered_output.txt]

GeneID	geneSymbol	chr	strand	riExonStart_0base	riExonEnd	upstreamES	upstreamEE	downstreamES	downstreamEE	IC_SAMPLE_1	SC_SAMPLE_1	IC_SAMPLE_2	SC_SAMPLE_2	IncFormLen	SkipFormLen	FDR	IncLevel1	IncLevel2	DeltaPSI
ENSMUSG00000027993	Trim2	chr3	-	84190512	84192261	84190512	84191236	84192080	84192261	49,89,122	72,67,79	0,0,0	61,21,64	969	125	0.0	0.081,0.146,0.166	0.0,0.0,0.0	0.131
ENSMUSG00000033434	Gtpbp6	chr5	-	110104267	110104658	110104267	110104420	110104509	110104658	24,34,31	99,100,145	0,0,0	97,101,85	214	125	0.0	0.124,0.166,0.111	0.0,0.0,0.0	0.134
ENSMUSG00000028047	Thbs3	chr3	+	89223002	89223523	89223002	89223162	89223404	89223523	21,51,32	32,52,49	0,0,2	72,48,63	367	125	0.0	0.183,0.25,0.182	0.0,0.0,0.011	0.201
ENSMUSG00000062906	Hdac10	chr15	-	89124174	89124588	89124174	89124253	89124531	89124588	7,13,21	28,26,26	0,0,3	35,71,35	403	125	8.50348363153e-11	0.072,0.134,0.2	0.0,0.0,0.026	0.127
ENSMUSG00000029149	Krtcap3	chr5	+	31252191	31252571	31252191	31252251	31252364	31252571	84,78,79	119,135,128	23,11,48	4,0,9	238	125	7.97676680265e-09	0.27,0.233,0.245	0.751,1.0,0.737	-0.58
ENSMUSG00000004933	Matk	chr10	+	81261630	81262534	81261630	81262156	81262447	81262534	31,34,65	31,15,15	13,41,11	0,1,0	416	125	1.18233399071e-08	0.231,0.405,0.566	1.0,0.925,1.0	-0.574
ENSMUSG00000037336	Mfsd2b	chr12	-	4869534	4870623	4869534	4869658	4870498	4870623	9,14,10	0,1,1	9,0,12	25,18,20	965	125	1.68449756567e-08	1.0,0.645,0.564	0.045,0.0,0.072	0.697
ENSMUSG00000037032	Apbb1	chr7	-	105565532	105565951	105565532	105565647	105565945	105565951	8,14,15	5,4,3	7,3,17	0,0,0	423	125	3.23824199678e-08	0.321,0.508,0.596	1.0,1.0,1.0	-0.525
ENSMUSG00000042286	Stab1	chr14	-	31142957	31143267	31142957	31143014	31143117	31143267	5,3,1	1,0,0	8,0,0	47,21,6	228	125	3.66268489384e-08	0.733,1.0,1.0	0.085,0.0,0.0	0.883
ENSMUSG00000023764	Sfi1	chr11	-	3134625	3135542	3134625	3134730	3135282	3135542	10,7,15	52,59,77	20,28,22	31,37,16	677	125	7.45394517539e-08	0.034,0.021,0.035	0.106,0.123,0.202	-0.114
ENSMUSG00000020463	Smek2	chr11	+	29218455	29220797	29218455	29218685	29220543	29220797	52,63,77	4,4,3	79,4,58	0,0,0	1983	125	9.47206701824e-08	0.45,0.498,0.618	1.0,1.0,1.0	-0.478
ENSMUSG00000028582	Cc2d1b	chr4	+	108625980	108626590	108625980	108626153	108626479	108626590	2,3,0	2,1,5	12,13,5	1,0,0	451	125	1.56796216011e-07	0.217,0.454,0.0	0.769,1.0,1.0	-0.699
ENSMUSG00000026878	Rab14	chr2	-	35180204	35183831	35180204	35182447	35183743	35183831	9,30,10	1,2,4	14,31,20	0,0,0	1421	125	1.74446861237e-07	0.442,0.569,0.18	1.0,1.0,1.0	-0.603
ENSMUSG00000053332	Gas5	chr1	+	161036819	161037315	161036819	161036852	161037287	161037315	99,229,167	70,118,89	147,203,165	153,280,164	560	125	2.39334152244e-06	0.24,0.302,0.295	0.177,0.139,0.183	0.113
ENSMUSG00000073758	Sh3d21	chr4	-	126152023	126152258	126152023	126152118	126152205	126152258	4,0,0	7,6,14	20,47,5	6,0,8	212	125	2.92298138848e-05	0.252,0.0,0.0	0.663,1.0,0.269	-0.56
ENSMUSG00000040687	Madd	chr2	-	91157984	91158488	91157984	91158143	91158416	91158488	39,49,56	6,5,9	19,6,7	0,0,0	398	125	3.38654036787e-05	0.671,0.755,0.662	1.0,1.0,1.0	-0.304
ENSMUSG00000044595	Dnd1	chr18	-	36765095	36766010	36765095	36765557	36765892	36766010	1,0,0	5,4,3	8,7,4	2,0,4	460	125	5.80485472364e-05	0.052,0.0,0.0	0.521,1.0,0.214	-0.561
ENSMUSG00000037971	1110032A03Rik	chr9	-	50764223	50764926	50764223	50764290	50764764	50764926	164,227,245	10,16,21	125,180,124	33,27,34	599	125	6.0431992768e-05	0.774,0.748,0.709	0.441,0.582,0.432	0.259
ENSMUSG00000020782	Llgl2	chr11	+	115854546	115855105	115854546	115854575	115855062	115855105	16,28,36	20,26,25	2,1,2	0,0,0	612	125	9.35549598738e-05	0.14,0.18,0.227	1.0,1.0,1.0	-0.818
ENSMUSG00000020918	Kat2a	chr11	-	100705958	100706493	100705958	100705995	100706349	100706493	7,5,11	3,2,1	25,6,8	0,0,0	479	125	0.000163115614302	0.378,0.395,0.742	1.0,1.0,1.0	-0.495
ENSMUSG00000031897	Psmb10	chr8	-	105937240	105937591	105937240	105937381	105937493	105937591	4,6,7	13,20,33	2,0,0	26,27,32	237	125	0.000215582990971	0.14,0.137,0.101	0.039,0.0,0.0	0.113
ENSMUSG00000096935	1700113A16Rik	chr3	-	88171555	88172258	88171555	88171969	88172087	88172258	25,25,35	8,17,12	27,227,35	9,0,2	243	125	0.000280789832458	0.616,0.431,0.6	0.607,1.0,0.9	-0.287
ENSMUSG00000014778	Fhod1	chr8	-	105331641	105332192	105331641	105331824	105332036	105332192	7,16,10	13,20,30	10,0,8	55,41,58	337	125	0.000308338279569	0.166,0.229,0.11	0.063,0.0,0.049	0.131
ENSMUSG00000042286	Stab1	chr14	-	31140355	31140720	31140355	31140465	31140554	31140720	2,1,2	1,1,0	0,0,0	35,43,18	214	125	0.000601975797695	0.539,0.369,1.0	0.0,0.0,0.0	0.636
ENSMUSG00000028453	Fancg	chr4	-	43003226	43003932	43003226	43003312	43003782	43003932	15,8,15	0,1,0	9,42,2	3,5,1	595	125	0.00101767262694	1.0,0.627,1.0	0.387,0.638,0.296	0.435
ENSMUSG00000030846	Tial1	chr7	-	128446730	128447107	128446730	128446798	128447038	128447107	3,6,4	2,1,2	10,11,12	1,0,0	365	125	0.00210975058688	0.339,0.673,0.407	0.774,1.0,1.0	-0.452
ENSMUSG00000031442	Mcf2l	chr8	+	13018695	13020505	13018695	13018799	13018938	13020505	6,4,6	20,17,21	0,0,0	2,2,6	264	125	0.00254888003141	0.124,0.1,0.119	0.0,0.0,0.0	0.114
ENSMUSG00000001082	Mfsd10	chr5	-	34634590	34634962	34634590	34634644	34634850	34634962	48,40,54	1,2,7	43,62,23	1,0,0	331	125	0.00271744314827	0.948,0.883,0.744	0.942,1.0,1.0	-0.122
ENSMUSG00000038975	Rabggtb	chr3	-	153910260	153910888	153910260	153910326	153910690	153910888	25,40,34	2,5,3	62,45,74	3,0,0	489	125	0.00547347655921	0.762,0.672,0.743	0.841,1.0,1.0	-0.221
ENSMUSG00000022562	Oplah	chr15	-	76296602	76297018	76296602	76296781	76296920	76297018	2,0,2	18,17,20	8,10,0	15,15,10	264	125	0.00576659188002	0.05,0.0,0.045	0.202,0.24,0.0	-0.116
ENSMUSG00000038271	Iffo1	chr6	+	125151794	125152771	125151794	125151803	125152613	125152771	3,1,5	1,0,0	3,0,16	3,2,1	935	125	0.00780251452279	0.286,1.0,1.0	0.118,0.0,0.681	0.496
ENSMUSG00000073433	Arhgdig	chr17	-	26199751	26200370	26199751	26199828	26200190	26200370	8,9,10	1,6,2	3,2,1	0,0,1	487	125	0.011430471521	0.672,0.278,0.562	1.0,1.0,0.204	-0.231
ENSMUSG00000022721	Trmt2a	chr16	+	18250819	18251660	18250819	18251001	18251548	18251660	44,84,67	20,12,24	32,27,50	30,40,24	672	125	0.0131898410064	0.29,0.566,0.342	0.166,0.112,0.279	0.214
ENSMUSG00000037761	Actr5	chr2	+	158635306	158636147	158635306	158635426	158636026	158636147	143,139,120	13,13,28	79,49,85	32,24,19	725	125	0.0181689525401	0.655,0.648,0.425	0.299,0.26,0.435	0.245
ENSMUSG00000030435	U2af2	chr7	+	5068732	5069560	5068732	5068796	5069443	5069560	49,53,32	0,2,4	46,16,54	0,0,0	772	125	0.0194881531959	1.0,0.811,0.564	1.0,1.0,1.0	-0.208
ENSMUSG00000041420	Meis3	chr7	+	16178744	16179100	16178744	16178795	16179001	16179100	50,40,39	41,52,55	41,20,22	12,7,16	331	125	0.0194881531959	0.315,0.225,0.211	0.563,0.519,0.342	-0.224
ENSMUSG00000029071	Dvl1	chr4	+	155854565	155855180	155854565	155854800	155855103	155855180	13,21,14	1,2,0	5,0,5	0,22,1	428	125	0.0197808542745	0.792,0.754,1.0	1.0,0.0,0.594	0.317
ENSMUSG00000085385	Snhg17	chr2	-	158359181	158360599	158359181	158359432	158360526	158360599	40,71,74	15,21,26	110,183,114	0,36,8	1219	125	0.0204455059943	0.215,0.257,0.226	1.0,0.343,0.594	-0.413
ENSMUSG00000020486	Sept4	chr11	+	87588717	87589085	87588717	87588852	87588967	87589085	0,2,6	14,8,10	0,0,0	20,25,8	240	125	0.0204455059943	0.0,0.115,0.238	0.0,0.0,0.0	0.118
ENSMUSG00000039450	Dcxr	chr11	-	120726087	120726311	120726087	120726187	120726268	120726311	17,20,10	195,188,187	14,19,9	59,6,54	206	125	0.0214360117224	0.05,0.061,0.031	0.126,0.658,0.092	-0.245
ENSMUSG00000049482	Ctu2	chr8	+	122480901	122481224	122480901	122481005	122481132	122481224	64,85,80	2,20,7	83,116,103	6,4,0	252	125	0.0247343733651	0.941,0.678,0.85	0.873,0.935,1.0	-0.113
ENSMUSG00000056962	Jmjd6	chr11	-	116839837	116840545	116839837	116839926	116840447	116840545	199,247,224	18,14,5	276,356,284	3,1,14	646	125	0.0368342124467	0.681,0.773,0.897	0.947,0.986,0.797	-0.126
ENSMUSG00000005150	Wdr83	chr8	-	85079788	85080225	85079788	85079837	85080053	85080225	30,17,37	3,6,4	17,58,26	0,4,0	341	125	0.0383948883024	0.786,0.509,0.772	1.0,0.842,1.0	-0.258
ENSMUSG00000028689	Ccdc163	chr4	+	116709239	116709619	116709239	116709273	116709481	116709619	24,21,30	0,6,2	34,1,20	0,0,2	333	125	0.0446420594465	1.0,0.568,0.849	1.0,1.0,0.79	-0.124
ENSMUSG00000037791	Phf12	chr11	+	78024812	78025086	78024812	78024929	78025023	78025086	103,105,98	12,14,10	88,98,118	27,20,23	219	125	0.0481393892316	0.83,0.811,0.848	0.65,0.737,0.745	0.119
