# Supplementary material for: An Alternative Splicing Program for Mouse Craniofacial Development
Source: Front Physiol. 2020 Sep 4;11:1099. doi: 10.3389/fphys.2020.01099 (PMC7498679; doi:10.3389/fphys.2020.01099)
Supplement: Supplementary file 12 [file Data_Sheet_1.zip › Filtered rMATS results/RI/E12.5_Ect_FNP_vs_MNP_RI_filtered_output.txt]

GeneID	geneSymbol	chr	strand	riExonStart_0base	riExonEnd	upstreamES	upstreamEE	downstreamES	downstreamEE	IC_SAMPLE_1	SC_SAMPLE_1	IC_SAMPLE_2	SC_SAMPLE_2	IncFormLen	SkipFormLen	FDR	IncLevel1	IncLevel2	DeltaPSI
ENSMUSG00000028687	Mutyh	chr4	+	116817668	116818282	116817668	116817805	116818240	116818282	7,7,8	0,0,0	4,9,4	4,2,1	560	125	3.77312650991e-06	1.0,1.0,1.0	0.182,0.501,0.472	0.615
ENSMUSG00000022550	Adck5	chr15	+	76593937	76594447	76593937	76594051	76594363	76594447	8,13,16	4,6,5	4,13,8	1,0,0	437	125	0.00141336240146	0.364,0.383,0.478	0.534,1.0,1.0	-0.436
ENSMUSG00000028959	Fastk	chr5	-	24443894	24444395	24443894	24444126	24444374	24444395	15,22,15	3,2,2	16,28,18	0,0,0	373	125	0.00345851839029	0.626,0.787,0.715	1.0,1.0,1.0	-0.291
ENSMUSG00000041774	Ydjc	chr16	+	17147597	17148846	17147597	17147697	17148155	17148846	5,7,5	0,0,0	10,4,6	0,7,1	583	125	0.00618973410307	1.0,1.0,1.0	1.0,0.109,0.563	0.443
ENSMUSG00000022503	Nubp1	chr16	+	10419652	10421128	10419652	10419685	10420973	10421128	225,306,286	3,2,1	233,265,193	7,10,6	1413	125	0.00877445991389	0.869,0.931,0.962	0.746,0.701,0.74	0.192
ENSMUSG00000031442	Mcf2l	chr8	+	13018695	13020505	13018695	13018799	13018938	13020505	1,0,0	7,9,11	5,3,2	6,4,14	264	125	0.0103688043252	0.063,0.0,0.0	0.283,0.262,0.063	-0.182
ENSMUSG00000031342	Gpm6b	chrX	+	166385390	166388988	166385390	166385481	166386951	166388988	8,7,9	1,6,3	5,0,5	9,16,9	1595	125	0.0103688043252	0.385,0.084,0.19	0.042,0.0,0.042	0.192
ENSMUSG00000030815	Phkg2	chr7	+	127577534	127578029	127577534	127577646	127577974	127578029	0,0,0	5,13,7	8,0,2	7,6,5	453	125	0.0154550572414	0.0,0.0,0.0	0.24,0.0,0.099	-0.113
ENSMUSG00000056962	Jmjd6	chr11	-	116839837	116840545	116839837	116839926	116840447	116840545	201,214,238	5,4,4	233,235,241	14,17,10	646	125	0.0246446636423	0.886,0.912,0.92	0.763,0.728,0.823	0.135
ENSMUSG00000002769	Gnmt	chr17	-	46726060	46726411	46726060	46726182	46726268	46726411	0,0,2	8,6,9	6,3,2	5,11,6	211	125	0.0246446636423	0.0,0.0,0.116	0.416,0.139,0.165	-0.201
ENSMUSG00000006289	Osgep	chr14	-	50916799	50917503	50916799	50916865	50917382	50917503	14,12,19	1,0,0	8,7,12	5,0,1	642	125	0.0427787644666	0.732,1.0,1.0	0.238,1.0,0.7	0.265
ENSMUSG00000031708	Tecr	chr8	-	83572840	83573323	83572840	83572946	83573219	83573323	35,34,44	36,29,36	34,24,38	42,59,71	398	125	0.0487913498015	0.234,0.269,0.277	0.203,0.113,0.144	0.107
ENSMUSG00000028582	Cc2d1b	chr4	+	108625980	108626590	108625980	108626153	108626479	108626590	6,8,8	0,0,2	5,1,2	2,3,0	451	125	0.0488727517801	1.0,1.0,0.526	0.409,0.085,1.0	0.344
