# Supplementary material for: An Alternative Splicing Program for Mouse Craniofacial Development
Source: Front Physiol. 2020 Sep 4;11:1099. doi: 10.3389/fphys.2020.01099 (PMC7498679; doi:10.3389/fphys.2020.01099)
Supplement: Supplementary file 12 [file Data_Sheet_1.zip › Filtered rMATS results/RI/E11.5_FNP_Ect_vs_Mes_RI_filtered_output.txt]

GeneID	geneSymbol	chr	strand	riExonStart_0base	riExonEnd	upstreamES	upstreamEE	downstreamES	downstreamEE	IC_SAMPLE_1	SC_SAMPLE_1	IC_SAMPLE_2	SC_SAMPLE_2	IncFormLen	SkipFormLen	FDR	IncLevel1	IncLevel2	DeltaPSI
ENSMUSG00000017760	Ctsa	chr2	+	164834697	164834924	164834697	164834748	164834837	164834924	59,66,52	313,185,268	14,14,13	376,337,302	214	125	0.0	0.099,0.172,0.102	0.021,0.024,0.025	0.101
ENSMUSG00000027993	Trim2	chr3	-	84190512	84192261	84190512	84191236	84192080	84192261	47,25,53	49,34,42	4,0,0	87,78,85	969	125	0.0	0.11,0.087,0.14	0.006,0.0,0.0	0.11
ENSMUSG00000038335	Tsr1	chr11	+	74907823	74908120	74907823	74907964	74908045	74908120	297,247,229	365,346,360	651,578,522	314,281,286	206	125	0.0	0.331,0.302,0.278	0.557,0.555,0.526	-0.242
ENSMUSG00000033434	Gtpbp6	chr5	-	110104267	110104658	110104267	110104420	110104509	110104658	44,34,29	147,144,209	1,1,6	133,217,200	214	125	0.0	0.149,0.121,0.075	0.004,0.003,0.017	0.107
ENSMUSG00000004630	Pcp2	chr8	-	3623376	3624632	3623376	3623558	3624507	3624632	228,212,260	0,0,0	113,127,107	6,11,13	1074	125	2.70200528619e-14	1.0,1.0,1.0	0.687,0.573,0.489	0.417
ENSMUSG00000015093	Clic3	chr2	+	25457660	25457974	25457660	25457770	25457848	25457974	4,8,4	14,17,17	12,5,7	0,0,0	203	125	2.70200528619e-14	0.15,0.225,0.127	1.0,1.0,1.0	-0.833
ENSMUSG00000028047	Thbs3	chr3	+	89223002	89223523	89223002	89223162	89223404	89223523	12,18,24	35,40,45	6,4,6	146,113,95	367	125	1.44106948596e-13	0.105,0.133,0.154	0.014,0.012,0.021	0.115
ENSMUSG00000015093	Clic3	chr2	+	25458303	25458776	25458303	25458479	25458564	25458776	15,3,2	20,11,10	4,7,10	0,0,0	210	125	1.69902092395e-11	0.309,0.14,0.106	1.0,1.0,1.0	-0.815
ENSMUSG00000042558	Adprhl2	chr4	-	126317302	126318191	126317302	126317403	126317983	126318191	0,0,0	1,1,3	16,7,3	0,0,1	705	125	7.16679882106e-10	0.0,0.0,0.0	1.0,1.0,0.347	-0.782
ENSMUSG00000029868	Trpv6	chr6	-	41625134	41625571	41625134	41625347	41625424	41625571	4,6,7	2,7,3	10,18,5	0,0,0	202	125	3.34013745892e-08	0.553,0.347,0.591	1.0,1.0,1.0	-0.503
ENSMUSG00000092060	Bend4	chr5	-	67392147	67400301	67392147	67398450	67400060	67400301	0,0,0	16,22,17	21,1,10	5,4,6	1735	125	4.04315389613e-08	0.0,0.0,0.0	0.232,0.018,0.107	-0.119
ENSMUSG00000029149	Krtcap3	chr5	+	31252191	31252571	31252191	31252251	31252364	31252571	46,24,24	61,55,66	44,37,32	9,15,15	238	125	4.64056032976e-08	0.284,0.186,0.16	0.72,0.564,0.528	-0.394
ENSMUSG00000027569	Mrgbp	chr2	+	180583400	180584871	180583400	180583522	180584796	180584871	47,28,48	0,0,0	87,59,50	2,5,6	1399	125	5.47025600571e-07	1.0,1.0,1.0	0.795,0.513,0.427	0.422
ENSMUSG00000004266	Ptpn6	chr6	-	124720706	124721222	124720706	124720908	124721079	124721222	8,17,8	42,37,46	0,0,0	28,17,22	296	125	4.3389825016e-06	0.074,0.162,0.068	0.0,0.0,0.0	0.101
ENSMUSG00000071172	Srsf3	chr17	+	29038489	29041293	29038489	29038624	29041206	29041293	8,8,4	0,0,0	2,13,12	0,2,4	2707	125	5.19310035289e-06	1.0,1.0,1.0	1.0,0.231,0.122	0.549
ENSMUSG00000042289	Hsd3b7	chr7	+	127801833	127802113	127801833	127801942	127802013	127802113	1,3,2	28,24,35	15,14,9	38,25,34	196	125	0.000170007038613	0.022,0.074,0.035	0.201,0.263,0.144	-0.159
ENSMUSG00000053754	Chd8	chr14	-	52201630	52202617	52201630	52201747	52202503	52202617	12,7,8	31,25,35	18,6,15	11,9,7	881	125	0.000709505981281	0.052,0.038,0.031	0.188,0.086,0.233	-0.129
ENSMUSG00000042289	Hsd3b7	chr7	+	127802235	127803802	127802235	127802398	127802785	127803802	11,4,4	17,35,24	27,20,18	29,27,18	512	125	0.00139714838245	0.136,0.027,0.039	0.185,0.153,0.196	-0.111
ENSMUSG00000040856	Dlk1	chr12	+	109459606	109463336	109459606	109459892	109460045	109463336	0,0,1	2,6,7	8,7,9	16,19,20	278	125	0.0015884319252	0.0,0.0,0.06	0.184,0.142,0.168	-0.145
ENSMUSG00000053332	Gas5	chr1	+	161036819	161037164	161036819	161036852	161037123	161037164	122,91,78	169,96,115	108,81,83	53,63,65	396	125	0.00249975581009	0.186,0.23,0.176	0.391,0.289,0.287	-0.125
ENSMUSG00000032182	Yipf2	chr9	-	21588708	21589760	21588708	21589558	21589634	21589760	26,45,37	97,66,98	42,38,34	43,33,40	201	125	0.00371682889551	0.143,0.298,0.19	0.378,0.417,0.346	-0.17
ENSMUSG00000022617	Chkb	chr15	-	89428133	89428827	89428133	89428229	89428713	89428827	1,5,10	1,0,0	4,8,2	3,3,2	609	125	0.00431774524662	0.17,1.0,1.0	0.215,0.354,0.17	0.477
ENSMUSG00000042289	Hsd3b7	chr7	+	127801074	127801616	127801074	127801246	127801460	127801616	3,2,10	24,16,22	21,26,23	29,29,35	339	125	0.00510254054239	0.044,0.044,0.144	0.211,0.248,0.195	-0.141
ENSMUSG00000029071	Dvl1	chr4	+	155854565	155855180	155854565	155854800	155855103	155855180	11,17,17	1,0,0	15,14,7	3,2,1	428	125	0.00514866930715	0.763,1.0,1.0	0.594,0.672,0.672	0.275
ENSMUSG00000028245	Nsmaf	chr4	-	6418471	6421136	6418471	6418523	6420049	6421136	9,15,13	3,1,2	5,6,4	17,2,4	1651	125	0.00656530986299	0.185,0.532,0.33	0.022,0.185,0.07	0.257
ENSMUSG00000047767	Atg16l2	chr7	-	101296507	101297008	101296507	101296573	101296756	101297008	7,5,5	4,6,3	5,4,3	17,29,15	308	125	0.00656530986299	0.415,0.253,0.403	0.107,0.053,0.075	0.279
ENSMUSG00000026199	Ankzf1	chr1	+	75197643	75198376	75197643	75198124	75198264	75198376	75,65,64	154,142,149	101,53,73	103,92,73	265	125	0.00868842234338	0.187,0.178,0.168	0.316,0.214,0.321	-0.106
ENSMUSG00000041477	Dcp1b	chr6	+	119214769	119217979	119214769	119215606	119217901	119217979	13,12,16	0,2,2	7,7,13	1,0,0	2420	125	0.0110909067985	1.0,0.237,0.292	0.266,1.0,1.0	-0.246
ENSMUSG00000006301	Tmbim1	chr1	-	74291694	74292888	74291694	74291734	74292834	74292888	23,20,18	0,1,1	14,12,10	3,1,2	1225	125	0.0113134781628	1.0,0.671,0.647	0.323,0.55,0.338	0.369
ENSMUSG00000043243	Fam129c	chr8	+	71602098	71602488	71602098	71602266	71602372	71602488	6,10,6	10,4,6	1,4,0	9,14,3	231	125	0.012629352289	0.245,0.575,0.351	0.057,0.134,0.0	0.327
ENSMUSG00000020359	Phykpl	chr11	+	51593603	51594141	51593603	51593686	51593915	51594141	30,56,50	29,40,28	54,34,43	16,10,14	354	125	0.0136986090073	0.268,0.331,0.387	0.544,0.546,0.52	-0.208
ENSMUSG00000006289	Osgep	chr14	-	50916799	50917503	50916799	50916865	50917382	50917503	1,4,6	3,1,0	16,12,7	0,1,0	642	125	0.0142421718992	0.061,0.438,1.0	1.0,0.7,1.0	-0.4
ENSMUSG00000036948	BC037034	chr5	-	138262169	138262744	138262169	138262317	138262657	138262744	3,6,6	0,1,1	3,5,6	0,6,13	465	125	0.0294000644589	1.0,0.617,0.617	1.0,0.183,0.11	0.314
ENSMUSG00000020463	Smek2	chr11	+	29218455	29220797	29218455	29218685	29220543	29220797	80,64,45	8,1,2	88,72,120	2,1,0	1983	125	0.0381801453434	0.387,0.801,0.586	0.735,0.819,1.0	-0.26
