# Supplementary material for: An Alternative Splicing Program for Mouse Craniofacial Development
Source: Front Physiol. 2020 Sep 4;11:1099. doi: 10.3389/fphys.2020.01099 (PMC7498679; doi:10.3389/fphys.2020.01099)
Supplement: Supplementary file 12 [file Data_Sheet_1.zip › Filtered rMATS results/RI/FNP_Ect_E11.5_vs_E12.5_RI_filtered_output.txt]

GeneID	geneSymbol	chr	strand	riExonStart_0base	riExonEnd	upstreamES	upstreamEE	downstreamES	downstreamEE	IC_SAMPLE_1	SC_SAMPLE_1	IC_SAMPLE_2	SC_SAMPLE_2	IncFormLen	SkipFormLen	FDR	IncLevel1	IncLevel2	DeltaPSI
ENSMUSG00000053332	Gas5	chr1	+	161036819	161037164	161036819	161036852	161037123	161037164	122,91,78	169,96,115	238,255,313	70,97,97	396	125	0.0	0.186,0.23,0.176	0.518,0.453,0.505	-0.295
ENSMUSG00000053553	3110082I17Rik	chr5	-	139359738	139361388	139359738	139360730	139361306	139361388	39,36,15	186,146,179	81,76,130	95,106,127	701	125	0.0	0.036,0.042,0.015	0.132,0.113,0.154	-0.102
ENSMUSG00000038013	Wipf2	chr11	+	98890699	98891612	98890699	98890832	98891495	98891612	48,26,19	64,72,84	41,62,57	25,32,25	788	125	1.69730896005e-12	0.106,0.054,0.035	0.206,0.235,0.266	-0.171
ENSMUSG00000028949	Smarcd3	chr5	-	24595389	24595845	24595389	24595485	24595722	24595845	8,10,22	146,110,110	29,51,41	69,83,90	362	125	2.11254347349e-11	0.019,0.03,0.065	0.127,0.175,0.136	-0.108
ENSMUSG00000053332	Gas5	chr1	+	161036819	161037315	161036819	161036852	161037287	161037315	122,91,78	75,61,82	238,255,313	65,99,89	560	125	1.14995228007e-06	0.266,0.25,0.175	0.45,0.365,0.44	-0.188
ENSMUSG00000027569	Mrgbp	chr2	+	180583400	180584871	180583400	180583522	180584796	180584871	47,28,48	0,0,0	43,57,58	3,1,7	1399	125	1.9300388121e-06	1.0,1.0,1.0	0.562,0.836,0.425	0.392
ENSMUSG00000041459	Tardbp	chr4	-	148612381	148618791	148612381	148617705	148618646	148618791	51,64,29	25,9,21	2,3,0	4,6,10	1066	125	1.0430139719e-05	0.193,0.455,0.139	0.055,0.055,0.0	0.226
ENSMUSG00000009995	Taz	chrX	+	74288177	74288513	74288177	74288219	74288450	74288513	39,43,36	123,143,130	65,55,46	60,69,89	356	125	1.68916840782e-05	0.1,0.095,0.089	0.276,0.219,0.154	-0.122
ENSMUSG00000061028	Clasrp	chr7	-	19584469	19584823	19584469	19584530	19584783	19584823	51,61,46	130,107,122	89,91,132	99,98,134	378	125	1.72307584888e-05	0.115,0.159,0.111	0.229,0.235,0.246	-0.108
ENSMUSG00000028180	Zranb2	chr3	+	157541699	157543244	157541699	157541821	157543157	157543244	5,11,11	3,5,5	0,2,2	6,11,7	1461	125	4.35873391032e-05	0.125,0.158,0.158	0.0,0.015,0.024	0.134
ENSMUSG00000024019	Cmtr1	chr17	+	29698637	29699288	29698637	29698729	29699219	29699288	288,231,235	262,238,244	377,306,302	124,166,198	615	125	0.000137478942531	0.183,0.165,0.164	0.382,0.273,0.237	-0.127
ENSMUSG00000028959	Fastk	chr5	-	24443894	24444395	24443894	24444126	24444374	24444395	19,15,12	0,0,0	15,22,15	3,2,2	373	125	0.00102833080799	1.0,1.0,1.0	0.626,0.787,0.715	0.291
ENSMUSG00000006301	Tmbim1	chr1	-	74291694	74292888	74291694	74291734	74292834	74292888	23,20,18	0,1,1	9,21,19	6,3,4	1225	125	0.00102833080799	1.0,0.671,0.647	0.133,0.417,0.326	0.481
ENSMUSG00000022617	Chkb	chr15	-	89428133	89428827	89428133	89428229	89428713	89428827	1,5,10	1,0,0	5,2,3	2,4,1	609	125	0.00236161395227	0.17,1.0,1.0	0.339,0.093,0.381	0.452
ENSMUSG00000020863	Luc7l3	chr11	-	94291138	94293278	94291138	94293032	94293137	94293278	682,573,603	114,115,128	493,588,513	163,142,204	230	125	0.00362976876349	0.765,0.73,0.719	0.622,0.692,0.577	0.108
ENSMUSG00000000085	Scmh1	chr4	+	120529133	120530184	120529133	120529248	120529753	120530184	1,0,0	8,8,4	3,3,2	2,1,1	630	125	0.00400865155498	0.024,0.0,0.0	0.229,0.373,0.284	-0.287
ENSMUSG00000015093	Clic3	chr2	+	25458303	25458776	25458303	25458479	25458564	25458776	15,3,2	20,11,10	6,3,1	41,31,53	210	125	0.00414978653504	0.309,0.14,0.106	0.08,0.054,0.011	0.137
ENSMUSG00000014778	Fhod1	chr8	-	105331641	105332192	105331641	105331824	105332036	105332192	8,13,0	24,8,9	11,23,27	7,2,8	337	125	0.00592854439675	0.11,0.376,0.0	0.368,0.81,0.556	-0.416
ENSMUSG00000009995	Taz	chrX	+	74288177	74288513	74288177	74288219	74288447	74288513	26,31,24	22,23,29	59,45,41	6,21,12	353	125	0.00972626740324	0.295,0.323,0.227	0.777,0.431,0.547	-0.303
ENSMUSG00000006289	Osgep	chr14	-	50916799	50917503	50916799	50916865	50917382	50917503	1,4,6	3,1,0	14,12,19	1,0,0	642	125	0.0118150847989	0.061,0.438,1.0	0.732,1.0,1.0	-0.411
ENSMUSG00000015093	Clic3	chr2	+	25457660	25457974	25457660	25457770	25457848	25457974	4,8,4	14,17,17	0,7,4	45,50,58	203	125	0.0153936034445	0.15,0.225,0.127	0.0,0.079,0.041	0.127
ENSMUSG00000005373	Mlxipl	chr5	+	135133753	135134121	135133753	135133873	135133993	135134121	4,2,4	6,14,18	0,1,0	8,7,4	245	125	0.0164780504876	0.254,0.068,0.102	0.0,0.068,0.0	0.119
ENSMUSG00000004933	Matk	chr10	+	81259586	81260973	81259586	81259806	81260907	81260973	13,7,16	0,0,2	6,8,2	3,0,1	1226	125	0.0199342583845	1.0,1.0,0.449	0.169,1.0,0.169	0.37
ENSMUSG00000022843	Clcn2	chr16	-	20707572	20708191	20707572	20707632	20708076	20708191	10,4,7	0,0,0	19,14,8	0,3,2	569	125	0.0279311300587	1.0,1.0,1.0	1.0,0.506,0.468	0.342
ENSMUSG00000036948	BC037034	chr5	-	138262169	138262744	138262169	138262317	138262657	138262744	3,6,6	0,1,1	5,4,9	1,2,5	465	125	0.0335143211794	1.0,0.617,0.617	0.573,0.35,0.326	0.328
ENSMUSG00000028041	Adam15	chr3	-	89347151	89347485	89347151	89347228	89347406	89347485	26,13,31	70,47,74	34,39,29	37,52,56	303	125	0.0344370822287	0.133,0.102,0.147	0.275,0.236,0.176	-0.102
ENSMUSG00000031232	Magt1	chrX	-	105968083	105971479	105968083	105971026	105971435	105971479	197,206,194	18,21,24	123,86,113	26,29,17	534	125	0.0391216644378	0.719,0.697,0.654	0.525,0.41,0.609	0.175
ENSMUSG00000019039	Dalrd3	chr9	+	108571044	108571674	108571044	108571173	108571612	108571674	7,8,6	0,1,1	8,2,2	2,3,0	564	125	0.0407119573611	1.0,0.639,0.571	0.47,0.129,1.0	0.204
ENSMUSG00000041420	Meis3	chr7	+	16178744	16179100	16178744	16178795	16178950	16179100	29,23,16	92,96,124	27,15,26	27,52,63	280	125	0.0407119573611	0.123,0.097,0.054	0.309,0.114,0.156	-0.102
