# Supplementary material for: An Alternative Splicing Program for Mouse Craniofacial Development
Source: Front Physiol. 2020 Sep 4;11:1099. doi: 10.3389/fphys.2020.01099 (PMC7498679; doi:10.3389/fphys.2020.01099)
Supplement: Supplementary file 12 [file Data_Sheet_1.zip › Filtered rMATS results/RI/MXP_Ect_E10.5_vs_E11.5_RI_filtered_output.txt]

GeneID	geneSymbol	chr	strand	riExonStart_0base	riExonEnd	upstreamES	upstreamEE	downstreamES	downstreamEE	IC_SAMPLE_1	SC_SAMPLE_1	IC_SAMPLE_2	SC_SAMPLE_2	IncFormLen	SkipFormLen	FDR	IncLevel1	IncLevel2	DeltaPSI
ENSMUSG00000041459	Tardbp	chr4	-	148612381	148618791	148612381	148617705	148618646	148618791	3,0,0	15,16,5	90,75,49	12,23,21	1066	125	0.0	0.023,0.0,0.0	0.468,0.277,0.215	-0.312
ENSMUSG00000030890	Ilk	chr7	+	105740770	105741043	105740770	105740867	105740959	105741043	60,114,83	919,881,1000	195,189,171	562,499,599	217	125	0.0	0.036,0.069,0.046	0.167,0.179,0.141	-0.112
ENSMUSG00000035228	Ccdc106	chr7	+	5059495	5060785	5059495	5059705	5060206	5060785	292,266,215	30,16,16	165,177,161	90,56,44	626	125	5.06609939183e-11	0.66,0.769,0.728	0.268,0.387,0.422	0.36
ENSMUSG00000015093	Clic3	chr2	+	25458303	25458776	25458303	25458479	25458564	25458776	4,3,3	0,0,0	3,0,4	9,8,10	210	125	4.46724393589e-10	1.0,1.0,1.0	0.166,0.0,0.192	0.881
ENSMUSG00000033434	Gtpbp6	chr5	-	110104267	110104658	110104267	110104420	110104509	110104658	48,65,59	127,91,127	30,25,33	210,179,184	214	125	5.21267017205e-09	0.181,0.294,0.213	0.077,0.075,0.095	0.147
ENSMUSG00000027381	Bcl2l11	chr2	+	128128619	128129014	128128619	128128756	128128924	128129014	20,10,27	121,113,105	24,25,31	44,40,48	293	125	4.18630607698e-07	0.066,0.036,0.099	0.189,0.211,0.216	-0.138
ENSMUSG00000032182	Yipf2	chr9	-	21588708	21589760	21588708	21589558	21589634	21589760	26,27,24	145,139,84	64,38,42	90,76,79	201	125	1.42954779008e-06	0.1,0.108,0.151	0.307,0.237,0.248	-0.144
ENSMUSG00000062031	Athl1	chr7	+	140944950	140945349	140944950	140945082	140945237	140945349	33,24,37	60,55,63	15,16,9	91,63,95	280	125	5.13346314822e-06	0.197,0.163,0.208	0.069,0.102,0.041	0.119
ENSMUSG00000020697	Lig3	chr11	+	82801280	82804274	82801280	82801422	82803998	82804274	191,90,63	6,0,5	437,274,306	0,0,0	2701	125	2.42796597249e-05	0.596,1.0,0.368	1.0,1.0,1.0	-0.345
ENSMUSG00000008855	Hdac5	chr11	-	102195748	102196117	102195748	102195868	102195951	102196117	13,17,21	53,46,54	13,11,3	126,104,75	208	125	2.83833086186e-05	0.128,0.182,0.189	0.058,0.06,0.023	0.119
ENSMUSG00000038975	Rabggtb	chr3	-	153910260	153910888	153910260	153910326	153910690	153910888	44,39,26	7,5,4	70,45,62	2,0,1	489	125	0.000133888386051	0.616,0.666,0.624	0.899,1.0,0.941	-0.311
ENSMUSG00000050357	Rltpr	chr8	+	105695651	105696897	105695651	105695774	105696860	105696897	0,0,4	4,21,13	16,12,2	10,3,12	1211	125	0.000151407425231	0.0,0.0,0.031	0.142,0.292,0.017	-0.14
ENSMUSG00000064307	Lrrc51	chr7	-	101912988	101913583	101912988	101913212	101913434	101913583	26,24,48	19,22,21	51,51,65	10,10,10	347	125	0.000274445123956	0.33,0.282,0.452	0.648,0.648,0.701	-0.311
ENSMUSG00000001520	Nrip2	chr6	+	128407685	128408932	128407685	128407738	128407983	128408932	52,35,26	0,0,0	57,27,36	3,5,2	370	125	0.000274445123956	1.0,1.0,1.0	0.865,0.646,0.859	0.21
ENSMUSG00000029471	Camkk2	chr5	-	122763773	122764302	122763773	122763953	122764259	122764302	3,10,4	2,5,2	9,10,17	0,0,2	431	125	0.000330502331324	0.303,0.367,0.367	1.0,1.0,0.711	-0.558
ENSMUSG00000066800	Rnasel	chr1	+	153758382	153758588	153758382	153758419	153758527	153758588	19,21,14	0,4,4	15,24,19	0,0,0	233	125	0.0014516519511	1.0,0.738,0.652	1.0,1.0,1.0	-0.203
ENSMUSG00000053332	Gas5	chr1	+	161036819	161037164	161036819	161036852	161037123	161037164	129,203,183	110,119,97	137,117,112	164,137,118	396	125	0.00161510807345	0.27,0.35,0.373	0.209,0.212,0.231	0.114
ENSMUSG00000038271	Iffo1	chr6	+	125153041	125153502	125153041	125153162	125153409	125153502	5,3,8	1,4,14	6,2,1	0,0,1	372	125	0.00273269917221	0.627,0.201,0.161	1.0,1.0,0.252	-0.421
ENSMUSG00000020918	Kat2a	chr11	-	100705958	100706493	100705958	100705995	100706349	100706493	5,14,15	0,0,0	18,6,8	2,0,4	479	125	0.00419652356654	1.0,1.0,1.0	0.701,1.0,0.343	0.319
ENSMUSG00000000561	Wdr77	chr3	+	105965764	105966425	105965764	105965856	105966356	105966425	264,183,229	45,39,33	130,92,86	41,36,28	625	125	0.00419652356654	0.54,0.484,0.581	0.388,0.338,0.381	0.166
ENSMUSG00000030435	U2af2	chr7	+	5068732	5069560	5068732	5068796	5069443	5069560	54,58,40	0,0,1	62,46,36	1,1,5	772	125	0.00419652356654	1.0,1.0,0.866	0.909,0.882,0.538	0.179
ENSMUSG00000036098	Myrf	chr19	-	10215741	10216149	10215741	10215810	10216060	10216149	1,8,2	4,6,13	1,0,0	9,14,11	375	125	0.00419652356654	0.077,0.308,0.049	0.036,0.0,0.0	0.133
ENSMUSG00000073795	6430531B16Rik	chr7	-	139978033	139978723	139978033	139978145	139978546	139978723	27,15,10	0,2,8	17,13,22	0,0,1	526	125	0.00419652356654	1.0,0.641,0.229	1.0,1.0,0.839	-0.323
ENSMUSG00000042286	Stab1	chr14	-	31139925	31140267	31139925	31140075	31140147	31140267	2,3,0	0,0,3	1,0,0	5,9,2	197	125	0.00515018186157	1.0,1.0,0.0	0.113,0.0,0.0	0.629
ENSMUSG00000053332	Gas5	chr1	+	161036819	161037315	161036819	161036852	161037287	161037315	129,203,183	85,58,69	137,117,112	125,85,98	560	125	0.00591552238312	0.253,0.439,0.372	0.197,0.235,0.203	0.143
ENSMUSG00000006301	Tmbim1	chr1	-	74291694	74292888	74291694	74291734	74292834	74292888	7,1,8	0,0,1	17,13,6	2,2,2	1225	125	0.00622113352385	1.0,1.0,0.449	0.464,0.399,0.234	0.451
ENSMUSG00000026848	Tor1b	chr2	+	30953751	30955953	30953751	30954008	30955767	30955953	68,92,43	1,0,6	95,73,76	0,0,0	1884	125	0.00622113352385	0.819,1.0,0.322	1.0,1.0,1.0	-0.286
ENSMUSG00000041954	Tnfrsf18	chr4	+	156027961	156028423	156027961	156028049	156028220	156028423	38,26,33	0,0,0	14,5,18	2,2,2	296	125	0.0074938992172	1.0,1.0,1.0	0.747,0.514,0.792	0.316
ENSMUSG00000040701	Ap1g2	chr14	-	55103202	55103507	55103202	55103258	55103408	55103507	29,31,30	28,44,46	22,21,10	72,40,50	275	125	0.00755588718113	0.32,0.243,0.229	0.122,0.193,0.083	0.131
ENSMUSG00000005883	Spo11	chr2	+	172988930	172990000	172988930	172989030	172989923	172990000	5,3,1	0,1,0	10,1,6	4,2,5	1018	125	0.0120586383706	1.0,0.269,1.0	0.235,0.058,0.128	0.616
ENSMUSG00000019518	Ap4m1	chr5	+	138172348	138172893	138172348	138172479	138172786	138172893	4,2,7	1,8,4	5,2,8	1,1,0	432	125	0.0144760933895	0.536,0.067,0.336	0.591,0.367,1.0	-0.34
ENSMUSG00000026193	Fn1	chr1	-	71597280	71598463	71597280	71597672	71598373	71598463	12,10,8	6,5,4	4,6,8	7,15,15	826	125	0.0180755627233	0.232,0.232,0.232	0.08,0.057,0.075	0.161
ENSMUSG00000023764	Sfi1	chr11	-	3133071	3135542	3133071	3133207	3135282	3135542	43,28,98	1,0,0	95,90,100	4,1,1	2200	125	0.0206665889207	0.71,1.0,1.0	0.574,0.836,0.85	0.15
ENSMUSG00000000085	Scmh1	chr4	+	120529133	120530184	120529133	120529248	120529753	120530184	7,7,6	0,3,2	0,1,1	1,5,0	630	125	0.0267607865083	1.0,0.316,0.373	0.0,0.038,1.0	0.217
ENSMUSG00000035086	Becn1	chr11	-	101295533	101296316	101295533	101295624	101296193	101296316	33,41,36	1,2,0	39,42,40	2,5,6	694	125	0.0285156401625	0.856,0.787,1.0	0.778,0.602,0.546	0.239
ENSMUSG00000021917	Spcs1	chr14	-	31000677	31000903	31000677	31000760	31000843	31000903	79,94,89	27,18,14	46,38,51	22,27,20	208	125	0.029959188567	0.637,0.758,0.793	0.557,0.458,0.605	0.189
ENSMUSG00000024170	Telo2	chr17	-	25101639	25103771	25101639	25101704	25103579	25103771	4,4,4	0,0,0	12,5,2	1,1,1	2000	125	0.0335496051908	1.0,1.0,1.0	0.429,0.238,0.111	0.741
ENSMUSG00000018387	Shroom1	chr11	+	53465495	53466256	53465495	53466044	53466123	53466256	0,0,0	6,3,8	2,4,0	1,2,6	204	125	0.0348761798513	0.0,0.0,0.0	0.551,0.551,0.0	-0.367
ENSMUSG00000000915	Hip1r	chr5	+	124000711	124001311	124000711	124000774	124001205	124001311	15,8,18	2,1,0	11,9,11	7,3,2	556	125	0.0393568073986	0.628,0.643,1.0	0.261,0.403,0.553	0.351
ENSMUSG00000079487	Med12	chrX	+	101293957	101294175	101293957	101294012	101294087	101294175	111,133,173	44,37,59	49,63,62	32,33,35	200	125	0.049474078404	0.612,0.692,0.647	0.489,0.544,0.525	0.131
ENSMUSG00000085385	Snhg17	chr2	-	158359181	158360599	158359181	158359432	158360526	158360599	121,76,81	16,13,6	135,101,98	38,24,31	1219	125	0.0496432308728	0.437,0.375,0.581	0.267,0.301,0.245	0.193
