# Supplementary material for: An Alternative Splicing Program for Mouse Craniofacial Development
Source: Front Physiol. 2020 Sep 4;11:1099. doi: 10.3389/fphys.2020.01099 (PMC7498679; doi:10.3389/fphys.2020.01099)
Supplement: Supplementary file 12 [file Data_Sheet_1.zip › Filtered rMATS results/RI/E11.5_FNP_Ect_vs_NE_RI_filtered_output.txt]

GeneID	geneSymbol	chr	strand	riExonStart_0base	riExonEnd	upstreamES	upstreamEE	downstreamES	downstreamEE	IC_SAMPLE_1	SC_SAMPLE_1	IC_SAMPLE_2	SC_SAMPLE_2	IncFormLen	SkipFormLen	FDR	IncLevel1	IncLevel2	DeltaPSI
ENSMUSG00000034837	Gnat1	chr9	-	107676892	107677286	107676892	107677021	107677128	107677286	0,0,1	3,5,1	6,2,10	0,0,0	232	125	0.0	0.0,0.0,0.35	1.0,1.0,1.0	-0.883
ENSMUSG00000053693	Mast1	chr8	-	84923728	84924113	84923728	84923939	84924027	84924113	20,16,43	1,0,0	16,10,41	49,61,48	213	125	0.0	0.921,1.0,1.0	0.161,0.088,0.334	0.779
ENSMUSG00000053693	Mast1	chr8	-	84920796	84921232	84920796	84920962	84921099	84921232	124,98,125	0,0,0	54,55,55	78,79,75	262	125	0.0	1.0,1.0,1.0	0.248,0.249,0.259	0.748
ENSMUSG00000053693	Mast1	chr8	-	84916552	84917974	84916552	84916759	84917726	84917974	55,47,31	1,0,0	19,19,18	64,109,80	1092	125	0.0	0.863,1.0,1.0	0.033,0.02,0.025	0.928
ENSMUSG00000054199	Gon4l	chr3	+	88898104	88899074	88898104	88898360	88898889	88899074	13,5,6	147,159,161	193,193,158	175,184,188	654	125	0.0	0.017,0.006,0.007	0.174,0.167,0.138	-0.15
ENSMUSG00000040938	Slc16a11	chr11	+	70215283	70216413	70215283	70216051	70216136	70216413	62,44,77	0,0,3	15,19,31	12,11,6	210	125	1.1212566875e-09	1.0,1.0,0.939	0.427,0.507,0.755	0.417
ENSMUSG00000037032	Apbb1	chr7	-	105565532	105565951	105565532	105565647	105565945	105565951	11,17,18	0,0,0	31,45,35	19,9,6	423	125	4.12448117915e-07	1.0,1.0,1.0	0.325,0.596,0.633	0.482
ENSMUSG00000026659	Dusp12	chr1	-	170880129	170881041	170880129	170880226	170880914	170881041	7,8,6	7,13,11	19,29,18	4,4,2	813	125	4.43661056997e-06	0.133,0.086,0.077	0.422,0.527,0.58	-0.411
ENSMUSG00000034059	Ypel4	chr2	+	84737063	84737528	84737063	84737107	84737419	84737528	37,46,38	4,0,3	45,42,44	16,18,22	437	125	4.15069664261e-05	0.726,1.0,0.784	0.446,0.4,0.364	0.433
ENSMUSG00000020359	Phykpl	chr11	+	51592005	51592285	51592005	51592093	51592168	51592285	17,23,30	38,30,46	9,7,9	44,60,44	200	125	0.000103234223024	0.219,0.324,0.29	0.113,0.068,0.113	0.18
ENSMUSG00000000202	Btbd17	chr11	-	114791216	114794126	114791216	114792522	114793849	114794126	4,1,4	0,0,0	325,254,268	171,145,158	1452	125	0.000193365156181	1.0,1.0,1.0	0.141,0.131,0.127	0.867
ENSMUSG00000004630	Pcp2	chr8	-	3623376	3624632	3623376	3623558	3624507	3624632	228,212,260	0,0,0	238,187,207	5,8,0	1074	125	0.000252126923377	1.0,1.0,1.0	0.847,0.731,1.0	0.141
ENSMUSG00000040856	Dlk1	chr12	+	109459606	109463336	109459606	109459892	109460045	109463336	0,0,1	2,6,7	38,66,74	89,133,150	278	125	0.000398468990527	0.0,0.0,0.06	0.161,0.182,0.182	-0.155
ENSMUSG00000019039	Dalrd3	chr9	+	108571044	108571674	108571044	108571173	108571612	108571674	7,8,6	0,1,1	2,7,5	7,5,4	564	125	0.000775223112871	1.0,0.639,0.571	0.06,0.237,0.217	0.565
ENSMUSG00000079334	Nat6	chr9	+	107579099	107580935	107579099	107579385	107580456	107580935	6,8,0	20,10,16	4,23,14	7,9,3	1196	125	0.00109975152929	0.03,0.077,0.0	0.056,0.211,0.328	-0.163
ENSMUSG00000042289	Hsd3b7	chr7	+	127801833	127802113	127801833	127801942	127802013	127802113	1,3,2	28,24,35	3,16,6	20,16,10	196	125	0.00109975152929	0.022,0.074,0.035	0.087,0.389,0.277	-0.207
ENSMUSG00000020463	Smek2	chr11	+	29218455	29220797	29218455	29218685	29220543	29220797	80,64,45	8,1,2	96,140,101	0,0,2	1983	125	0.00171608842267	0.387,0.801,0.586	1.0,1.0,0.761	-0.329
ENSMUSG00000042918	Mamstr	chr7	+	45642747	45643324	45642747	45642929	45643236	45643324	3,0,4	0,1,0	3,1,1	5,14,10	432	125	0.00760516897506	1.0,0.0,1.0	0.148,0.02,0.028	0.601
ENSMUSG00000073433	Arhgdig	chr17	-	26199751	26200370	26199751	26199828	26200190	26200370	3,1,5	1,0,0	39,36,32	18,15,7	487	125	0.00760516897506	0.435,1.0,1.0	0.357,0.381,0.54	0.386
ENSMUSG00000027569	Mrgbp	chr2	+	180583400	180584871	180583400	180583522	180584796	180584871	47,28,48	0,0,0	43,25,32	5,1,0	1399	125	0.0122094571571	1.0,1.0,1.0	0.435,0.691,1.0	0.291
ENSMUSG00000028959	Fastk	chr5	-	24443894	24444395	24443894	24444126	24444374	24444395	19,15,12	0,0,0	12,17,20	3,2,1	373	125	0.0166122371695	1.0,1.0,1.0	0.573,0.74,0.87	0.272
ENSMUSG00000022721	Trmt2a	chr16	+	18250819	18251660	18250819	18251001	18251358	18251660	39,37,35	2,3,7	33,26,14	1,0,1	482	125	0.0184585509738	0.835,0.762,0.565	0.895,1.0,0.784	-0.172
ENSMUSG00000015093	Clic3	chr2	+	25457660	25457974	25457660	25457770	25457848	25457974	4,8,4	14,17,17	3,3,7	2,0,2	203	125	0.0206504725914	0.15,0.225,0.127	0.48,1.0,0.683	-0.554
ENSMUSG00000029071	Dvl1	chr4	+	155854565	155855180	155854565	155854800	155855103	155855180	11,17,17	1,0,0	23,16,39	2,3,2	428	125	0.0265274593648	0.763,1.0,1.0	0.771,0.609,0.851	0.177
ENSMUSG00000022721	Trmt2a	chr16	+	18250819	18251660	18250819	18251001	18251548	18251660	42,53,47	9,5,11	41,36,20	17,18,14	672	125	0.0429924396211	0.465,0.663,0.443	0.31,0.271,0.21	0.26
ENSMUSG00000035228	Ccdc106	chr7	+	5059495	5060785	5059495	5059705	5060206	5060785	163,128,171	74,54,71	229,245,164	59,72,42	626	125	0.0475937871921	0.305,0.321,0.325	0.437,0.405,0.438	-0.11
ENSMUSG00000042289	Hsd3b7	chr7	+	127801074	127801616	127801074	127801246	127801460	127801616	3,2,10	24,16,22	10,15,18	19,26,9	339	125	0.0475937871921	0.044,0.044,0.144	0.163,0.175,0.424	-0.177
