# Supplementary material for: An Alternative Splicing Program for Mouse Craniofacial Development
Source: Front Physiol. 2020 Sep 4;11:1099. doi: 10.3389/fphys.2020.01099 (PMC7498679; doi:10.3389/fphys.2020.01099)
Supplement: Supplementary file 12 [file Data_Sheet_1.zip › Filtered rMATS results/RI/Nasal_epi_E11.5_vs_E12.5_RI_filtered_output.txt]

GeneID	geneSymbol	chr	strand	riExonStart_0base	riExonEnd	upstreamES	upstreamEE	downstreamES	downstreamEE	IC_SAMPLE_1	SC_SAMPLE_1	IC_SAMPLE_2	SC_SAMPLE_2	IncFormLen	SkipFormLen	FDR	IncLevel1	IncLevel2	DeltaPSI
ENSMUSG00000021134	Srsf5	chr12	+	80947795	80949168	80947795	80947865	80949094	80949168	174,180,178	328,377,346	871,406,693	623,195,214	1354	125	0.0	0.047,0.042,0.045	0.114,0.161,0.23	-0.124
ENSMUSG00000053553	3110082I17Rik	chr5	-	139359738	139361388	139359738	139360730	139361306	139361388	4,4,3	211,241,242	118,91,104	296,97,70	701	125	0.0	0.003,0.003,0.002	0.066,0.143,0.209	-0.137
ENSMUSG00000053332	Gas5	chr1	+	161036819	161037315	161036819	161036852	161037287	161037315	81,69,85	89,108,97	461,247,398	221,62,82	560	125	8.29420088166e-11	0.169,0.125,0.164	0.318,0.471,0.52	-0.284
ENSMUSG00000093460	Six3os1	chr17	-	85615593	85617634	85615593	85615743	85617281	85617634	120,125,141	126,104,101	229,206,293	108,62,63	1663	125	5.89573205071e-09	0.067,0.083,0.095	0.137,0.2,0.259	-0.117
ENSMUSG00000001909	Trmt1	chr8	+	84690516	84690947	84690516	84690572	84690801	84690947	2,4,1	16,18,28	24,7,6	19,6,5	354	125	1.59770739772e-07	0.042,0.073,0.012	0.308,0.292,0.298	-0.257
ENSMUSG00000053332	Gas5	chr1	+	161036819	161037164	161036819	161036852	161037123	161037164	81,69,85	127,166,142	459,247,398	346,76,76	396	125	1.81624147788e-07	0.168,0.116,0.159	0.295,0.506,0.623	-0.327
ENSMUSG00000026309	Ilkap	chr1	-	91387214	91388464	91387214	91387341	91388354	91388464	603,697,669	49,43,44	1077,396,352	173,51,58	1138	125	5.70789196736e-07	0.575,0.64,0.625	0.406,0.46,0.4	0.191
ENSMUSG00000053693	Mast1	chr8	-	84920796	84921232	84920796	84920962	84921099	84921232	54,55,55	78,79,75	145,68,73	98,40,35	262	125	8.07178628429e-06	0.248,0.249,0.259	0.414,0.448,0.499	-0.202
ENSMUSG00000041954	Tnfrsf18	chr4	+	156027961	156028423	156027961	156028049	156028220	156028423	34,26,29	4,1,1	19,30,38	18,13,16	296	125	1.02835377796e-05	0.782,0.917,0.925	0.308,0.494,0.501	0.44
ENSMUSG00000021917	Spcs1	chr14	-	31000677	31000903	31000677	31000760	31000843	31000903	60,46,41	22,22,24	220,58,47	27,11,5	208	125	1.5461510749e-05	0.621,0.557,0.507	0.83,0.76,0.85	-0.252
ENSMUSG00000026659	Dusp12	chr1	-	170880129	170881041	170880129	170880226	170880914	170881041	19,29,18	4,4,2	29,12,9	22,23,7	813	125	2.70548208628e-05	0.422,0.527,0.58	0.169,0.074,0.165	0.374
ENSMUSG00000020359	Phykpl	chr11	+	51593603	51594141	51593603	51593686	51593915	51594141	51,33,26	42,54,42	18,2,14	86,37,30	354	125	3.42914929457e-05	0.3,0.177,0.179	0.069,0.019,0.141	0.142
ENSMUSG00000038335	Tsr1	chr11	+	74907823	74908120	74907823	74907964	74908045	74908120	324,368,288	375,452,405	589,281,337	527,178,236	206	125	5.87420782321e-05	0.344,0.331,0.301	0.404,0.489,0.464	-0.127
ENSMUSG00000062175	Tgif2	chr2	+	156853128	156855570	156853128	156853228	156853345	156855570	15,39,18	110,72,90	66,37,37	105,31,47	242	125	8.20623000807e-05	0.066,0.219,0.094	0.245,0.381,0.289	-0.179
ENSMUSG00000041459	Tardbp	chr4	-	148612381	148618791	148612381	148617705	148618646	148618791	60,59,67	25,33,24	20,0,2	20,9,7	1066	125	9.16355697272e-05	0.22,0.173,0.247	0.105,0.0,0.032	0.168
ENSMUSG00000009995	Taz	chrX	+	74288177	74288513	74288177	74288219	74288447	74288513	12,11,11	19,23,16	59,30,38	30,17,8	353	125	0.000519402837588	0.183,0.145,0.196	0.411,0.385,0.627	-0.3
ENSMUSG00000073758	Sh3d21	chr4	-	126161967	126162266	126161967	126162023	126162175	126162266	0,1,0	7,7,12	5,2,7	17,6,7	277	125	0.000677073329946	0.0,0.061,0.0	0.117,0.131,0.311	-0.166
ENSMUSG00000061028	Clasrp	chr7	-	19584469	19584823	19584469	19584530	19584783	19584823	41,47,54	123,119,104	131,76,130	222,90,90	378	125	0.000821950174177	0.099,0.116,0.147	0.163,0.218,0.323	-0.114
ENSMUSG00000002769	Gnmt	chr17	-	46726060	46726411	46726060	46726182	46726268	46726411	1,0,0	14,7,10	6,2,4	16,11,4	211	125	0.00097361765292	0.041,0.0,0.0	0.182,0.097,0.372	-0.203
ENSMUSG00000017119	Nbr1	chr11	+	101574998	101575416	101574998	101575115	101575223	101575416	0,6,10	39,31,12	0,0,1	42,20,23	233	125	0.00106302610717	0.0,0.094,0.309	0.0,0.0,0.023	0.127
ENSMUSG00000039187	Fanci	chr7	+	79448819	79449180	79448819	79448915	79449072	79449180	92,80,114	105,120,130	248,76,83	147,60,69	282	125	0.00167365030727	0.28,0.228,0.28	0.428,0.36,0.348	-0.116
ENSMUSG00000041420	Meis3	chr7	+	16178744	16179100	16178744	16178795	16178950	16179100	22,26,18	139,140,145	35,21,32	162,47,38	280	125	0.00167365030727	0.066,0.077,0.053	0.088,0.166,0.273	-0.11
ENSMUSG00000029071	Dvl1	chr4	+	155854565	155855180	155854565	155854800	155855103	155855180	23,16,39	2,3,2	47,14,17	0,0,0	428	125	0.00179352730747	0.771,0.609,0.851	1.0,1.0,1.0	-0.256
ENSMUSG00000040111	Gramd1b	chr9	-	40293232	40298079	40293232	40294427	40297985	40298079	13,12,19	2,2,4	14,12,11	1,0,0	3683	125	0.00315416061407	0.181,0.169,0.139	0.322,1.0,1.0	-0.611
ENSMUSG00000042289	Hsd3b7	chr7	+	127801074	127801616	127801074	127801363	127801460	127801616	9,11,12	0,0,0	8,3,5	6,0,1	222	125	0.00345833289434	1.0,1.0,1.0	0.429,1.0,0.738	0.278
ENSMUSG00000063511	Snrnp70	chr7	-	45380716	45383184	45380716	45380818	45381824	45383184	10,4,8	8,1,8	4,0,0	5,5,10	1131	125	0.00348172163371	0.121,0.307,0.1	0.081,0.0,0.0	0.149
ENSMUSG00000024019	Cmtr1	chr17	+	29698637	29699288	29698637	29698729	29699219	29699288	295,384,355	266,234,253	512,318,380	317,104,137	615	125	0.00407115674179	0.184,0.25,0.222	0.247,0.383,0.361	-0.112
ENSMUSG00000069835	Sat2	chr11	+	69622051	69622332	69622051	69622115	69622255	69622332	28,23,22	0,2,7	42,6,6	1,0,0	265	125	0.00531092281528	1.0,0.844,0.597	0.952,1.0,1.0	-0.17
ENSMUSG00000015452	Ager	chr17	+	34599995	34600860	34599995	34600621	34600710	34600860	20,10,21	2,3,2	46,25,42	1,0,0	214	125	0.00786252644929	0.854,0.661,0.86	0.964,1.0,1.0	-0.196
ENSMUSG00000051579	Tceal8	chrX	-	136171419	136171705	136171419	136171521	136171635	136171705	8,9,10	3,8,4	27,9,5	4,0,0	239	125	0.00931770916247	0.582,0.37,0.567	0.779,1.0,1.0	-0.42
ENSMUSG00000028959	Fastk	chr5	-	24443894	24444395	24443894	24444126	24444374	24444395	12,17,20	3,2,1	35,11,17	0,0,1	373	125	0.0115245084268	0.573,0.74,0.87	1.0,1.0,0.851	-0.223
ENSMUSG00000015093	Clic3	chr2	+	25457660	25457974	25457660	25457770	25457848	25457974	3,3,7	2,0,2	14,3,18	46,17,26	203	125	0.0177342485039	0.48,1.0,0.683	0.158,0.098,0.299	0.536
ENSMUSG00000038685	Rtel1	chr2	+	181354352	181355552	181354352	181354442	181355327	181355552	88,122,98	37,28,33	168,77,69	31,9,8	1010	125	0.0191871198537	0.227,0.35,0.269	0.401,0.514,0.516	-0.195
ENSMUSG00000014873	Surf2	chr2	+	26917427	26919055	26917427	26917531	26918928	26919055	214,214,217	7,19,19	311,175,151	41,33,29	1522	125	0.0239425697921	0.715,0.481,0.484	0.384,0.303,0.3	0.231
ENSMUSG00000028180	Zranb2	chr3	+	157541699	157543244	157541699	157541821	157543157	157543244	6,14,18	5,2,8	12,0,2	15,6,2	1461	125	0.0333932099048	0.093,0.375,0.161	0.064,0.0,0.079	0.162
ENSMUSG00000042831	Alkbh6	chr7	+	30309480	30310054	30309480	30309559	30310027	30310054	123,149,112	9,3,7	334,146,122	6,3,0	593	125	0.034331568892	0.742,0.913,0.771	0.921,0.911,1.0	-0.135
ENSMUSG00000022721	Trmt2a	chr16	+	18250819	18251660	18250819	18251001	18251358	18251660	33,26,14	1,0,1	30,16,25	5,1,1	482	125	0.034331568892	0.895,1.0,0.784	0.609,0.806,0.866	0.133
ENSMUSG00000108414	Snhg1	chr19	+	8725013	8725256	8725013	8725046	8725221	8725256	8,10,16	14,19,11	33,11,25	17,4,11	300	125	0.036636356329	0.192,0.18,0.377	0.447,0.534,0.486	-0.239
ENSMUSG00000037032	Apbb1	chr7	-	105565532	105565951	105565532	105565647	105565945	105565951	31,45,35	19,9,6	31,12,6	43,6,4	423	125	0.0371401311693	0.325,0.596,0.633	0.176,0.371,0.307	0.233
ENSMUSG00000037907	Ankrd13b	chr11	-	77473010	77473411	77473010	77473200	77473280	77473411	4,2,1	11,11,11	0,0,0	17,4,2	205	125	0.0424698089835	0.181,0.1,0.053	0.0,0.0,0.0	0.111
ENSMUSG00000015093	Clic3	chr2	+	25458303	25458776	25458303	25458479	25458564	25458776	4,9,5	1,1,5	18,5,12	36,15,20	210	125	0.0428572991985	0.704,0.843,0.373	0.229,0.166,0.263	0.421
ENSMUSG00000000915	Hip1r	chr5	+	124000711	124001311	124000711	124000774	124001205	124001311	4,8,4	1,0,1	14,4,7	5,4,1	556	125	0.0481701862664	0.473,1.0,0.473	0.386,0.184,0.611	0.255
ENSMUSG00000029148	Nrbp1	chr5	+	31243762	31243991	31243762	31243832	31243917	31243991	165,193,147	23,21,13	285,92,77	48,22,19	210	125	0.048282342686	0.81,0.845,0.871	0.779,0.713,0.707	0.109
ENSMUSG00000059796	Eif4a1	chr11	-	69669077	69670747	69669077	69669246	69670614	69670747	4,6,4	0,0,0	8,11,2	1,0,2	1493	125	0.0499514588905	1.0,1.0,1.0	0.401,1.0,0.077	0.507
