# Supplementary material for: An Alternative Splicing Program for Mouse Craniofacial Development
Source: Front Physiol. 2020 Sep 4;11:1099. doi: 10.3389/fphys.2020.01099 (PMC7498679; doi:10.3389/fphys.2020.01099)
Supplement: Supplementary file 12 [file Data_Sheet_1.zip › Filtered rMATS results/RI/E11.5_Mes_MXP_vs_MNP_RI_filtered_output.txt]

GeneID	geneSymbol	chr	strand	riExonStart_0base	riExonEnd	upstreamES	upstreamEE	downstreamES	downstreamEE	IC_SAMPLE_1	SC_SAMPLE_1	IC_SAMPLE_2	SC_SAMPLE_2	IncFormLen	SkipFormLen	FDR	IncLevel1	IncLevel2	DeltaPSI
ENSMUSG00000020463	Smek2	chr11	+	29218455	29220797	29218455	29218685	29220543	29220797	99,94,103	4,7,0	136,113,120	1,0,0	1983	125	0.00843120755495	0.609,0.458,1.0	0.896,1.0,1.0	-0.276
ENSMUSG00000020256	Aldh1l2	chr10	-	83503941	83504196	83503941	83504047	83504125	83504196	8,2,3	13,9,9	0,0,1	9,4,8	203	125	0.00987456109581	0.275,0.12,0.17	0.0,0.0,0.071	0.165
ENSMUSG00000029868	Trpv6	chr6	-	41625134	41625571	41625134	41625347	41625424	41625571	17,10,14	1,0,2	6,8,4	5,2,5	202	125	0.0127037592206	0.913,1.0,0.812	0.426,0.712,0.331	0.419
ENSMUSG00000041477	Dcp1b	chr6	+	119214769	119217979	119214769	119215606	119217901	119217979	8,10,7	1,4,0	5,10,22	0,1,0	2420	125	0.0148627751774	0.292,0.114,1.0	1.0,0.341,1.0	-0.312
ENSMUSG00000022562	Oplah	chr15	-	76296602	76297018	76296602	76296781	76296920	76297018	4,4,3	39,22,41	14,16,12	46,36,29	264	125	0.0148627751774	0.046,0.079,0.033	0.126,0.174,0.164	-0.102
ENSMUSG00000029149	Krtcap3	chr5	+	31252191	31252571	31252191	31252251	31252364	31252571	46,38,32	7,7,13	45,32,46	26,34,37	238	125	0.0148627751774	0.775,0.74,0.564	0.476,0.331,0.395	0.292
ENSMUSG00000037336	Mfsd2b	chr12	-	4869534	4870623	4869534	4869672	4870498	4870623	4,4,11	1,0,0	13,2,6	1,1,4	951	125	0.0148627751774	0.345,1.0,1.0	0.631,0.208,0.165	0.447
ENSMUSG00000022721	Trmt2a	chr16	+	18250819	18251660	18250819	18251001	18251548	18251660	25,57,18	23,19,20	70,46,39	13,9,10	672	125	0.0189846888436	0.168,0.358,0.143	0.5,0.487,0.42	-0.246
ENSMUSG00000035713	Usp35	chr7	-	97311352	97312625	97311352	97311874	97312251	97312625	0,7,3	8,6,4	0,6,9	1,0,0	502	125	0.0200242756454	0.0,0.225,0.157	0.0,1.0,1.0	-0.539
ENSMUSG00000006289	Osgep	chr14	-	50916799	50917503	50916799	50916865	50917382	50917503	14,16,10	0,0,1	16,13,17	2,4,0	642	125	0.0200242756454	1.0,1.0,0.661	0.609,0.388,1.0	0.221
ENSMUSG00000027569	Mrgbp	chr2	+	180583400	180584871	180583400	180583522	180584796	180584871	51,46,55	2,1,2	54,32,26	14,7,2	1399	125	0.0246023757421	0.695,0.804,0.711	0.256,0.29,0.537	0.376
ENSMUSG00000006154	Eps8l1	chr7	+	4477889	4478751	4477889	4477998	4478618	4478751	8,9,2	0,3,1	3,0,0	3,6,1	745	125	0.0257566318224	1.0,0.335,0.251	0.144,0.0,0.0	0.481
ENSMUSG00000019039	Dalrd3	chr9	+	108571044	108571674	108571044	108571173	108571612	108571674	4,3,8	6,7,1	4,13,18	0,1,2	564	125	0.0325079527645	0.129,0.087,0.639	1.0,0.742,0.666	-0.518
ENSMUSG00000028582	Cc2d1b	chr4	+	108625980	108626590	108625980	108626153	108626479	108626590	8,12,4	0,0,1	8,5,8	1,3,1	451	125	0.0339619222131	1.0,1.0,0.526	0.689,0.316,0.689	0.277
