# Supplementary material for: An Alternative Splicing Program for Mouse Craniofacial Development
Source: Front Physiol. 2020 Sep 4;11:1099. doi: 10.3389/fphys.2020.01099 (PMC7498679; doi:10.3389/fphys.2020.01099)
Supplement: Supplementary file 12 [file Data_Sheet_1.zip › Filtered rMATS results/RI/E11.5_Ect_FNP_vs_MNP_RI_filtered_output.txt]

GeneID	geneSymbol	chr	strand	riExonStart_0base	riExonEnd	upstreamES	upstreamEE	downstreamES	downstreamEE	IC_SAMPLE_1	SC_SAMPLE_1	IC_SAMPLE_2	SC_SAMPLE_2	IncFormLen	SkipFormLen	FDR	IncLevel1	IncLevel2	DeltaPSI
ENSMUSG00000049482	Ctu2	chr8	+	122480901	122481224	122480901	122481005	122481132	122481224	109,85,86	6,6,8	88,82,78	22,22,16	252	125	0.00154440264994	0.9,0.875,0.842	0.665,0.649,0.707	0.199
ENSMUSG00000013622	Atraid	chr5	+	31052196	31052884	31052196	31052268	31052762	31052884	2,0,0	2,5,4	4,8,5	3,0,0	619	125	0.00154440264994	0.168,0.0,0.0	0.212,1.0,1.0	-0.681
ENSMUSG00000028467	Gba2	chr4	-	43569180	43569955	43569180	43569285	43569829	43569955	4,6,6	1,6,5	3,7,3	0,1,0	669	125	0.00430522455626	0.428,0.157,0.183	1.0,0.567,1.0	-0.6
ENSMUSG00000019039	Dalrd3	chr9	+	108571044	108571674	108571044	108571173	108571612	108571674	7,8,6	0,1,1	4,2,2	2,3,2	564	125	0.0100317687947	1.0,0.639,0.571	0.307,0.129,0.181	0.531
ENSMUSG00000028245	Nsmaf	chr4	-	6418471	6421136	6418471	6418523	6420049	6421136	9,15,13	3,1,2	8,14,7	13,13,16	1651	125	0.0201715200683	0.185,0.532,0.33	0.045,0.075,0.032	0.298
ENSMUSG00000040856	Dlk1	chr12	+	109459606	109463336	109459606	109459892	109460045	109463336	0,0,1	2,6,7	5,5,13	12,25,37	278	125	0.0215893391796	0.0,0.0,0.06	0.158,0.083,0.136	-0.106
ENSMUSG00000036948	BC037034	chr5	-	138262169	138262744	138262169	138262317	138262657	138262744	3,6,6	0,1,1	5,6,6	8,4,5	465	125	0.0215893391796	1.0,0.617,0.617	0.144,0.287,0.244	0.52
ENSMUSG00000062906	Hdac10	chr15	-	89124174	89124588	89124174	89124428	89124531	89124588	0,1,0	4,2,2	2,2,6	10,3,2	228	125	0.0245057231181	0.0,0.215,0.0	0.099,0.268,0.622	-0.258
ENSMUSG00000006301	Tmbim1	chr1	-	74291694	74292888	74291694	74291734	74292834	74292888	23,20,18	0,1,1	19,12,18	2,1,6	1225	125	0.024923360199	1.0,0.671,0.647	0.492,0.55,0.234	0.347
ENSMUSG00000005373	Mlxipl	chr5	+	135133753	135134121	135133753	135133873	135133993	135134121	4,2,4	6,14,18	1,0,0	10,7,9	245	125	0.0446426783282	0.254,0.068,0.102	0.049,0.0,0.0	0.125
