# Supplementary material for: An Alternative Splicing Program for Mouse Craniofacial Development
Source: Front Physiol. 2020 Sep 4;11:1099. doi: 10.3389/fphys.2020.01099 (PMC7498679; doi:10.3389/fphys.2020.01099)
Supplement: Supplementary file 12 [file Data_Sheet_1.zip › Filtered rMATS results/RI/E10.5_Ect_FNP_vs_MNP_RI_filtered_output.txt]

GeneID	geneSymbol	chr	strand	riExonStart_0base	riExonEnd	upstreamES	upstreamEE	downstreamES	downstreamEE	IC_SAMPLE_1	SC_SAMPLE_1	IC_SAMPLE_2	SC_SAMPLE_2	IncFormLen	SkipFormLen	FDR	IncLevel1	IncLevel2	DeltaPSI
ENSMUSG00000004630	Pcp2	chr8	-	3623376	3624632	3623376	3623558	3624507	3624632	104,122,162	10,18,24	130,121,156	0,0,0	1074	125	0.0	0.548,0.441,0.44	1.0,1.0,1.0	-0.524
ENSMUSG00000053693	Mast1	chr8	-	84923728	84924113	84923728	84923939	84924027	84924113	8,9,7	19,31,21	23,16,6	0,0,0	213	125	0.0	0.198,0.146,0.164	1.0,1.0,1.0	-0.831
ENSMUSG00000053693	Mast1	chr8	-	84920796	84921232	84920796	84920962	84921099	84921232	29,24,42	11,9,15	22,47,26	0,0,0	262	125	1.29389832182e-11	0.557,0.56,0.572	1.0,1.0,1.0	-0.437
ENSMUSG00000037032	Apbb1	chr7	-	105565532	105565951	105565532	105565647	105565945	105565951	8,14,15	5,4,3	7,5,9	0,0,0	423	125	7.43177938712e-08	0.321,0.508,0.596	1.0,1.0,1.0	-0.525
ENSMUSG00000031578	Mak16	chr8	-	31166061	31166632	31166061	31166213	31166522	31166632	8,5,19	1,1,1	2,8,9	10,14,26	434	125	7.43638240153e-08	0.697,0.59,0.845	0.054,0.141,0.091	0.615
ENSMUSG00000027993	Trim2	chr3	-	84190512	84192261	84190512	84191236	84192080	84192261	49,89,122	72,67,79	71,102,121	22,20,36	969	125	9.63546986274e-08	0.081,0.146,0.166	0.294,0.397,0.302	-0.2
ENSMUSG00000020463	Smek2	chr11	+	29218455	29220797	29218455	29218685	29220543	29220797	52,63,77	4,4,3	41,49,78	0,0,0	1983	125	1.35267183354e-07	0.45,0.498,0.618	1.0,1.0,1.0	-0.478
ENSMUSG00000000202	Btbd17	chr11	-	114791216	114794126	114791216	114792522	114793849	114794126	151,179,123	86,71,103	12,4,9	0,0,0	1452	125	2.12847339935e-07	0.131,0.178,0.093	1.0,1.0,1.0	-0.866
ENSMUSG00000040111	Gramd1b	chr9	-	40293232	40298079	40293232	40294427	40297985	40298079	7,10,11	2,10,0	4,6,5	0,0,0	3683	125	2.69261891839e-07	0.106,0.033,1.0	1.0,1.0,1.0	-0.62
ENSMUSG00000053693	Mast1	chr8	-	84916552	84917974	84916552	84916759	84917726	84917974	4,25,11	23,30,39	4,13,18	1,0,0	1092	125	9.04272458733e-07	0.02,0.087,0.031	0.314,1.0,1.0	-0.725
ENSMUSG00000028582	Cc2d1b	chr4	+	108625980	108626590	108625980	108626153	108626479	108626590	2,3,0	2,1,5	3,6,8	0,0,1	451	125	6.56630462627e-06	0.217,0.454,0.0	1.0,1.0,0.689	-0.673
ENSMUSG00000028047	Thbs3	chr3	+	89223002	89223523	89223002	89223162	89223404	89223523	21,51,32	32,52,49	5,16,8	29,43,52	367	125	4.60066224533e-05	0.183,0.25,0.182	0.055,0.112,0.05	0.133
ENSMUSG00000027087	Itgav	chr2	+	83803239	83806916	83803239	83803336	83806632	83806916	3,5,8	1,0,4	10,24,12	0,0,0	3421	125	6.21027288414e-05	0.099,1.0,0.068	1.0,1.0,1.0	-0.611
ENSMUSG00000059796	Eif4a1	chr11	-	69668195	69668753	69668195	69668333	69668643	69668753	4,1,4	2,4,0	7,7,6	0,0,0	435	125	0.000303696471856	0.365,0.067,1.0	1.0,1.0,1.0	-0.523
ENSMUSG00000004947	Dtx2	chr5	+	136026469	136028572	136026469	136026607	136028501	136028572	56,43,51	1,0,0	73,66,62	3,1,3	2019	125	0.00078207958831	0.776,1.0,1.0	0.601,0.803,0.561	0.27
ENSMUSG00000033434	Gtpbp6	chr5	-	110104267	110104658	110104267	110104420	110104509	110104658	24,34,31	99,100,145	86,97,33	159,116,86	214	125	0.00136705024543	0.124,0.166,0.111	0.24,0.328,0.183	-0.117
ENSMUSG00000026878	Rab14	chr2	-	35180204	35183831	35180204	35182447	35183743	35183831	9,30,10	1,2,4	12,12,15	0,1,0	1421	125	0.00193525455366	0.442,0.569,0.18	1.0,0.514,1.0	-0.441
ENSMUSG00000038812	Trmt112	chr19	+	6910583	6911028	6910583	6910673	6910751	6911028	3,5,7	8,18,20	7,13,5	3,7,4	203	125	0.00489751915311	0.188,0.146,0.177	0.59,0.533,0.435	-0.349
ENSMUSG00000028453	Fancg	chr4	-	43003226	43003932	43003226	43003312	43003782	43003932	15,8,15	0,1,0	18,31,15	0,9,1	595	125	0.0164174201762	1.0,0.627,1.0	1.0,0.42,0.759	0.149
ENSMUSG00000001082	Mfsd10	chr5	-	34634590	34634962	34634590	34634644	34634850	34634962	48,40,54	1,2,7	55,47,50	0,0,2	331	125	0.0233360522848	0.948,0.883,0.744	1.0,1.0,0.904	-0.11
ENSMUSG00000085385	Snhg17	chr2	-	158359181	158360599	158359181	158359432	158360526	158360599	40,71,74	15,21,26	67,96,90	5,15,13	1219	125	0.0246645985513	0.215,0.257,0.226	0.579,0.396,0.415	-0.231
ENSMUSG00000026199	Ankzf1	chr1	+	75195062	75195712	75195062	75195256	75195568	75195712	0,8,6	5,12,4	0,0,4	7,17,15	437	125	0.0362417973177	0.0,0.16,0.3	0.0,0.0,0.071	0.13
ENSMUSG00000037336	Mfsd2b	chr12	-	4869534	4870623	4869534	4869658	4870498	4870623	9,14,10	0,1,1	4,6,8	0,1,5	965	125	0.0370001597642	1.0,0.645,0.564	1.0,0.437,0.172	0.2
ENSMUSG00000039187	Fanci	chr7	+	79448819	79449180	79448819	79448915	79449072	79449180	108,122,155	100,151,103	62,120,74	83,157,169	282	125	0.0374360996154	0.324,0.264,0.4	0.249,0.253,0.163	0.108
ENSMUSG00000037971	1110032A03Rik	chr9	-	50764223	50764926	50764223	50764290	50764764	50764926	164,227,245	10,16,21	165,261,232	21,31,51	599	125	0.0395554224361	0.774,0.748,0.709	0.621,0.637,0.487	0.162
