# Supplementary material for: An Alternative Splicing Program for Mouse Craniofacial Development
Source: Front Physiol. 2020 Sep 4;11:1099. doi: 10.3389/fphys.2020.01099 (PMC7498679; doi:10.3389/fphys.2020.01099)
Supplement: Supplementary file 12 [file Data_Sheet_1.zip › Filtered rMATS results/RI/E12.5_FNP_Ect_vs_Mes_RI_filtered_output.txt]

GeneID	geneSymbol	chr	strand	riExonStart_0base	riExonEnd	upstreamES	upstreamEE	downstreamES	downstreamEE	IC_SAMPLE_1	SC_SAMPLE_1	IC_SAMPLE_2	SC_SAMPLE_2	IncFormLen	SkipFormLen	FDR	IncLevel1	IncLevel2	DeltaPSI
ENSMUSG00000038013	Wipf2	chr11	+	98890699	98891612	98890699	98890832	98891495	98891612	41,62,57	25,32,25	0,0,2	19,18,16	788	125	0.0	0.206,0.235,0.266	0.0,0.0,0.019	0.229
ENSMUSG00000027993	Trim2	chr3	-	84190512	84192261	84190512	84191236	84192080	84192261	36,22,32	22,21,35	0,3,0	76,74,39	969	125	0.0	0.174,0.119,0.105	0.0,0.005,0.0	0.131
ENSMUSG00000038335	Tsr1	chr11	+	74907823	74908120	74907823	74907964	74908045	74908120	304,337,367	314,305,364	946,696,1060	216,245,246	206	125	0.0	0.37,0.401,0.38	0.727,0.633,0.723	-0.311
ENSMUSG00000033434	Gtpbp6	chr5	-	110104267	110104658	110104267	110104420	110104509	110104658	16,34,30	121,111,102	5,1,0	130,132,140	214	125	0.0	0.072,0.152,0.147	0.022,0.004,0.0	0.115
ENSMUSG00000053553	3110082I17Rik	chr5	-	139359738	139361388	139359738	139360730	139361306	139361388	81,76,130	95,106,127	2,1,1	74,79,76	701	125	0.0	0.132,0.113,0.154	0.005,0.002,0.002	0.13
ENSMUSG00000029149	Krtcap3	chr5	+	31252191	31252571	31252191	31252251	31252364	31252571	36,32,39	69,77,64	35,35,53	8,10,5	238	125	2.00546649995e-14	0.215,0.179,0.242	0.697,0.648,0.848	-0.519
ENSMUSG00000053693	Mast1	chr8	-	84916552	84917974	84916552	84916759	84917726	84917974	51,25,54	0,0,1	2,1,4	1,5,3	1092	125	3.12518529573e-13	1.0,1.0,0.861	0.186,0.022,0.132	0.84
ENSMUSG00000014778	Fhod1	chr8	-	105331641	105332192	105331641	105331824	105332036	105332192	11,23,27	7,2,8	19,2,12	78,100,117	337	125	2.630246448e-12	0.368,0.81,0.556	0.083,0.007,0.037	0.536
ENSMUSG00000015093	Clic3	chr2	+	25457660	25457974	25457660	25457770	25457848	25457974	0,7,4	45,50,58	2,5,2	0,0,0	203	125	5.51503287483e-12	0.0,0.079,0.041	1.0,1.0,1.0	-0.96
ENSMUSG00000041954	Tnfrsf18	chr4	+	156027961	156028423	156027961	156028049	156028220	156028423	34,15,24	5,6,8	72,27,43	0,0,0	296	125	1.75069203579e-09	0.742,0.514,0.559	1.0,1.0,1.0	-0.395
ENSMUSG00000004933	Matk	chr10	+	81261630	81262534	81261630	81262156	81262447	81262534	54,41,52	11,11,11	14,14,15	12,18,32	416	125	8.32865558002e-09	0.596,0.528,0.587	0.26,0.189,0.123	0.38
ENSMUSG00000035228	Ccdc106	chr7	+	5059495	5060785	5059495	5059705	5060206	5060785	138,167,159	53,72,81	135,90,144	121,117,138	626	125	9.59722305486e-08	0.342,0.317,0.282	0.182,0.133,0.172	0.151
ENSMUSG00000042289	Hsd3b7	chr7	+	127802235	127803802	127802235	127802398	127802785	127803802	5,7,15	42,32,34	41,23,52	25,33,34	512	125	1.6844309012e-07	0.028,0.051,0.097	0.286,0.145,0.272	-0.176
ENSMUSG00000053754	Chd8	chr14	-	52201630	52202617	52201630	52201747	52202503	52202617	5,10,11	48,44,35	21,17,12	15,11,16	881	125	6.89339443136e-07	0.015,0.031,0.043	0.166,0.18,0.096	-0.118
ENSMUSG00000092060	Bend4	chr5	-	67392147	67400301	67392147	67398450	67400131	67400301	0,0,1	10,11,6	10,8,8	5,6,3	1806	125	5.60117744855e-06	0.0,0.0,0.011	0.122,0.084,0.156	-0.117
ENSMUSG00000031342	Gpm6b	chrX	+	166385390	166388988	166385390	166385481	166386951	166388988	8,7,9	1,6,3	2,2,0	6,17,17	1595	125	8.72318796831e-06	0.385,0.084,0.19	0.025,0.009,0.0	0.208
ENSMUSG00000031708	Tecr	chr8	-	83572840	83573323	83572840	83572946	83573219	83573323	35,34,44	36,29,36	24,14,31	45,58,79	398	125	1.47962302041e-05	0.234,0.269,0.277	0.143,0.07,0.11	0.152
ENSMUSG00000001520	Nrip2	chr6	+	128404934	128406572	128404934	128405084	128406489	128406572	93,93,114	0,1,3	124,68,61	13,7,8	1530	125	3.25246542119e-05	1.0,0.884,0.756	0.438,0.442,0.384	0.459
ENSMUSG00000001034	Mapk7	chr11	-	61489848	61490504	61489848	61489928	61490345	61490504	58,57,57	0,0,0	87,86,120	6,3,6	542	125	5.89023210915e-05	1.0,1.0,1.0	0.77,0.869,0.822	0.18
ENSMUSG00000062175	Tgif2	chr2	+	156853128	156855570	156853128	156853228	156853345	156855570	15,19,15	71,71,71	25,24,24	35,28,41	242	125	7.2441541365e-05	0.098,0.121,0.098	0.27,0.307,0.232	-0.164
ENSMUSG00000019822	Smpd2	chr10	-	41488733	41489351	41488733	41488823	41489274	41489351	16,17,23	0,0,0	21,25,26	1,1,7	576	125	7.79823148966e-05	1.0,1.0,1.0	0.82,0.844,0.446	0.297
ENSMUSG00000040856	Dlk1	chr12	+	109459606	109463336	109459606	109459892	109460045	109463336	0,0,0	1,3,3	2,5,8	2,9,7	278	125	7.99772692412e-05	0.0,0.0,0.0	0.31,0.2,0.339	-0.283
ENSMUSG00000042289	Hsd3b7	chr7	+	127801833	127802113	127801833	127801942	127802013	127802113	0,4,6	26,37,26	16,10,27	35,23,39	196	125	8.877587189e-05	0.0,0.064,0.128	0.226,0.217,0.306	-0.186
ENSMUSG00000006289	Osgep	chr14	-	50916799	50917503	50916799	50916865	50917382	50917503	14,12,19	1,0,0	5,5,9	2,2,2	642	125	9.14396180792e-05	0.732,1.0,1.0	0.327,0.327,0.467	0.537
ENSMUSG00000053693	Mast1	chr8	-	84923728	84924113	84923728	84923939	84924027	84924113	24,41,28	0,0,0	0,1,0	1,1,1	213	125	9.89722907479e-05	1.0,1.0,1.0	0.0,0.37,0.0	0.877
ENSMUSG00000026107	Nabp1	chr1	-	51477477	51478399	51477477	51477616	51478371	51478399	6,3,8	4,1,2	0,1,0	3,1,7	880	125	0.000142979621938	0.176,0.299,0.362	0.0,0.124,0.0	0.238
ENSMUSG00000020486	Sept4	chr11	+	87589655	87590055	87589655	87589818	87589955	87590055	5,0,4	4,1,3	0,0,1	36,23,29	262	125	0.000270820016899	0.374,0.0,0.389	0.0,0.0,0.016	0.249
ENSMUSG00000002393	Nr2f6	chr8	-	71375502	71375790	71375502	71375568	71375748	71375790	2,1,2	6,6,2	2,9,13	0,4,0	305	125	0.000370550550107	0.12,0.064,0.291	1.0,0.48,1.0	-0.668
ENSMUSG00000006289	Osgep	chr14	-	50916799	50917503	50916799	50916865	50917453	50917503	16,15,20	0,2,0	8,10,11	3,3,4	713	125	0.000701031640133	1.0,0.568,1.0	0.319,0.369,0.325	0.518
ENSMUSG00000035697	Hmha1	chr10	+	80021545	80021859	80021545	80021683	80021794	80021859	0,0,1	17,7,15	9,6,3	15,19,31	236	125	0.000711290559318	0.0,0.0,0.034	0.241,0.143,0.049	-0.133
ENSMUSG00000066900	Suds3	chr5	-	117094909	117099538	117094909	117094994	117099476	117099538	27,24,29	0,0,0	23,13,14	2,0,2	4607	125	0.00101195303058	1.0,1.0,1.0	0.238,1.0,0.16	0.534
ENSMUSG00000028180	Zranb2	chr3	+	157541699	157543244	157541699	157541821	157543157	157543244	0,2,2	6,11,7	5,3,10	3,4,3	1461	125	0.00118207192383	0.0,0.015,0.024	0.125,0.06,0.222	-0.123
ENSMUSG00000041774	Ydjc	chr16	+	17146966	17147392	17146966	17147146	17147232	17147392	11,18,11	41,48,27	2,4,0	19,33,21	211	125	0.00160322047228	0.137,0.182,0.194	0.059,0.067,0.0	0.129
ENSMUSG00000018387	Shroom1	chr11	+	53465495	53466256	53465495	53466044	53466123	53466256	5,2,2	0,0,5	2,2,10	68,36,74	204	125	0.00160322047228	1.0,1.0,0.197	0.018,0.033,0.076	0.69
ENSMUSG00000031340	Gabre	chrX	-	72264518	72264739	72264518	72264608	72264704	72264739	2,1,2	0,0,0	9,13,13	1,2,4	221	125	0.00189270308411	1.0,1.0,1.0	0.836,0.786,0.648	0.243
ENSMUSG00000019822	Smpd2	chr10	-	41487671	41489351	41487671	41487825	41488176	41489351	18,4,6	0,0,1	17,3,14	4,1,2	476	125	0.0024324860114	1.0,1.0,0.612	0.527,0.441,0.648	0.332
ENSMUSG00000041459	Tardbp	chr4	-	148612381	148618791	148612381	148617705	148618646	148618791	2,3,0	4,6,10	6,5,28	7,7,6	1066	125	0.00282246188496	0.055,0.055,0.0	0.091,0.077,0.354	-0.137
ENSMUSG00000033916	Chmp2a	chr7	-	13032434	13032821	13032434	13032565	13032791	13032821	0,0,0	3,12,6	2,2,5	4,5,9	351	125	0.00375192038331	0.0,0.0,0.0	0.151,0.125,0.165	-0.147
ENSMUSG00000053693	Mast1	chr8	-	84920796	84921232	84920796	84920962	84921099	84921232	120,141,112	0,0,0	5,8,0	0,2,4	262	125	0.00405205909182	1.0,1.0,1.0	1.0,0.656,0.0	0.448
ENSMUSG00000028034	Fubp1	chr3	+	152232394	152236826	152232394	152234570	152236606	152236826	3,5,2	0,2,2	6,4,12	0,1,0	2161	125	0.0061485264822	1.0,0.126,0.055	1.0,0.188,1.0	-0.336
ENSMUSG00000026791	Slc2a8	chr2	-	32974837	32976280	32974837	32974983	32976136	32976280	5,12,10	0,0,0	1,2,10	1,2,0	1278	125	0.0090390396466	1.0,1.0,1.0	0.089,0.089,1.0	0.607
ENSMUSG00000033857	Engase	chr11	+	118485756	118486553	118485756	118485905	118486447	118486553	3,1,6	10,14,11	12,25,19	17,13,26	667	125	0.00933753795759	0.053,0.013,0.093	0.117,0.265,0.12	-0.114
ENSMUSG00000028107	Tars2	chr3	-	95748486	95750417	95748486	95748554	95750338	95750417	74,80,86	1,3,3	79,65,83	9,6,11	1909	125	0.0170117136816	0.829,0.636,0.652	0.365,0.415,0.331	0.335
ENSMUSG00000034059	Ypel4	chr2	+	84737063	84737528	84737063	84737107	84737419	84737528	41,30,34	5,5,1	51,32,46	12,15,25	437	125	0.018287409266	0.701,0.632,0.907	0.549,0.379,0.345	0.322
ENSMUSG00000028845	Tekt2	chr4	-	126324229	126324719	126324229	126324435	126324593	126324719	6,5,11	20,4,15	6,9,9	45,45,80	283	125	0.0196300231031	0.117,0.356,0.245	0.056,0.081,0.047	0.178
ENSMUSG00000040928	S100pbp	chr4	-	129181966	129182532	129181966	129182100	129182331	129182532	0,0,0	22,18,9	2,0,8	13,13,5	356	125	0.0215243957651	0.0,0.0,0.0	0.051,0.0,0.36	-0.137
ENSMUSG00000001520	Nrip2	chr6	+	128407685	128408932	128407685	128407738	128407983	128408932	22,37,28	1,2,5	39,17,22	8,8,12	370	125	0.0294196355606	0.881,0.862,0.654	0.622,0.418,0.382	0.325
ENSMUSG00000022580	Rhpn1	chr15	+	75711790	75712451	75711790	75711898	75712291	75712451	12,13,13	0,2,0	12,10,20	4,1,2	518	125	0.0318790592456	1.0,0.611,1.0	0.42,0.707,0.707	0.259
ENSMUSG00000053332	Gas5	chr1	+	161035982	161037315	161035982	161036014	161036819	161037315	137,145,161	10,14,9	128,105,144	0,4,5	930	125	0.037116848179	0.648,0.582,0.706	1.0,0.779,0.795	-0.213
ENSMUSG00000001248	Gramd1a	chr7	-	31134413	31135739	31134413	31134517	31135707	31135739	21,27,11	1,0,1	17,36,52	4,5,1	1315	125	0.0469483398479	0.666,1.0,0.511	0.288,0.406,0.832	0.217
ENSMUSG00000030032	Wdr54	chr6	-	83153516	83154975	83153516	83153617	83154921	83154975	3,1,3	0,1,0	11,10,11	2,2,0	1429	125	0.0470372461316	1.0,0.08,1.0	0.325,0.304,1.0	0.15
ENSMUSG00000020486	Sept4	chr11	+	87588717	87589085	87588717	87588852	87588967	87589085	0,3,3	2,2,4	3,0,0	26,27,38	240	125	0.0492664387719	0.0,0.439,0.281	0.057,0.0,0.0	0.221
