# Supplementary material for: An Alternative Splicing Program for Mouse Craniofacial Development
Source: Front Physiol. 2020 Sep 4;11:1099. doi: 10.3389/fphys.2020.01099 (PMC7498679; doi:10.3389/fphys.2020.01099)
Supplement: Supplementary file 12 [file Data_Sheet_1.zip › Filtered rMATS results/RI/E10.5_Mes_MXP_vs_MNP_RI_filtered_output.txt]

GeneID	geneSymbol	chr	strand	riExonStart_0base	riExonEnd	upstreamES	upstreamEE	downstreamES	downstreamEE	IC_SAMPLE_1	SC_SAMPLE_1	IC_SAMPLE_2	SC_SAMPLE_2	IncFormLen	SkipFormLen	FDR	IncLevel1	IncLevel2	DeltaPSI
ENSMUSG00000001248	Gramd1a	chr7	-	31134413	31135739	31134413	31134517	31135707	31135739	17,35,23	0,0,0	19,34,30	5,2,2	1315	125	4.52640145365e-07	1.0,1.0,1.0	0.265,0.618,0.588	0.51
ENSMUSG00000023707	Ogfod2	chr5	+	124114064	124114645	124114064	124114192	124114478	124114645	20,4,6	0,0,0	2,4,6	2,2,3	411	125	8.4291611291e-07	1.0,1.0,1.0	0.233,0.378,0.378	0.67
ENSMUSG00000028467	Gba2	chr4	-	43566927	43567916	43566927	43567467	43567724	43567916	15,31,51	15,99,100	2,12,32	100,119,140	382	125	4.64105724423e-06	0.247,0.093,0.143	0.007,0.032,0.07	0.125
ENSMUSG00000023191	P3h3	chr6	-	124850917	124851131	124850917	124850983	124851078	124851131	18,19,16	0,0,0	21,12,15	5,13,1	220	125	1.77183383365e-05	1.0,1.0,1.0	0.705,0.344,0.895	0.352
ENSMUSG00000023007	Prpf40b	chr15	+	99304424	99305433	99304424	99304490	99305407	99305433	1,1,0	16,1,3	8,5,16	8,5,4	1042	125	0.000144368781154	0.007,0.107,0.0	0.107,0.107,0.324	-0.141
ENSMUSG00000019518	Ap4m1	chr5	+	138177922	138178180	138177922	138177973	138178068	138178180	54,43,44	42,60,98	22,22,25	76,145,87	220	125	0.00014826923282	0.422,0.289,0.203	0.141,0.079,0.14	0.185
ENSMUSG00000014856	Tmem208	chr8	+	105328321	105328692	105328321	105328484	105328607	105328692	0,4,2	51,46,47	6,6,13	17,48,28	248	125	0.000335580725042	0.0,0.042,0.021	0.151,0.059,0.19	-0.112
ENSMUSG00000026269	Rnpepl1	chr1	+	92918017	92919103	92918017	92918126	92918937	92919103	31,26,46	26,1,4	44,58,51	0,2,0	936	125	0.000495066350029	0.137,0.776,0.606	1.0,0.795,1.0	-0.425
ENSMUSG00000024948	Map4k2	chr19	+	6341743	6341967	6341743	6341834	6341902	6341967	0,0,3	21,40,33	7,9,2	17,31,31	193	125	0.00146667610827	0.0,0.0,0.056	0.211,0.158,0.04	-0.118
ENSMUSG00000024948	Map4k2	chr19	+	6345576	6345836	6345576	6345610	6345727	6345836	12,15,1	29,33,54	1,3,1	27,44,40	242	125	0.00197417072123	0.176,0.19,0.009	0.019,0.034,0.013	0.103
ENSMUSG00000028687	Mutyh	chr4	+	116817668	116818282	116817668	116817805	116818240	116818282	24,19,8	0,2,5	26,14,19	0,0,0	560	125	0.00210324557284	1.0,0.68,0.263	1.0,1.0,1.0	-0.352
ENSMUSG00000022562	Oplah	chr15	-	76296602	76297018	76296602	76296781	76296920	76297018	0,0,0	12,19,13	0,7,4	17,7,11	264	125	0.0024675067619	0.0,0.0,0.0	0.0,0.321,0.147	-0.156
ENSMUSG00000020059	Sycp3	chr10	+	88472675	88473236	88472675	88472780	88472904	88473236	17,59,63	14,3,0	58,40,53	0,0,0	249	125	0.00358728176618	0.379,0.908,1.0	1.0,1.0,1.0	-0.238
ENSMUSG00000014303	Glis2	chr16	+	4611279	4611869	4611279	4611456	4611750	4611869	4,2,38	0,0,0	0,15,8	1,1,4	419	125	0.00369424449702	1.0,1.0,1.0	0.0,0.817,0.374	0.603
ENSMUSG00000085385	Snhg17	chr2	-	158359181	158360599	158359181	158359432	158360526	158360599	93,113,70	30,23,8	78,81,118	5,6,3	1219	125	0.0057079490053	0.241,0.335,0.473	0.615,0.581,0.801	-0.316
ENSMUSG00000035228	Ccdc106	chr7	+	5059495	5060785	5059495	5059705	5060206	5060785	181,217,192	5,20,3	171,141,183	18,19,29	626	125	0.00662421643188	0.878,0.684,0.927	0.655,0.597,0.558	0.226
ENSMUSG00000040859	Bsdc1	chr4	+	129465229	129466990	129465229	129465346	129466913	129466990	52,41,50	0,4,0	47,47,60	9,10,14	1692	125	0.00672458914167	1.0,0.431,1.0	0.278,0.258,0.24	0.552
ENSMUSG00000031708	Tecr	chr8	-	83572840	83573323	83572840	83572946	83573219	83573323	3,12,14	30,61,64	18,11,23	46,28,21	398	125	0.00703045169707	0.03,0.058,0.064	0.109,0.11,0.256	-0.108
ENSMUSG00000040532	Abhd11	chr5	+	135010886	135011380	135010886	135011060	135011240	135011380	51,114,100	0,0,1	50,64,94	4,4,2	305	125	0.00782535717805	1.0,1.0,0.976	0.837,0.868,0.951	0.107
ENSMUSG00000025142	Aspscr1	chr11	+	120708929	120709246	120708929	120708999	120709111	120709246	8,4,3	0,1,1	1,4,11	2,7,2	237	125	0.0100924958778	1.0,0.678,0.613	0.209,0.232,0.744	0.369
ENSMUSG00000040687	Madd	chr2	-	91157984	91158488	91157984	91158143	91158416	91158488	15,16,13	2,0,0	27,25,24	7,1,6	398	125	0.0143442328544	0.702,1.0,1.0	0.548,0.887,0.557	0.237
ENSMUSG00000004562	Arhgef40	chr14	+	52004878	52005035	52004878	52004899	52004988	52005035	68,65,69	51,38,27	40,45,69	48,48,80	214	125	0.0190805583103	0.438,0.5,0.599	0.327,0.354,0.335	0.174
ENSMUSG00000031659	Adcy7	chr8	+	88327671	88329961	88327671	88327773	88329649	88329961	151,55,100	0,1,0	90,95,85	0,2,4	2001	125	0.0252372466377	1.0,0.775,1.0	1.0,0.748,0.57	0.152
ENSMUSG00000068329	Htra2	chr6	-	83052697	83053070	83052697	83052726	83053037	83053070	236,219,266	0,12,11	245,214,286	29,26,9	436	125	0.0281879910624	1.0,0.84,0.874	0.708,0.702,0.901	0.134
ENSMUSG00000030435	U2af2	chr7	+	5068732	5069560	5068732	5068796	5069443	5069560	52,95,86	21,3,0	36,58,46	0,0,2	772	125	0.037584160036	0.286,0.837,1.0	1.0,1.0,0.788	-0.222
ENSMUSG00000051579	Tceal8	chrX	-	136171419	136171705	136171419	136171521	136171635	136171705	55,30,25	0,9,3	19,14,21	12,8,5	239	125	0.0392276221933	1.0,0.635,0.813	0.453,0.478,0.687	0.277
ENSMUSG00000025473	Adam8	chr7	-	139987178	139987737	139987178	139987268	139987559	139987737	6,8,0	0,2,11	2,1,0	6,7,16	416	125	0.0398425860583	1.0,0.546,0.0	0.091,0.041,0.0	0.471
ENSMUSG00000003038	Hmgn2	chr4	-	133966428	133966795	133966428	133966479	133966765	133966795	33,51,29	14,39,76	40,63,58	105,254,81	411	125	0.0398425860583	0.418,0.285,0.104	0.104,0.07,0.179	0.151
ENSMUSG00000061232	H2-K1	chr17	-	33996826	33997157	33996826	33996859	33997037	33997157	0,0,0	6,6,3	4,0,3	4,3,8	303	125	0.0406212087773	0.0,0.0,0.0	0.292,0.0,0.134	-0.142
