# Supplementary material for: An Alternative Splicing Program for Mouse Craniofacial Development
Source: Front Physiol. 2020 Sep 4;11:1099. doi: 10.3389/fphys.2020.01099 (PMC7498679; doi:10.3389/fphys.2020.01099)
Supplement: Supplementary file 12 [file Data_Sheet_1.zip › Filtered rMATS results/RI/E12.5_FNP_Ect_vs_NE_RI_filtered_output.txt]

GeneID	geneSymbol	chr	strand	riExonStart_0base	riExonEnd	upstreamES	upstreamEE	downstreamES	downstreamEE	IC_SAMPLE_1	SC_SAMPLE_1	IC_SAMPLE_2	SC_SAMPLE_2	IncFormLen	SkipFormLen	FDR	IncLevel1	IncLevel2	DeltaPSI
ENSMUSG00000038013	Wipf2	chr11	+	98890699	98891612	98890699	98890832	98891495	98891612	41,62,57	25,32,25	9,5,6	71,27,22	788	125	0.0	0.206,0.235,0.266	0.02,0.029,0.041	0.206
ENSMUSG00000032892	Rangrf	chr11	-	68972483	68973028	68972483	68972741	68972942	68973028	16,18,24	424,432,460	285,144,169	733,309,317	326	125	0.0	0.014,0.016,0.02	0.13,0.152,0.17	-0.134
ENSMUSG00000053693	Mast1	chr8	-	84923728	84924113	84923728	84923939	84924027	84924113	24,41,28	0,0,0	86,27,13	72,29,60	213	125	0.0	1.0,1.0,1.0	0.412,0.353,0.113	0.707
ENSMUSG00000053693	Mast1	chr8	-	84920796	84921232	84920796	84920962	84921099	84921232	120,141,112	0,0,0	144,68,73	98,40,35	262	125	0.0	1.0,1.0,1.0	0.412,0.448,0.499	0.547
ENSMUSG00000053693	Mast1	chr8	-	84916552	84917974	84916552	84916759	84917726	84917974	51,25,54	0,0,1	61,43,35	154,69,59	1092	125	0.0	1.0,1.0,0.861	0.043,0.067,0.064	0.896
ENSMUSG00000054199	Gon4l	chr3	+	88898104	88899074	88898104	88898360	88898889	88899074	7,7,6	108,137,150	221,142,127	225,101,143	654	125	0.0	0.012,0.01,0.008	0.158,0.212,0.145	-0.162
ENSMUSG00000040938	Slc16a11	chr11	+	70215283	70216413	70215283	70216051	70216136	70216413	116,103,82	2,2,2	48,53,54	33,18,14	210	125	6.46149800332e-14	0.972,0.968,0.961	0.464,0.637,0.697	0.368
ENSMUSG00000093460	Six3os1	chr17	-	85615593	85617634	85615593	85615743	85617281	85617634	4,6,5	12,10,18	229,206,293	108,62,63	1663	125	1.67070107748e-11	0.024,0.043,0.02	0.137,0.2,0.259	-0.17
ENSMUSG00000079334	Nat6	chr9	+	107579099	107580935	107579099	107579385	107580456	107580935	0,6,9	29,19,45	55,6,16	13,7,10	1196	125	3.02026570421e-10	0.0,0.032,0.02	0.307,0.082,0.143	-0.16
ENSMUSG00000001588	Acap1	chr11	-	69884795	69885604	69884795	69884865	69885392	69885604	0,0,0	5,1,1	9,8,12	0,1,2	652	125	2.66866826074e-08	0.0,0.0,0.0	1.0,0.605,0.535	-0.713
ENSMUSG00000020359	Phykpl	chr11	+	51593603	51594141	51593603	51593686	51593915	51594141	26,21,43	22,26,21	18,2,14	86,37,30	354	125	3.08781517356e-07	0.294,0.222,0.42	0.069,0.019,0.141	0.236
ENSMUSG00000037032	Apbb1	chr7	-	105565532	105565951	105565532	105565647	105565945	105565951	4,6,4	0,0,0	31,12,6	43,6,4	423	125	3.51041052207e-07	1.0,1.0,1.0	0.176,0.371,0.307	0.715
ENSMUSG00000062175	Tgif2	chr2	+	156853128	156855570	156853128	156853228	156853345	156855570	15,19,15	71,71,71	66,37,37	105,31,47	242	125	1.46835608683e-06	0.098,0.121,0.098	0.245,0.381,0.289	-0.199
ENSMUSG00000015093	Clic3	chr2	+	25458303	25458776	25458303	25458479	25458564	25458776	6,3,1	41,31,53	18,5,12	36,15,20	210	125	2.05285715766e-05	0.08,0.054,0.011	0.229,0.166,0.263	-0.171
ENSMUSG00000031342	Gpm6b	chrX	+	166385390	166388988	166385390	166385481	166386951	166388988	8,7,9	1,6,3	7,6,0	42,14,18	1595	125	5.24728015656e-05	0.385,0.084,0.19	0.013,0.032,0.0	0.205
ENSMUSG00000073433	Arhgdig	chr17	-	26199751	26200370	26199751	26199828	26200190	26200370	4,2,3	0,0,0	97,46,39	33,17,14	487	125	5.39302877715e-05	1.0,1.0,1.0	0.43,0.41,0.417	0.581
ENSMUSG00000004933	Matk	chr10	+	81261630	81262534	81261630	81262156	81262447	81262534	54,41,52	11,11,11	81,42,20	49,29,30	416	125	9.47288325646e-05	0.596,0.528,0.587	0.332,0.303,0.167	0.303
ENSMUSG00000040856	Dlk1	chr12	+	109459606	109463336	109459606	109459892	109460045	109463336	0,0,0	1,3,3	7,4,9	9,10,10	278	125	0.000191747380363	0.0,0.0,0.0	0.259,0.152,0.288	-0.233
ENSMUSG00000006289	Osgep	chr14	-	50916799	50917503	50916799	50916865	50917382	50917503	14,12,19	1,0,0	25,6,8	5,3,1	642	125	0.00023159066115	0.732,1.0,1.0	0.493,0.28,0.609	0.45
ENSMUSG00000015093	Clic3	chr2	+	25457660	25457974	25457660	25457770	25457848	25457974	0,7,4	45,50,58	14,3,18	46,17,26	203	125	0.000274702739193	0.0,0.079,0.041	0.158,0.098,0.299	-0.145
ENSMUSG00000001034	Mapk7	chr11	-	61489848	61490504	61489848	61489928	61490345	61490504	58,57,57	0,0,0	153,45,64	4,1,7	542	125	0.000371097059808	1.0,1.0,1.0	0.898,0.912,0.678	0.171
ENSMUSG00000028845	Tekt2	chr4	-	126324229	126324719	126324229	126324435	126324593	126324719	6,5,11	20,4,15	5,4,6	93,31,53	283	125	0.000526816444396	0.117,0.356,0.245	0.023,0.054,0.048	0.198
ENSMUSG00000014856	Tmem208	chr8	+	105328321	105328692	105328321	105328484	105328607	105328692	9,19,10	32,26,41	10,2,7	136,38,33	248	125	0.000740944477567	0.124,0.269,0.109	0.036,0.026,0.097	0.114
ENSMUSG00000041774	Ydjc	chr16	+	17146966	17147392	17146966	17147146	17147232	17147392	11,18,11	41,48,27	11,4,5	138,41,26	211	125	0.00122843801948	0.137,0.182,0.194	0.045,0.055,0.102	0.104
ENSMUSG00000040111	Gramd1b	chr9	-	40293232	40298079	40293232	40294427	40297985	40298079	4,4,6	0,2,1	14,12,11	1,0,0	3683	125	0.00132006997836	1.0,0.064,0.169	0.322,1.0,1.0	-0.363
ENSMUSG00000050357	Rltpr	chr8	+	105695651	105696897	105695651	105695774	105696860	105696897	10,8,12	4,10,11	17,8,7	69,23,35	1211	125	0.00165387970243	0.205,0.076,0.101	0.025,0.035,0.02	0.101
ENSMUSG00000073434	Wdr90	chr17	-	25860371	25860817	25860371	25860542	25860654	25860817	0,0,0	6,11,3	1,3,7	14,9,6	237	125	0.00168477791985	0.0,0.0,0.0	0.036,0.15,0.381	-0.189
ENSMUSG00000018387	Shroom1	chr11	+	53465495	53466256	53465495	53466044	53466123	53466256	5,2,2	0,0,5	0,4,0	23,8,8	204	125	0.00178285473155	1.0,1.0,0.197	0.0,0.235,0.0	0.654
ENSMUSG00000042289	Hsd3b7	chr7	+	127801833	127802113	127801833	127801942	127802013	127802113	0,4,6	26,37,26	8,25,14	41,29,21	196	125	0.00197893482523	0.0,0.064,0.128	0.111,0.355,0.298	-0.191
ENSMUSG00000030815	Phkg2	chr7	+	127577534	127578029	127577534	127577646	127577974	127578029	0,0,0	5,13,7	2,6,6	23,11,5	453	125	0.00256370144405	0.0,0.0,0.0	0.023,0.131,0.249	-0.134
ENSMUSG00000022617	Chkb	chr15	-	89428133	89428827	89428133	89428229	89428713	89428827	5,2,3	2,4,1	15,4,6	1,1,0	609	125	0.00287371461335	0.339,0.093,0.381	0.755,0.451,1.0	-0.464
ENSMUSG00000028959	Fastk	chr5	-	24443894	24444395	24443894	24444126	24444374	24444395	15,22,15	3,2,2	35,11,17	0,0,1	373	125	0.00418066929824	0.626,0.787,0.715	1.0,1.0,0.851	-0.241
ENSMUSG00000003271	Sult2b1	chr7	-	45742053	45742483	45742053	45742196	45742310	45742483	11,8,7	0,0,1	19,11,9	3,7,0	239	125	0.0054618545259	1.0,1.0,0.785	0.768,0.451,1.0	0.189
ENSMUSG00000004933	Matk	chr10	+	81259586	81260973	81259586	81259806	81260907	81260973	6,8,2	3,0,1	12,4,3	0,0,0	1226	125	0.0071188771323	0.169,1.0,0.169	1.0,1.0,1.0	-0.554
ENSMUSG00000034059	Ypel4	chr2	+	84737063	84737528	84737063	84737107	84737419	84737528	41,30,34	5,5,1	74,48,47	36,17,14	437	125	0.0107488822941	0.701,0.632,0.907	0.37,0.447,0.49	0.311
ENSMUSG00000028034	Fubp1	chr3	+	152232394	152236826	152232394	152234570	152236606	152236826	3,5,2	0,2,2	2,5,8	0,0,1	2161	125	0.0130029755007	1.0,0.126,0.055	1.0,1.0,0.316	-0.378
ENSMUSG00000035228	Ccdc106	chr7	+	5059495	5060785	5059495	5059705	5060206	5060785	138,167,159	53,72,81	389,258,248	137,39,39	626	125	0.015514653617	0.342,0.317,0.282	0.362,0.569,0.559	-0.183
ENSMUSG00000002769	Gnmt	chr17	-	46726060	46726411	46726060	46726182	46726268	46726411	0,0,2	8,6,9	6,2,4	16,11,4	211	125	0.015514653617	0.0,0.0,0.116	0.182,0.097,0.372	-0.178
ENSMUSG00000040859	Bsdc1	chr4	+	129465229	129466990	129465229	129465346	129466913	129466990	36,42,36	9,11,14	118,49,37	11,6,5	1692	125	0.0203800941253	0.228,0.22,0.16	0.442,0.376,0.353	-0.188
ENSMUSG00000026107	Nabp1	chr1	-	51477477	51478399	51477477	51477616	51478371	51478399	6,3,8	4,1,2	1,0,2	2,2,3	880	125	0.0206553741841	0.176,0.299,0.362	0.066,0.0,0.087	0.228
ENSMUSG00000027610	Gss	chr2	-	155566802	155567887	155566802	155566884	155567782	155567887	38,46,52	5,0,1	116,50,54	0,0,0	1023	125	0.0257640005495	0.482,1.0,0.864	1.0,1.0,1.0	-0.218
ENSMUSG00000001082	Mfsd10	chr5	-	34634590	34634962	34634590	34634644	34634850	34634962	38,66,79	1,1,1	135,41,59	7,6,2	331	125	0.0258228173073	0.935,0.961,0.968	0.879,0.721,0.918	0.115
ENSMUSG00000001248	Gramd1a	chr7	-	31134413	31135739	31134413	31134517	31135707	31135739	21,27,11	1,0,1	41,16,17	4,3,2	1315	125	0.0258228173073	0.666,1.0,0.511	0.494,0.336,0.447	0.3
ENSMUSG00000022550	Adck5	chr15	+	76593937	76594447	76593937	76594051	76594363	76594447	8,13,16	4,6,5	33,18,21	2,4,0	437	125	0.0460377121621	0.364,0.383,0.478	0.825,0.563,1.0	-0.388
