# Supplementary material for: An Alternative Splicing Program for Mouse Craniofacial Development
Source: Front Physiol. 2020 Sep 4;11:1099. doi: 10.3389/fphys.2020.01099 (PMC7498679; doi:10.3389/fphys.2020.01099)
Supplement: Supplementary file 12 [file Data_Sheet_1.zip › Filtered rMATS results/A5SS/E11.5_Mes_FNP_vs_MNP_A5SS_filtered_output.txt]

GeneID	geneSymbol	chr	strand	longExonStart_0base	longExonEnd	shortES	shortEE	flankingES	flankingEE	IC_SAMPLE_1	SC_SAMPLE_1	IC_SAMPLE_2	SC_SAMPLE_2	IncFormLen	SkipFormLen	FDR	IncLevel1	IncLevel2	DeltaPSI
ENSMUSG00000028076	Cd1d1	chr3	-	86998632	86998905	86998746	86998905	86997337	86997616	3,8,4	1,1,1	2,1,2	7,4,6	239	125	0.00108781114418	0.611,0.807,0.677	0.13,0.116,0.148	0.567
ENSMUSG00000060147	Serpinb6a	chr13	-	33935568	33935794	33935626	33935794	33931471	33931646	23,25,10	5,8,8	13,9,4	0,1,0	183	125	0.00114829781986	0.759,0.681,0.461	1.0,0.86,1.0	-0.32
ENSMUSG00000060147	Serpinb6a	chr13	-	33935618	33935794	33935626	33935794	33931471	33931646	5,7,2	5,8,8	6,1,2	0,1,0	133	125	0.00114829781986	0.484,0.451,0.19	1.0,0.484,1.0	-0.453
ENSMUSG00000030409	Dmpk	chr7	+	19091938	19092254	19091938	19092036	19092417	19092632	20,20,14	6,2,3	16,13,28	0,1,0	343	125	0.00114829781986	0.548,0.785,0.63	1.0,0.826,1.0	-0.288
ENSMUSG00000060147	Serpinb6a	chr13	-	33935572	33935794	33935626	33935794	33931471	33931646	18,27,13	5,8,8	11,5,2	0,1,0	179	125	0.0024860713206	0.715,0.702,0.532	1.0,0.777,1.0	-0.276
ENSMUSG00000038777	Sema6c	chr3	+	95167623	95167726	95167623	95167680	95168586	95168706	23,15,15	3,4,5	26,26,21	0,1,1	171	125	0.00299182527478	0.849,0.733,0.687	1.0,0.95,0.939	-0.207
ENSMUSG00000004896	Rrnad1	chr3	-	87927562	87928048	87927923	87928048	87927054	87927117	101,88,57	4,0,7	72,86,68	0,0,0	486	125	0.00299182527478	0.867,1.0,0.677	1.0,1.0,1.0	-0.152
ENSMUSG00000030890	Ilk	chr7	+	105741373	105741539	105741373	105741483	105741786	105741908	35,45,33	16,3,13	38,29,42	3,0,2	181	125	0.00783233864982	0.602,0.912,0.637	0.897,1.0,0.935	-0.227
ENSMUSG00000028439	Fam219a	chr4	-	41569176	41569537	41569209	41569537	41524365	41524414	65,71,51	6,1,9	24,14,20	0,0,0	158	125	0.00856581096179	0.896,0.983,0.818	1.0,1.0,1.0	-0.101
ENSMUSG00000031285	Dcx	chrX	-	143875754	143875892	143875769	143875892	143870609	143870704	3,5,1	0,1,0	6,6,6	6,1,1	140	125	0.0168137002149	1.0,0.817,1.0	0.472,0.843,0.843	0.22
ENSMUSG00000042042	Csgalnact2	chr6	-	118124311	118126338	118126121	118126338	118120944	118121123	48,69,63	4,3,3	56,67,59	2,0,0	1935	125	0.0200786498444	0.437,0.598,0.576	0.644,1.0,1.0	-0.344
ENSMUSG00000055692	Tmem191c	chr16	+	17276633	17277039	17276633	17276887	17277193	17277250	6,6,12	0,0,0	9,7,7	4,2,0	277	125	0.0239172769661	1.0,1.0,1.0	0.504,0.612,1.0	0.295
ENSMUSG00000035310	Lin54	chr5	-	100485139	100485855	100485802	100485855	100480197	100480321	130,112,72	0,4,0	110,102,97	7,4,7	788	125	0.0296991844363	1.0,0.816,1.0	0.714,0.802,0.687	0.204
ENSMUSG00000021139	Gm20498	chr12	-	81532364	81532877	81532715	81532877	81480930	81481002	3,4,7	9,8,5	0,3,0	15,5,8	476	125	0.0419558013375	0.08,0.116,0.269	0.0,0.136,0.0	0.11
ENSMUSG00000105383	Gm42641	chr9	-	109065127	109065799	109065212	109065799	109061531	109061668	76,100,83	16,23,22	95,96,100	13,8,9	210	125	0.0443212573581	0.739,0.721,0.692	0.813,0.877,0.869	-0.136
ENSMUSG00000054702	Ap1s3	chr1	-	79625104	79625285	79625106	79625285	79614202	79614340	0,3,0	10,6,3	2,4,3	2,2,4	127	125	0.0443212573581	0.0,0.33,0.0	0.496,0.663,0.425	-0.418
