# Supplementary material for: An Alternative Splicing Program for Mouse Craniofacial Development
Source: Front Physiol. 2020 Sep 4;11:1099. doi: 10.3389/fphys.2020.01099 (PMC7498679; doi:10.3389/fphys.2020.01099)
Supplement: Supplementary file 12 [file Data_Sheet_1.zip › Filtered rMATS results/A5SS/E10.5_Ect_MXP_vs_FNP_A5SS_filtered_output.txt]

GeneID	geneSymbol	chr	strand	longExonStart_0base	longExonEnd	shortES	shortEE	flankingES	flankingEE	IC_SAMPLE_1	SC_SAMPLE_1	IC_SAMPLE_2	SC_SAMPLE_2	IncFormLen	SkipFormLen	FDR	IncLevel1	IncLevel2	DeltaPSI
ENSMUSG00000057541	Pus7	chr5	-	23748682	23748843	23748755	23748843	23747793	23747920	144,148,125	16,6,18	176,199,202	3,4,5	198	125	0.000249413122989	0.85,0.94,0.814	0.974,0.969,0.962	-0.1
ENSMUSG00000036923	Stox1	chr10	-	62663954	62666325	62666125	62666325	62659042	62659667	23,17,26	4,3,4	43,65,42	24,61,52	2296	125	0.000249413122989	0.238,0.236,0.261	0.089,0.055,0.042	0.183
ENSMUSG00000045672	Col27a1	chr4	+	63273066	63273111	63273066	63273103	63275927	63275981	12,7,4	3,6,4	5,12,7	1,0,0	133	125	0.000614831530119	0.79,0.523,0.484	0.825,1.0,1.0	-0.343
ENSMUSG00000035172	Plekhh3	chr11	-	101164012	101164471	101164037	101164471	101163505	101163697	25,14,5	12,4,6	21,9,6	1,0,1	150	125	0.000694177289747	0.635,0.745,0.41	0.946,1.0,0.833	-0.33
ENSMUSG00000034157	Cipc	chr12	+	86952743	86953004	86952743	86952931	86959727	86959828	0,0,1	35,12,35	6,7,3	25,26,29	198	125	0.000832433919354	0.0,0.0,0.018	0.132,0.145,0.061	-0.107
ENSMUSG00000041609	Ccdc64	chr5	-	115652626	115652986	115652924	115652986	115651818	115651939	2,11,17	0,1,0	8,5,3	4,1,1	423	125	0.00150758853441	1.0,0.765,1.0	0.371,0.596,0.47	0.443
ENSMUSG00000042042	Csgalnact2	chr6	-	118124311	118126338	118126121	118126338	118120944	118121123	31,34,39	0,0,0	15,31,38	2,4,0	1935	125	0.00184306296247	1.0,1.0,1.0	0.326,0.334,1.0	0.447
ENSMUSG00000046111	Cep295	chr9	-	15331935	15335305	15335049	15335305	15330753	15330910	167,177,203	0,0,0	108,187,226	3,2,2	3239	125	0.00306325825056	1.0,1.0,1.0	0.581,0.783,0.813	0.274
ENSMUSG00000085385	Snhg17	chr2	-	158360458	158360599	158360526	158360599	158359181	158359432	127,83,81	16,13,6	42,77,74	15,21,26	193	125	0.00363693012766	0.837,0.805,0.897	0.645,0.704,0.648	0.181
ENSMUSG00000021288	Klc1	chr12	+	111789324	111789486	111789324	111789459	111806007	111806074	103,87,80	26,18,13	67,81,119	38,35,50	152	125	0.00363693012766	0.765,0.799,0.835	0.592,0.656,0.662	0.163
ENSMUSG00000026791	Slc2a8	chr2	-	32981360	32981883	32981720	32981883	32976860	32977060	18,7,18	0,0,0	8,8,22	0,1,6	485	125	0.00411722416634	1.0,1.0,1.0	1.0,0.673,0.486	0.28
ENSMUSG00000022214	Dcaf11	chr14	+	55561074	55561442	55561074	55561419	55562891	55563019	181,208,241	32,46,38	187,214,239	67,61,87	148	125	0.00414155934925	0.827,0.792,0.843	0.702,0.748,0.699	0.104
ENSMUSG00000031398	Plxna3	chrX	+	74335769	74336191	74335769	74335866	74336276	74336422	75,107,103	0,1,0	64,102,109	4,6,1	450	125	0.00414155934925	1.0,0.967,1.0	0.816,0.825,0.968	0.119
ENSMUSG00000027284	Cdan1	chr2	-	120722609	120722758	120722656	120722758	120720881	120720989	39,31,36	3,9,5	14,29,15	12,12,13	172	125	0.00840091898668	0.904,0.715,0.84	0.459,0.637,0.456	0.302
ENSMUSG00000025812	Pard3	chr8	+	127409555	127409707	127409555	127409704	127415569	127415797	8,5,17	0,1,0	7,14,16	0,5,4	128	125	0.00841190162628	1.0,0.83,1.0	1.0,0.732,0.796	0.101
ENSMUSG00000004815	Dgkq	chr5	-	108650489	108650968	108650816	108650968	108649824	108650379	33,24,38	0,0,0	22,18,36	6,1,0	452	125	0.0144223515085	1.0,1.0,1.0	0.503,0.833,1.0	0.221
ENSMUSG00000053399	Adamts18	chr8	-	113777675	113777962	113777679	113777962	113775255	113775449	13,22,27	116,124,104	15,23,14	41,42,39	129	125	0.0188456350555	0.098,0.147,0.201	0.262,0.347,0.258	-0.14
ENSMUSG00000041147	Brca2	chr5	+	150522631	150523090	150522631	150522896	150523174	150523279	31,33,17	21,36,24	8,14,12	28,25,35	319	125	0.0192423087475	0.366,0.264,0.217	0.101,0.18,0.118	0.149
ENSMUSG00000035845	Alg12	chr15	-	88814428	88814648	88814453	88814648	88806557	88806721	0,0,1	5,6,8	0,3,10	8,9,1	150	125	0.0192423087475	0.0,0.0,0.094	0.0,0.217,0.893	-0.339
ENSMUSG00000022760	Thap7	chr16	-	17530677	17530857	17530777	17530857	17528934	17529075	2,2,3	4,4,2	0,0,2	8,13,7	225	125	0.0253419026849	0.217,0.217,0.455	0.0,0.0,0.137	0.251
ENSMUSG00000044768	D1Ertd622e	chr1	-	97660730	97661676	97661554	97661676	97654599	97654689	7,2,12	0,1,0	8,13,8	2,3,0	949	125	0.0265834191381	1.0,0.209,1.0	0.345,0.363,1.0	0.167
ENSMUSG00000025962	Fastkd2	chr1	+	63735462	63735968	63735462	63735571	63737778	63737918	186,152,181	10,7,16	155,249,179	2,6,5	522	125	0.0276277287316	0.817,0.839,0.73	0.949,0.909,0.896	-0.123
ENSMUSG00000035455	Fignl1	chr11	-	11808884	11808962	11808894	11808962	11800287	11803063	0,0,0	8,6,4	2,0,5	5,16,11	135	125	0.029162504325	0.0,0.0,0.0	0.27,0.0,0.296	-0.189
ENSMUSG00000026848	Tor1b	chr2	+	30953751	30954017	30953751	30954008	30955767	30955953	5,16,7	1,0,6	16,20,14	0,0,0	134	125	0.0305040126767	0.823,1.0,0.521	1.0,1.0,1.0	-0.219
ENSMUSG00000023259	Slc26a6	chr9	+	108856940	108857105	108856940	108857050	108857191	108857344	18,11,4	4,4,1	13,6,8	0,0,2	180	125	0.0326957993029	0.758,0.656,0.735	1.0,1.0,0.735	-0.195
ENSMUSG00000037563	Rps16	chr7	+	28352176	28352410	28352176	28352273	28352493	28352696	22,30,49	0,0,2	32,41,36	1,5,3	262	125	0.0340553598489	1.0,1.0,0.921	0.939,0.796,0.851	0.112
ENSMUSG00000054662	Ano9	chr7	-	141103061	141103234	141103086	141103234	141102424	141102526	9,7,12	25,31,16	6,1,8	37,41,50	150	125	0.0356634970824	0.231,0.158,0.385	0.119,0.02,0.118	0.172
ENSMUSG00000022974	Paxbp1	chr16	-	91030415	91030556	91030432	91030556	91027229	91027329	164,149,136	156,146,200	88,139,104	159,214,205	142	125	0.0359898023289	0.481,0.473,0.374	0.328,0.364,0.309	0.109
ENSMUSG00000037965	Zc3h7a	chr16	-	11145179	11145285	11145241	11145285	11141662	11141771	66,84,104	38,26,47	104,162,96	20,36,27	187	125	0.0458777184741	0.537,0.684,0.597	0.777,0.751,0.704	-0.138
