# Supplementary material for: An Alternative Splicing Program for Mouse Craniofacial Development
Source: Front Physiol. 2020 Sep 4;11:1099. doi: 10.3389/fphys.2020.01099 (PMC7498679; doi:10.3389/fphys.2020.01099)
Supplement: Supplementary file 12 [file Data_Sheet_1.zip › Filtered rMATS results/A5SS/E11.5_Ect_MXP_vs_FNP_A5SS_filtered_output.txt]

GeneID	geneSymbol	chr	strand	longExonStart_0base	longExonEnd	shortES	shortEE	flankingES	flankingEE	IC_SAMPLE_1	SC_SAMPLE_1	IC_SAMPLE_2	SC_SAMPLE_2	IncFormLen	SkipFormLen	FDR	IncLevel1	IncLevel2	DeltaPSI
ENSMUSG00000052395	Rft1	chr14	+	30676849	30676907	30676849	30676900	30677686	30677817	16,8,27	86,76,83	4,3,5	90,74,79	132	125	0.00372237092411	0.15,0.091,0.236	0.04,0.037,0.057	0.114
ENSMUSG00000024136	Dnase1l2	chr17	-	24442404	24442493	24442457	24442493	24442232	24442316	8,3,2	4,3,6	11,5,2	0,1,1	178	125	0.0116564491506	0.584,0.413,0.19	1.0,0.778,0.584	-0.392
ENSMUSG00000073795	6430531B16Rik	chr7	-	139978033	139978723	139978546	139978723	139977071	139977222	19,15,22	0,1,0	9,5,20	0,4,4	638	125	0.0116564491506	1.0,0.746,1.0	1.0,0.197,0.495	0.351
ENSMUSG00000028294	Cfap206	chr4	-	34730059	34730195	34730066	34730195	34728795	34728908	3,1,1	1,0,0	7,8,3	5,4,2	132	125	0.0256833533628	0.74,1.0,1.0	0.57,0.654,0.587	0.31
ENSMUSG00000044702	Palb2	chr7	-	122127048	122128443	122128137	122128443	122124256	122124927	53,24,38	5,2,3	42,37,34	1,0,1	1214	125	0.0256833533628	0.522,0.553,0.566	0.812,1.0,0.778	-0.316
ENSMUSG00000000276	Dgke	chr11	-	89048848	89049002	89048888	89049002	89044239	89044311	6,6,4	36,18,17	1,1,1	28,22,23	165	125	0.0318573469395	0.112,0.202,0.151	0.026,0.033,0.032	0.125
ENSMUSG00000037563	Rps16	chr7	+	28352176	28352410	28352176	28352273	28352493	28352696	62,72,42	0,2,2	54,39,39	1,9,7	262	125	0.0391298462764	1.0,0.945,0.909	0.963,0.674,0.727	0.163
ENSMUSG00000030871	Ears2	chr7	-	122046623	122048574	122048101	122048574	122044512	122044666	193,139,198	1,0,7	149,106,149	0,0,0	1603	125	0.0391298462764	0.938,1.0,0.688	1.0,1.0,1.0	-0.125
