# Supplementary material for: An Alternative Splicing Program for Mouse Craniofacial Development
Source: Front Physiol. 2020 Sep 4;11:1099. doi: 10.3389/fphys.2020.01099 (PMC7498679; doi:10.3389/fphys.2020.01099)
Supplement: Supplementary file 12 [file Data_Sheet_1.zip › Filtered rMATS results/A5SS/E10.5_Mes_FNP_vs_MNP_A5SS_filtered_output.txt]

GeneID	geneSymbol	chr	strand	longExonStart_0base	longExonEnd	shortES	shortEE	flankingES	flankingEE	IC_SAMPLE_1	SC_SAMPLE_1	IC_SAMPLE_2	SC_SAMPLE_2	IncFormLen	SkipFormLen	FDR	IncLevel1	IncLevel2	DeltaPSI
ENSMUSG00000060147	Serpinb6a	chr13	-	33935568	33935794	33935572	33935794	33931471	33931646	10,14,16	0,0,4	0,0,1	10,1,7	129	125	2.06390460278e-13	1.0,1.0,0.795	0.0,0.0,0.122	0.891
ENSMUSG00000015880	Ncapg	chr5	+	45691601	45693338	45691601	45691826	45693751	45693926	438,427,455	0,0,0	425,448,505	16,5,12	1637	125	1.9552193864e-09	1.0,1.0,1.0	0.67,0.872,0.763	0.232
ENSMUSG00000033016	Nfatc1	chr18	-	80635401	80636076	80635690	80636076	80606204	80608025	7,0,2	26,19,27	21,19,20	17,15,22	414	125	1.9026546846e-08	0.075,0.0,0.022	0.272,0.277,0.215	-0.222
ENSMUSG00000031012	Cask	chrX	-	13785918	13786049	13785936	13786049	13714665	13714771	11,14,9	82,43,177	2,2,3	105,144,151	143	125	1.75089175749e-05	0.105,0.222,0.043	0.016,0.012,0.017	0.108
ENSMUSG00000028295	Smim8	chr4	-	34771873	34772053	34771877	34772053	34771257	34771414	9,0,4	7,5,1	6,10,3	0,0,0	129	125	2.21085094879e-05	0.555,0.0,0.795	1.0,1.0,1.0	-0.55
ENSMUSG00000028797	Tmem234	chr4	+	129600982	129601243	129600982	129601134	129607086	129607179	17,0,9	71,94,90	49,25,16	59,68,74	234	125	4.93720789847e-05	0.113,0.0,0.051	0.307,0.164,0.104	-0.137
ENSMUSG00000046111	Cep295	chr9	-	15331935	15335305	15335049	15335305	15330753	15330910	188,223,117	0,0,0	186,194,217	4,0,6	3239	125	0.000159425997522	1.0,1.0,1.0	0.642,1.0,0.583	0.258
ENSMUSG00000023072	Cep89	chr7	+	35420874	35421029	35420874	35420958	35424656	35424772	7,11,0	6,0,9	2,2,1	0,0,0	196	125	0.000188971009539	0.427,1.0,0.0	1.0,1.0,1.0	-0.524
ENSMUSG00000067916	Zfp991	chr4	+	147165340	147165409	147165340	147165386	147175846	147175904	2,0,7	45,47,58	13,13,13	45,34,55	148	125	0.000188971009539	0.036,0.0,0.093	0.196,0.244,0.166	-0.159
ENSMUSG00000020818	Mfsd11	chr11	+	116861522	116861695	116861522	116861667	116863905	116863946	0,13,26	112,32,96	2,0,6	84,103,123	153	125	0.000190356692371	0.0,0.249,0.181	0.019,0.0,0.038	0.124
ENSMUSG00000039205	Ciz1	chr2	+	32363197	32363656	32363197	32363298	32363804	32363979	95,12,64	0,0,0	101,81,74	8,0,6	483	125	0.000288933044073	1.0,1.0,1.0	0.766,1.0,0.761	0.158
ENSMUSG00000004896	Rrnad1	chr3	-	87927562	87928048	87927923	87928048	87927054	87927117	43,42,25	0,0,0	55,55,26	1,7,2	486	125	0.000319853387839	1.0,1.0,1.0	0.934,0.669,0.77	0.209
ENSMUSG00000040434	Gyltl1b	chr2	-	92370345	92370663	92370565	92370663	92370176	92370259	0,0,0	6,18,20	2,3,8	14,7,14	345	125	0.000542798454904	0.0,0.0,0.0	0.049,0.134,0.172	-0.118
ENSMUSG00000040687	Madd	chr2	-	91158404	91158488	91158416	91158488	91157984	91158143	19,6,7	0,0,0	30,27,24	7,1,6	137	125	0.000740173771922	1.0,1.0,1.0	0.796,0.961,0.785	0.153
ENSMUSG00000025812	Pard3	chr8	+	127409555	127409704	127409555	127409617	127415569	127415797	7,14,14	0,0,2	2,5,2	3,1,2	212	125	0.000845226428526	1.0,1.0,0.805	0.282,0.747,0.371	0.468
ENSMUSG00000024118	1600002H07Rik	chr17	-	24220516	24220615	24220521	24220615	24220251	24220310	123,68,123	25,29,20	120,93,119	15,2,9	130	125	0.00093661032748	0.826,0.693,0.855	0.885,0.978,0.927	-0.139
ENSMUSG00000039069	Mtg2	chr2	+	180084063	180084312	180084063	180084282	180084450	180084589	37,34,34	80,56,88	29,25,21	112,122,128	155	125	0.00103573953412	0.272,0.329,0.238	0.173,0.142,0.117	0.136
ENSMUSG00000022948	Setd4	chr16	-	93590255	93591303	93590873	93591303	93589910	93590085	14,0,4	33,11,50	18,16,27	26,47,16	743	125	0.00103573953412	0.067,0.0,0.013	0.104,0.054,0.221	-0.1
ENSMUSG00000029001	Fbxo44	chr4	-	148156579	148156706	148156608	148156706	148156394	148156490	48,42,42	0,0,0	43,35,25	5,4,2	154	125	0.00104526615933	1.0,1.0,1.0	0.875,0.877,0.91	0.113
ENSMUSG00000025812	Pard3	chr8	+	127409555	127409707	127409555	127409704	127415569	127415797	69,25,77	7,14,14	73,71,66	2,5,2	128	125	0.00106605876466	0.906,0.636,0.843	0.973,0.933,0.97	-0.164
ENSMUSG00000028391	Wdr31	chr4	-	62470711	62470887	62470818	62470887	62468836	62468933	0,0,6	14,44,30	8,6,11	18,18,32	232	125	0.00106605876466	0.0,0.0,0.097	0.193,0.152,0.156	-0.135
ENSMUSG00000041890	Git2	chr5	-	114743730	114743880	114743775	114743880	114739032	114739281	45,35,47	0,0,1	49,55,44	13,2,1	170	125	0.00107909809043	1.0,1.0,0.972	0.735,0.953,0.97	0.105
ENSMUSG00000026939	Tmem141	chr2	-	25621360	25621458	25621374	25621458	25621065	25621173	21,8,19	35,27,50	7,17,0	68,72,52	139	125	0.00167418331963	0.35,0.21,0.255	0.085,0.175,0.0	0.185
ENSMUSG00000045795	Whamm	chr7	+	81574545	81574719	81574545	81574702	81578150	81578301	29,31,14	2,0,0	13,14,23	0,7,6	142	125	0.00175233561667	0.927,1.0,1.0	1.0,0.638,0.771	0.173
ENSMUSG00000020866	Cacna1g	chr11	-	94425763	94425977	94425784	94425977	94423670	94423724	14,20,29	84,49,60	6,9,9	61,82,80	146	125	0.0022211145137	0.125,0.259,0.293	0.078,0.086,0.088	0.142
ENSMUSG00000024430	Cabyr	chr18	+	12750659	12751828	12750659	12751004	12753860	12754463	14,20,8	0,0,1	28,23,13	0,4,11	949	125	0.00316979556381	1.0,1.0,0.513	1.0,0.431,0.135	0.316
ENSMUSG00000072964	Bhlhb9	chrX	+	135885852	135886097	135885852	135886087	135886844	135886926	32,28,38	203,70,180	18,28,13	147,227,218	135	125	0.00355574749342	0.127,0.27,0.164	0.102,0.103,0.052	0.101
ENSMUSG00000004815	Dgkq	chr5	-	108650489	108650968	108650816	108650968	108649824	108650379	42,8,38	0,0,0	25,32,29	4,0,3	452	125	0.00381290182825	1.0,1.0,1.0	0.633,1.0,0.728	0.213
ENSMUSG00000029014	Dnajc2	chr5	-	21761540	21763515	21763445	21763515	21760365	21760473	4,0,16	0,8,0	4,3,2	0,0,0	2030	125	0.00381290182825	1.0,0.0,1.0	1.0,1.0,1.0	-0.333
ENSMUSG00000032712	2810474O19Rik	chr6	+	149310321	149310377	149310321	149310359	149325404	149329784	60,2,37	18,0,21	64,37,44	1,7,0	143	125	0.00397811026619	0.744,1.0,0.606	0.982,0.822,1.0	-0.151
ENSMUSG00000002320	Tm9sf1	chr14	-	55640966	55641588	55641269	55641588	55640384	55640570	181,143,131	15,13,6	195,125,191	3,6,2	428	125	0.00413493034341	0.779,0.763,0.864	0.95,0.859,0.965	-0.123
ENSMUSG00000038013	Wipf2	chr11	+	98863637	98863902	98863637	98863679	98884973	98885104	55,6,65	17,0,3	69,72,66	1,2,0	348	125	0.00570114415862	0.537,1.0,0.886	0.961,0.928,1.0	-0.155
ENSMUSG00000060147	Serpinb6a	chr13	-	33935568	33935794	33935618	33935794	33931471	33931646	10,14,17	1,0,0	6,0,6	0,4,3	175	125	0.00612499722677	0.877,1.0,1.0	1.0,0.0,0.588	0.43
ENSMUSG00000030980	Knop1	chr7	-	118852402	118853340	118852888	118853340	118850620	118850689	863,648,966	183,96,188	775,802,916	228,252,217	611	125	0.00651107355031	0.491,0.58,0.512	0.41,0.394,0.463	0.105
ENSMUSG00000029071	Dvl1	chr4	+	155854730	155855025	155854730	155854800	155855103	155855180	103,55,116	0,22,1	137,127,158	1,0,0	350	125	0.00824926221486	1.0,0.472,0.976	0.98,1.0,1.0	-0.177
ENSMUSG00000022760	Thap7	chr16	-	17530677	17530857	17530777	17530857	17528934	17529075	0,0,0	5,16,2	0,5,4	13,5,16	225	125	0.00838414745617	0.0,0.0,0.0	0.0,0.357,0.122	-0.16
ENSMUSG00000001909	Trmt1	chr8	+	84689256	84689376	84689256	84689349	84689707	84689908	19,18,32	87,30,48	6,6,14	50,55,63	152	125	0.00843581765707	0.152,0.33,0.354	0.09,0.082,0.155	0.17
ENSMUSG00000032336	Nptn	chr9	+	58643528	58643802	58643528	58643684	58650496	58650518	206,121,268	23,8,24	242,253,284	41,53,40	243	125	0.0111113525613	0.822,0.886,0.852	0.752,0.711,0.785	0.104
ENSMUSG00000030815	Phkg2	chr7	+	127577534	127578029	127577534	127577688	127579666	127579732	200,173,199	26,20,12	202,194,237	11,8,7	466	125	0.0115768626609	0.674,0.699,0.816	0.831,0.867,0.901	-0.137
ENSMUSG00000022335	Zfat	chr15	-	68212592	68212844	68212613	68212844	68187050	68187236	25,4,21	0,0,2	22,21,30	1,3,8	146	125	0.01359477698	1.0,1.0,0.9	0.95,0.857,0.763	0.11
ENSMUSG00000002342	Tmem161a	chr8	+	70180705	70181049	70180705	70180868	70181148	70181323	147,86,150	15,19,8	95,126,90	3,7,1	306	125	0.01359477698	0.8,0.649,0.885	0.928,0.88,0.974	-0.149
ENSMUSG00000018379	Srsf1	chr11	+	88049042	88049215	88049042	88049092	88049976	88050095	20,12,35	9,9,6	10,16,26	0,3,1	248	125	0.0145589173788	0.528,0.402,0.746	1.0,0.729,0.929	-0.327
ENSMUSG00000024347	Psd2	chr18	+	36005718	36005909	36005718	36005900	36006076	36006147	7,14,19	0,0,0	7,7,16	0,0,8	134	125	0.0145589173788	1.0,1.0,1.0	1.0,1.0,0.651	0.116
ENSMUSG00000018167	Stard3	chr11	+	98375475	98375553	98375475	98375540	98375674	98375728	28,8,37	4,0,1	36,41,28	5,10,12	138	125	0.0145589173788	0.864,1.0,0.971	0.867,0.788,0.679	0.167
ENSMUSG00000030815	Phkg2	chr7	+	127577534	127577710	127577534	127577646	127577974	127578029	108,94,125	7,24,16	125,119,136	7,2,11	189	125	0.0159862346829	0.911,0.721,0.838	0.922,0.975,0.891	-0.106
ENSMUSG00000002342	Tmem161a	chr8	+	70180705	70180868	70180705	70180849	70181148	70181323	15,19,8	2,0,0	3,7,1	0,5,2	144	125	0.0236042496847	0.867,1.0,1.0	1.0,0.549,0.303	0.338
ENSMUSG00000010453	Kansl3	chr1	-	36367749	36368034	36367768	36368034	36365481	36365652	39,6,8	120,54,103	34,33,39	99,95,101	144	125	0.0260354004788	0.22,0.088,0.063	0.23,0.232,0.251	-0.114
ENSMUSG00000071657	Bscl2	chr19	+	8840534	8843090	8840534	8841424	8845170	8845314	105,93,94	0,8,0	73,86,91	0,0,0	1791	125	0.0264329146447	1.0,0.448,1.0	1.0,1.0,1.0	-0.184
ENSMUSG00000030980	Knop1	chr7	-	118852402	118853340	118852888	118853340	118848448	118848574	26,63,40	48,39,26	25,6,19	36,31,29	611	125	0.0280171306477	0.1,0.248,0.239	0.124,0.038,0.118	0.102
ENSMUSG00000033105	Lss	chr10	+	76544464	76545501	76544464	76544536	76546061	76546211	98,47,57	0,0,8	105,151,110	0,0,0	1090	125	0.0282267403941	1.0,1.0,0.45	1.0,1.0,1.0	-0.183
ENSMUSG00000042042	Csgalnact2	chr6	-	118124311	118126338	118126121	118126338	118120944	118121123	28,20,18	0,24,0	13,51,31	0,0,0	1935	125	0.0328144415791	1.0,0.051,1.0	1.0,1.0,1.0	-0.316
ENSMUSG00000039983	Ccdc32	chr2	-	119029307	119029393	119029316	119029393	119027137	119027387	17,21,28	29,3,35	5,12,7	30,30,22	134	125	0.0370057721036	0.354,0.867,0.427	0.135,0.272,0.229	0.337
ENSMUSG00000027953	Slc50a1	chr3	-	89270385	89270570	89270515	89270570	89270061	89270139	108,56,122	0,18,0	134,102,92	0,0,3	255	125	0.0377266788727	1.0,0.604,1.0	1.0,1.0,0.938	-0.111
ENSMUSG00000013155	Enkd1	chr8	-	105704350	105704760	105704634	105704760	105704112	105704249	217,145,158	3,11,16	202,227,197	7,5,1	409	125	0.0391491258455	0.957,0.801,0.751	0.898,0.933,0.984	-0.102
ENSMUSG00000004105	Angptl2	chr2	+	33228174	33229032	33228174	33228357	33242199	33242393	283,159,259	6,18,4	302,313,283	2,4,4	800	125	0.0392108844076	0.881,0.58,0.91	0.959,0.924,0.917	-0.143
ENSMUSG00000059475	Zfp426	chr9	-	20474906	20475033	20474910	20475033	20473027	20473108	50,18,56	1,16,0	76,85,72	1,3,0	129	125	0.0400447332362	0.98,0.522,1.0	0.987,0.965,1.0	-0.15
ENSMUSG00000024299	Adamts10	chr17	+	33538570	33538712	33538570	33538695	33543197	33543305	44,7,20	34,46,81	80,71,44	58,49,50	142	125	0.0409498345258	0.533,0.118,0.179	0.548,0.561,0.437	-0.239
ENSMUSG00000030815	Phkg2	chr7	+	127577534	127577688	127577534	127577646	127579666	127579732	26,20,16	19,34,26	11,8,7	31,20,33	167	125	0.041242272198	0.506,0.306,0.315	0.21,0.23,0.137	0.183
ENSMUSG00000022983	Scaf4	chr16	-	90249626	90249712	90249638	90249712	90248512	90248703	174,99,179	69,15,80	108,188,158	67,111,91	137	125	0.0430016007159	0.697,0.858,0.671	0.595,0.607,0.613	0.137
ENSMUSG00000045031	Cetn4	chr3	-	37310292	37312446	37312356	37312446	37309936	37310065	32,86,65	0,6,0	52,47,44	0,0,0	2189	125	0.043374051379	1.0,0.45,1.0	1.0,1.0,1.0	-0.183
ENSMUSG00000011257	Pabpc4	chr4	+	123288958	123289213	123288958	123289074	123290198	123290338	56,45,61	114,11,68	90,101,83	181,463,186	264	125	0.0440814125979	0.189,0.66,0.298	0.191,0.094,0.174	0.229
ENSMUSG00000000823	Zfp512b	chr2	-	181588624	181588801	181588654	181588801	181588395	181588520	42,15,42	105,17,69	25,39,31	109,129,96	155	125	0.0458113082329	0.244,0.416,0.329	0.156,0.196,0.207	0.143
ENSMUSG00000038930	Rccd1	chr7	-	80320091	80321181	80320861	80321181	80319245	80319341	78,56,71	4,9,11	69,92,86	0,1,7	895	125	0.0458113082329	0.731,0.465,0.474	1.0,0.928,0.632	-0.297
