# Supplementary material for: An Alternative Splicing Program for Mouse Craniofacial Development
Source: Front Physiol. 2020 Sep 4;11:1099. doi: 10.3389/fphys.2020.01099 (PMC7498679; doi:10.3389/fphys.2020.01099)
Supplement: Supplementary file 12 [file Data_Sheet_1.zip › Filtered rMATS results/A5SS/E11.5_Ect_MXP_vs_MNP_A5SS_filtered_output.txt]

GeneID	geneSymbol	chr	strand	longExonStart_0base	longExonEnd	shortES	shortEE	flankingES	flankingEE	IC_SAMPLE_1	SC_SAMPLE_1	IC_SAMPLE_2	SC_SAMPLE_2	IncFormLen	SkipFormLen	FDR	IncLevel1	IncLevel2	DeltaPSI
ENSMUSG00000015957	Wnt11	chr7	+	98847173	98847451	98847173	98847287	98850226	98850519	6,5,3	0,0,0	7,12,3	1,4,5	289	125	3.11476247714e-05	1.0,1.0,1.0	0.752,0.565,0.206	0.492
ENSMUSG00000042042	Csgalnact2	chr6	-	118124311	118126338	118126121	118126338	118120944	118121123	37,41,49	0,0,0	47,46,66	4,1,1	1935	125	0.0110704225429	1.0,1.0,1.0	0.432,0.748,0.81	0.337
ENSMUSG00000020738	Sumo2	chr11	-	115534551	115534683	115534555	115534683	115530345	115530417	32,34,23	4,2,6	22,31,35	0,0,1	129	125	0.0110704225429	0.886,0.943,0.788	1.0,1.0,0.971	-0.118
ENSMUSG00000034175	Rhbdd3	chr11	+	5105180	5105347	5105180	5105313	5105432	5105717	163,137,186	15,6,14	121,110,103	28,16,16	159	125	0.0163272190032	0.895,0.947,0.913	0.773,0.844,0.835	0.101
ENSMUSG00000037017	Zscan21	chr5	+	138116936	138117007	138116936	138116988	138124977	138125690	5,11,3	2,0,1	4,0,0	1,5,1	144	125	0.0196599735228	0.685,1.0,0.723	0.776,0.0,0.0	0.544
ENSMUSG00000023072	Cep89	chr7	+	35420874	35421029	35420874	35420958	35424656	35424772	4,8,9	2,0,0	3,5,6	2,1,9	196	125	0.0251015524159	0.561,1.0,1.0	0.489,0.761,0.298	0.338
