# Supplementary material for: An Alternative Splicing Program for Mouse Craniofacial Development
Source: Front Physiol. 2020 Sep 4;11:1099. doi: 10.3389/fphys.2020.01099 (PMC7498679; doi:10.3389/fphys.2020.01099)
Supplement: Supplementary file 12 [file Data_Sheet_1.zip › Filtered rMATS results/A5SS/E10.5_Ect_MXP_vs_MNP_A5SS_filtered_output.txt]

GeneID	geneSymbol	chr	strand	longExonStart_0base	longExonEnd	shortES	shortEE	flankingES	flankingEE	IC_SAMPLE_1	SC_SAMPLE_1	IC_SAMPLE_2	SC_SAMPLE_2	IncFormLen	SkipFormLen	FDR	IncLevel1	IncLevel2	DeltaPSI
ENSMUSG00000022335	Zfat	chr15	-	68212592	68212844	68212613	68212844	68187050	68187236	16,16,24	4,8,9	28,52,43	1,1,1	146	125	3.34155988924e-06	0.774,0.631,0.695	0.96,0.978,0.974	-0.271
ENSMUSG00000025915	Sgk3	chr1	+	9885666	9886142	9885666	9885753	9891360	9891450	15,7,11	0,0,0	1,11,6	5,1,2	514	125	3.34155988924e-06	1.0,1.0,1.0	0.046,0.728,0.422	0.601
ENSMUSG00000041073	Nacad	chr11	-	6599035	6599235	6599079	6599235	6598880	6598952	6,9,1	5,1,4	3,7,3	0,0,0	169	125	0.000189664403934	0.47,0.869,0.156	1.0,1.0,1.0	-0.502
ENSMUSG00000004815	Dgkq	chr5	-	108650489	108650968	108650816	108650968	108649824	108650379	33,24,38	0,0,0	33,28,22	3,4,2	452	125	0.000435431766917	1.0,1.0,1.0	0.753,0.659,0.753	0.278
ENSMUSG00000006335	Tfpt	chr7	-	3628823	3629086	3628827	3629086	3621062	3621132	0,0,0	5,4,7	2,3,3	5,4,4	129	125	0.000435431766917	0.0,0.0,0.0	0.279,0.421,0.421	-0.374
ENSMUSG00000018379	Srsf1	chr11	+	88049042	88049215	88049042	88049092	88049976	88050095	21,21,8	15,6,1	11,10,25	0,0,2	248	125	0.00150493160021	0.414,0.638,0.801	1.0,1.0,0.863	-0.337
ENSMUSG00000035696	Rnf38	chr4	-	44158902	44159052	44158989	44159052	44152359	44152553	95,113,136	5,11,13	95,118,94	14,33,27	212	125	0.00416515883303	0.918,0.858,0.86	0.8,0.678,0.672	0.162
ENSMUSG00000025969	Nrp2	chr1	+	62786280	62786316	62786280	62786301	62815332	62818695	0,0,1	16,4,16	8,6,2	10,29,24	140	125	0.00416515883303	0.0,0.0,0.053	0.417,0.156,0.069	-0.196
ENSMUSG00000003812	Dnase2a	chr8	+	84908559	84908874	84908559	84908870	84908984	84909162	0,4,9	33,27,35	0,1,0	27,49,22	129	125	0.00621611348002	0.0,0.126,0.199	0.0,0.019,0.0	0.102
ENSMUSG00000022537	Tmem44	chr16	-	30540738	30543488	30543401	30543488	30539388	30539538	203,204,143	1,0,2	122,175,174	4,9,3	2788	125	0.00743700914493	0.901,1.0,0.762	0.578,0.466,0.722	0.299
ENSMUSG00000074165	Zfp788	chr7	+	41634679	41634899	41634679	41634710	41643332	41643432	0,1,0	1,7,8	4,2,5	6,4,8	314	125	0.00803085036143	0.0,0.054,0.0	0.21,0.166,0.199	-0.174
ENSMUSG00000044702	Palb2	chr7	-	122127048	122128443	122128137	122128443	122124256	122124927	37,23,34	2,3,4	39,26,42	1,1,0	1214	125	0.0108777546139	0.656,0.441,0.467	0.801,0.728,1.0	-0.322
ENSMUSG00000024163	Mapk8ip3	chr17	-	24906146	24906228	24906173	24906228	24905167	24905298	82,97,101	16,20,33	56,101,69	5,13,4	152	125	0.0147723070184	0.808,0.8,0.716	0.902,0.865,0.934	-0.126
ENSMUSG00000037563	Rps16	chr7	+	28352176	28352410	28352176	28352273	28352493	28352696	22,30,49	0,0,2	34,38,43	3,4,4	262	125	0.0222411782462	1.0,1.0,0.921	0.844,0.819,0.837	0.14
ENSMUSG00000025962	Fastkd2	chr1	+	63735462	63735968	63735462	63735571	63737778	63737918	186,152,181	10,7,16	131,151,216	3,0,7	522	125	0.0266178068511	0.817,0.839,0.73	0.913,1.0,0.881	-0.136
ENSMUSG00000019817	Plagl1	chr10	+	13090831	13091024	13090831	13091020	13091774	13091812	5,7,10	0,0,0	9,13,3	0,3,4	129	125	0.0278408085983	1.0,1.0,1.0	1.0,0.808,0.421	0.257
ENSMUSG00000042726	Trafd1	chr5	-	121373137	121373474	121373149	121373474	121372602	121372675	67,56,77	58,36,49	68,58,96	26,26,32	137	125	0.0309241606813	0.513,0.587,0.589	0.705,0.671,0.732	-0.14
ENSMUSG00000036402	Gng12	chr6	+	66943824	66943882	66943824	66943877	67015724	67015843	2,4,1	39,40,42	3,9,7	15,47,21	130	125	0.0309241606813	0.047,0.088,0.022	0.161,0.155,0.243	-0.134
ENSMUSG00000044768	D1Ertd622e	chr1	-	97660730	97661676	97661554	97661676	97654599	97654689	7,2,12	0,1,0	2,3,12	2,0,2	949	125	0.0309241606813	1.0,0.209,1.0	0.116,1.0,0.441	0.217
ENSMUSG00000068134	Zfp120	chr2	-	150119480	150119628	150119564	150119628	150114405	150118200	0,4,7	19,19,13	0,0,2	7,6,34	209	125	0.0354006748889	0.0,0.112,0.244	0.0,0.0,0.034	0.107
ENSMUSG00000026848	Tor1b	chr2	+	30953751	30954017	30953751	30954008	30955767	30955953	5,16,7	1,0,6	7,25,9	0,0,0	134	125	0.0363953006664	0.823,1.0,0.521	1.0,1.0,1.0	-0.219
ENSMUSG00000044551	9930012K11Rik	chr14	-	70156160	70156518	70156415	70156518	70155849	70155953	20,20,29	0,1,0	23,11,30	2,2,2	380	125	0.0406303101316	1.0,0.868,1.0	0.791,0.644,0.831	0.201
ENSMUSG00000026648	Dclre1c	chr2	+	3437029	3437090	3437029	3437086	3437675	3437748	51,46,74	1,2,9	36,31,53	8,8,10	129	125	0.0406303101316	0.98,0.957,0.888	0.813,0.79,0.837	0.128
ENSMUSG00000036281	Snapc4	chr2	-	26372730	26372825	26372758	26372825	26370832	26370880	37,51,34	41,23,26	42,68,56	8,18,23	153	125	0.0406303101316	0.424,0.644,0.517	0.811,0.755,0.665	-0.215
ENSMUSG00000001909	Trmt1	chr8	+	84689256	84689376	84689256	84689349	84689707	84689908	8,14,7	101,69,74	12,6,31	37,48,60	152	125	0.0435265185227	0.061,0.143,0.072	0.211,0.093,0.298	-0.109
ENSMUSG00000035845	Alg12	chr15	-	88814428	88814648	88814453	88814648	88806557	88806721	0,0,1	5,6,8	1,2,5	11,14,12	150	125	0.0445549741215	0.0,0.0,0.094	0.07,0.106,0.258	-0.113
ENSMUSG00000030815	Phkg2	chr7	+	127577534	127577710	127577534	127577688	127579666	127579732	9,17,7	42,21,27	12,21,13	10,10,16	147	125	0.0487022169725	0.154,0.408,0.181	0.505,0.641,0.409	-0.271
