# Supplementary material for: An Alternative Splicing Program for Mouse Craniofacial Development
Source: Front Physiol. 2020 Sep 4;11:1099. doi: 10.3389/fphys.2020.01099 (PMC7498679; doi:10.3389/fphys.2020.01099)
Supplement: Supplementary file 12 [file Data_Sheet_1.zip › Filtered rMATS results/A5SS/MXP_Ect_E11.5_vs_E12.5_A5SS_filtered_output.txt]

GeneID	geneSymbol	chr	strand	longExonStart_0base	longExonEnd	shortES	shortEE	flankingES	flankingEE	IC_SAMPLE_1	SC_SAMPLE_1	IC_SAMPLE_2	SC_SAMPLE_2	IncFormLen	SkipFormLen	FDR	IncLevel1	IncLevel2	DeltaPSI
ENSMUSG00000022641	Bbx	chr16	-	50432110	50432389	50432241	50432389	50428909	50428981	23,17,14	33,36,16	2,2,6	25,11,50	256	125	0.000114102666377	0.254,0.187,0.299	0.038,0.082,0.055	0.188
ENSMUSG00000025007	Aldh18a1	chr19	-	40574210	40574369	40574216	40574369	40573770	40573861	191,173,178	45,34,51	237,303,317	28,36,25	131	125	0.000257758700835	0.802,0.829,0.769	0.89,0.889,0.924	-0.101
ENSMUSG00000024268	Celf4	chr18	-	25491080	25491224	25491140	25491224	25486793	25486965	1,1,0	8,7,10	5,4,4	0,5,3	185	125	0.000420840554018	0.078,0.088,0.0	1.0,0.351,0.474	-0.553
ENSMUSG00000029439	Sfswap	chr5	+	129543213	129543379	129543213	129543295	129549453	129549684	300,215,237	73,83,62	294,358,337	39,63,45	209	125	0.00167789577713	0.711,0.608,0.696	0.818,0.773,0.817	-0.131
ENSMUSG00000027829	Ccnl1	chr3	-	65955129	65955276	65955203	65955276	65951433	65951554	138,115,104	149,128,155	111,157,136	83,102,86	199	125	0.00167789577713	0.368,0.361,0.296	0.457,0.492,0.498	-0.141
ENSMUSG00000036792	Mbd5	chr2	+	49272040	49273057	49272040	49272367	49274562	49274774	32,39,40	7,10,15	21,25,18	21,30,13	815	125	0.00167789577713	0.412,0.374,0.29	0.133,0.113,0.175	0.218
ENSMUSG00000024369	Nelfe	chr17	+	34850407	34850674	34850407	34850462	34850910	34850993	119,122,137	42,51,50	67,76,62	45,58,49	337	125	0.00398296633382	0.512,0.47,0.504	0.356,0.327,0.319	0.161
ENSMUSG00000019802	Sec63	chr10	+	42796205	42797733	42796205	42796264	42801632	42801727	4,4,7	0,0,0	1,2,5	2,0,1	1594	125	0.00422970136207	1.0,1.0,1.0	0.038,1.0,0.282	0.56
ENSMUSG00000022537	Tmem44	chr16	-	30540738	30543488	30543401	30543488	30539388	30539538	271,210,237	2,0,0	156,134,141	3,4,1	2788	125	0.00906050892295	0.859,1.0,1.0	0.7,0.6,0.863	0.232
ENSMUSG00000003190	Bcl2l12	chr7	-	44993810	44994271	44994179	44994271	44991221	44991454	28,32,27	0,2,0	9,21,22	2,2,4	494	125	0.0090701242064	1.0,0.802,1.0	0.532,0.727,0.582	0.32
ENSMUSG00000053332	Gas5	chr1	+	161036819	161037164	161036819	161036852	161037287	161037315	259,218,211	125,85,98	262,304,360	87,68,88	437	125	0.0090701242064	0.372,0.423,0.381	0.463,0.561,0.539	-0.129
ENSMUSG00000028797	Tmem234	chr4	+	129600982	129601243	129600982	129601134	129602194	129602261	271,203,266	269,237,221	235,220,175	145,117,131	234	125	0.00909210740147	0.35,0.314,0.391	0.464,0.501,0.416	-0.109
ENSMUSG00000037563	Rps16	chr7	+	28352176	28352410	28352176	28352273	28352493	28352696	62,72,42	0,2,2	38,44,47	2,6,8	262	125	0.0101153925953	1.0,0.945,0.909	0.901,0.778,0.737	0.146
ENSMUSG00000030589	Rasgrp4	chr7	+	29148986	29149146	29148986	29149131	29149798	29149835	1,2,1	10,10,7	1,2,5	2,1,0	140	125	0.0107092339197	0.082,0.152,0.113	0.309,0.641,1.0	-0.534
ENSMUSG00000032182	Yipf2	chr9	-	21592726	21592831	21592736	21592831	21592527	21592588	15,5,7	4,7,7	10,11,4	1,0,2	135	125	0.0234542476326	0.776,0.398,0.481	0.903,1.0,0.649	-0.299
ENSMUSG00000027333	Smox	chr2	+	131520094	131521171	131520094	131520268	131522058	131522219	495,370,466	94,88,83	797,806,787	85,98,124	1028	125	0.027087855689	0.39,0.338,0.406	0.533,0.5,0.436	-0.112
ENSMUSG00000026958	Dpp7	chr2	-	25354892	25355721	25355557	25355721	25354740	25354822	38,58,40	1,2,3	67,65,38	0,0,0	790	125	0.0272300518562	0.857,0.821,0.678	1.0,1.0,1.0	-0.215
ENSMUSG00000041654	Slc39a11	chr11	-	113463950	113464095	113463971	113464095	113369727	113369898	55,38,39	68,49,84	47,39,32	125,117,104	146	125	0.0282308440311	0.409,0.399,0.284	0.244,0.222,0.209	0.139
ENSMUSG00000027829	Ccnl1	chr3	-	65950024	65950226	65950212	65950226	65948690	65948790	5,1,5	35,16,37	7,14,6	24,21,17	313	125	0.0298602224277	0.054,0.024,0.051	0.104,0.21,0.124	-0.103
ENSMUSG00000038013	Wipf2	chr11	+	98863637	98863902	98863637	98863679	98884973	98885104	77,53,41	0,2,3	37,68,34	5,8,4	348	125	0.0315842269398	1.0,0.905,0.831	0.727,0.753,0.753	0.168
ENSMUSG00000046897	Zfp740	chr15	+	102204570	102205086	102204570	102204883	102205228	102205305	251,208,199	58,33,37	173,167,137	20,19,10	328	125	0.0315842269398	0.623,0.706,0.672	0.767,0.77,0.839	-0.125
ENSMUSG00000001305	Rrp15	chr1	-	186737587	186739863	186739603	186739863	186736115	186736314	569,455,415	0,1,0	252,279,248	2,2,3	2141	125	0.0334425380897	1.0,0.964,1.0	0.88,0.891,0.828	0.122
ENSMUSG00000036422	Pcdh8	chr14	-	79768496	79771312	79768787	79771312	79768110	79768321	0,2,0	2,0,1	2,7,10	0,1,3	416	125	0.037780654685	0.0,1.0,0.0	1.0,0.678,0.5	-0.393
ENSMUSG00000054702	Ap1s3	chr1	-	79625104	79625285	79625106	79625285	79614202	79614340	1,1,0	4,5,6	0,4,4	5,3,3	127	125	0.0401724458676	0.197,0.164,0.0	0.0,0.568,0.568	-0.258
ENSMUSG00000006335	Tfpt	chr7	-	3620746	3620983	3620776	3620983	3620323	3620474	80,87,63	69,59,47	58,36,48	59,61,77	155	125	0.0401724458676	0.483,0.543,0.519	0.442,0.322,0.335	0.149
ENSMUSG00000037661	Gpr160	chr3	+	30877234	30877561	30877234	30877332	30889941	30890041	13,2,2	4,0,2	7,9,4	0,2,0	354	125	0.0469999272477	0.534,1.0,0.261	1.0,0.614,1.0	-0.273
ENSMUSG00000040434	Gyltl1b	chr2	-	92370345	92370663	92370562	92370663	92370176	92370259	4,8,3	21,23,24	18,21,11	29,26,30	342	125	0.0469999272477	0.065,0.113,0.044	0.185,0.228,0.118	-0.103
ENSMUSG00000025369	Smarcc2	chr10	+	128487933	128488359	128487933	128488017	128488895	128490173	473,379,351	200,163,146	508,487,719	105,139,247	467	125	0.0488836563118	0.388,0.384,0.392	0.564,0.484,0.438	-0.107
