# Supplementary material for: An Alternative Splicing Program for Mouse Craniofacial Development
Source: Front Physiol. 2020 Sep 4;11:1099. doi: 10.3389/fphys.2020.01099 (PMC7498679; doi:10.3389/fphys.2020.01099)
Supplement: Supplementary file 12 [file Data_Sheet_1.zip › Filtered rMATS results/A5SS/E10.5_MXP_Ect_vs_Mes_A5SS_filtered_output.txt]

GeneID	geneSymbol	chr	strand	longExonStart_0base	longExonEnd	shortES	shortEE	flankingES	flankingEE	IC_SAMPLE_1	SC_SAMPLE_1	IC_SAMPLE_2	SC_SAMPLE_2	IncFormLen	SkipFormLen	FDR	IncLevel1	IncLevel2	DeltaPSI
ENSMUSG00000030589	Rasgrp4	chr7	+	29148986	29149146	29148986	29149131	29149798	29149835	1,4,0	16,18,8	9,4,1	0,0,0	140	125	4.11892742136e-13	0.053,0.166,0.0	1.0,1.0,1.0	-0.927
ENSMUSG00000027405	Nop56	chr2	+	130277031	130277314	130277031	130277132	130277475	130277624	659,585,565	1538,1584,1737	747,1399,1485	1067,2088,1581	307	125	8.23785484272e-13	0.149,0.131,0.117	0.222,0.214,0.277	-0.105
ENSMUSG00000036923	Stox1	chr10	-	62663954	62666325	62666125	62666325	62659042	62659667	23,17,26	4,3,4	1,24,19	0,0,0	2296	125	2.0289589342e-08	0.238,0.236,0.261	1.0,1.0,1.0	-0.755
ENSMUSG00000049321	Zfp2	chr11	-	50910705	50910876	50910749	50910876	50910435	50910528	56,57,61	6,19,9	41,58,52	0,0,0	169	125	2.0289589342e-08	0.873,0.689,0.834	1.0,1.0,1.0	-0.201
ENSMUSG00000039233	Tbce	chr13	-	14003532	14003696	14003542	14003696	14001109	14001178	81,50,56	223,228,220	6,31,16	77,246,241	135	125	1.92899333798e-07	0.252,0.169,0.191	0.067,0.104,0.058	0.128
ENSMUSG00000025962	Fastkd2	chr1	+	63735462	63735968	63735462	63735571	63737778	63737918	186,152,181	10,7,16	142,351,278	0,1,4	522	125	1.92899333798e-07	0.817,0.839,0.73	1.0,0.988,0.943	-0.182
ENSMUSG00000041540	Sox5	chr6	-	144154991	144155223	144155096	144155223	144116443	144116654	3,7,7	59,57,50	50,56,49	110,126,131	230	125	5.69512881916e-07	0.027,0.063,0.071	0.198,0.195,0.169	-0.134
ENSMUSG00000001065	Zfp276	chr8	+	123264815	123265070	123264815	123264926	123265313	123265431	60,96,102	0,0,0	77,84,77	11,3,8	269	125	6.31598240476e-07	1.0,1.0,1.0	0.765,0.929,0.817	0.163
ENSMUSG00000005774	Rfx5	chr3	+	94954107	94954251	94954107	94954181	94955014	94955146	33,54,47	9,4,12	30,80,86	0,1,2	195	125	2.55311526448e-06	0.702,0.896,0.715	1.0,0.981,0.965	-0.211
ENSMUSG00000024293	Esco1	chr18	-	10593745	10595875	10595675	10595875	10588438	10588550	67,68,53	4,3,3	40,32,81	0,0,0	2055	125	3.34687025598e-06	0.505,0.58,0.518	1.0,1.0,1.0	-0.466
ENSMUSG00000021814	Anxa7	chr14	-	20479779	20480133	20479894	20480133	20473274	20473329	52,28,28	34,27,16	22,10,21	44,59,49	240	125	3.58124921319e-06	0.443,0.351,0.477	0.207,0.081,0.182	0.267
ENSMUSG00000038056	Kmt2c	chr5	-	25281660	25281803	25281672	25281803	25281231	25281400	32,35,48	82,73,73	0,13,37	111,131,110	137	125	1.16758888412e-05	0.263,0.304,0.375	0.0,0.083,0.235	0.208
ENSMUSG00000030516	Tjp1	chr7	-	65299669	65299813	65299708	65299813	65296707	65297667	206,226,195	125,120,92	89,215,229	22,58,57	164	125	1.71049655766e-05	0.557,0.589,0.618	0.755,0.739,0.754	-0.161
ENSMUSG00000025885	Myo5b	chr18	+	74714825	74714974	74714825	74714959	74715958	74716078	32,28,28	119,166,131	0,2,0	27,33,11	140	125	2.05117418286e-05	0.194,0.131,0.16	0.0,0.051,0.0	0.145
ENSMUSG00000057715	A830018L16Rik	chr1	+	11747964	11748100	11747964	11748091	11798480	11798566	8,2,1	2,4,2	31,10,12	0,0,0	134	125	2.21835053964e-05	0.789,0.318,0.318	1.0,1.0,1.0	-0.525
ENSMUSG00000053332	Gas5	chr1	+	161036819	161037164	161036819	161036852	161037287	161037315	200,283,246	85,58,69	108,257,252	114,146,206	437	125	2.38463588744e-05	0.402,0.583,0.505	0.213,0.335,0.259	0.228
ENSMUSG00000032182	Yipf2	chr9	-	21592726	21592831	21592736	21592831	21592527	21592588	6,14,12	7,2,7	9,1,1	0,0,0	135	125	2.3915463762e-05	0.442,0.866,0.613	1.0,1.0,1.0	-0.36
ENSMUSG00000098950	Gm28036	chr2	-	156096417	156098372	156098184	156098372	156079338	156079464	44,28,27	0,0,0	15,26,12	0,6,2	1892	125	4.6787597613e-05	1.0,1.0,1.0	1.0,0.223,0.284	0.498
ENSMUSG00000026113	Inpp4a	chr1	+	37379921	37380177	37379921	37380060	37383338	37383371	8,9,11	9,8,4	0,1,2	36,3,2	242	125	5.76493879113e-05	0.315,0.368,0.587	0.0,0.147,0.341	0.261
ENSMUSG00000071064	Zfp827	chr8	+	79186175	79186358	79186175	79186353	79188148	79188181	0,11,8	27,11,22	0,0,0	35,11,11	130	125	7.01879111679e-05	0.0,0.49,0.259	0.0,0.0,0.0	0.25
ENSMUSG00000044906	4930503L19Rik	chr18	-	70467758	70468517	70468220	70468517	70467334	70467485	35,50,56	0,0,0	63,191,251	0,13,13	587	125	9.50490846262e-05	1.0,1.0,1.0	1.0,0.758,0.804	0.146
ENSMUSG00000004994	Ccdc130	chr8	-	84262966	84263048	84262992	84263048	84261739	84261800	1,0,2	26,43,53	10,5,6	16,40,38	151	125	0.000103141314192	0.031,0.0,0.03	0.341,0.094,0.116	-0.163
ENSMUSG00000006720	Zfp184	chr13	+	21945111	21945418	21945111	21945199	21945555	21945799	20,26,15	19,20,8	0,23,12	41,29,43	344	125	0.000200116407939	0.277,0.321,0.405	0.0,0.224,0.092	0.229
ENSMUSG00000030980	Knop1	chr7	-	118852402	118853340	118852888	118853340	118848448	118848574	36,37,34	18,28,31	22,31,27	76,38,50	611	125	0.00021415312496	0.29,0.213,0.183	0.056,0.143,0.099	0.129
ENSMUSG00000032577	Mapkapk3	chr9	-	107262422	107263764	107263624	107263764	107261877	107261957	130,95,129	0,5,5	20,32,50	0,0,0	1327	125	0.000314228098727	1.0,0.642,0.708	1.0,1.0,1.0	-0.217
ENSMUSG00000028973	Abcb8	chr5	+	24406399	24407455	24406399	24406494	24408567	24408818	229,212,239	7,6,0	147,195,122	0,0,0	1086	125	0.000358816423597	0.79,0.803,1.0	1.0,1.0,1.0	-0.136
ENSMUSG00000020472	Zkscan17	chr11	-	59503383	59503810	59503676	59503810	59502919	59503100	397,351,337	45,79,59	265,332,274	73,134,142	418	125	0.000409618698165	0.725,0.571,0.631	0.521,0.426,0.366	0.205
ENSMUSG00000040701	Ap1g2	chr14	-	55104581	55104927	55104830	55104927	55104362	55104458	43,39,57	4,4,3	4,34,15	0,0,0	374	125	0.000418389010093	0.782,0.765,0.864	1.0,1.0,1.0	-0.196
ENSMUSG00000003812	Dnase2a	chr8	+	84908559	84908874	84908559	84908870	84908984	84909162	0,4,9	33,27,35	0,0,0	13,59,30	129	125	0.000419409289508	0.0,0.126,0.199	0.0,0.0,0.0	0.108
ENSMUSG00000038013	Wipf2	chr11	+	98863637	98863902	98863637	98863679	98884973	98885104	118,77,98	11,21,13	68,81,74	1,4,2	348	125	0.000450419835027	0.794,0.568,0.73	0.961,0.879,0.93	-0.226
ENSMUSG00000035325	Sec31a	chr5	-	100373379	100373715	100373424	100373715	100368293	100368352	273,276,306	169,189,180	222,396,296	91,119,129	170	125	0.000659832777427	0.543,0.518,0.556	0.642,0.71,0.628	-0.121
ENSMUSG00000034211	Mrps17	chr5	+	129715683	129715912	129715683	129715763	129716726	129716866	112,154,177	199,223,186	178,254,277	145,213,214	274	125	0.000709168576361	0.204,0.24,0.303	0.359,0.352,0.371	-0.112
ENSMUSG00000060147	Serpinb6a	chr13	-	33935568	33935794	33935618	33935794	33931471	33931646	13,9,17	3,8,6	0,5,1	18,10,1	175	125	0.000784006582041	0.756,0.446,0.669	0.0,0.263,0.417	0.397
ENSMUSG00000024163	Mapk8ip3	chr17	-	24912735	24912866	24912747	24912866	24907328	24907386	50,65,35	1,4,1	63,59,55	11,11,10	137	125	0.000841910077239	0.979,0.937,0.97	0.839,0.83,0.834	0.128
ENSMUSG00000023259	Slc26a6	chr9	+	108856940	108857105	108856940	108857050	108857191	108857344	18,11,4	4,4,1	5,33,5	0,0,1	180	125	0.00104560375051	0.758,0.656,0.735	1.0,1.0,0.776	-0.209
ENSMUSG00000040434	Gyltl1b	chr2	-	92370345	92370663	92370565	92370663	92369859	92369983	55,34,35	19,10,22	0,2,5	3,5,8	345	125	0.00132493639346	0.512,0.552,0.366	0.0,0.127,0.185	0.373
ENSMUSG00000030980	Knop1	chr7	-	118852402	118853340	118852888	118853340	118850620	118850689	1209,1383,1352	210,191,232	656,948,969	185,240,197	611	125	0.00199376444841	0.541,0.597,0.544	0.42,0.447,0.502	0.104
ENSMUSG00000026048	Ercc5	chr1	+	44158143	44158335	44158143	44158259	44158804	44158891	36,46,31	219,192,182	59,41,34	89,110,128	201	125	0.00209208578754	0.093,0.13,0.096	0.292,0.188,0.142	-0.101
ENSMUSG00000044768	D1Ertd622e	chr1	-	97660730	97661676	97661554	97661676	97654599	97654689	7,2,12	0,1,0	3,4,8	0,1,14	949	125	0.00251103374361	1.0,0.209,1.0	1.0,0.345,0.07	0.265
ENSMUSG00000041353	Tmem29	chrX	-	150458961	150459154	150459071	150459154	150420341	150420441	274,233,279	122,136,154	342,483,566	44,169,176	235	125	0.00301712566538	0.544,0.477,0.491	0.805,0.603,0.631	-0.176
ENSMUSG00000034211	Mrps17	chr5	+	129715683	129715858	129715683	129715763	129716726	129716866	118,156,190	199,223,186	168,254,306	145,213,214	220	125	0.00316244007294	0.252,0.284,0.367	0.397,0.404,0.448	-0.115
ENSMUSG00000036281	Snapc4	chr2	-	26372730	26372825	26372758	26372825	26370832	26370880	37,51,34	41,23,26	79,67,52	26,18,7	153	125	0.00354479912835	0.424,0.644,0.517	0.713,0.753,0.859	-0.247
ENSMUSG00000001248	Gramd1a	chr7	-	31135525	31135739	31135707	31135739	31134413	31134517	37,42,32	5,2,1	56,39,25	0,0,0	307	125	0.00362844496414	0.751,0.895,0.929	1.0,1.0,1.0	-0.142
ENSMUSG00000010476	Ebf3	chr7	-	137231163	137231308	137231190	137231308	137225755	137225886	0,0,0	1,1,1	15,58,42	229,349,192	152	125	0.00390901828806	0.0,0.0,0.0	0.051,0.12,0.152	-0.108
ENSMUSG00000022641	Bbx	chr16	-	50432110	50432389	50432241	50432389	50428909	50428981	10,11,16	39,25,39	0,7,1	12,23,46	256	125	0.0052720247165	0.111,0.177,0.167	0.0,0.129,0.011	0.105
ENSMUSG00000035845	Alg12	chr15	-	88814428	88814648	88814453	88814648	88806557	88806721	0,0,1	5,6,8	0,4,4	5,5,10	150	125	0.00555011658218	0.0,0.0,0.094	0.0,0.4,0.25	-0.185
ENSMUSG00000026587	Astn1	chr1	+	158510954	158511146	158510954	158511122	158520443	158520528	0,0,1	6,6,5	1,12,2	12,16,22	149	125	0.00579923991877	0.0,0.0,0.144	0.065,0.386,0.071	-0.126
ENSMUSG00000040687	Madd	chr2	-	91166913	91167163	91167042	91167163	91166545	91166685	40,16,56	7,8,7	14,41,38	0,2,2	254	125	0.00585818852737	0.738,0.496,0.797	1.0,0.91,0.903	-0.261
ENSMUSG00000022214	Dcaf11	chr14	+	55561074	55561442	55561074	55561419	55562891	55563019	181,208,241	32,46,38	57,166,148	18,79,39	148	125	0.00658307635443	0.827,0.792,0.843	0.728,0.64,0.762	0.111
ENSMUSG00000004896	Rrnad1	chr3	-	87927562	87928048	87927923	87928048	87927054	87927117	65,54,52	0,0,1	26,42,64	0,1,7	486	125	0.00660442792697	1.0,1.0,0.93	1.0,0.915,0.702	0.104
ENSMUSG00000042726	Trafd1	chr5	-	121373137	121373474	121373338	121373474	121372602	121372675	67,56,77	22,19,4	86,105,94	0,9,4	326	125	0.00660794553415	0.539,0.531,0.881	1.0,0.817,0.9	-0.255
ENSMUSG00000005980	Dnase1	chr16	+	4037953	4038270	4037953	4038042	4038515	4038631	63,91,104	0,0,0	122,131,62	43,0,0	353	125	0.00673691880519	1.0,1.0,1.0	0.501,1.0,1.0	0.166
ENSMUSG00000034211	Mrps17	chr5	+	129715683	129715910	129715683	129715763	129716726	129716866	211,265,309	199,223,186	265,445,437	145,213,214	272	125	0.00735611352222	0.328,0.353,0.433	0.456,0.49,0.484	-0.105
ENSMUSG00000000916	Nsun5	chr5	+	135374926	135375105	135374926	135375065	135375274	135375485	79,57,47	9,11,5	80,126,92	0,10,2	165	125	0.00757002653246	0.869,0.797,0.877	1.0,0.905,0.972	-0.111
ENSMUSG00000043243	Fam129c	chr8	+	71604927	71605718	71604927	71605035	71606660	71606744	28,22,30	1,1,5	8,6,23	0,1,0	808	125	0.00808564211179	0.812,0.773,0.481	1.0,0.481,1.0	-0.138
ENSMUSG00000020738	Sumo2	chr11	-	115534551	115534683	115534555	115534683	115530345	115530417	21,17,13	0,4,4	8,33,14	16,21,6	129	125	0.00808564211179	1.0,0.805,0.759	0.326,0.604,0.693	0.314
ENSMUSG00000028797	Tmem234	chr4	+	129600982	129601243	129600982	129601134	129601406	129601625	70,78,88	106,79,81	71,188,114	18,101,79	234	125	0.00808564211179	0.261,0.345,0.367	0.678,0.499,0.435	-0.213
ENSMUSG00000040687	Madd	chr2	-	91158404	91158488	91158416	91158488	91157984	91158143	17,25,22	5,2,5	16,16,13	2,0,0	137	125	0.00808564211179	0.756,0.919,0.801	0.88,1.0,1.0	-0.135
ENSMUSG00000037816	Fbxw17	chr13	+	50419839	50420028	50419839	50419991	50423201	50423362	10,18,13	4,2,2	12,17,4	0,0,1	162	125	0.00808564211179	0.659,0.874,0.834	1.0,1.0,0.755	-0.129
ENSMUSG00000042726	Trafd1	chr5	-	121373149	121373474	121373338	121373474	121372602	121372675	58,36,49	22,19,4	84,83,47	0,9,4	314	125	0.00877185727512	0.512,0.43,0.83	1.0,0.786,0.824	-0.279
ENSMUSG00000061411	Nol4l	chr2	-	153420531	153420809	153420549	153420809	153417959	153418145	69,68,82	37,56,46	84,79,96	22,37,15	143	125	0.00886226721642	0.62,0.515,0.609	0.769,0.651,0.848	-0.175
ENSMUSG00000058656	Samd12	chr15	-	53719614	53719744	53719644	53719744	53658349	53658490	5,7,12	2,2,2	1,15,12	0,0,0	155	125	0.00887992879674	0.668,0.738,0.829	1.0,1.0,1.0	-0.255
ENSMUSG00000047554	Tmem41b	chr7	-	109985961	109986259	109986209	109986259	109982655	109982773	74,42,59	0,0,0	33,48,35	4,2,1	373	125	0.0091739708113	1.0,1.0,1.0	0.734,0.889,0.921	0.152
ENSMUSG00000040434	Gyltl1b	chr2	-	92370562	92370663	92370565	92370663	92369859	92369983	54,34,35	19,10,22	0,2,5	3,5,8	128	125	0.00937486084088	0.735,0.769,0.608	0.0,0.281,0.379	0.484
ENSMUSG00000041528	Rnf123	chr9	-	108063902	108064027	108063920	108064027	108063482	108063681	7,33,25	59,45,43	56,21,17	7,25,12	143	125	0.00946784450668	0.094,0.391,0.337	0.875,0.423,0.553	-0.343
ENSMUSG00000049550	Clip1	chr5	-	123630224	123631169	123630452	123631169	123627293	123627410	97,131,127	53,86,66	123,191,154	47,69,35	353	125	0.0109094104213	0.393,0.35,0.405	0.481,0.495,0.609	-0.146
ENSMUSG00000005774	Rfx5	chr3	+	94955014	94955146	94955014	94955136	94955351	94955385	45,86,83	9,15,13	49,64,39	17,20,35	135	125	0.0121832382217	0.822,0.841,0.855	0.727,0.748,0.508	0.178
ENSMUSG00000008206	Cers4	chr8	+	4519462	4520308	4519462	4519513	4520553	4520682	101,96,88	6,1,0	9,20,24	0,0,0	920	125	0.0153915719919	0.696,0.929,1.0	1.0,1.0,1.0	-0.125
ENSMUSG00000091625	Lsm5	chr6	-	56703005	56703409	56703317	56703409	56702095	56702168	68,76,91	6,5,5	171,238,293	0,3,10	437	125	0.0183185556942	0.764,0.813,0.839	1.0,0.958,0.893	-0.145
ENSMUSG00000044465	Fam160a2	chr7	-	105384945	105385151	105384987	105385151	105383780	105384572	63,56,87	64,86,113	55,81,51	38,55,44	167	125	0.0183185556942	0.424,0.328,0.366	0.52,0.524,0.465	-0.13
ENSMUSG00000006241	Ccdc159	chr9	+	21927470	21927742	21927470	21927728	21929092	21929226	0,0,0	14,22,19	4,4,0	0,13,18	139	125	0.0183612233628	0.0,0.0,0.0	1.0,0.217,0.0	-0.406
ENSMUSG00000001034	Mapk7	chr11	-	61493523	61493954	61493596	61493954	61492903	61493069	128,155,120	45,38,51	130,137,132	117,62,79	198	125	0.0186535897487	0.642,0.72,0.598	0.412,0.582,0.513	0.151
ENSMUSG00000036371	Serbp1	chr6	+	67271197	67271329	67271197	67271320	67272863	67272938	2,4,3	29,11,10	0,0,2	21,20,12	134	125	0.018661019586	0.06,0.253,0.219	0.0,0.0,0.135	0.132
ENSMUSG00000004455	Ppp1cc	chr5	+	122172731	122173280	122172731	122172955	122174054	122174115	20,34,23	0,0,0	40,32,44	0,9,0	450	125	0.0197183884212	1.0,1.0,1.0	1.0,0.497,1.0	0.168
ENSMUSG00000003190	Bcl2l12	chr7	-	44993810	44994271	44994179	44994271	44991221	44991454	29,11,25	0,2,2	0,4,12	16,4,0	494	125	0.020692132763	1.0,0.582,0.76	0.0,0.202,1.0	0.38
ENSMUSG00000040434	Gyltl1b	chr2	-	92370562	92370663	92370565	92370663	92370176	92370259	49,35,36	157,164,225	0,2,0	2,10,2	128	125	0.0231884613651	0.234,0.172,0.135	0.0,0.163,0.0	0.126
ENSMUSG00000027381	Bcl2l11	chr2	+	128128619	128129014	128128619	128128756	128147084	128147194	116,139,169	11,9,13	91,198,145	28,21,27	383	125	0.0234298353638	0.775,0.834,0.809	0.515,0.755,0.637	0.17
ENSMUSG00000029001	Fbxo44	chr4	-	148156579	148156706	148156608	148156706	148156145	148156281	44,48,47	23,24,11	6,24,24	42,17,22	154	125	0.0234298353638	0.608,0.619,0.776	0.104,0.534,0.47	0.298
ENSMUSG00000046364	Rpl27a	chr7	+	109519584	109519993	109519584	109519648	109520467	109520642	61,86,43	15,14,12	52,131,106	0,11,12	470	125	0.0240098685038	0.52,0.62,0.488	1.0,0.76,0.701	-0.278
ENSMUSG00000031858	Mau2	chr8	-	70023606	70023697	70023613	70023697	70022619	70022669	29,38,36	158,183,180	29,70,47	44,215,160	132	125	0.0242038691024	0.148,0.164,0.159	0.384,0.236,0.218	-0.122
ENSMUSG00000024073	Birc6	chr17	+	74615219	74615357	74615219	74615330	74618435	74618563	30,39,27	30,27,28	6,58,32	1,19,15	152	125	0.0272108183328	0.451,0.543,0.442	0.831,0.715,0.637	-0.249
ENSMUSG00000039748	Exo1	chr1	+	175881131	175881354	175881131	175881200	175882894	175883068	125,80,86	117,164,106	289,219,174	161,207,158	279	125	0.0277903775044	0.324,0.179,0.267	0.446,0.322,0.33	-0.109
ENSMUSG00000040599	Mis12	chr11	+	71019610	71020189	71019610	71019723	71024549	71024711	516,505,497	46,50,42	332,760,655	147,93,104	591	125	0.0277903775044	0.703,0.681,0.715	0.323,0.633,0.571	0.191
ENSMUSG00000074358	Ccdc61	chr7	-	18910132	18910398	18910342	18910398	18903781	18903939	113,116,118	2,2,1	32,59,75	28,4,0	335	125	0.0291690615456	0.955,0.956,0.978	0.299,0.846,1.0	0.248
ENSMUSG00000001034	Mapk7	chr11	-	61493505	61493954	61493596	61493954	61492903	61493069	103,101,125	45,38,51	33,116,109	117,62,79	216	125	0.03039621719	0.57,0.606,0.587	0.14,0.52,0.444	0.22
ENSMUSG00000035696	Rnf38	chr4	-	44158902	44159052	44158989	44159052	44152359	44152553	95,113,136	5,11,13	13,73,85	21,16,12	212	125	0.0307156152019	0.918,0.858,0.86	0.267,0.729,0.807	0.278
ENSMUSG00000031381	Piga	chrX	+	164422583	164423363	164422583	164422986	164427931	164428064	158,139,129	33,33,46	216,281,322	11,41,58	502	125	0.0329225647635	0.544,0.512,0.411	0.83,0.631,0.58	-0.191
ENSMUSG00000014504	Srp19	chr18	+	34331749	34334364	34331749	34331825	34334456	34334568	892,1049,917	24,34,22	1101,1525,1488	36,78,111	2664	125	0.0336222022325	0.636,0.591,0.662	0.589,0.478,0.386	0.145
ENSMUSG00000044906	4930503L19Rik	chr18	-	70467330	70467485	70467334	70467485	70453193	70453388	0,1,4	6,6,12	30,6,4	20,6,15	129	125	0.0407737881664	0.0,0.139,0.244	0.592,0.492,0.205	-0.302
ENSMUSG00000023015	Racgap1	chr15	-	99643392	99643523	99643421	99643523	99642882	99642971	56,64,54	6,13,4	19,61,24	0,5,0	154	125	0.040796708086	0.883,0.8,0.916	1.0,0.908,1.0	-0.103
ENSMUSG00000025237	Parp6	chr9	+	59630618	59630829	59630618	59630769	59631339	59631393	54,47,43	7,14,29	46,59,25	38,34,47	185	125	0.040796708086	0.839,0.694,0.5	0.45,0.54,0.264	0.26
ENSMUSG00000037965	Zc3h7a	chr16	-	11145179	11145285	11145241	11145285	11141662	11141771	66,84,104	38,26,47	195,212,175	16,49,65	187	125	0.0413804917954	0.537,0.684,0.597	0.891,0.743,0.643	-0.153
ENSMUSG00000026113	Inpp4a	chr1	+	37379921	37380177	37379921	37380060	37387697	37387870	5,6,5	33,10,18	30,3,5	0,10,4	242	125	0.044565214929	0.073,0.237,0.125	1.0,0.134,0.392	-0.364
ENSMUSG00000041846	Smek1	chr12	-	101053428	101053584	101053467	101053584	101051530	101051662	116,180,155	488,569,542	231,193,264	263,631,643	164	125	0.0447486482939	0.153,0.194,0.179	0.401,0.189,0.238	-0.101
ENSMUSG00000028681	Ptch2	chr4	+	117107898	117108042	117107898	117108020	117108154	117108302	0,0,4	56,35,46	0,2,6	11,15,12	147	125	0.0487475657276	0.0,0.0,0.069	0.0,0.102,0.298	-0.11
