# Supplementary material for: An Alternative Splicing Program for Mouse Craniofacial Development
Source: Front Physiol. 2020 Sep 4;11:1099. doi: 10.3389/fphys.2020.01099 (PMC7498679; doi:10.3389/fphys.2020.01099)
Supplement: Supplementary file 12 [file Data_Sheet_1.zip › Filtered rMATS results/A5SS/E10.5_MNP_Ect_vs_Mes_A5SS_filtered_output.txt]

GeneID	geneSymbol	chr	strand	longExonStart_0base	longExonEnd	shortES	shortEE	flankingES	flankingEE	IC_SAMPLE_1	SC_SAMPLE_1	IC_SAMPLE_2	SC_SAMPLE_2	IncFormLen	SkipFormLen	FDR	IncLevel1	IncLevel2	DeltaPSI
ENSMUSG00000025369	Smarcc2	chr10	+	128487933	128488359	128487933	128488017	128488895	128490173	269,355,220	137,192,146	148,177,180	280,265,205	467	125	0.0	0.345,0.331,0.287	0.124,0.152,0.19	0.166
ENSMUSG00000028295	Smim8	chr4	-	34771873	34772053	34771877	34772053	34771257	34771414	7,12,3	4,7,9	6,10,3	0,0,0	129	125	3.33227771282e-06	0.629,0.624,0.244	1.0,1.0,1.0	-0.501
ENSMUSG00000024369	Nelfe	chr17	+	34850407	34850674	34850407	34850462	34850910	34850993	87,88,108	30,36,39	58,66,74	44,99,58	337	125	0.00014184982556	0.518,0.476,0.507	0.328,0.198,0.321	0.218
ENSMUSG00000032577	Mapkapk3	chr9	-	107262422	107263764	107263624	107263764	107261877	107261957	68,109,102	4,2,4	31,27,25	0,0,0	1327	125	0.000221349078822	0.616,0.837,0.706	1.0,1.0,1.0	-0.28
ENSMUSG00000021814	Anxa7	chr14	-	20479779	20480133	20479894	20480133	20473274	20473329	41,35,14	14,32,13	14,15,9	49,26,58	240	125	0.000238682964428	0.604,0.363,0.359	0.13,0.231,0.075	0.297
ENSMUSG00000060147	Serpinb6a	chr13	-	33935568	33935794	33935572	33935794	33931471	33931646	6,5,12	18,9,7	0,0,1	10,1,7	129	125	0.00028009421067	0.244,0.35,0.624	0.0,0.0,0.122	0.365
ENSMUSG00000031285	Dcx	chrX	-	143875754	143875892	143875769	143875892	143870609	143870704	32,23,11	6,10,7	3,2,6	0,0,0	140	125	0.00028009421067	0.826,0.673,0.584	1.0,1.0,1.0	-0.306
ENSMUSG00000046111	Cep295	chr9	-	15331935	15335305	15335049	15335305	15330753	15330910	96,233,230	0,0,0	186,194,217	4,0,6	3239	125	0.00028009421067	1.0,1.0,1.0	0.642,1.0,0.583	0.258
ENSMUSG00000025575	Cant1	chr11	-	118418929	118419052	118418971	118419052	118417573	118417654	47,38,32	0,1,0	27,30,55	2,5,8	167	125	0.000379598845645	1.0,0.966,1.0	0.91,0.818,0.837	0.134
ENSMUSG00000020069	Hnrnph3	chr10	-	63018040	63018225	63018085	63018225	63017523	63017610	564,987,797	335,504,545	1145,1195,1190	438,458,449	170	125	0.000454083050433	0.553,0.59,0.518	0.658,0.657,0.661	-0.105
ENSMUSG00000031878	Nae1	chr8	-	104527377	104530116	104530055	104530116	104527082	104527162	181,253,352	0,0,1	245,311,265	7,3,2	2803	125	0.000611007792054	1.0,1.0,0.94	0.61,0.822,0.855	0.218
ENSMUSG00000028552	Eps15	chr4	+	109321127	109321325	109321127	109321217	109322069	109322215	18,10,15	65,79,94	35,21,29	49,63,52	233	125	0.000658823720641	0.129,0.064,0.079	0.277,0.152,0.23	-0.129
ENSMUSG00000029098	Acox3	chr5	+	35583875	35583975	35583875	35583971	35588158	35588313	30,44,40	9,2,13	17,12,23	15,11,22	129	125	0.000669548845793	0.764,0.955,0.749	0.523,0.514,0.503	0.309
ENSMUSG00000053332	Gas5	chr1	+	161036819	161037164	161036819	161036852	161037287	161037315	139,244,289	42,104,111	186,299,287	162,176,180	437	125	0.000669548845793	0.486,0.402,0.427	0.247,0.327,0.313	0.143
ENSMUSG00000040701	Ap1g2	chr14	-	55104581	55104927	55104830	55104927	55104362	55104458	32,63,47	1,2,8	19,22,28	0,0,0	374	125	0.000994758366798	0.914,0.913,0.663	1.0,1.0,1.0	-0.17
ENSMUSG00000038013	Wipf2	chr11	+	98863637	98863902	98863637	98863679	98884973	98885104	70,81,69	4,7,9	69,72,66	1,2,0	348	125	0.00108916266039	0.863,0.806,0.734	0.961,0.928,1.0	-0.162
ENSMUSG00000040687	Madd	chr2	-	91158407	91158488	91158461	91158488	91157984	91158143	3,18,9	5,7,1	9,4,15	0,1,0	179	125	0.00111555774799	0.295,0.642,0.863	1.0,0.736,1.0	-0.312
ENSMUSG00000053399	Adamts18	chr8	-	113777675	113777962	113777679	113777962	113775255	113775449	38,57,47	134,159,148	0,0,2	3,9,15	129	125	0.00138501554442	0.216,0.258,0.235	0.0,0.0,0.114	0.198
ENSMUSG00000023259	Slc26a6	chr9	+	108856940	108857105	108856940	108857050	108857191	108857344	8,12,7	2,1,6	7,11,23	0,1,0	180	125	0.0020296167846	0.735,0.893,0.448	1.0,0.884,1.0	-0.269
ENSMUSG00000054252	Fgfr3	chr5	+	33721723	33721954	33721723	33721928	33722305	33722511	4,3,3	8,19,10	0,0,0	2,1,2	151	125	0.00213384212945	0.293,0.116,0.199	0.0,0.0,0.0	0.203
ENSMUSG00000026074	Map4k4	chr1	+	40007432	40007539	40007432	40007530	40009687	40009863	344,345,308	434,476,377	474,548,494	370,493,439	134	125	0.00213384212945	0.425,0.403,0.432	0.544,0.509,0.512	-0.102
ENSMUSG00000030890	Ilk	chr7	+	105741373	105741539	105741373	105741483	105741786	105741908	33,45,48	0,1,0	24,27,51	4,6,1	181	125	0.00213384212945	1.0,0.969,1.0	0.806,0.757,0.972	0.145
ENSMUSG00000040687	Madd	chr2	-	91158404	91158488	91158461	91158488	91157984	91158143	38,36,31	5,7,1	29,26,20	0,1,0	182	125	0.00213384212945	0.839,0.779,0.955	1.0,0.947,1.0	-0.125
ENSMUSG00000025997	Ikzf2	chr1	-	69577780	69578047	69577858	69578047	69570492	69570660	24,41,35	14,49,31	0,2,0	2,5,2	203	125	0.00213384212945	0.514,0.34,0.41	0.0,0.198,0.0	0.355
ENSMUSG00000015095	Fbxw5	chr2	+	25503436	25503866	25503436	25503641	25504416	25504629	7,4,3	0,0,0	3,5,8	0,2,4	350	125	0.00263717971326	1.0,1.0,1.0	1.0,0.472,0.417	0.37
ENSMUSG00000044906	4930503L19Rik	chr18	-	70467758	70468517	70468220	70468517	70467334	70467485	37,60,68	0,0,2	119,179,179	2,15,8	587	125	0.00475354156901	1.0,1.0,0.879	0.927,0.718,0.827	0.136
ENSMUSG00000028391	Wdr31	chr4	-	62470711	62470887	62470818	62470887	62468836	62468933	3,5,9	43,52,88	8,6,11	18,18,32	232	125	0.00475354156901	0.036,0.049,0.052	0.193,0.152,0.156	-0.121
ENSMUSG00000040687	Madd	chr2	-	91158416	91158488	91158461	91158488	91157984	91158143	1,10,12	5,7,1	7,1,6	0,1,0	170	125	0.00475354156901	0.128,0.512,0.898	1.0,0.424,1.0	-0.295
ENSMUSG00000022335	Zfat	chr15	-	68212592	68212844	68212613	68212844	68187050	68187236	28,52,43	1,1,1	22,21,30	1,3,8	146	125	0.00611710107506	0.96,0.978,0.974	0.95,0.857,0.763	0.114
ENSMUSG00000071226	Cecr2	chr6	+	120756548	120756937	120756548	120756853	120757565	120757691	181,231,151	74,125,88	102,96,118	91,83,97	209	125	0.00754711035385	0.594,0.525,0.506	0.401,0.409,0.421	0.131
ENSMUSG00000027333	Smox	chr2	+	131520094	131521171	131520094	131520268	131522058	131522219	293,397,360	61,79,68	253,272,301	76,99,91	1028	125	0.00808460452941	0.369,0.379,0.392	0.288,0.25,0.287	0.105
ENSMUSG00000025812	Pard3	chr8	+	127409555	127409704	127409555	127409617	127410728	127410773	17,15,48	12,13,27	4,3,10	10,17,13	212	125	0.00834412037164	0.455,0.405,0.512	0.191,0.094,0.312	0.258
ENSMUSG00000042726	Trafd1	chr5	-	121373137	121373474	121373338	121373474	121372602	121372675	68,58,96	7,4,4	97,110,145	31,18,22	326	125	0.00858255530174	0.788,0.848,0.902	0.545,0.701,0.716	0.192
ENSMUSG00000022641	Bbx	chr16	-	50432110	50432389	50432241	50432389	50428909	50428981	12,16,14	32,39,34	0,3,4	13,16,31	256	125	0.00884084039639	0.155,0.167,0.167	0.0,0.084,0.059	0.115
ENSMUSG00000059022	Kcp	chr6	-	29489028	29489150	29489032	29489150	29487496	29487576	0,0,0	4,2,2	2,4,4	25,22,24	129	125	0.0108768310836	0.0,0.0,0.0	0.072,0.15,0.139	-0.12
ENSMUSG00000030788	Rnf141	chr7	-	110837076	110837270	110837162	110837270	110833736	110833845	111,167,169	7,9,6	63,66,67	16,10,5	211	125	0.011782395257	0.904,0.917,0.943	0.7,0.796,0.888	0.127
ENSMUSG00000030516	Tjp1	chr7	-	65299669	65299813	65299708	65299813	65296707	65297667	204,223,254	95,137,96	142,181,196	36,38,70	164	125	0.0149477325414	0.621,0.554,0.669	0.75,0.784,0.681	-0.124
ENSMUSG00000014504	Srp19	chr18	+	34331749	34334364	34331749	34331825	34334456	34334568	749,994,1132	27,42,34	1070,1465,1371	52,102,83	2664	125	0.0152328389609	0.566,0.526,0.61	0.491,0.403,0.437	0.124
ENSMUSG00000044551	9930012K11Rik	chr14	-	70156160	70156518	70156415	70156518	70155849	70155953	23,11,30	2,2,2	14,7,33	0,0,0	380	125	0.0170036401749	0.791,0.644,0.831	1.0,1.0,1.0	-0.245
ENSMUSG00000004815	Dgkq	chr5	-	108653635	108653786	108653771	108653786	108653180	108653219	17,27,28	5,4,1	14,19,22	0,2,0	261	125	0.0183450340817	0.62,0.764,0.931	1.0,0.82,1.0	-0.168
ENSMUSG00000038930	Rccd1	chr7	-	80320301	80321181	80320861	80321181	80320091	80320213	9,10,26	0,0,0	28,18,28	2,1,2	685	125	0.0183450340817	1.0,1.0,1.0	0.719,0.767,0.719	0.265
ENSMUSG00000048495	Tyw5	chr1	-	57393584	57393694	57393669	57393694	57393349	57393487	1,12,0	4,6,6	1,0,0	3,1,2	210	125	0.0188603023971	0.13,0.543,0.0	0.166,0.0,0.0	0.169
ENSMUSG00000024347	Psd2	chr18	+	36005718	36005909	36005718	36005900	36006076	36006147	5,4,8	0,0,0	7,7,16	0,0,8	134	125	0.0191301655166	1.0,1.0,1.0	1.0,1.0,0.651	0.116
ENSMUSG00000020472	Zkscan17	chr11	-	59503383	59503810	59503676	59503810	59502919	59503100	373,351,287	58,71,73	260,288,262	88,94,83	418	125	0.0206470557248	0.658,0.597,0.54	0.469,0.478,0.486	0.121
ENSMUSG00000032712	2810474O19Rik	chr6	+	149310321	149310377	149310321	149310359	149325404	149329784	34,52,45	5,17,5	64,37,44	1,7,0	143	125	0.0216915513578	0.856,0.728,0.887	0.982,0.822,1.0	-0.111
ENSMUSG00000039983	Ccdc32	chr2	-	119029307	119029393	119029316	119029393	119027137	119027387	14,11,13	12,15,17	5,12,7	30,30,22	134	125	0.0243210527944	0.521,0.406,0.416	0.135,0.272,0.229	0.236
ENSMUSG00000044702	Palb2	chr7	-	122127048	122128443	122128137	122128443	122124256	122124927	39,26,42	1,1,0	17,38,47	0,4,4	1214	125	0.0248634690789	0.801,0.728,1.0	1.0,0.494,0.547	0.163
ENSMUSG00000028468	Rgp1	chr4	+	43579374	43579509	43579374	43579424	43579886	43580023	223,250,222	40,76,71	168,249,173	28,36,25	210	125	0.0282522016781	0.768,0.662,0.65	0.781,0.805,0.805	-0.104
ENSMUSG00000070425	Xntrpc	chr7	+	102082040	102083018	102082040	102082441	102083860	102084580	7,9,6	2,2,2	13,6,3	2,0,0	702	125	0.0295375135657	0.384,0.445,0.348	0.536,1.0,1.0	-0.453
ENSMUSG00000026958	Dpp7	chr2	-	25354892	25355721	25355557	25355721	25354740	25354822	48,58,45	12,0,0	42,40,33	0,0,0	790	125	0.0295375135657	0.388,1.0,1.0	1.0,1.0,1.0	-0.204
ENSMUSG00000026956	Uap1l1	chr2	-	25363243	25363384	25363311	25363384	25362662	25362848	23,30,15	2,5,0	23,26,5	0,0,0	193	125	0.0302857205729	0.882,0.795,1.0	1.0,1.0,1.0	-0.108
ENSMUSG00000023942	Slc29a1	chr17	-	45588995	45589074	45589001	45589074	45588288	45588386	16,15,37	52,65,71	98,69,83	81,137,111	131	125	0.0306748789205	0.227,0.18,0.332	0.536,0.325,0.416	-0.179
ENSMUSG00000041609	Ccdc64	chr5	-	115652626	115652986	115652924	115652986	115651818	115651939	8,11,6	0,0,1	21,14,17	0,4,2	423	125	0.030811713173	1.0,1.0,0.639	1.0,0.508,0.715	0.139
ENSMUSG00000037017	Zscan21	chr5	+	138116936	138117007	138116936	138116988	138124977	138125690	9,5,5	0,0,0	10,5,11	0,6,1	144	125	0.0350269259656	1.0,1.0,1.0	1.0,0.42,0.905	0.225
ENSMUSG00000055692	Tmem191c	chr16	+	17276633	17277039	17276633	17276887	17277193	17277250	13,25,22	4,0,2	11,5,11	0,0,0	277	125	0.0427214881238	0.595,1.0,0.832	1.0,1.0,1.0	-0.191
