# Supplementary material for: An Alternative Splicing Program for Mouse Craniofacial Development
Source: Front Physiol. 2020 Sep 4;11:1099. doi: 10.3389/fphys.2020.01099 (PMC7498679; doi:10.3389/fphys.2020.01099)
Supplement: Supplementary file 12 [file Data_Sheet_1.zip › Filtered rMATS results/A5SS/E10.5_Mes_MXP_vs_MNP_A5SS_filtered_output.txt]

GeneID	geneSymbol	chr	strand	longExonStart_0base	longExonEnd	shortES	shortEE	flankingES	flankingEE	IC_SAMPLE_1	SC_SAMPLE_1	IC_SAMPLE_2	SC_SAMPLE_2	IncFormLen	SkipFormLen	FDR	IncLevel1	IncLevel2	DeltaPSI
ENSMUSG00000057715	A830018L16Rik	chr1	+	11747964	11748100	11747964	11748091	11798480	11798566	31,10,12	0,0,0	0,1,0	3,1,2	134	125	2.52945874246e-08	1.0,1.0,1.0	0.0,0.483,0.0	0.839
ENSMUSG00000049321	Zfp2	chr11	-	50910705	50910876	50910749	50910876	50910435	50910528	41,58,52	0,0,0	38,54,41	2,14,9	169	125	4.22680843067e-07	1.0,1.0,1.0	0.934,0.74,0.771	0.185
ENSMUSG00000036923	Stox1	chr10	-	62663954	62666325	62666125	62666325	62659042	62659667	1,24,19	0,0,0	5,5,13	2,2,1	2296	125	2.88306078278e-06	1.0,1.0,1.0	0.12,0.12,0.414	0.782
ENSMUSG00000071064	Zfp827	chr8	+	79186175	79186358	79186175	79186353	79188148	79188181	0,0,0	35,11,11	2,2,5	2,5,1	130	125	6.14992290094e-06	0.0,0.0,0.0	0.49,0.278,0.828	-0.532
ENSMUSG00000042726	Trafd1	chr5	-	121384744	121384845	121384756	121384845	121384039	121384104	9,13,4	0,0,0	10,5,10	3,9,3	137	125	1.09736487813e-05	1.0,1.0,1.0	0.753,0.336,0.753	0.386
ENSMUSG00000042726	Trafd1	chr5	-	121373149	121373474	121373338	121373474	121372602	121372675	84,83,47	0,9,4	33,58,74	31,18,22	314	125	4.14946200469e-05	1.0,0.786,0.824	0.298,0.562,0.572	0.393
ENSMUSG00000005774	Rfx5	chr3	+	94954107	94954251	94954107	94954181	94955014	94955146	30,80,86	0,1,2	38,37,44	7,2,11	195	125	4.14946200469e-05	1.0,0.981,0.965	0.777,0.922,0.719	0.176
ENSMUSG00000030788	Rnf141	chr7	-	110837076	110837270	110837162	110837270	110833736	110833845	110,110,127	0,8,0	63,66,67	16,10,5	211	125	4.29996066677e-05	1.0,0.891,1.0	0.7,0.796,0.888	0.169
ENSMUSG00000024430	Cabyr	chr18	+	12750659	12751828	12750659	12751004	12753860	12754463	78,41,19	0,0,0	28,23,13	0,4,11	949	125	4.29996066677e-05	1.0,1.0,1.0	1.0,0.431,0.135	0.478
ENSMUSG00000032182	Yipf2	chr9	-	21592726	21592831	21592736	21592831	21592527	21592588	9,1,1	0,0,0	7,13,10	1,6,6	135	125	4.66448965915e-05	1.0,1.0,1.0	0.866,0.667,0.607	0.287
ENSMUSG00000098950	Gm28036	chr2	-	156096417	156098372	156098184	156098372	156079338	156079464	15,26,12	0,6,2	25,14,18	0,0,0	1892	125	7.7990718073e-05	1.0,0.223,0.284	1.0,1.0,1.0	-0.498
ENSMUSG00000032182	Yipf2	chr9	-	21592527	21592831	21592726	21592831	21592060	21592218	134,123,106	0,0,1	115,105,97	5,6,6	324	125	8.10850773212e-05	1.0,1.0,0.976	0.899,0.871,0.862	0.115
ENSMUSG00000027977	Ndst3	chr3	-	123556791	123556915	123556835	123556915	123552505	123552680	3,5,7	0,10,0	0,0,1	4,3,1	169	125	8.62413019647e-05	1.0,0.27,1.0	0.0,0.0,0.425	0.615
ENSMUSG00000018379	Srsf1	chr11	+	88049042	88049215	88049042	88049092	88049976	88050095	3,13,11	14,10,5	10,16,26	0,3,1	248	125	0.00010577045699	0.097,0.396,0.526	1.0,0.729,0.929	-0.546
ENSMUSG00000085385	Snhg17	chr2	-	158360458	158360599	158360526	158360599	158359181	158359432	96,120,70	30,23,8	79,87,121	5,6,3	193	125	0.000118970907115	0.675,0.772,0.85	0.911,0.904,0.963	-0.16
ENSMUSG00000039205	Ciz1	chr2	+	32363197	32363656	32363197	32363298	32363804	32363979	14,75,105	0,0,0	101,81,74	8,0,6	483	125	0.000195339289838	1.0,1.0,1.0	0.766,1.0,0.761	0.158
ENSMUSG00000042726	Trafd1	chr5	-	121373137	121373474	121373338	121373474	121372602	121372675	86,105,94	0,9,4	97,110,145	31,18,22	326	125	0.000195339289838	1.0,0.817,0.9	0.545,0.701,0.716	0.252
ENSMUSG00000040918	Slc19a2	chr1	+	164256746	164257349	164256746	164257235	164260791	164261017	35,10,33	0,0,1	27,18,26	0,9,8	239	125	0.000242918819934	1.0,1.0,0.945	1.0,0.511,0.63	0.268
ENSMUSG00000028059	Arhgef2	chr3	+	88632275	88632339	88632275	88632333	88632912	88633042	189,404,290	55,60,61	282,234,251	132,100,74	131	125	0.000504679699317	0.766,0.865,0.819	0.671,0.691,0.764	0.108
ENSMUSG00000040883	Tmem205	chr9	-	21927286	21927535	21927291	21927535	21925990	21926154	42,4,15	22,7,0	10,6,20	0,0,1	130	125	0.000744554780575	0.647,0.355,1.0	1.0,1.0,0.951	-0.316
ENSMUSG00000001248	Gramd1a	chr7	-	31135525	31135739	31135707	31135739	31134413	31134517	56,39,25	0,0,0	32,44,32	5,2,2	307	125	0.000804377401381	1.0,1.0,1.0	0.723,0.9,0.867	0.17
ENSMUSG00000013155	Enkd1	chr8	-	105704350	105704760	105704634	105704760	105704112	105704249	173,226,200	26,10,13	202,227,197	7,5,1	409	125	0.00090639740827	0.67,0.874,0.825	0.898,0.933,0.984	-0.149
ENSMUSG00000006720	Zfp184	chr13	+	21945111	21945418	21945111	21945199	21945555	21945799	0,23,12	41,29,43	28,20,36	36,13,32	344	125	0.00104211402612	0.0,0.224,0.092	0.22,0.359,0.29	-0.184
ENSMUSG00000001065	Zfp276	chr8	+	123264815	123265070	123264815	123264926	123265313	123265431	77,84,77	11,3,8	140,71,97	0,4,1	269	125	0.00116269969239	0.765,0.929,0.817	1.0,0.892,0.978	-0.12
ENSMUSG00000029826	Zc3hav1	chr6	-	38332141	38333188	38332489	38333188	38331762	38331861	16,8,3	5,4,1	3,4,11	1,0,0	473	125	0.00130701861856	0.458,0.346,0.442	0.442,1.0,1.0	-0.399
ENSMUSG00000020738	Sumo2	chr11	-	115534551	115534683	115534555	115534683	115530345	115530417	8,33,14	16,21,6	31,32,18	5,5,1	129	125	0.00151981586904	0.326,0.604,0.693	0.857,0.861,0.946	-0.347
ENSMUSG00000038056	Kmt2c	chr5	-	25281660	25281803	25281672	25281803	25281231	25281400	0,13,37	111,131,110	22,44,34	89,94,88	137	125	0.00155856106018	0.0,0.083,0.235	0.184,0.299,0.261	-0.142
ENSMUSG00000078812	Eif5a	chr11	-	69921023	69921064	69921041	69921064	69919150	69919336	25,25,8	1,0,0	1,12,8	0,6,2	143	125	0.00155856106018	0.956,1.0,1.0	1.0,0.636,0.778	0.181
ENSMUSG00000002279	Lmf1	chr17	+	25588675	25588742	25588675	25588686	25612295	25612444	5,0,7	20,28,18	1,0,0	25,33,29	181	125	0.00172055160945	0.147,0.0,0.212	0.027,0.0,0.0	0.111
ENSMUSG00000005774	Rfx5	chr3	+	94955014	94955146	94955014	94955136	94955351	94955385	49,64,39	17,20,35	52,45,55	11,4,4	135	125	0.00179603605531	0.727,0.748,0.508	0.814,0.912,0.927	-0.223
ENSMUSG00000046111	Cep295	chr9	-	15331935	15335305	15335049	15335305	15330753	15330910	123,226,152	0,0,1	186,194,217	4,0,6	3239	125	0.00189601619092	1.0,1.0,0.854	0.642,1.0,0.583	0.21
ENSMUSG00000001082	Mfsd10	chr5	-	34634590	34634962	34634850	34634962	34634422	34634513	70,113,74	0,0,0	97,60,94	3,3,4	385	125	0.00247415368226	1.0,1.0,1.0	0.913,0.867,0.884	0.112
ENSMUSG00000042289	Hsd3b7	chr7	+	127801074	127801363	127801074	127801246	127801460	127801616	0,2,2	41,6,4	10,2,13	10,19,14	242	125	0.00291807084109	0.0,0.147,0.205	0.341,0.052,0.324	-0.122
ENSMUSG00000040687	Madd	chr2	-	91166913	91167163	91167042	91167163	91166545	91166685	14,41,38	0,2,2	40,38,41	11,11,4	254	125	0.00323122139488	1.0,0.91,0.903	0.642,0.63,0.835	0.235
ENSMUSG00000023007	Prpf40b	chr15	+	99315482	99315581	99315482	99315569	99315722	99315900	1,27,19	86,129,148	35,54,28	114,149,140	137	125	0.00337100112588	0.01,0.16,0.105	0.219,0.248,0.154	-0.115
ENSMUSG00000004815	Dgkq	chr5	-	108650489	108650968	108650816	108650968	108649824	108650379	60,29,30	0,0,0	25,32,29	4,0,3	452	125	0.00351036983008	1.0,1.0,1.0	0.633,1.0,0.728	0.213
ENSMUSG00000031878	Nae1	chr8	-	104527377	104530116	104530055	104530116	104527082	104527162	151,228,298	0,1,1	245,311,265	7,3,2	2803	125	0.00377732739085	1.0,0.91,0.93	0.61,0.822,0.855	0.184
ENSMUSG00000059022	Kcp	chr6	-	29489028	29489150	29489032	29489150	29487496	29487576	0,0,0	5,13,32	2,4,4	25,22,24	129	125	0.00377732739085	0.0,0.0,0.0	0.072,0.15,0.139	-0.12
ENSMUSG00000070425	Xntrpc	chr7	+	102082040	102083018	102082040	102082441	102083860	102084580	0,10,24	20,5,2	13,6,3	2,0,0	702	125	0.00392114030567	0.0,0.263,0.681	0.536,1.0,1.0	-0.531
ENSMUSG00000040721	Zfhx2	chr14	-	55070108	55070197	55070138	55070197	55068107	55068308	0,0,0	6,19,16	4,1,4	16,15,21	155	125	0.00591031787634	0.0,0.0,0.0	0.168,0.051,0.133	-0.117
ENSMUSG00000028295	Smim8	chr4	-	34771873	34772053	34771877	34772053	34771257	34771414	31,12,0	0,6,4	6,10,3	0,0,0	129	125	0.00591031787634	1.0,0.66,0.0	1.0,1.0,1.0	-0.447
ENSMUSG00000080316	Spaca6	chr17	+	17837664	17837771	17837664	17837769	17838086	17838243	0,5,2	5,4,7	0,0,0	3,8,14	127	125	0.00626213556192	0.0,0.552,0.219	0.0,0.0,0.0	0.257
ENSMUSG00000022335	Zfat	chr15	-	68110443	68110562	68110476	68110562	68104955	68105079	1,7,5	4,50,45	14,13,27	47,40,34	158	125	0.00660357899567	0.165,0.1,0.081	0.191,0.205,0.386	-0.145
ENSMUSG00000005980	Dnase1	chr16	+	4037953	4038270	4037953	4038042	4038515	4038631	122,131,62	43,0,0	87,89,76	0,0,0	353	125	0.00808256925493	0.501,1.0,1.0	1.0,1.0,1.0	-0.166
ENSMUSG00000025571	Tnrc6c	chr11	+	117749576	117753144	117749576	117749817	117755330	117755522	139,331,294	0,0,0	310,314,346	4,1,2	3452	125	0.00810947537939	1.0,1.0,1.0	0.737,0.919,0.862	0.161
ENSMUSG00000092060	Bend4	chr5	-	67400060	67400301	67400131	67400301	67392147	67398450	25,7,15	27,18,9	4,8,5	22,32,24	196	125	0.00837276614323	0.371,0.199,0.515	0.104,0.138,0.117	0.242
ENSMUSG00000031381	Piga	chrX	+	164422583	164423363	164422583	164422986	164427931	164428064	216,281,322	11,41,58	187,208,208	47,66,58	502	125	0.00907807250142	0.83,0.631,0.58	0.498,0.44,0.472	0.21
ENSMUSG00000028681	Ptch2	chr4	+	117107898	117108042	117107898	117108020	117108154	117108302	0,2,6	11,15,12	0,0,1	24,25,41	147	125	0.00966778988612	0.0,0.102,0.298	0.0,0.0,0.02	0.127
ENSMUSG00000040687	Madd	chr2	-	91158404	91158488	91158416	91158488	91157984	91158143	16,16,13	2,0,0	30,27,24	7,1,6	137	125	0.0105151057449	0.88,1.0,1.0	0.796,0.961,0.785	0.113
ENSMUSG00000041147	Brca2	chr5	+	150522631	150523090	150522631	150522896	150523174	150523279	36,26,39	9,29,35	7,8,19	28,27,25	319	125	0.0143384597952	0.611,0.26,0.304	0.089,0.104,0.229	0.251
ENSMUSG00000015880	Ncapg	chr5	+	45691601	45693338	45691601	45691826	45693751	45693926	277,556,528	0,9,1	425,448,505	16,5,12	1637	125	0.014398548802	1.0,0.825,0.976	0.67,0.872,0.763	0.165
ENSMUSG00000020262	Adarb1	chr10	-	77312347	77312526	77312377	77312526	77311105	77311274	56,11,12	24,42,23	3,7,5	31,28,37	155	125	0.0152526913227	0.653,0.174,0.296	0.072,0.168,0.098	0.262
ENSMUSG00000024985	Tcf7l2	chr19	+	55910578	55910681	55910578	55910669	55912558	55912645	63,136,85	12,25,25	52,64,46	31,22,21	137	125	0.0187819817467	0.827,0.832,0.756	0.605,0.726,0.667	0.139
ENSMUSG00000001034	Mapk7	chr11	-	61493505	61493954	61493596	61493954	61492903	61493069	33,116,109	117,62,79	120,111,158	46,54,37	216	125	0.0202837775127	0.14,0.52,0.444	0.602,0.543,0.712	-0.251
ENSMUSG00000041846	Smek1	chr12	-	101053428	101053584	101053467	101053584	101051530	101051662	231,193,264	263,631,643	154,149,143	486,594,641	164	125	0.0207468757144	0.401,0.189,0.238	0.195,0.161,0.145	0.109
ENSMUSG00000046808	Atp10d	chr5	+	72265970	72266168	72265970	72266074	72267406	72267533	17,0,3	0,17,18	0,0,0	16,31,31	219	125	0.0209622054137	1.0,0.0,0.087	0.0,0.0,0.0	0.362
ENSMUSG00000004455	Ppp1cc	chr5	+	122172731	122173280	122172731	122172955	122174054	122174115	40,32,44	0,9,0	37,67,40	0,0,0	450	125	0.0220312131925	1.0,0.497,1.0	1.0,1.0,1.0	-0.168
ENSMUSG00000029673	Auts2	chr5	-	131472237	131472479	131472258	131472479	131461281	131461353	0,1,0	12,1,6	4,0,4	7,2,0	146	125	0.0225445620637	0.0,0.461,0.0	0.329,0.0,1.0	-0.289
ENSMUSG00000031241	Tbx22	chrX	+	107680107	107680313	107680107	107680282	107681140	107681305	2,8,33	0,17,34	5,9,6	50,68,71	156	125	0.0235416711129	1.0,0.274,0.437	0.074,0.096,0.063	0.493
ENSMUSG00000068134	Zfp120	chr2	-	150119480	150119628	150119564	150119628	150114405	150118200	6,7,15	0,30,21	0,2,5	12,36,17	209	125	0.0322028032921	1.0,0.122,0.299	0.0,0.032,0.15	0.413
ENSMUSG00000001034	Mapk7	chr11	-	61493523	61493954	61493596	61493954	61492903	61493069	130,137,132	117,62,79	125,131,129	46,54,37	198	125	0.0326940524572	0.412,0.582,0.513	0.632,0.605,0.688	-0.139
ENSMUSG00000024220	Zfp523	chr17	+	28201260	28202348	28201260	28201440	28202434	28202598	288,380,335	15,12,17	496,315,436	9,6,10	1033	125	0.0331189625619	0.699,0.793,0.705	0.87,0.864,0.841	-0.126
ENSMUSG00000025812	Pard3	chr8	+	127409555	127409707	127409555	127409617	127410728	127410773	16,68,53	0,3,6	79,65,78	10,17,13	215	125	0.0347837434167	1.0,0.929,0.837	0.821,0.69,0.777	0.159
ENSMUSG00000026987	Baz2b	chr2	-	59907438	59907749	59907543	59907749	59906915	59907051	1,37,59	59,137,126	28,37,61	75,77,91	230	125	0.036983409439	0.009,0.128,0.203	0.169,0.207,0.267	-0.101
ENSMUSG00000057715	A830018L16Rik	chr1	+	11588373	11588571	11588373	11588546	11596150	11596317	0,4,4	11,9,45	0,0,0	10,4,3	150	125	0.0408748815731	0.0,0.27,0.069	0.0,0.0,0.0	0.113
ENSMUSG00000007458	M6pr	chr6	+	122313258	122315166	122313258	122313425	122316049	122316176	12,55,18	0,16,0	20,36,30	0,0,0	1866	125	0.0420596254774	1.0,0.187,1.0	1.0,1.0,1.0	-0.271
ENSMUSG00000022843	Clcn2	chr16	-	20707572	20708191	20708076	20708191	20707418	20707457	39,31,27	0,0,7	18,40,43	0,0,0	629	125	0.0451292773003	1.0,1.0,0.434	1.0,1.0,1.0	-0.189
ENSMUSG00000041528	Rnf123	chr9	-	108063902	108064027	108063920	108064027	108063482	108063681	56,21,17	7,25,12	23,13,24	37,22,39	143	125	0.0470233073032	0.875,0.423,0.553	0.352,0.341,0.35	0.269
ENSMUSG00000041353	Tmem29	chrX	-	150458961	150459154	150459071	150459154	150420341	150420441	342,483,566	44,169,176	278,376,450	143,148,183	235	125	0.049873179102	0.805,0.603,0.631	0.508,0.575,0.567	0.13
