# Supplementary material for: An Alternative Splicing Program for Mouse Craniofacial Development
Source: Front Physiol. 2020 Sep 4;11:1099. doi: 10.3389/fphys.2020.01099 (PMC7498679; doi:10.3389/fphys.2020.01099)
Supplement: Supplementary file 12 [file Data_Sheet_1.zip › Filtered rMATS results/A5SS/FNP_Ect_E11.5_vs_E12.5_A5SS_filtered_output.txt]

GeneID	geneSymbol	chr	strand	longExonStart_0base	longExonEnd	shortES	shortEE	flankingES	flankingEE	IC_SAMPLE_1	SC_SAMPLE_1	IC_SAMPLE_2	SC_SAMPLE_2	IncFormLen	SkipFormLen	FDR	IncLevel1	IncLevel2	DeltaPSI
ENSMUSG00000004561	Mettl17	chr14	+	51889146	51889397	51889146	51889217	51889527	51889635	18,16,12	95,98,114	20,29,43	41,64,54	305	125	8.20488050668e-07	0.072,0.063,0.041	0.167,0.157,0.246	-0.131
ENSMUSG00000039233	Tbce	chr13	-	14003532	14003696	14003542	14003696	14001109	14001178	14,14,17	186,129,153	55,40,67	194,166,187	135	125	8.26927330758e-07	0.065,0.091,0.093	0.208,0.182,0.249	-0.13
ENSMUSG00000038777	Sema6c	chr3	+	95167623	95167726	95167623	95167680	95168586	95168706	14,11,13	9,4,6	9,14,15	0,1,0	171	125	9.77821693235e-06	0.532,0.668,0.613	1.0,0.911,1.0	-0.366
ENSMUSG00000022974	Paxbp1	chr16	-	91030415	91030556	91030432	91030556	91027229	91027329	134,105,122	166,133,130	182,163,242	116,117,132	142	125	7.5831122205e-05	0.415,0.41,0.452	0.58,0.551,0.617	-0.157
ENSMUSG00000042520	Ubap2l	chr3	-	90031295	90031370	90031310	90031370	90028324	90028377	200,196,174	628,632,612	191,215,240	399,342,508	140	125	7.5831122205e-05	0.221,0.217,0.202	0.299,0.36,0.297	-0.105
ENSMUSG00000024012	Mtch1	chr17	-	29336166	29336311	29336217	29336311	29333957	29334005	1652,1398,1555	1318,1178,1288	1133,1225,1357	644,642,662	176	125	7.5831122205e-05	0.471,0.457,0.462	0.555,0.575,0.593	-0.111
ENSMUSG00000029001	Fbxo44	chr4	-	148156579	148156706	148156608	148156706	148156394	148156490	31,17,17	1,1,1	27,14,22	6,7,14	154	125	0.000109315294497	0.962,0.932,0.932	0.785,0.619,0.561	0.287
ENSMUSG00000032815	Fanca	chr8	-	123313020	123313373	123313239	123313373	123312583	123312657	77,61,65	6,7,2	39,55,49	1,0,0	344	125	0.00101437877366	0.823,0.76,0.922	0.934,1.0,1.0	-0.143
ENSMUSG00000028797	Tmem234	chr4	+	129600982	129601243	129600982	129601134	129601406	129601625	98,74,88	112,109,95	77,95,72	42,55,56	234	125	0.00332512127597	0.319,0.266,0.331	0.495,0.48,0.407	-0.155
ENSMUSG00000037661	Gpr160	chr3	+	30877234	30877561	30877234	30877332	30889941	30890041	6,10,15	6,1,2	9,7,11	0,1,0	354	125	0.00346264979676	0.261,0.779,0.726	1.0,0.712,1.0	-0.315
ENSMUSG00000004815	Dgkq	chr5	-	108650489	108650968	108650816	108650968	108649824	108650379	56,35,44	4,1,4	30,45,57	0,0,1	452	125	0.00419267937504	0.795,0.906,0.753	1.0,1.0,0.94	-0.162
ENSMUSG00000039069	Mtg2	chr2	+	180084063	180084312	180084063	180084282	180084450	180084589	20,20,20	135,111,148	21,25,48	78,84,81	155	125	0.00419267937504	0.107,0.127,0.098	0.178,0.194,0.323	-0.121
ENSMUSG00000031878	Nae1	chr8	-	104527377	104530116	104530055	104530116	104527082	104527162	373,305,343	4,5,2	183,190,218	0,1,0	2803	125	0.00518779213678	0.806,0.731,0.884	1.0,0.894,1.0	-0.158
ENSMUSG00000040928	S100pbp	chr4	-	129182208	129182532	129182331	129182532	129181966	129182100	3,5,9	22,13,26	33,11,10	22,18,9	248	125	0.00879048752134	0.064,0.162,0.149	0.431,0.235,0.359	-0.217
ENSMUSG00000028797	Tmem234	chr4	+	129600982	129601243	129600982	129601134	129602194	129602261	273,201,252	217,206,239	245,233,241	142,158,125	234	125	0.00926689155977	0.402,0.343,0.36	0.48,0.441,0.507	-0.108
ENSMUSG00000029439	Sfswap	chr5	+	129543213	129543379	129543213	129543295	129549453	129549684	246,212,213	73,74,67	323,275,351	48,57,76	209	125	0.0116901846494	0.668,0.631,0.655	0.801,0.743,0.734	-0.108
ENSMUSG00000042328	Hps4	chr5	+	112343094	112343163	112343094	112343122	112344540	112345048	15,7,12	1,2,0	4,6,10	2,6,4	166	125	0.0116901846494	0.919,0.725,1.0	0.601,0.43,0.653	0.32
ENSMUSG00000038538	Ubn2	chr6	+	38463553	38464049	38463553	38464043	38470151	38470222	16,18,10	76,86,60	20,17,15	37,40,27	131	125	0.0117936978234	0.167,0.166,0.137	0.34,0.289,0.346	-0.168
ENSMUSG00000026471	Mr1	chr1	-	155137513	155137774	155137593	155137774	155136574	155136850	2,7,7	4,1,4	3,11,9	1,1,0	205	125	0.0129519641812	0.234,0.81,0.516	0.647,0.87,1.0	-0.319
ENSMUSG00000046808	Atp10d	chr5	+	72265970	72266168	72265970	72266074	72267406	72267533	4,3,4	30,8,22	1,1,0	33,22,26	219	125	0.0209593567507	0.071,0.176,0.094	0.017,0.025,0.0	0.1
ENSMUSG00000029359	Tesc	chr5	+	118056376	118056443	118056376	118056438	118056536	118056644	1,0,0	5,4,4	2,4,2	6,8,13	130	125	0.0241719949271	0.161,0.0,0.0	0.243,0.325,0.129	-0.179
ENSMUSG00000045672	Col27a1	chr4	+	63273066	63273111	63273066	63273103	63275927	63275981	15,7,9	2,1,6	11,4,17	2,0,0	133	125	0.0278441735633	0.876,0.868,0.585	0.838,1.0,1.0	-0.17
ENSMUSG00000036923	Stox1	chr10	-	62663954	62666325	62666125	62666325	62659042	62659667	2,6,14	1,0,0	4,8,6	3,1,1	2296	125	0.0330591160945	0.098,1.0,1.0	0.068,0.303,0.246	0.494
ENSMUSG00000026694	Mettl13	chr1	-	162545767	162546527	162546227	162546527	162544185	162544385	118,112,138	10,4,1	84,102,102	0,0,3	585	125	0.0330591160945	0.716,0.857,0.967	1.0,1.0,0.879	-0.113
ENSMUSG00000025962	Fastkd2	chr1	+	63735462	63735968	63735462	63735571	63737778	63737918	244,227,230	1,4,2	167,133,140	1,13,5	522	125	0.0330591160945	0.983,0.931,0.965	0.976,0.71,0.87	0.108
ENSMUSG00000011257	Pabpc4	chr4	+	123288958	123289213	123288958	123289074	123290198	123290338	96,71,96	129,107,113	74,84,98	52,80,78	264	125	0.0347107622742	0.261,0.239,0.287	0.403,0.332,0.373	-0.107
ENSMUSG00000024163	Mapk8ip3	chr17	-	24917994	24918139	24918087	24918139	24914458	24914705	7,8,7	47,48,49	16,13,16	32,35,50	218	125	0.0347107622742	0.079,0.087,0.076	0.223,0.176,0.155	-0.104
ENSMUSG00000053332	Gas5	chr1	+	161036819	161037164	161036819	161036852	161037287	161037315	224,159,145	75,61,82	290,330,389	65,99,89	437	125	0.0347107622742	0.461,0.427,0.336	0.561,0.488,0.556	-0.127
ENSMUSG00000004896	Rrnad1	chr3	-	87927562	87928048	87927923	87928048	87927054	87927117	71,64,67	1,1,6	28,47,57	0,0,1	486	125	0.0347107622742	0.948,0.943,0.742	1.0,1.0,0.936	-0.101
ENSMUSG00000036281	Snapc4	chr2	-	26372730	26372825	26372758	26372825	26370832	26370880	53,36,63	17,5,4	37,49,64	31,29,16	153	125	0.0364054873361	0.718,0.855,0.928	0.494,0.58,0.766	0.22
ENSMUSG00000063550	Nup98	chr7	-	102180376	102180515	102180427	102180515	102176312	102176405	77,85,97	153,133,161	59,68,96	59,87,95	176	125	0.0422786367437	0.263,0.312,0.3	0.415,0.357,0.418	-0.105
ENSMUSG00000029578	Wipi2	chr5	+	142658191	142659162	142658191	142658288	142659532	142659625	500,411,440	7,4,7	216,239,233	6,9,10	999	125	0.046727364008	0.899,0.928,0.887	0.818,0.769,0.745	0.127
ENSMUSG00000040482	Dxo	chr17	+	34837018	34837241	34837018	34837216	34837392	34837754	41,32,55	128,94,118	53,46,73	87,84,103	150	125	0.046727364008	0.211,0.221,0.28	0.337,0.313,0.371	-0.103
