# Supplementary material for: An Alternative Splicing Program for Mouse Craniofacial Development
Source: Front Physiol. 2020 Sep 4;11:1099. doi: 10.3389/fphys.2020.01099 (PMC7498679; doi:10.3389/fphys.2020.01099)
Supplement: Supplementary file 12 [file Data_Sheet_1.zip › Filtered rMATS results/A5SS/MNP_Mes_E11.5_vs_E12.5_A5SS_filtered_output.txt]

GeneID	geneSymbol	chr	strand	longExonStart_0base	longExonEnd	shortES	shortEE	flankingES	flankingEE	IC_SAMPLE_1	SC_SAMPLE_1	IC_SAMPLE_2	SC_SAMPLE_2	IncFormLen	SkipFormLen	FDR	IncLevel1	IncLevel2	DeltaPSI
ENSMUSG00000053332	Gas5	chr1	+	161036819	161037164	161036819	161036852	161037287	161037315	179,134,155	145,108,153	344,290,336	85,103,140	437	125	6.9969371926e-08	0.261,0.262,0.225	0.537,0.446,0.407	-0.214
ENSMUSG00000024012	Mtch1	chr17	-	29336166	29336311	29336217	29336311	29333957	29334005	1796,1622,1748	1377,1251,1380	1628,1384,1089	781,645,419	176	125	1.74787664342e-07	0.481,0.479,0.474	0.597,0.604,0.649	-0.139
ENSMUSG00000026927	Sdccag3	chr2	-	26385497	26385609	26385540	26385609	26385082	26385145	236,279,251	2,16,9	202,173,112	21,21,23	168	125	6.29950197193e-06	0.989,0.928,0.954	0.877,0.86,0.784	0.117
ENSMUSG00000014856	Tmem208	chr8	+	105328321	105328484	105328321	105328458	105328607	105328692	35,45,29	293,271,287	75,54,44	210,210,156	151	125	1.05720281282e-05	0.09,0.121,0.077	0.228,0.176,0.189	-0.102
ENSMUSG00000036371	Serbp1	chr6	+	67271197	67271348	67271197	67271320	67272156	67272228	4,5,5	7,11,9	2,0,0	20,18,20	153	125	8.84784932545e-05	0.318,0.271,0.312	0.076,0.0,0.0	0.275
ENSMUSG00000021235	Coq6	chr12	+	84370255	84370386	84370255	84370354	84370923	84371031	284,212,268	19,18,29	155,131,84	30,30,22	157	125	0.000201368200029	0.922,0.904,0.88	0.804,0.777,0.752	0.124
ENSMUSG00000060147	Serpinb6a	chr13	-	33935568	33935794	33935626	33935794	33931471	33931646	13,9,4	0,1,0	12,15,22	2,8,11	183	125	0.000250128151615	1.0,0.86,1.0	0.804,0.562,0.577	0.306
ENSMUSG00000060147	Serpinb6a	chr13	-	33935572	33935794	33935626	33935794	33931471	33931646	11,5,2	0,1,0	10,11,20	2,8,11	179	125	0.00061395372916	1.0,0.777,1.0	0.777,0.49,0.559	0.317
ENSMUSG00000021493	Pdlim7	chr13	-	55506305	55507366	55507329	55507366	55505933	55506168	125,133,157	0,0,0	255,269,147	1,9,3	1149	125	0.000800727919295	1.0,1.0,1.0	0.965,0.765,0.842	0.143
ENSMUSG00000023030	Slc11a2	chr15	-	100412190	100412262	100412233	100412262	100410082	100410231	149,155,140	16,9,6	264,231,101	43,38,24	168	125	0.000853984492864	0.874,0.928,0.946	0.82,0.819,0.758	0.117
ENSMUSG00000022974	Paxbp1	chr16	-	91030415	91030556	91030432	91030556	91027229	91027329	174,129,144	147,141,145	289,175,254	123,122,91	142	125	0.000894397783611	0.51,0.446,0.466	0.674,0.558,0.711	-0.174
ENSMUSG00000060147	Serpinb6a	chr13	-	33935618	33935794	33935626	33935794	33931471	33931646	6,1,2	0,1,0	5,2,12	2,8,11	133	125	0.00158445114255	1.0,0.484,1.0	0.701,0.19,0.506	0.362
ENSMUSG00000053166	Cdh22	chr2	-	165142053	165142307	165142115	165142307	165135183	165135320	5,2,2	0,0,0	38,29,25	6,5,4	187	125	0.00171062620296	1.0,1.0,1.0	0.809,0.795,0.807	0.196
ENSMUSG00000018379	Srsf1	chr11	+	88049042	88049215	88049042	88049092	88049976	88050095	18,14,26	2,8,2	32,33,25	0,0,2	248	125	0.00301326078689	0.819,0.469,0.868	1.0,1.0,0.863	-0.236
ENSMUSG00000038930	Rccd1	chr7	-	80320091	80321181	80320861	80321181	80319245	80319341	57,37,38	4,3,7	101,123,105	2,2,1	895	125	0.00301326078689	0.666,0.633,0.431	0.876,0.896,0.936	-0.326
ENSMUSG00000031543	Ank1	chr8	+	23132096	23132483	23132096	23132471	23132561	23132634	8,11,5	3,0,5	2,3,2	0,0,0	137	125	0.00301811483063	0.709,1.0,0.477	1.0,1.0,1.0	-0.271
ENSMUSG00000031858	Mau2	chr8	-	70023610	70023697	70023613	70023697	70022619	70022669	75,77,84	165,141,187	168,145,128	214,193,106	128	125	0.00361432189881	0.307,0.348,0.305	0.434,0.423,0.541	-0.146
ENSMUSG00000004105	Angptl2	chr2	+	33228174	33229032	33228174	33228357	33242199	33242393	320,314,308	8,6,10	588,561,413	6,2,2	800	125	0.00474301311681	0.862,0.891,0.828	0.939,0.978,0.97	-0.102
ENSMUSG00000024369	Nelfe	chr17	+	34850407	34850674	34850407	34850462	34850910	34850993	124,107,109	59,48,71	87,74,89	74,68,101	337	125	0.00474301311681	0.438,0.453,0.363	0.304,0.288,0.246	0.139
ENSMUSG00000029439	Sfswap	chr5	+	129543213	129543379	129543213	129543295	129549453	129549684	275,234,259	63,76,83	438,443,454	91,69,68	209	125	0.00499706249416	0.723,0.648,0.651	0.742,0.793,0.8	-0.104
ENSMUSG00000030871	Ears2	chr7	-	122046623	122048574	122048101	122048574	122044512	122044666	135,146,135	0,0,1	158,163,145	4,3,2	1603	125	0.00499706249416	1.0,1.0,0.913	0.755,0.809,0.85	0.166
ENSMUSG00000029478	Ncor2	chr5	-	125019818	125020046	125019959	125020046	125018810	125018990	234,152,183	22,4,9	220,140,294	37,24,31	266	125	0.00501166067538	0.833,0.947,0.905	0.736,0.733,0.817	0.133
ENSMUSG00000086370	Ftx	chrX	-	103613022	103613195	103613043	103613195	103609303	103609416	34,29,29	9,12,7	46,39,17	0,5,2	146	125	0.00501166067538	0.764,0.674,0.78	1.0,0.87,0.879	-0.177
ENSMUSG00000029578	Wipi2	chr5	+	142658191	142659162	142658191	142658288	142659532	142659625	552,475,411	10,5,9	337,234,138	19,11,5	999	125	0.00510662288358	0.874,0.922,0.851	0.689,0.727,0.775	0.152
ENSMUSG00000053964	Lgals4	chr7	+	28840580	28840691	28840580	28840610	28840863	28840952	0,0,0	8,5,3	4,1,4	5,7,21	206	125	0.00510662288358	0.0,0.0,0.0	0.327,0.08,0.104	-0.17
ENSMUSG00000036281	Snapc4	chr2	-	26372730	26372825	26372758	26372825	26370832	26370880	37,27,35	13,9,7	46,39,47	37,36,30	153	125	0.00520975368231	0.699,0.71,0.803	0.504,0.47,0.561	0.226
ENSMUSG00000030815	Phkg2	chr7	+	127577534	127578029	127577534	127577646	127579666	127579732	129,113,165	24,24,22	138,96,92	50,47,27	508	125	0.00546569218141	0.569,0.537,0.649	0.404,0.334,0.456	0.187
ENSMUSG00000026825	Dnm1	chr2	-	32312683	32312925	32312709	32312925	32312126	32312342	100,82,122	13,8,3	161,70,135	21,25,31	151	125	0.00546569218141	0.864,0.895,0.971	0.864,0.699,0.783	0.128
ENSMUSG00000022983	Scaf4	chr16	-	90249626	90249712	90249638	90249712	90248512	90248703	90,60,84	110,88,98	107,93,87	78,75,54	137	125	0.00579136309692	0.427,0.384,0.439	0.556,0.531,0.595	-0.144
ENSMUSG00000001305	Rrp15	chr1	-	186737587	186739863	186739603	186739863	186736115	186736314	564,508,552	1,0,2	369,314,224	2,7,2	2141	125	0.0064743604239	0.971,1.0,0.942	0.915,0.724,0.867	0.136
ENSMUSG00000030811	Fbxl19	chr7	+	127750864	127751028	127750864	127750897	127752009	127752521	443,402,434	231,194,207	546,496,310	193,148,102	256	125	0.0064743604239	0.484,0.503,0.506	0.58,0.621,0.597	-0.102
ENSMUSG00000035325	Sec31a	chr5	-	100373379	100373715	100373424	100373715	100368293	100368352	235,216,205	139,95,112	250,254,299	186,223,245	170	125	0.00719846481492	0.554,0.626,0.574	0.497,0.456,0.473	0.109
ENSMUSG00000031858	Mau2	chr8	-	70023606	70023697	70023613	70023697	70022619	70022669	35,26,45	165,141,187	99,53,59	214,193,106	132	125	0.00823705772801	0.167,0.149,0.186	0.305,0.206,0.345	-0.118
ENSMUSG00000003778	Brd8	chr18	-	34608417	34609949	34609804	34609949	34607774	34608055	502,409,457	9,8,7	321,259,160	15,13,7	1512	125	0.0102003978016	0.822,0.809,0.844	0.639,0.622,0.654	0.187
ENSMUSG00000057715	A830018L16Rik	chr1	+	11588373	11588571	11588373	11588546	11596150	11596317	0,0,1	24,11,15	8,1,1	17,25,18	150	125	0.0140379702831	0.0,0.0,0.053	0.282,0.032,0.044	-0.102
ENSMUSG00000035112	Wnk4	chr11	+	101262722	101262895	101262722	101262845	101263768	101263989	9,6,11	0,1,0	7,15,8	3,2,2	175	125	0.0142623455697	1.0,0.811,1.0	0.625,0.843,0.741	0.201
ENSMUSG00000032280	Tle3	chr9	+	61394607	61394712	61394607	61394682	61407353	61407473	4,2,10	8,11,11	0,3,0	12,11,6	155	125	0.014889709586	0.287,0.128,0.423	0.0,0.18,0.0	0.219
ENSMUSG00000025962	Fastkd2	chr1	+	63735462	63735968	63735462	63735571	63737778	63737918	238,204,218	7,4,10	169,109,101	15,13,6	522	125	0.0165592634051	0.891,0.924,0.839	0.73,0.668,0.801	0.152
ENSMUSG00000034771	Tle2	chr10	+	81580256	81580667	81580256	81580331	81581644	81581755	3,10,6	4,4,2	21,10,8	0,0,3	461	125	0.0249110299246	0.169,0.404,0.449	1.0,1.0,0.42	-0.466
ENSMUSG00000039748	Exo1	chr1	+	175881131	175881354	175881131	175881227	175882894	175883068	102,111,88	8,7,11	64,88,37	4,1,0	252	125	0.025858782865	0.863,0.887,0.799	0.888,0.978,1.0	-0.106
ENSMUSG00000046111	Cep295	chr9	-	15331935	15335305	15335049	15335305	15330753	15330910	204,177,168	2,0,4	195,157,127	0,0,0	3239	125	0.0259499654468	0.797,1.0,0.618	1.0,1.0,1.0	-0.195
ENSMUSG00000022335	Zfat	chr15	-	68212592	68212844	68212613	68212844	68187050	68187236	23,16,19	5,2,4	33,27,11	3,0,0	146	125	0.0263586831067	0.798,0.873,0.803	0.904,1.0,1.0	-0.143
ENSMUSG00000006575	Rundc3a	chr11	+	102399614	102400045	102399614	102399780	102400660	102400798	13,8,8	2,2,1	10,8,12	1,0,0	390	125	0.0271214596822	0.676,0.562,0.719	0.762,1.0,1.0	-0.268
ENSMUSG00000027951	Adar	chr3	+	89745375	89745601	89745375	89745523	89745819	89745991	102,91,123	38,47,43	196,180,97	40,46,22	203	125	0.0273652176127	0.623,0.544,0.638	0.751,0.707,0.731	-0.128
ENSMUSG00000026883	Dab2ip	chr2	+	35643887	35644124	35643887	35643991	35707647	35707801	8,3,9	2,3,6	2,8,0	13,13,5	258	125	0.0300390405047	0.66,0.326,0.421	0.069,0.23,0.0	0.369
ENSMUSG00000054252	Fgfr3	chr5	+	33721723	33721954	33721723	33721928	33722305	33722511	0,0,0	2,2,4	5,2,2	34,23,9	151	125	0.0315896622489	0.0,0.0,0.0	0.109,0.067,0.155	-0.11
ENSMUSG00000079109	Pms2	chr5	+	143925220	143926073	143925220	143925501	143928098	143928266	224,150,215	12,3,11	177,108,100	13,15,14	697	125	0.0324841083516	0.77,0.9,0.778	0.709,0.564,0.562	0.204
ENSMUSG00000087177	E130307A14Rik	chr10	-	39640275	39640511	39640379	39640511	39639563	39639766	93,81,82	46,37,35	162,136,103	43,42,15	229	125	0.0344088498311	0.525,0.544,0.561	0.673,0.639,0.789	-0.157
ENSMUSG00000027333	Smox	chr2	+	131520094	131521171	131520094	131520268	131522058	131522219	392,325,351	66,65,48	525,463,468	52,39,59	1028	125	0.0344088498311	0.419,0.378,0.471	0.551,0.591,0.491	-0.122
ENSMUSG00000032577	Mapkapk3	chr9	-	107262422	107263764	107263624	107263764	107261877	107261957	24,12,12	0,0,0	30,35,19	1,4,0	1327	125	0.037717095199	1.0,1.0,1.0	0.739,0.452,1.0	0.27
ENSMUSG00000066892	Fbxl12	chr9	-	20642203	20644298	20644194	20644298	20642023	20642096	797,630,708	36,35,30	1446,1362,1001	49,32,28	2116	125	0.0400315858767	0.567,0.515,0.582	0.635,0.715,0.679	-0.122
ENSMUSG00000056962	Jmjd6	chr11	-	116839837	116840545	116840447	116840545	116838989	116839128	336,313,293	20,19,12	320,284,287	10,9,3	735	125	0.0432932978432	0.741,0.737,0.806	0.845,0.843,0.942	-0.115
ENSMUSG00000063626	Unc5d	chr8	-	28724220	28724406	28724259	28724406	28719616	28719994	5,4,2	2,0,0	60,53,26	16,19,7	164	125	0.0443729621542	0.656,1.0,1.0	0.741,0.68,0.739	0.165
ENSMUSG00000025812	Pard3	chr8	+	127409555	127409704	127409555	127409617	127410728	127410773	3,3,8	7,3,3	0,3,1	6,6,8	212	125	0.0483066241216	0.202,0.371,0.611	0.0,0.228,0.069	0.296
ENSMUSG00000055692	Tmem191c	chr16	+	17276633	17277039	17276633	17276887	17277193	17277250	9,7,7	4,2,0	6,6,13	0,2,0	277	125	0.0483797043073	0.504,0.612,1.0	1.0,0.575,1.0	-0.153
ENSMUSG00000063550	Nup98	chr7	-	102180376	102180515	102180427	102180515	102176312	102176405	67,61,66	122,119,149	96,97,58	151,111,62	176	125	0.0483797043073	0.281,0.267,0.239	0.311,0.383,0.399	-0.102
ENSMUSG00000031387	Renbp	chrX	-	73930186	73930262	73930228	73930262	73930004	73930080	22,20,32	5,9,5	14,17,22	0,1,3	167	125	0.0483797043073	0.767,0.625,0.827	1.0,0.927,0.846	-0.185
ENSMUSG00000006335	Tfpt	chr7	-	3628823	3629086	3628827	3629086	3621062	3621132	0,0,0	7,5,13	3,0,3	10,3,11	129	125	0.0487133171214	0.0,0.0,0.0	0.225,0.0,0.209	-0.145
ENSMUSG00000048796	Cyb561d1	chr3	-	108200626	108200834	108200759	108200834	108200124	108200162	4,4,8	3,0,2	4,5,8	1,0,0	258	125	0.0496895655434	0.392,1.0,0.66	0.66,1.0,1.0	-0.203
ENSMUSG00000040701	Ap1g2	chr14	-	55104581	55104927	55104830	55104927	55104362	55104458	29,12,28	1,3,0	36,32,9	8,7,5	374	125	0.0496895655434	0.906,0.572,1.0	0.601,0.604,0.376	0.299
ENSMUSG00000026349	Ccnt2	chr1	+	127797840	127798196	127797840	127797886	127799389	127799553	139,120,143	100,88,111	179,170,69	95,61,11	435	125	0.0496895655434	0.285,0.282,0.27	0.351,0.445,0.643	-0.201
