# Supplementary material for: An Alternative Splicing Program for Mouse Craniofacial Development
Source: Front Physiol. 2020 Sep 4;11:1099. doi: 10.3389/fphys.2020.01099 (PMC7498679; doi:10.3389/fphys.2020.01099)
Supplement: Supplementary file 12 [file Data_Sheet_1.zip › Filtered rMATS results/A5SS/E11.5_Mes_MXP_vs_MNP_A5SS_filtered_output.txt]

GeneID	geneSymbol	chr	strand	longExonStart_0base	longExonEnd	shortES	shortEE	flankingES	flankingEE	IC_SAMPLE_1	SC_SAMPLE_1	IC_SAMPLE_2	SC_SAMPLE_2	IncFormLen	SkipFormLen	FDR	IncLevel1	IncLevel2	DeltaPSI
ENSMUSG00000038777	Sema6c	chr3	+	95167623	95167726	95167623	95167680	95168586	95168706	21,19,29	8,6,9	26,26,21	0,1,1	171	125	3.50970683183e-05	0.657,0.698,0.702	1.0,0.95,0.939	-0.277
ENSMUSG00000054702	Ap1s3	chr1	-	79625104	79625285	79625106	79625285	79623681	79623790	0,0,0	12,13,7	6,3,5	4,17,9	127	125	6.79891254928e-05	0.0,0.0,0.0	0.596,0.148,0.354	-0.366
ENSMUSG00000039660	D2Wsu81e	chr2	-	30175186	30175812	30175713	30175812	30173470	30174185	2,0,0	3,1,2	8,5,3	0,1,1	652	125	0.000253240858521	0.113,0.0,0.0	1.0,0.489,0.365	-0.58
ENSMUSG00000060147	Serpinb6a	chr13	-	33935568	33935794	33935626	33935794	33931471	33931646	13,13,26	9,9,4	13,9,4	0,1,0	183	125	0.000489731796836	0.497,0.497,0.816	1.0,0.86,1.0	-0.35
ENSMUSG00000060147	Serpinb6a	chr13	-	33935572	33935794	33935626	33935794	33931471	33931646	16,10,18	9,9,4	11,5,2	0,1,0	179	125	0.00116051753791	0.554,0.437,0.759	1.0,0.777,1.0	-0.342
ENSMUSG00000060147	Serpinb6a	chr13	-	33935618	33935794	33935626	33935794	33931471	33931646	6,1,9	9,9,4	6,1,2	0,1,0	133	125	0.00152166092181	0.385,0.095,0.679	1.0,0.484,1.0	-0.442
ENSMUSG00000012609	Ttll5	chr12	+	85917674	85917832	85917674	85917774	85918930	85919237	65,69,57	9,7,3	68,56,70	1,1,1	183	125	0.00204170444202	0.831,0.871,0.928	0.979,0.975,0.98	-0.101
ENSMUSG00000028439	Fam219a	chr4	-	41569176	41569537	41569209	41569537	41524365	41524414	45,34,54	4,2,9	24,14,20	0,0,0	158	125	0.00204170444202	0.899,0.931,0.826	1.0,1.0,1.0	-0.115
ENSMUSG00000006958	Chrd	chr16	+	20739406	20740056	20739406	20739510	20741189	20741344	18,13,8	2,0,5	14,8,11	0,0,0	671	125	0.00204170444202	0.626,1.0,0.23	1.0,1.0,1.0	-0.381
ENSMUSG00000026942	Traf2	chr2	-	25538844	25539084	25538865	25539084	25530286	25530448	1,2,6	9,8,9	0,0,1	10,5,16	146	125	0.00792349186277	0.087,0.176,0.363	0.0,0.0,0.051	0.192
ENSMUSG00000029335	Bmp3	chr5	+	98872029	98873007	98872029	98872934	98879737	98884396	5,2,1	13,6,3	0,0,0	12,7,5	198	125	0.0123961151709	0.195,0.174,0.174	0.0,0.0,0.0	0.181
ENSMUSG00000042489	Clspn	chr4	+	126573135	126573347	126573135	126573308	126574640	126574816	45,75,52	2,2,2	73,45,72	12,7,8	164	125	0.0149127045409	0.945,0.966,0.952	0.823,0.831,0.873	0.112
ENSMUSG00000038174	Fam126b	chr1	-	58565767	58565954	58565856	58565954	58557976	58558057	0,0,0	6,15,8	6,1,1	10,7,8	214	125	0.0308280596694	0.0,0.0,0.0	0.26,0.077,0.068	-0.135
ENSMUSG00000024050	Wiz	chr17	-	32381055	32381156	32381083	32381156	32367823	32368147	1,1,7	12,8,6	0,1,0	13,8,7	153	125	0.0322963607675	0.064,0.093,0.488	0.0,0.093,0.0	0.184
ENSMUSG00000033961	Zfp446	chr7	+	12977847	12978218	12977847	12978112	12978997	12979378	29,36,30	16,21,14	44,39,44	7,11,6	231	125	0.0322963607675	0.495,0.481,0.537	0.773,0.657,0.799	-0.239
ENSMUSG00000028034	Fubp1	chr3	+	152226079	152226217	152226079	152226208	152231876	152232022	5,7,5	0,0,1	7,3,3	3,1,2	134	125	0.0329959351044	1.0,1.0,0.823	0.685,0.737,0.583	0.273
ENSMUSG00000026349	Ccnt2	chr1	+	127797840	127798196	127797840	127797886	127799389	127799553	187,190,152	77,84,83	139,120,143	100,88,111	435	125	0.0378550494515	0.411,0.394,0.345	0.285,0.282,0.27	0.104
ENSMUSG00000030871	Ears2	chr7	-	122046623	122048574	122048101	122048574	122044512	122044666	123,119,120	2,5,0	135,146,135	0,0,1	1603	125	0.0479279926157	0.827,0.65,1.0	1.0,1.0,0.913	-0.145
