# Supplementary material for: An Alternative Splicing Program for Mouse Craniofacial Development
Source: Front Physiol. 2020 Sep 4;11:1099. doi: 10.3389/fphys.2020.01099 (PMC7498679; doi:10.3389/fphys.2020.01099)
Supplement: Supplementary file 12 [file Data_Sheet_1.zip › Filtered rMATS results/A5SS/E12.5_FNP_Ect_vs_Mes_A5SS_filtered_output.txt]

GeneID	geneSymbol	chr	strand	longExonStart_0base	longExonEnd	shortES	shortEE	flankingES	flankingEE	IC_SAMPLE_1	SC_SAMPLE_1	IC_SAMPLE_2	SC_SAMPLE_2	IncFormLen	SkipFormLen	FDR	IncLevel1	IncLevel2	DeltaPSI
ENSMUSG00000024293	Esco1	chr18	-	10593745	10595875	10595675	10595875	10585977	10586041	9,8,15	6,6,1	23,13,23	0,0,0	2055	125	0.0	0.084,0.075,0.477	1.0,1.0,1.0	-0.788
ENSMUSG00000025369	Smarcc2	chr10	+	128487933	128488359	128487933	128488017	128488895	128490173	500,711,480	120,199,119	202,183,204	721,830,908	467	125	0.0	0.527,0.489,0.519	0.07,0.056,0.057	0.451
ENSMUSG00000026987	Baz2b	chr2	-	59907438	59907749	59907543	59907749	59906915	59907051	45,89,54	83,116,104	67,57,106	32,26,37	230	125	1.49487829523e-12	0.228,0.294,0.22	0.532,0.544,0.609	-0.314
ENSMUSG00000028552	Eps15	chr4	+	109321127	109321325	109321127	109321217	109322069	109322215	22,20,20	64,83,66	41,50,30	35,22,24	233	125	1.13076528141e-08	0.156,0.114,0.14	0.386,0.549,0.401	-0.309
ENSMUSG00000026857	Ntmt1	chr2	+	30819628	30819832	30819628	30819768	30820448	30820701	163,168,210	26,17,31	138,117,157	53,50,58	189	125	2.17386492007e-07	0.806,0.867,0.818	0.633,0.607,0.642	0.203
ENSMUSG00000040728	Esrp1	chr4	-	11357459	11357658	11357471	11357658	11353294	11353463	1304,1354,1547	347,368,399	26,21,31	2,0,0	137	125	2.56666242292e-07	0.774,0.77,0.78	0.922,1.0,1.0	-0.199
ENSMUSG00000029439	Sfswap	chr5	+	129503982	129504152	129503982	129504105	129504762	129504894	241,278,338	24,51,51	326,348,376	114,96,142	172	125	4.72167563887e-07	0.879,0.798,0.828	0.675,0.725,0.658	0.149
ENSMUSG00000039985	Fam60a	chr6	-	148941887	148942022	148941932	148942022	148933001	148933148	8,4,4	8,2,2	3,5,7	0,0,0	170	125	4.72167563887e-07	0.424,0.595,0.595	1.0,1.0,1.0	-0.462
ENSMUSG00000030890	Ilk	chr7	+	105741373	105741539	105741373	105741483	105741786	105741908	40,54,49	0,1,0	33,20,42	6,5,8	181	125	7.76393114865e-07	1.0,0.974,1.0	0.792,0.734,0.784	0.221
ENSMUSG00000020069	Hnrnph3	chr10	-	63018040	63018225	63018085	63018225	63017523	63017610	519,625,565	283,279,331	992,893,1253	285,271,359	170	125	7.94586579078e-07	0.574,0.622,0.557	0.719,0.708,0.72	-0.131
ENSMUSG00000054405	Dnajc8	chr4	+	132544055	132544751	132544055	132544122	132546636	132546708	1167,1148,1255	9,17,15	1324,1017,1432	36,32,58	754	125	1.42336533899e-06	0.956,0.918,0.933	0.859,0.84,0.804	0.101
ENSMUSG00000026927	Sdccag3	chr2	-	26385497	26385609	26385540	26385609	26384681	26384821	142,144,148	1,4,3	160,140,171	15,20,15	168	125	2.4698963455e-06	0.991,0.964,0.973	0.888,0.839,0.895	0.102
ENSMUSG00000026694	Mettl13	chr1	-	162545767	162546527	162546227	162546527	162544185	162544385	84,102,102	0,0,3	78,98,91	11,14,4	585	125	1.17537595877e-05	1.0,1.0,0.879	0.602,0.599,0.829	0.283
ENSMUSG00000031878	Nae1	chr8	-	104527377	104530116	104530055	104530116	104527082	104527162	183,190,218	0,1,0	139,156,118	2,6,3	2803	125	5.96888449169e-05	1.0,0.894,1.0	0.756,0.537,0.637	0.321
ENSMUSG00000034248	Slc25a37	chr14	-	69248882	69249622	69249393	69249622	69247580	69247637	8,12,16	13,15,15	7,11,3	54,43,32	636	125	7.52285417161e-05	0.108,0.136,0.173	0.025,0.048,0.018	0.109
ENSMUSG00000026107	Nabp1	chr1	-	51477721	51478399	51478371	51478399	51477477	51477616	6,3,8	4,1,2	0,1,0	3,1,7	775	125	0.000202541007614	0.195,0.326,0.392	0.0,0.139,0.0	0.258
ENSMUSG00000012609	Ttll5	chr12	+	85917674	85917832	85917674	85917774	85918930	85919237	76,68,86	2,4,1	92,93,106	15,10,16	183	125	0.000333301097374	0.963,0.921,0.983	0.807,0.864,0.819	0.126
ENSMUSG00000030516	Tjp1	chr7	-	65299669	65299813	65299708	65299813	65296707	65297667	107,111,138	72,78,79	116,181,209	48,56,55	164	125	0.000340194757285	0.531,0.52,0.571	0.648,0.711,0.743	-0.16
ENSMUSG00000034771	Tle2	chr10	+	81580256	81580331	81580256	81580298	81580483	81580667	5,4,1	0,0,0	17,22,13	2,5,5	158	125	0.000345212489704	1.0,1.0,1.0	0.871,0.777,0.673	0.226
ENSMUSG00000004952	Rasa4	chr5	+	136104515	136105739	136104515	136104653	136107070	136107191	9,13,11	0,0,0	42,34,42	2,2,3	1211	125	0.000422307462772	1.0,1.0,1.0	0.684,0.637,0.591	0.363
ENSMUSG00000036845	Lin37	chr7	-	30557849	30557958	30557882	30557958	30557625	30557676	3,6,11	27,22,28	2,2,1	36,45,45	158	125	0.00115788658428	0.081,0.177,0.237	0.042,0.034,0.017	0.134
ENSMUSG00000057715	A830018L16Rik	chr1	+	11747964	11748100	11747964	11748091	11798480	11798566	7,2,2	0,1,0	37,28,34	14,13,27	134	125	0.00115797970824	1.0,0.651,1.0	0.711,0.668,0.54	0.244
ENSMUSG00000041396	Mettl18	chr1	+	163994888	163995071	163994888	163994977	163995913	163997243	17,14,27	27,25,27	33,30,34	9,9,20	219	125	0.0013212519988	0.264,0.242,0.363	0.677,0.655,0.492	-0.318
ENSMUSG00000029359	Tesc	chr5	+	118056376	118056443	118056376	118056438	118056536	118056644	2,4,2	6,8,13	0,0,0	15,15,10	130	125	0.00136890501162	0.243,0.325,0.129	0.0,0.0,0.0	0.232
ENSMUSG00000057715	A830018L16Rik	chr1	+	11588373	11588571	11588373	11588546	11596150	11596317	0,0,0	10,7,7	7,4,7	43,38,24	150	125	0.00145866086704	0.0,0.0,0.0	0.119,0.081,0.196	-0.132
ENSMUSG00000047534	Mis18bp1	chr12	-	65152687	65153893	65153805	65153893	65148721	65149550	319,300,382	10,6,6	441,354,414	20,24,31	1243	125	0.00179463744195	0.762,0.834,0.865	0.689,0.597,0.573	0.201
ENSMUSG00000028107	Tars2	chr3	-	95748486	95750417	95750338	95750417	95746534	95746697	8,5,3	0,0,0	5,3,13	3,1,0	1977	125	0.00192084880268	1.0,1.0,1.0	0.095,0.159,1.0	0.582
ENSMUSG00000070371	Prss36	chr7	-	127934389	127934627	127934509	127934627	127932637	127933114	8,4,5	0,0,1	9,4,9	4,0,3	245	125	0.0022921368516	1.0,1.0,0.718	0.534,1.0,0.605	0.193
ENSMUSG00000020770	Unk	chr11	+	116053015	116053158	116053015	116053119	116053489	116053690	93,105,83	20,33,22	124,119,130	58,93,65	164	125	0.00252201037964	0.78,0.708,0.742	0.62,0.494,0.604	0.171
ENSMUSG00000029290	Zfp326	chr5	+	105886316	105888839	105886316	105886428	105891117	105891316	496,568,482	5,9,12	686,664,676	35,28,28	2536	125	0.00269613388737	0.83,0.757,0.664	0.491,0.539,0.543	0.226
ENSMUSG00000038780	Smurf1	chr5	-	144880624	144881819	144881617	144881819	144876494	144879456	278,239,236	0,1,0	262,190,296	3,6,2	1118	125	0.00325259818368	1.0,0.964,1.0	0.907,0.78,0.943	0.111
ENSMUSG00000021814	Anxa7	chr14	-	20479779	20480133	20479894	20480133	20473274	20473329	32,38,46	48,43,53	24,6,28	68,54,52	240	125	0.00363211064947	0.258,0.315,0.311	0.155,0.055,0.219	0.152
ENSMUSG00000002885	Adgre5	chr8	-	83734295	83734352	83734301	83734352	83734008	83734125	3,2,3	0,0,0	94,111,99	16,10,13	131	125	0.00391714964556	1.0,1.0,1.0	0.849,0.914,0.879	0.119
ENSMUSG00000026107	Nabp1	chr1	-	51478300	51478399	51478371	51478399	51477477	51477616	15,11,11	4,1,2	1,3,0	3,1,7	196	125	0.00391714964556	0.705,0.875,0.778	0.175,0.657,0.0	0.509
ENSMUSG00000024293	Esco1	chr18	-	10593745	10595875	10595675	10595875	10588438	10588550	43,47,57	4,8,5	32,26,37	1,0,1	2055	125	0.00391714964556	0.395,0.263,0.409	0.661,1.0,0.692	-0.429
ENSMUSG00000045672	Col27a1	chr4	+	63273066	63273111	63273066	63273103	63275927	63275981	11,4,17	2,0,0	61,65,71	16,11,19	133	125	0.00391714964556	0.838,1.0,1.0	0.782,0.847,0.778	0.144
ENSMUSG00000000416	Cttnbp2	chr6	-	18433819	18435446	18433982	18435446	18427438	18427642	21,11,27	5,7,2	23,31,17	31,31,33	288	125	0.00631422628115	0.646,0.405,0.854	0.244,0.303,0.183	0.392
ENSMUSG00000040928	S100pbp	chr4	-	129180188	129181840	129181741	129181840	129178240	129178332	255,216,242	0,1,1	378,260,313	6,3,4	1678	125	0.00674362477149	1.0,0.941,0.947	0.824,0.866,0.854	0.115
ENSMUSG00000051736	Fam229b	chr10	-	39133822	39133900	39133878	39133900	39132246	39132378	4,1,4	0,0,0	11,14,14	2,4,1	181	125	0.00695026903487	1.0,1.0,1.0	0.792,0.707,0.906	0.198
ENSMUSG00000071226	Cecr2	chr6	+	120756548	120756937	120756548	120756853	120757565	120757691	60,49,57	34,9,6	7,12,19	13,11,16	209	125	0.00723042847025	0.513,0.765,0.85	0.244,0.395,0.415	0.358
ENSMUSG00000027333	Smox	chr2	+	131520094	131521171	131520094	131520268	131522058	131522219	553,576,685	74,99,83	515,544,655	47,42,57	1028	125	0.00796260841495	0.476,0.414,0.501	0.571,0.612,0.583	-0.125
ENSMUSG00000063704	Mapk15	chr15	+	75998058	75998263	75998058	75998259	75998370	75998474	1,6,6	0,0,0	1,6,12	0,5,2	129	125	0.00806974358435	1.0,1.0,1.0	1.0,0.538,0.853	0.203
ENSMUSG00000066892	Fbxl12	chr9	-	20642203	20644298	20644194	20644298	20642023	20642096	765,758,824	54,43,38	1127,945,1185	38,27,40	2116	125	0.0106363316669	0.456,0.51,0.562	0.637,0.674,0.636	-0.14
ENSMUSG00000004815	Dgkq	chr5	-	108653635	108653786	108653771	108653786	108653180	108653219	15,37,28	2,1,0	36,28,10	4,3,8	261	125	0.0113522859887	0.782,0.947,1.0	0.812,0.817,0.374	0.242
ENSMUSG00000053332	Gas5	chr1	+	161035982	161036244	161035982	161036014	161036819	161037315	135,153,163	10,14,9	128,111,146	0,4,5	355	125	0.0113924425239	0.826,0.794,0.864	1.0,0.907,0.911	-0.111
ENSMUSG00000058013	Sept11	chr5	+	93138437	93138596	93138437	93138537	93139448	93139563	6,3,2	1,1,0	15,5,6	4,6,7	184	125	0.0114419176945	0.803,0.671,1.0	0.718,0.361,0.368	0.342
ENSMUSG00000041654	Slc39a11	chr11	-	113463950	113464095	113463971	113464095	113369727	113369898	30,43,47	127,81,128	44,65,43	57,69,78	146	125	0.0116607673652	0.168,0.312,0.239	0.398,0.446,0.321	-0.149
ENSMUSG00000037017	Zscan21	chr5	+	138116936	138117007	138116936	138116988	138124977	138125690	8,2,13	2,2,3	5,6,8	1,0,0	144	125	0.012331817278	0.776,0.465,0.79	0.813,1.0,1.0	-0.261
ENSMUSG00000043019	Edem3	chr1	+	151805849	151806003	151805849	151805946	151807365	151807557	137,140,119	6,14,14	172,155,115	48,19,20	182	125	0.0144173794337	0.94,0.873,0.854	0.711,0.849,0.798	0.103
ENSMUSG00000059540	Tcea2	chr2	+	181680309	181680735	181680309	181680475	181683212	181683275	0,10,5	4,23,21	6,34,22	15,23,16	385	125	0.0144963040136	0.0,0.124,0.072	0.115,0.324,0.309	-0.184
ENSMUSG00000038664	Herc1	chr9	+	66461699	66461920	66461699	66461899	66462828	66463097	21,26,48	27,28,53	54,46,60	30,23,37	146	125	0.0144963040136	0.4,0.443,0.437	0.606,0.631,0.581	-0.179
ENSMUSG00000040213	Kyat3	chr3	+	142706688	142706795	142706688	142706791	142718375	142718434	4,11,5	51,47,76	11,13,19	38,55,41	129	125	0.018582681812	0.071,0.185,0.06	0.219,0.186,0.31	-0.133
ENSMUSG00000026648	Dclre1c	chr2	+	3437029	3437090	3437029	3437086	3437675	3437748	57,56,52	13,9,19	29,22,26	2,2,2	129	125	0.0194034338194	0.809,0.858,0.726	0.934,0.914,0.926	-0.127
ENSMUSG00000056608	Chd9	chr8	+	91036325	91036598	91036325	91036550	91037406	91037575	42,56,47	13,24,12	56,39,38	36,26,33	173	125	0.0211864932956	0.7,0.628,0.739	0.529,0.52,0.454	0.188
ENSMUSG00000097589	Dleu2	chr14	-	61648481	61648822	61648617	61648822	61643359	61643455	0,2,0	2,4,7	10,3,6	10,17,16	261	125	0.022564843109	0.0,0.193,0.0	0.324,0.078,0.152	-0.12
ENSMUSG00000027829	Ccnl1	chr3	-	65950024	65950226	65950212	65950226	65948690	65948790	9,8,11	27,13,17	1,8,3	24,29,25	313	125	0.0243441044816	0.117,0.197,0.205	0.016,0.099,0.046	0.119
ENSMUSG00000029017	Pmpcb	chr5	+	21743378	21746090	21743378	21743458	21746977	21747121	436,519,539	0,3,1	535,465,598	3,7,6	2757	125	0.0253237976809	1.0,0.887,0.961	0.89,0.751,0.819	0.129
ENSMUSG00000022425	Enpp2	chr15	-	54862497	54862682	54862509	54862682	54860042	54860094	1,7,6	0,2,0	490,371,537	103,100,161	137	125	0.0256519106422	1.0,0.762,1.0	0.813,0.772,0.753	0.141
ENSMUSG00000026792	Lrsam1	chr2	-	32940235	32940340	32940240	32940340	32938796	32938884	2,1,0	17,22,15	11,2,2	17,21,24	130	125	0.0310083997116	0.102,0.042,0.0	0.384,0.084,0.074	-0.133
ENSMUSG00000037563	Rps16	chr7	+	28352176	28352410	28352176	28352273	28352493	28352696	34,52,61	2,4,9	24,27,50	1,0,2	262	125	0.0329765521121	0.89,0.861,0.764	0.92,1.0,0.923	-0.109
ENSMUSG00000027951	Adar	chr3	+	89745375	89745601	89745375	89745523	89745819	89745991	130,115,113	35,43,49	162,148,146	28,36,28	203	125	0.0334999900149	0.696,0.622,0.587	0.781,0.717,0.763	-0.119
ENSMUSG00000010609	Psen2	chr1	-	180229380	180229487	180229385	180229487	180228842	180228961	0,0,1	17,16,31	3,1,4	12,25,30	130	125	0.0376534547295	0.0,0.0,0.03	0.194,0.037,0.114	-0.105
ENSMUSG00000037514	Pank2	chr2	+	131273910	131274263	131273910	131274120	131280156	131280410	63,81,101	21,14,26	58,82,65	21,62,31	268	125	0.0423322371818	0.583,0.73,0.644	0.563,0.382,0.494	0.173
ENSMUSG00000022538	Lsg1	chr16	-	30577798	30577997	30577898	30577997	30574545	30574606	3,0,3	6,3,3	0,1,0	17,7,8	225	125	0.0427000675575	0.217,0.0,0.357	0.0,0.074,0.0	0.167
ENSMUSG00000010453	Kansl3	chr1	-	36367749	36368034	36367768	36368034	36365481	36365652	41,50,69	77,77,114	43,37,37	115,104,104	144	125	0.0427000675575	0.316,0.36,0.344	0.245,0.236,0.236	0.101
ENSMUSG00000044551	9930012K11Rik	chr14	-	70156160	70156518	70156415	70156518	70155849	70155953	19,9,15	2,4,2	25,20,23	2,0,1	380	125	0.0460811847349	0.758,0.425,0.712	0.804,1.0,0.883	-0.264
