# Supplementary material for: An Alternative Splicing Program for Mouse Craniofacial Development
Source: Front Physiol. 2020 Sep 4;11:1099. doi: 10.3389/fphys.2020.01099 (PMC7498679; doi:10.3389/fphys.2020.01099)
Supplement: Supplementary file 12 [file Data_Sheet_1.zip › Filtered rMATS results/A5SS/E11.5_MXP_Ect_vs_Mes_A5SS_filtered_output.txt]

GeneID	geneSymbol	chr	strand	longExonStart_0base	longExonEnd	shortES	shortEE	flankingES	flankingEE	IC_SAMPLE_1	SC_SAMPLE_1	IC_SAMPLE_2	SC_SAMPLE_2	IncFormLen	SkipFormLen	FDR	IncLevel1	IncLevel2	DeltaPSI
ENSMUSG00000028552	Eps15	chr4	+	109321127	109321325	109321127	109321217	109322069	109322215	40,51,33	181,129,121	84,117,93	67,71,56	233	125	0.0	0.106,0.175,0.128	0.402,0.469,0.471	-0.311
ENSMUSG00000025369	Smarcc2	chr10	+	128487933	128488359	128487933	128488017	128488895	128490173	473,379,351	200,163,146	253,229,216	568,513,413	467	125	0.0	0.388,0.384,0.392	0.107,0.107,0.123	0.276
ENSMUSG00000020069	Hnrnph3	chr10	-	63018040	63018225	63018085	63018225	63017523	63017610	722,560,691	432,322,338	1126,1133,1049	372,350,299	170	125	8.3522920885e-07	0.551,0.561,0.601	0.69,0.704,0.721	-0.134
ENSMUSG00000015957	Wnt11	chr7	+	98847173	98847451	98847173	98847287	98850226	98850519	6,5,3	0,0,0	80,93,60	35,50,31	289	125	1.22727406441e-05	1.0,1.0,1.0	0.497,0.446,0.456	0.534
ENSMUSG00000053332	Gas5	chr1	+	161036819	161037164	161036819	161036852	161037287	161037315	259,218,211	125,85,98	179,108,125	147,115,109	437	125	1.22727406441e-05	0.372,0.423,0.381	0.258,0.212,0.247	0.153
ENSMUSG00000020598	Nrcam	chr12	+	44576603	44576789	44576603	44576780	44590107	44590239	8,5,5	9,5,11	0,0,0	1,1,3	134	125	4.72243385703e-05	0.453,0.483,0.298	0.0,0.0,0.0	0.411
ENSMUSG00000028796	Phc2	chr4	+	128743353	128743556	128743353	128743461	128745001	128745131	1627,1243,1367	392,308,340	888,751,778	378,281,305	220	125	0.000127148560013	0.702,0.696,0.696	0.572,0.603,0.592	0.109
ENSMUSG00000029478	Ncor2	chr5	-	125019818	125020046	125019959	125020046	125018810	125018990	228,151,142	22,24,11	163,192,141	3,4,7	266	125	0.000206285862948	0.83,0.747,0.858	0.962,0.958,0.904	-0.13
ENSMUSG00000026074	Map4k4	chr1	+	40007432	40007539	40007432	40007530	40009687	40009863	425,337,364	627,476,528	515,609,475	481,498,477	134	125	0.000366551198507	0.387,0.398,0.391	0.5,0.533,0.482	-0.113
ENSMUSG00000044702	Palb2	chr7	-	122127048	122128443	122128137	122128443	122124256	122124927	53,24,38	5,2,3	25,36,32	0,1,0	1214	125	0.000690871804395	0.522,0.553,0.566	1.0,0.788,1.0	-0.382
ENSMUSG00000048495	Tyw5	chr1	-	57393584	57393694	57393669	57393694	57393349	57393487	5,7,3	3,2,9	1,0,0	2,6,5	210	125	0.000707776336569	0.498,0.676,0.166	0.229,0.0,0.0	0.37
ENSMUSG00000024293	Esco1	chr18	-	10593745	10595875	10595675	10595875	10588438	10588550	117,135,124	13,7,7	68,67,51	1,1,0	2055	125	0.000707776336569	0.354,0.54,0.519	0.805,0.803,1.0	-0.398
ENSMUSG00000026942	Traf2	chr2	-	25538844	25539084	25538865	25539084	25530286	25530448	0,0,0	2,8,4	1,2,6	9,8,9	146	125	0.00172683636524	0.0,0.0,0.0	0.087,0.176,0.363	-0.209
ENSMUSG00000054770	Kctd18	chr1	-	57965328	57965540	57965350	57965540	57963067	57963261	52,61,72	23,17,23	60,82,79	12,6,6	147	125	0.00175492023003	0.658,0.753,0.727	0.81,0.921,0.918	-0.17
ENSMUSG00000054702	Ap1s3	chr1	-	79625104	79625285	79625106	79625285	79623681	79623790	8,6,2	46,29,29	0,0,0	12,13,7	127	125	0.00175492023003	0.146,0.169,0.064	0.0,0.0,0.0	0.126
ENSMUSG00000024268	Celf4	chr18	-	25491080	25491224	25491140	25491224	25486793	25486965	1,1,0	8,7,10	3,0,4	1,1,0	185	125	0.00178714676884	0.078,0.088,0.0	0.67,0.0,1.0	-0.501
ENSMUSG00000032182	Yipf2	chr9	-	21592726	21592831	21592736	21592831	21592527	21592588	15,5,7	4,7,7	15,12,9	1,2,0	135	125	0.00197257073266	0.776,0.398,0.481	0.933,0.847,1.0	-0.375
ENSMUSG00000044906	4930503L19Rik	chr18	-	70467758	70468517	70468220	70468517	70467334	70467485	78,50,61	1,0,0	195,180,175	10,4,6	587	125	0.00197257073266	0.943,1.0,1.0	0.806,0.906,0.861	0.123
ENSMUSG00000042042	Csgalnact2	chr6	-	118124311	118126338	118126121	118126338	118120944	118121123	37,41,49	0,0,0	72,83,69	2,2,2	1935	125	0.00515262679874	1.0,1.0,1.0	0.699,0.728,0.69	0.294
ENSMUSG00000010476	Ebf3	chr7	-	137231163	137231308	137231190	137231308	137225755	137225886	0,0,0	1,1,1	50,42,29	262,217,157	152	125	0.00515262679874	0.0,0.0,0.0	0.136,0.137,0.132	-0.135
ENSMUSG00000036923	Stox1	chr10	-	62663954	62666325	62666125	62666325	62659042	62659667	8,6,5	1,1,2	8,14,6	0,0,1	2296	125	0.00804233046156	0.303,0.246,0.12	1.0,1.0,0.246	-0.526
ENSMUSG00000037563	Rps16	chr7	+	28352176	28352410	28352176	28352273	28352493	28352696	62,72,42	0,2,2	53,52,32	6,6,4	262	125	0.0102322331954	1.0,0.945,0.909	0.808,0.805,0.792	0.15
ENSMUSG00000022537	Tmem44	chr16	-	30540738	30543488	30543401	30543488	30539388	30539538	271,210,237	2,0,0	353,358,305	0,9,6	2788	125	0.0112919271237	0.859,1.0,1.0	1.0,0.641,0.695	0.174
ENSMUSG00000040599	Mis12	chr11	+	71019610	71020189	71019610	71019723	71024549	71024711	435,362,393	23,23,33	390,376,374	62,35,52	591	125	0.0115496001461	0.8,0.769,0.716	0.571,0.694,0.603	0.139
ENSMUSG00000032815	Fanca	chr8	-	123313020	123313373	123313239	123313373	123312583	123312657	78,52,65	1,0,3	53,103,75	8,4,9	344	125	0.0116027999548	0.966,1.0,0.887	0.707,0.903,0.752	0.164
ENSMUSG00000022702	Hira	chr16	+	18895902	18896046	18895902	18895927	18896453	18896564	91,62,65	17,20,14	28,34,35	22,19,17	244	125	0.0131738749048	0.733,0.614,0.704	0.395,0.478,0.513	0.222
ENSMUSG00000030516	Tjp1	chr7	-	65299669	65299813	65299708	65299813	65296707	65297667	271,234,244	142,134,132	187,230,173	67,74,60	164	125	0.0138438397229	0.593,0.571,0.585	0.68,0.703,0.687	-0.107
ENSMUSG00000063506	Arhgap22	chr14	+	33362442	33362575	33362442	33362523	33363275	33363349	128,72,120	27,26,18	2,4,1	1,0,0	177	125	0.0165943450425	0.77,0.662,0.825	0.585,1.0,1.0	-0.109
ENSMUSG00000044320	1700001O22Rik	chr2	-	30800707	30800816	30800723	30800816	30797867	30797980	3,5,2	31,22,31	0,0,0	10,7,8	141	125	0.0200335210778	0.079,0.168,0.054	0.0,0.0,0.0	0.1
ENSMUSG00000042328	Hps4	chr5	+	112343094	112343163	112343094	112343122	112344540	112345048	13,8,12	2,0,0	9,11,10	4,2,1	166	125	0.0235449947533	0.83,1.0,1.0	0.629,0.806,0.883	0.171
ENSMUSG00000038900	Rpl12	chr2	+	32961739	32961960	32961739	32961839	32962048	32962122	319,254,270	148,111,123	207,149,196	129,92,160	246	125	0.0267718426976	0.523,0.538,0.527	0.449,0.451,0.384	0.101
ENSMUSG00000023235	Ccl25	chr8	+	4327756	4327893	4327756	4327850	4353882	4354000	0,0,2	19,8,13	2,5,4	15,13,19	168	125	0.0269688017036	0.0,0.0,0.103	0.09,0.222,0.135	-0.115
ENSMUSG00000057948	Unc13d	chr11	-	116069880	116069937	116069886	116069937	116069701	116069799	6,10,7	2,2,3	1,8,4	0,0,1	131	125	0.0279136110962	0.741,0.827,0.69	1.0,1.0,0.792	-0.178
ENSMUSG00000027371	Fahd2a	chr2	-	127438112	127438569	127438509	127438569	127436736	127436845	135,105,112	1,3,0	69,70,81	6,4,2	522	125	0.0347882099976	0.97,0.893,1.0	0.734,0.807,0.907	0.138
ENSMUSG00000060961	Slc4a4	chr5	+	89046212	89046392	89046212	89046365	89084641	89084718	42,7,17	5,4,3	3,3,2	0,0,1	152	125	0.0400117271872	0.874,0.59,0.823	1.0,1.0,0.622	-0.112
ENSMUSG00000026958	Dpp7	chr2	-	25354892	25355721	25355557	25355721	25354740	25354822	38,58,40	1,2,3	37,30,51	1,0,0	790	125	0.0430442837955	0.857,0.821,0.678	0.854,1.0,1.0	-0.166
ENSMUSG00000003190	Bcl2l12	chr7	-	44993810	44994271	44994179	44994271	44991221	44991454	28,32,27	0,2,0	8,17,25	4,0,2	494	125	0.0439246528732	1.0,0.802,1.0	0.336,1.0,0.76	0.235
ENSMUSG00000043243	Fam129c	chr8	+	71604927	71605718	71604927	71605035	71606660	71606744	33,25,19	3,6,2	15,13,14	0,0,2	808	125	0.0484139103309	0.63,0.392,0.595	1.0,1.0,0.52	-0.301
