# Supplementary material for: An Alternative Splicing Program for Mouse Craniofacial Development
Source: Front Physiol. 2020 Sep 4;11:1099. doi: 10.3389/fphys.2020.01099 (PMC7498679; doi:10.3389/fphys.2020.01099)
Supplement: Supplementary file 12 [file Data_Sheet_1.zip › Filtered rMATS results/A5SS/E11.5_MNP_Ect_vs_Mes_A5SS_filtered_output.txt]

GeneID	geneSymbol	chr	strand	longExonStart_0base	longExonEnd	shortES	shortEE	flankingES	flankingEE	IC_SAMPLE_1	SC_SAMPLE_1	IC_SAMPLE_2	SC_SAMPLE_2	IncFormLen	SkipFormLen	FDR	IncLevel1	IncLevel2	DeltaPSI
ENSMUSG00000028552	Eps15	chr4	+	109321127	109321325	109321127	109321217	109322069	109322215	46,65,47	157,159,132	100,93,103	71,91,77	233	125	0.0	0.136,0.18,0.16	0.43,0.354,0.418	-0.242
ENSMUSG00000025369	Smarcc2	chr10	+	128487933	128488359	128487933	128488017	128488895	128490173	372,355,357	175,208,135	185,189,204	501,422,459	467	125	0.0	0.363,0.314,0.414	0.09,0.107,0.106	0.263
ENSMUSG00000030516	Tjp1	chr7	-	65299669	65299813	65299708	65299813	65296707	65297667	247,273,214	151,167,123	328,205,220	80,61,66	164	125	4.39735885307e-07	0.555,0.555,0.57	0.758,0.719,0.718	-0.172
ENSMUSG00000020069	Hnrnph3	chr10	-	63018040	63018225	63018085	63018225	63017523	63017610	702,693,488	353,341,314	1092,894,1153	321,296,326	170	125	7.74500282478e-07	0.594,0.599,0.533	0.714,0.69,0.722	-0.133
ENSMUSG00000038900	Rpl12	chr2	+	32961739	32961960	32961739	32961839	32962048	32962122	256,301,276	111,93,104	213,177,213	173,113,154	246	125	1.39773512981e-05	0.54,0.622,0.574	0.385,0.443,0.413	0.165
ENSMUSG00000032577	Mapkapk3	chr9	-	107262422	107263764	107263624	107263764	107261877	107261957	95,86,78	9,6,4	24,12,12	0,0,0	1327	125	2.89036247697e-05	0.499,0.574,0.647	1.0,1.0,1.0	-0.427
ENSMUSG00000029925	Tbxas1	chr6	+	39080938	39083855	39080938	39081076	39084295	39084585	2,4,3	0,0,0	7,7,6	1,7,0	2904	125	4.04433697079e-05	1.0,1.0,1.0	0.232,0.041,1.0	0.576
ENSMUSG00000026987	Baz2b	chr2	-	59907438	59907749	59907543	59907749	59906915	59907051	67,72,59	151,158,124	82,56,60	48,61,57	230	125	7.26741515167e-05	0.194,0.199,0.205	0.481,0.333,0.364	-0.193
ENSMUSG00000054702	Ap1s3	chr1	-	79625104	79625285	79625106	79625285	79614202	79614340	0,2,0	9,16,5	2,4,3	2,2,4	127	125	0.000339396799828	0.0,0.11,0.0	0.496,0.663,0.425	-0.491
ENSMUSG00000020738	Sumo2	chr11	-	115534551	115534683	115534555	115534683	115530345	115530417	22,31,35	0,0,1	38,29,29	4,6,6	129	125	0.000339396799828	1.0,1.0,0.971	0.902,0.824,0.824	0.14
ENSMUSG00000053332	Gas5	chr1	+	161036819	161037164	161036819	161036852	161037287	161037315	247,213,223	90,114,112	179,134,155	145,108,153	437	125	0.000339396799828	0.44,0.348,0.363	0.261,0.262,0.225	0.134
ENSMUSG00000028796	Phc2	chr4	+	128743353	128743556	128743353	128743461	128745001	128745131	1422,1117,1034	316,346,269	882,711,852	354,308,333	220	125	0.000612127201949	0.719,0.647,0.686	0.586,0.567,0.592	0.102
ENSMUSG00000060147	Serpinb6a	chr13	-	33935568	33935794	33935626	33935794	33931471	33931646	27,28,18	9,7,5	13,9,4	0,1,0	183	125	0.000703088391363	0.672,0.732,0.711	1.0,0.86,1.0	-0.248
ENSMUSG00000026107	Nabp1	chr1	-	51477824	51478399	51478371	51478399	51477477	51477616	48,38,50	0,2,0	14,26,13	4,4,1	672	125	0.000748088109784	1.0,0.779,1.0	0.394,0.547,0.707	0.377
ENSMUSG00000040434	Gyltl1b	chr2	-	92370562	92370663	92370565	92370663	92369489	92369661	26,21,17	6,3,7	3,3,3	0,0,0	128	125	0.00101191329116	0.809,0.872,0.703	1.0,1.0,1.0	-0.205
ENSMUSG00000060147	Serpinb6a	chr13	-	33935572	33935794	33935626	33935794	33931471	33931646	26,20,13	9,7,5	11,5,2	0,1,0	179	125	0.00118069157699	0.669,0.666,0.645	1.0,0.777,1.0	-0.266
ENSMUSG00000030871	Ears2	chr7	-	122046623	122048574	122048101	122048574	122044512	122044666	212,211,201	4,4,5	135,146,135	0,0,1	1603	125	0.00130188060095	0.805,0.804,0.758	1.0,1.0,0.913	-0.182
ENSMUSG00000060147	Serpinb6a	chr13	-	33935618	33935794	33935626	33935794	33931471	33931646	10,9,3	9,7,5	6,1,2	0,1,0	133	125	0.00144224717078	0.511,0.547,0.361	1.0,0.484,1.0	-0.355
ENSMUSG00000026867	Gapvd1	chr2	-	34717252	34717382	34717315	34717382	34715204	34715330	87,74,93	224,206,227	123,105,96	172,153,158	188	125	0.00216336965707	0.205,0.193,0.214	0.322,0.313,0.288	-0.104
ENSMUSG00000026074	Map4k4	chr1	+	40007432	40007539	40007432	40007530	40009687	40009863	358,323,279	496,461,541	567,500,451	572,437,536	134	125	0.00216336965707	0.402,0.395,0.325	0.48,0.516,0.44	-0.105
ENSMUSG00000038777	Sema6c	chr3	+	95167623	95167726	95167623	95167680	95168586	95168706	27,15,16	4,10,1	26,26,21	0,1,1	171	125	0.00219808459503	0.831,0.523,0.921	1.0,0.95,0.939	-0.205
ENSMUSG00000031858	Mau2	chr8	-	70023606	70023697	70023613	70023697	70022619	70022669	72,60,56	165,146,145	35,26,45	165,141,187	132	125	0.00247975217538	0.292,0.28,0.268	0.167,0.149,0.186	0.113
ENSMUSG00000026107	Nabp1	chr1	-	51478300	51478399	51478371	51478399	51477477	51477616	7,7,4	0,2,0	4,6,1	4,4,1	196	125	0.00337330090051	1.0,0.691,1.0	0.389,0.489,0.389	0.475
ENSMUSG00000024347	Psd2	chr18	+	36005718	36005909	36005718	36005900	36006076	36006147	22,14,16	6,3,0	19,9,13	0,0,0	134	125	0.00337330090051	0.774,0.813,1.0	1.0,1.0,1.0	-0.138
ENSMUSG00000042289	Hsd3b7	chr7	+	127801074	127801363	127801074	127801246	127801460	127801616	3,6,3	25,40,21	17,13,7	23,23,21	242	125	0.00430044977059	0.058,0.072,0.069	0.276,0.226,0.147	-0.15
ENSMUSG00000063506	Arhgap22	chr14	+	33362442	33362575	33362442	33362523	33363275	33363349	123,78,75	21,32,18	6,4,2	1,0,0	177	125	0.00430044977059	0.805,0.633,0.746	0.809,1.0,1.0	-0.208
ENSMUSG00000040728	Esrp1	chr4	-	11357459	11357658	11357471	11357658	11353294	11353463	1689,1408,1166	210,189,160	3,1,1	0,0,0	137	125	0.00483845947951	0.88,0.872,0.869	1.0,1.0,1.0	-0.126
ENSMUSG00000054252	Fgfr3	chr5	+	33721723	33721954	33721723	33721928	33722305	33722511	9,11,7	40,61,66	0,0,0	2,2,4	151	125	0.00507148659986	0.157,0.13,0.081	0.0,0.0,0.0	0.123
ENSMUSG00000003778	Brd8	chr18	-	34608417	34609949	34609804	34609949	34607774	34608055	406,390,336	18,19,15	502,409,457	9,8,7	1512	125	0.00507148659986	0.651,0.629,0.649	0.822,0.809,0.844	-0.182
ENSMUSG00000056608	Chd9	chr8	+	91036325	91036598	91036325	91036550	91037406	91037575	57,62,48	31,29,23	28,27,26	33,29,30	173	125	0.00581317599347	0.571,0.607,0.601	0.38,0.402,0.385	0.204
ENSMUSG00000032480	Dhx30	chr9	-	110115035	110115582	110115490	110115582	110112970	110113090	429,369,328	8,8,11	363,341,338	20,22,19	580	125	0.00642146119479	0.92,0.909,0.865	0.796,0.77,0.793	0.112
ENSMUSG00000004896	Rrnad1	chr3	-	87927562	87928048	87927923	87928048	87927054	87927117	97,87,96	2,6,1	72,86,68	0,0,0	486	125	0.00924100455018	0.926,0.789,0.961	1.0,1.0,1.0	-0.108
ENSMUSG00000026200	Glb1l	chr1	-	75208686	75209222	75209055	75209222	75208318	75208379	27,22,30	0,0,2	47,23,42	8,1,4	494	125	0.00943983265686	1.0,1.0,0.791	0.598,0.853,0.727	0.204
ENSMUSG00000031109	Enox2	chrX	-	49286844	49286904	49286855	49286904	49168640	49168784	19,16,20	11,9,4	8,2,8	12,5,16	136	125	0.010480773601	0.614,0.62,0.821	0.38,0.269,0.315	0.364
ENSMUSG00000041609	Ccdc64	chr5	-	115652626	115652986	115652924	115652986	115651818	115651939	8,9,5	3,2,1	20,13,16	0,0,2	423	125	0.0114747384342	0.441,0.571,0.596	1.0,1.0,0.703	-0.365
ENSMUSG00000055692	Tmem191c	chr16	+	17276633	17277039	17276633	17276887	17277193	17277250	29,25,20	1,0,0	9,7,7	4,2,0	277	125	0.0129272657737	0.929,1.0,1.0	0.504,0.612,1.0	0.271
ENSMUSG00000000148	Brat1	chr5	+	140712504	140712901	140712504	140712877	140713052	140713172	21,23,19	62,42,45	12,11,8	68,49,61	149	125	0.013047554311	0.221,0.315,0.262	0.129,0.158,0.099	0.137
ENSMUSG00000042042	Csgalnact2	chr6	-	118124311	118126338	118126121	118126338	118120944	118121123	47,46,66	4,1,1	56,67,59	2,0,0	1935	125	0.0151023077289	0.432,0.748,0.81	0.644,1.0,1.0	-0.218
ENSMUSG00000040225	Prrc2c	chr1	-	162721429	162721539	162721444	162721539	162720480	162720606	214,202,160	57,59,63	151,114,91	71,57,62	140	125	0.0151023077289	0.77,0.754,0.694	0.655,0.641,0.567	0.118
ENSMUSG00000004221	Ikbkg	chrX	+	74427761	74427902	74427761	74427874	74432804	74433006	4,2,6	4,4,9	1,1,2	11,15,11	153	125	0.0153510973893	0.45,0.29,0.353	0.069,0.052,0.129	0.281
ENSMUSG00000030980	Knop1	chr7	-	118852402	118853340	118852888	118853340	118850620	118850689	714,707,669	120,125,122	393,352,445	116,94,102	611	125	0.0205939387291	0.549,0.536,0.529	0.409,0.434,0.472	0.1
ENSMUSG00000020770	Unk	chr11	+	116053015	116053158	116053015	116053119	116053489	116053690	127,119,103	25,31,20	136,106,114	49,35,58	164	125	0.0290723189396	0.795,0.745,0.797	0.679,0.698,0.6	0.12
ENSMUSG00000006575	Rundc3a	chr11	+	102399614	102400045	102399614	102399780	102400660	102400798	5,11,6	0,0,0	13,8,8	2,2,1	390	125	0.0347318443263	1.0,1.0,1.0	0.676,0.562,0.719	0.348
ENSMUSG00000046111	Cep295	chr9	-	15331935	15335305	15335049	15335305	15330753	15330910	183,160,184	0,0,2	204,177,168	2,0,4	3239	125	0.0380255804135	1.0,1.0,0.78	0.797,1.0,0.618	0.122
ENSMUSG00000024050	Wiz	chr17	-	32381055	32381156	32381083	32381156	32378839	32379118	14,7,11	36,29,22	1,2,4	20,17,23	153	125	0.0406904842811	0.241,0.165,0.29	0.039,0.088,0.124	0.148
ENSMUSG00000018501	Ncor1	chr11	-	62378496	62378654	62378514	62378654	62376634	62376761	96,116,103	110,96,125	87,81,87	190,122,126	143	125	0.0432792467114	0.433,0.514,0.419	0.286,0.367,0.376	0.112
ENSMUSG00000042489	Clspn	chr4	+	126573135	126573347	126573135	126573308	126574640	126574816	66,66,35	4,3,1	73,45,72	12,7,8	164	125	0.0432792467114	0.926,0.944,0.964	0.823,0.831,0.873	0.102
