# Supplementary material for: An Alternative Splicing Program for Mouse Craniofacial Development
Source: Front Physiol. 2020 Sep 4;11:1099. doi: 10.3389/fphys.2020.01099 (PMC7498679; doi:10.3389/fphys.2020.01099)
Supplement: Supplementary file 12 [file Data_Sheet_1.zip › Filtered rMATS results/A5SS/E10.5_Ect_FNP_vs_MNP_A5SS_filtered_output.txt]

GeneID	geneSymbol	chr	strand	longExonStart_0base	longExonEnd	shortES	shortEE	flankingES	flankingEE	IC_SAMPLE_1	SC_SAMPLE_1	IC_SAMPLE_2	SC_SAMPLE_2	IncFormLen	SkipFormLen	FDR	IncLevel1	IncLevel2	DeltaPSI
ENSMUSG00000028391	Wdr31	chr4	-	62470711	62470887	62470818	62470887	62468836	62468933	27,27,15	47,41,60	3,5,9	43,52,88	232	125	7.93503131034e-06	0.236,0.262,0.119	0.036,0.049,0.052	0.16
ENSMUSG00000037816	Fbxw17	chr13	+	50432170	50432346	50432170	50432261	50432427	50432555	28,29,42	0,0,0	50,52,41	2,8,7	210	125	0.00022946673427	1.0,1.0,1.0	0.937,0.795,0.777	0.164
ENSMUSG00000041073	Nacad	chr11	-	6599035	6599235	6599079	6599235	6598880	6598952	14,14,27	2,1,8	3,7,3	0,0,0	169	125	0.00173938860573	0.838,0.912,0.714	1.0,1.0,1.0	-0.179
ENSMUSG00000042042	Csgalnact2	chr6	-	118124311	118126338	118126121	118126338	118120944	118121123	15,31,38	2,4,0	18,24,37	0,0,0	1935	125	0.00173938860573	0.326,0.334,1.0	1.0,1.0,1.0	-0.447
ENSMUSG00000025812	Pard3	chr8	+	127409555	127409707	127409555	127409704	127415569	127415797	7,14,16	0,5,4	28,20,20	0,0,0	128	125	0.00173938860573	1.0,0.732,0.796	1.0,1.0,1.0	-0.157
ENSMUSG00000038930	Rccd1	chr7	-	80320301	80321181	80320861	80321181	80320091	80320213	23,17,25	2,6,0	9,10,26	0,0,0	685	125	0.00173938860573	0.677,0.341,1.0	1.0,1.0,1.0	-0.327
ENSMUSG00000025575	Cant1	chr11	-	118418929	118419052	118418971	118419052	118417573	118417654	38,69,54	5,5,6	47,38,32	0,1,0	167	125	0.00173938860573	0.85,0.912,0.871	1.0,0.966,1.0	-0.111
ENSMUSG00000044702	Palb2	chr7	-	122127048	122128443	122128137	122128443	122124256	122124927	18,38,37	3,5,4	39,26,42	1,1,0	1214	125	0.00180300579871	0.382,0.439,0.488	0.801,0.728,1.0	-0.407
ENSMUSG00000041609	Ccdc64	chr5	-	115652626	115652986	115652924	115652986	115651818	115651939	8,5,3	4,1,1	8,11,6	0,0,1	423	125	0.00192470448802	0.371,0.596,0.47	1.0,1.0,0.639	-0.401
ENSMUSG00000046111	Cep295	chr9	-	15331935	15335305	15335049	15335305	15330753	15330910	108,187,226	3,2,2	96,233,230	0,0,0	3239	125	0.00243005919203	0.581,0.783,0.813	1.0,1.0,1.0	-0.274
ENSMUSG00000085385	Snhg17	chr2	-	158360458	158360599	158360526	158360599	158359181	158359432	42,77,74	15,21,26	73,107,96	5,15,13	193	125	0.00291910563511	0.645,0.704,0.648	0.904,0.822,0.827	-0.185
ENSMUSG00000026791	Slc2a8	chr2	-	32981360	32981883	32981720	32981883	32976860	32977060	8,8,22	0,1,6	12,7,11	0,1,0	485	125	0.0079119655425	1.0,0.673,0.486	1.0,0.643,1.0	-0.161
ENSMUSG00000022335	Zfat	chr15	-	68212592	68212844	68212613	68212844	68187050	68187236	25,38,19	1,6,6	28,52,43	1,1,1	146	125	0.0079119655425	0.955,0.844,0.731	0.96,0.978,0.974	-0.127
ENSMUSG00000047909	Ankrd16	chr2	+	11781476	11781533	11781476	11781519	11783640	11783749	3,5,1	28,47,34	12,13,9	50,36,28	139	125	0.0079119655425	0.088,0.087,0.026	0.178,0.245,0.224	-0.149
ENSMUSG00000023942	Slc29a1	chr17	-	45588995	45589074	45589001	45589074	45588288	45588386	48,61,51	65,82,56	16,15,37	52,65,71	131	125	0.00804437936146	0.413,0.415,0.465	0.227,0.18,0.332	0.185
ENSMUSG00000045672	Col27a1	chr4	+	63273066	63273111	63273066	63273103	63275927	63275981	5,12,7	1,0,0	9,6,4	2,6,0	133	125	0.00832450287703	0.825,1.0,1.0	0.809,0.484,1.0	0.177
ENSMUSG00000032743	D430042O09Rik	chr7	+	125842579	125843453	125842579	125843054	125850298	125851003	67,77,102	2,2,4	106,108,120	0,0,0	524	125	0.0135719380966	0.889,0.902,0.859	1.0,1.0,1.0	-0.117
ENSMUSG00000035696	Rnf38	chr4	-	44158902	44159052	44158989	44159052	44152359	44152553	89,123,90	7,9,13	95,118,94	14,33,27	212	125	0.0135903789165	0.882,0.89,0.803	0.8,0.678,0.672	0.142
ENSMUSG00000032482	Cspg5	chr9	+	110256144	110256301	110256144	110256220	110262059	110262575	2,4,2	5,9,9	0,0,0	1,1,3	206	125	0.0138142949349	0.195,0.212,0.119	0.0,0.0,0.0	0.175
ENSMUSG00000042726	Trafd1	chr5	-	121373137	121373474	121373338	121373474	121372602	121372675	56,86,42	8,21,10	68,58,96	7,4,4	326	125	0.0139950167811	0.729,0.611,0.617	0.788,0.848,0.902	-0.194
ENSMUSG00000037514	Pank2	chr2	+	131273910	131274263	131273910	131274120	131293398	131293524	67,68,35	4,9,8	23,27,40	7,22,14	268	125	0.0167874276699	0.887,0.779,0.671	0.605,0.364,0.571	0.266
ENSMUSG00000023015	Racgap1	chr15	-	99643392	99643523	99643421	99643523	99642882	99642971	24,38,42	5,6,12	25,30,55	3,3,0	154	125	0.0176540145277	0.796,0.837,0.74	0.871,0.89,1.0	-0.129
ENSMUSG00000068134	Zfp120	chr2	-	150119480	150119628	150119564	150119628	150114405	150118200	2,5,4	14,15,16	0,0,2	7,6,34	209	125	0.01837750697	0.079,0.166,0.13	0.0,0.0,0.034	0.114
ENSMUSG00000054252	Fgfr3	chr5	+	33721723	33721954	33721723	33721928	33722305	33722511	0,1,0	2,5,2	4,3,3	8,19,10	151	125	0.0189718099019	0.0,0.142,0.0	0.293,0.116,0.199	-0.155
ENSMUSG00000039768	Dnajc11	chr4	+	151968498	151970930	151968498	151968627	151973479	151973669	213,360,327	0,0,8	264,338,224	0,0,0	2428	125	0.0272349146411	1.0,1.0,0.678	1.0,1.0,1.0	-0.107
ENSMUSG00000029001	Fbxo44	chr4	-	148156579	148156706	148156608	148156706	148156145	148156281	80,104,111	66,82,72	20,29,19	6,9,7	154	125	0.0272349146411	0.496,0.507,0.556	0.73,0.723,0.688	-0.194
ENSMUSG00000023259	Slc26a6	chr9	+	108856940	108857105	108856940	108857050	108857191	108857344	13,6,8	0,0,2	8,12,7	2,1,6	180	125	0.027310015009	1.0,1.0,0.735	0.735,0.893,0.448	0.22
ENSMUSG00000026104	Stat1	chr1	+	52119911	52120072	52119911	52120035	52122590	52122721	10,6,7	4,16,4	19,17,4	0,5,1	162	125	0.0292880788418	0.659,0.224,0.575	1.0,0.724,0.755	-0.34
ENSMUSG00000026200	Glb1l	chr1	-	75208686	75209222	75209055	75209222	75208318	75208379	31,30,25	1,0,6	26,39,38	1,0,0	494	125	0.0323082526409	0.887,1.0,0.513	0.868,1.0,1.0	-0.156
ENSMUSG00000035172	Plekhh3	chr11	-	101164012	101164471	101164037	101164471	101163505	101163697	21,9,6	1,0,1	17,11,12	5,1,3	150	125	0.0323082526409	0.946,1.0,0.833	0.739,0.902,0.769	0.123
ENSMUSG00000047909	Ankrd16	chr2	+	11779676	11779897	11779676	11779823	11781476	11783756	21,52,35	19,17,27	35,16,17	41,30,37	199	125	0.0365295457129	0.41,0.658,0.449	0.349,0.251,0.224	0.231
ENSMUSG00000003190	Bcl2l12	chr7	-	44993810	44994271	44994179	44994271	44991221	44991454	25,12,17	2,0,4	17,6,26	0,1,0	494	125	0.0365935691833	0.76,1.0,0.518	1.0,0.603,1.0	-0.108
ENSMUSG00000038900	Rpl12	chr2	+	32961739	32961960	32961739	32961839	32962048	32962122	127,96,101	110,110,132	137,150,85	78,107,69	246	125	0.0409050361705	0.37,0.307,0.28	0.472,0.416,0.385	-0.105
ENSMUSG00000044551	9930012K11Rik	chr14	-	70156160	70156518	70156415	70156518	70155849	70155953	9,11,15	0,1,0	23,11,30	2,2,2	380	125	0.0415587325409	1.0,0.783,1.0	0.791,0.644,0.831	0.172
ENSMUSG00000029098	Acox3	chr5	+	35583875	35583975	35583875	35583971	35588158	35588313	48,34,38	17,23,27	30,44,40	9,2,13	129	125	0.0474809279855	0.732,0.589,0.577	0.764,0.955,0.749	-0.19
