# Supplementary material for: An Alternative Splicing Program for Mouse Craniofacial Development
Source: Front Physiol. 2020 Sep 4;11:1099. doi: 10.3389/fphys.2020.01099 (PMC7498679; doi:10.3389/fphys.2020.01099)
Supplement: Supplementary file 12 [file Data_Sheet_1.zip › Filtered rMATS results/A5SS/MXP_Ect_E10.5_vs_E11.5_A5SS_filtered_output.txt]

GeneID	geneSymbol	chr	strand	longExonStart_0base	longExonEnd	shortES	shortEE	flankingES	flankingEE	IC_SAMPLE_1	SC_SAMPLE_1	IC_SAMPLE_2	SC_SAMPLE_2	IncFormLen	SkipFormLen	FDR	IncLevel1	IncLevel2	DeltaPSI
ENSMUSG00000015957	Wnt11	chr7	+	98847173	98847451	98847173	98847287	98850226	98850519	13,9,9	3,6,4	6,5,3	0,0,0	289	125	7.6401186372e-07	0.652,0.393,0.493	1.0,1.0,1.0	-0.487
ENSMUSG00000021814	Anxa7	chr14	-	20479779	20480133	20479894	20480133	20473274	20473329	52,28,28	34,27,16	33,27,19	73,60,75	240	125	3.17184158523e-06	0.443,0.351,0.477	0.191,0.19,0.117	0.258
ENSMUSG00000032336	Nptn	chr9	+	58643528	58643802	58643528	58643684	58650496	58650518	239,197,291	45,39,40	404,327,349	27,18,29	243	125	1.85312411818e-05	0.732,0.722,0.789	0.885,0.903,0.861	-0.135
ENSMUSG00000041073	Nacad	chr11	-	6599035	6599235	6599079	6599235	6598880	6598952	6,9,1	5,1,4	3,3,3	0,0,0	169	125	6.41647534143e-05	0.47,0.869,0.156	1.0,1.0,1.0	-0.502
ENSMUSG00000036371	Serbp1	chr6	+	67271197	67271348	67271197	67271320	67272156	67272228	2,0,0	15,13,21	5,6,4	13,4,6	153	125	6.93376125646e-05	0.098,0.0,0.0	0.239,0.551,0.353	-0.348
ENSMUSG00000029587	Zfp12	chr5	+	143239953	143240150	143239953	143240080	143240319	143240415	10,27,22	119,104,152	50,31,38	104,101,86	195	125	0.000121636018216	0.051,0.143,0.085	0.236,0.164,0.221	-0.114
ENSMUSG00000025369	Smarcc2	chr10	+	128487933	128488359	128487933	128488017	128488895	128490173	285,291,408	200,184,339	473,379,351	200,163,146	467	125	0.000121636018216	0.276,0.297,0.244	0.388,0.384,0.392	-0.116
ENSMUSG00000025451	Paip1	chr13	+	119429132	119429412	119429132	119429160	119430159	119430329	92,61,83	155,156,134	131,59,84	102,69,84	377	125	0.000192065223606	0.164,0.115,0.17	0.299,0.221,0.249	-0.107
ENSMUSG00000042520	Ubap2l	chr3	-	90031295	90031370	90031310	90031370	90028324	90028377	252,238,185	406,537,430	223,153,188	768,591,577	140	125	0.000228836429744	0.357,0.284,0.278	0.206,0.188,0.225	0.1
ENSMUSG00000030733	Sh2b1	chr7	-	126468419	126468641	126468472	126468641	126466998	126467773	37,42,57	28,35,32	86,75,73	16,28,15	178	125	0.00102529754853	0.481,0.457,0.556	0.791,0.653,0.774	-0.241
ENSMUSG00000028973	Abcb8	chr5	+	24406399	24407455	24406399	24406494	24408567	24408818	229,212,239	7,6,0	281,224,220	1,0,0	1086	125	0.00126705300914	0.79,0.803,1.0	0.97,1.0,1.0	-0.126
ENSMUSG00000003812	Dnase2a	chr8	+	84908559	84908874	84908559	84908870	84908984	84909162	0,4,9	33,27,35	1,0,0	55,42,34	129	125	0.00157900317777	0.0,0.126,0.199	0.017,0.0,0.0	0.103
ENSMUSG00000038013	Wipf2	chr11	+	98863637	98863902	98863637	98863679	98884973	98885104	118,77,98	11,21,13	77,53,41	0,2,3	348	125	0.0018811310792	0.794,0.568,0.73	1.0,0.905,0.831	-0.215
ENSMUSG00000013736	Trnt1	chr6	+	106769165	106769256	106769165	106769191	106769829	106770003	118,137,153	8,9,26	151,106,160	42,28,35	190	125	0.00234268784213	0.907,0.909,0.795	0.703,0.714,0.75	0.148
ENSMUSG00000002908	Kcnn1	chr8	-	70861664	70861773	70861697	70861773	70855000	70855477	16,7,19	1,0,2	21,10,2	10,5,1	158	125	0.00236233987729	0.927,1.0,0.883	0.624,0.613,0.613	0.32
ENSMUSG00000048100	Taf13	chr3	+	108571698	108572113	108571698	108571748	108572879	108572958	28,37,38	8,17,18	31,33,41	48,32,43	490	125	0.00243802935295	0.472,0.357,0.35	0.141,0.208,0.196	0.211
ENSMUSG00000000416	Cttnbp2	chr6	-	18433819	18435446	18433982	18435446	18427438	18427642	13,13,4	20,24,8	17,10,15	4,0,6	288	125	0.00280593219642	0.22,0.19,0.178	0.648,1.0,0.52	-0.527
ENSMUSG00000054662	Ano9	chr7	-	141103061	141103234	141103086	141103234	141102424	141102526	9,7,12	25,31,16	2,0,3	29,25,16	150	125	0.00280593219642	0.231,0.158,0.385	0.054,0.0,0.135	0.195
ENSMUSG00000028468	Rgp1	chr4	+	43579374	43579509	43579374	43579424	43579886	43580023	265,303,385	69,105,90	362,302,301	57,41,54	210	125	0.003170235743	0.696,0.632,0.718	0.791,0.814,0.768	-0.109
ENSMUSG00000044906	4930503L19Rik	chr18	-	70467330	70467485	70467334	70467485	70453193	70453388	0,1,4	6,6,12	6,5,1	1,3,1	129	125	0.00388118315437	0.0,0.139,0.244	0.853,0.618,0.492	-0.527
ENSMUSG00000004815	Dgkq	chr5	-	108650489	108650968	108650816	108650968	108649824	108650379	33,24,38	0,0,0	56,50,36	3,1,4	452	125	0.00389479184596	1.0,1.0,1.0	0.838,0.933,0.713	0.172
ENSMUSG00000073795	6430531B16Rik	chr7	-	139978033	139978723	139978546	139978723	139977071	139977222	29,17,17	8,0,2	19,15,22	0,1,0	638	125	0.00418407882552	0.415,1.0,0.625	1.0,0.746,1.0	-0.235
ENSMUSG00000042726	Trafd1	chr5	-	121373137	121373474	121373149	121373474	121372602	121372675	67,56,77	58,36,49	77,87,85	25,33,33	137	125	0.0106411700525	0.513,0.587,0.589	0.738,0.706,0.702	-0.152
ENSMUSG00000085385	Snhg17	chr2	-	158360458	158360599	158360526	158360599	158359181	158359432	127,83,81	16,13,6	150,102,98	38,24,31	193	125	0.0108857256245	0.837,0.805,0.897	0.719,0.734,0.672	0.138
ENSMUSG00000029478	Ncor2	chr5	-	125019818	125020046	125019959	125020046	125018810	125018990	175,203,232	6,11,10	228,151,142	22,24,11	266	125	0.0109042888355	0.932,0.897,0.916	0.83,0.747,0.858	0.103
ENSMUSG00000038241	Cep250	chr2	+	155956557	155956662	155956557	155956657	155961871	155962154	23,22,24	1,5,13	34,22,14	23,20,21	130	125	0.0222278999811	0.957,0.809,0.64	0.587,0.514,0.391	0.305
ENSMUSG00000035845	Alg12	chr15	-	88814428	88814648	88814453	88814648	88806557	88806721	0,0,1	5,6,8	6,2,4	25,33,15	150	125	0.0253897088882	0.0,0.0,0.094	0.167,0.048,0.182	-0.101
ENSMUSG00000034813	Grip1	chr10	+	120075289	120075479	120075289	120075476	120086951	120087260	19,20,19	41,37,37	9,8,8	34,31,57	128	125	0.0269841559427	0.312,0.345,0.334	0.205,0.201,0.121	0.155
ENSMUSG00000040434	Gyltl1b	chr2	-	92370345	92370663	92370565	92370663	92369489	92369661	54,34,36	0,0,2	24,27,30	5,0,2	345	125	0.0284782690971	1.0,1.0,0.867	0.635,1.0,0.845	0.129
ENSMUSG00000026848	Tor1b	chr2	+	30953751	30954017	30953751	30954008	30955767	30955953	5,16,7	1,0,6	13,13,7	0,0,0	134	125	0.0284782690971	0.823,1.0,0.521	1.0,1.0,1.0	-0.219
ENSMUSG00000037514	Pank2	chr2	+	131273910	131274263	131273910	131274120	131280156	131280410	81,121,101	31,31,34	221,181,216	44,33,31	268	125	0.0297284805806	0.549,0.645,0.581	0.701,0.719,0.765	-0.137
ENSMUSG00000035172	Plekhh3	chr11	-	101164012	101164471	101164037	101164471	101163505	101163697	25,14,5	12,4,6	83,58,43	13,6,4	150	125	0.035126503872	0.635,0.745,0.41	0.842,0.89,0.9	-0.281
ENSMUSG00000042489	Clspn	chr4	+	126573135	126573347	126573135	126573308	126574640	126574816	20,39,27	9,3,2	88,38,63	0,3,3	164	125	0.035475495433	0.629,0.908,0.911	1.0,0.906,0.941	-0.133
ENSMUSG00000044768	D1Ertd622e	chr1	-	97660730	97661676	97661554	97661676	97654599	97654689	7,2,12	0,1,0	4,9,7	2,2,0	949	125	0.0373725693417	1.0,0.209,1.0	0.209,0.372,1.0	0.209
ENSMUSG00000036281	Snapc4	chr2	-	26372730	26372825	26372758	26372825	26370832	26370880	37,51,34	41,23,26	44,39,34	11,13,11	153	125	0.0381470090394	0.424,0.644,0.517	0.766,0.71,0.716	-0.202
ENSMUSG00000022983	Scaf4	chr16	-	90249626	90249712	90249638	90249712	90248512	90248703	130,142,195	116,91,58	76,58,85	90,66,97	137	125	0.0397376417924	0.506,0.587,0.754	0.435,0.445,0.444	0.174
ENSMUSG00000047534	Mis18bp1	chr12	-	65152687	65153893	65153805	65153893	65148721	65149550	572,590,631	3,8,6	378,309,320	6,9,11	1243	125	0.0414571623636	0.95,0.881,0.914	0.864,0.775,0.745	0.12
ENSMUSG00000026694	Mettl13	chr1	-	162545767	162546527	162546227	162546527	162544185	162544385	58,79,67	11,8,11	195,146,131	9,10,8	585	125	0.0414571623636	0.53,0.678,0.565	0.822,0.757,0.778	-0.195
ENSMUSG00000026791	Slc2a8	chr2	-	32981360	32981883	32981720	32981883	32976860	32977060	18,7,18	0,0,0	10,8,10	0,4,1	485	125	0.0432646673718	1.0,1.0,1.0	1.0,0.34,0.72	0.313
ENSMUSG00000049321	Zfp2	chr11	-	50910705	50910876	50910749	50910876	50910435	50910528	56,57,61	6,19,9	107,54,60	4,10,0	169	125	0.0487465819835	0.873,0.689,0.834	0.952,0.8,1.0	-0.119
ENSMUSG00000024109	Nrxn1	chr17	-	90059475	90059563	90059484	90059563	90036895	90037384	0,0,3	2,3,5	8,10,6	6,7,10	134	125	0.0487465819835	0.0,0.0,0.359	0.554,0.571,0.359	-0.375
