# Supplementary material for: An Alternative Splicing Program for Mouse Craniofacial Development
Source: Front Physiol. 2020 Sep 4;11:1099. doi: 10.3389/fphys.2020.01099 (PMC7498679; doi:10.3389/fphys.2020.01099)
Supplement: Supplementary file 12 [file Data_Sheet_1.zip › Filtered rMATS results/A5SS/FNP_Ect_E10.5_vs_E11.5_A5SS_filtered_output.txt]

GeneID	geneSymbol	chr	strand	longExonStart_0base	longExonEnd	shortES	shortEE	flankingES	flankingEE	IC_SAMPLE_1	SC_SAMPLE_1	IC_SAMPLE_2	SC_SAMPLE_2	IncFormLen	SkipFormLen	FDR	IncLevel1	IncLevel2	DeltaPSI
ENSMUSG00000040728	Esrp1	chr4	-	11357459	11357658	11357471	11357658	11353294	11353463	1557,2023,1871	49,72,58	1513,1282,1243	242,181,188	137	125	0.0	0.967,0.962,0.967	0.851,0.866,0.858	0.107
ENSMUSG00000031167	Rbm3	chrX	-	8143246	8143332	8143250	8143332	8142367	8142955	359,647,551	25,44,49	846,700,785	185,152,135	129	125	3.6143680641e-11	0.933,0.934,0.916	0.816,0.817,0.849	0.1
ENSMUSG00000025369	Smarcc2	chr10	+	128487933	128488359	128487933	128488017	128488895	128490173	322,355,314	181,271,265	418,325,407	134,123,112	467	125	1.79617174467e-09	0.323,0.26,0.241	0.455,0.414,0.493	-0.179
ENSMUSG00000029478	Ncor2	chr5	-	125019818	125020046	125019959	125020046	125018810	125018990	171,174,184	6,5,9	162,142,141	31,24,21	266	125	1.27460689781e-07	0.931,0.942,0.906	0.711,0.735,0.759	0.191
ENSMUSG00000026987	Baz2b	chr2	-	59907438	59907749	59907543	59907749	59906915	59907051	25,23,38	132,188,184	84,68,57	146,122,193	230	125	1.72021351583e-06	0.093,0.062,0.101	0.238,0.232,0.138	-0.117
ENSMUSG00000026349	Ccnt2	chr1	+	127797840	127798196	127797840	127797886	127799389	127799553	65,110,107	90,140,117	202,176,166	107,119,92	435	125	3.97109561458e-06	0.172,0.184,0.208	0.352,0.298,0.341	-0.142
ENSMUSG00000013736	Trnt1	chr6	+	106769165	106769256	106769165	106769191	106769829	106770003	151,206,176	9,16,15	139,125,138	35,21,38	190	125	1.11743517395e-05	0.917,0.894,0.885	0.723,0.797,0.705	0.157
ENSMUSG00000028294	Cfap206	chr4	-	34730059	34730195	34730066	34730195	34728795	34728908	4,6,4	0,0,0	7,8,3	5,4,2	132	125	3.45504108355e-05	1.0,1.0,1.0	0.57,0.654,0.587	0.396
ENSMUSG00000021948	Prkcd	chr14	-	30602658	30602827	30602736	30602827	30602313	30602414	32,64,50	111,105,135	50,38,37	278,227,248	203	125	3.9734488771e-05	0.151,0.273,0.186	0.1,0.093,0.084	0.111
ENSMUSG00000042520	Ubap2l	chr3	-	90031295	90031370	90031310	90031370	90028324	90028377	186,249,242	395,475,448	200,196,174	628,632,612	140	125	0.000115573299712	0.296,0.319,0.325	0.221,0.217,0.202	0.1
ENSMUSG00000041609	Ccdc64	chr5	-	115652626	115652986	115652924	115652986	115651818	115651939	8,5,3	4,1,1	2,3,2	0,0,0	423	125	0.000126383739162	0.371,0.596,0.47	1.0,1.0,1.0	-0.521
ENSMUSG00000041654	Slc39a11	chr11	-	113463950	113464095	113463971	113464095	113369727	113369898	59,43,52	46,35,36	48,36,41	83,68,71	146	125	0.000286777937181	0.523,0.513,0.553	0.331,0.312,0.331	0.205
ENSMUSG00000027381	Bcl2l11	chr2	+	128128619	128129014	128128619	128128756	128147084	128147194	140,158,111	12,19,12	154,141,209	2,6,6	383	125	0.00034300351645	0.792,0.731,0.751	0.962,0.885,0.919	-0.164
ENSMUSG00000044702	Palb2	chr7	-	122127048	122128443	122128137	122128443	122124256	122124927	18,38,37	3,5,4	42,37,34	1,0,1	1214	125	0.000707268147765	0.382,0.439,0.488	0.812,1.0,0.778	-0.427
ENSMUSG00000022983	Scaf4	chr16	-	90249626	90249712	90249638	90249712	90248512	90248703	138,189,185	60,88,109	133,77,83	105,96,82	137	125	0.000713922230738	0.677,0.662,0.608	0.536,0.423,0.48	0.169
ENSMUSG00000064043	Trerf1	chr17	+	47319351	47319678	47319351	47319618	47323277	47323662	47,55,63	19,20,23	39,36,31	27,40,48	185	125	0.00138265243101	0.626,0.65,0.649	0.494,0.378,0.304	0.25
ENSMUSG00000002107	Celf2	chr2	-	6560658	6560790	6560670	6560790	6553784	6553964	148,129,113	38,56,55	91,97,86	94,78,57	137	125	0.00150172615548	0.78,0.678,0.652	0.469,0.532,0.579	0.177
ENSMUSG00000029439	Sfswap	chr5	+	129543213	129543379	129543213	129543295	129549453	129549684	262,322,330	52,58,51	246,212,213	73,74,67	209	125	0.00156150287182	0.751,0.769,0.795	0.668,0.631,0.655	0.12
ENSMUSG00000030516	Tjp1	chr7	-	65299669	65299813	65299708	65299813	65296707	65297667	178,266,236	76,107,102	252,248,281	175,154,215	164	125	0.00178385651053	0.641,0.655,0.638	0.523,0.551,0.499	0.12
ENSMUSG00000000416	Cttnbp2	chr6	-	18433819	18435446	18433982	18435446	18427438	18427642	1,12,5	7,12,11	9,7,12	2,1,4	288	125	0.00428694540543	0.058,0.303,0.165	0.661,0.752,0.566	-0.484
ENSMUSG00000038538	Ubn2	chr6	+	38463553	38464049	38463553	38464043	38470151	38470222	25,21,24	50,49,46	16,18,10	76,86,60	131	125	0.00487461250899	0.323,0.29,0.332	0.167,0.166,0.137	0.158
ENSMUSG00000025571	Tnrc6c	chr11	+	117749576	117753144	117749576	117749817	117755962	117756106	10,8,6	1,0,0	9,4,6	5,4,2	3452	125	0.00497898741043	0.266,1.0,1.0	0.061,0.035,0.098	0.691
ENSMUSG00000028542	Slc6a9	chr4	+	117855874	117856031	117855874	117855948	117856689	117856821	28,36,38	0,0,0	44,24,29	5,1,3	208	125	0.0049946213762	1.0,1.0,1.0	0.841,0.935,0.853	0.124
ENSMUSG00000045672	Col27a1	chr4	+	63273066	63273111	63273066	63273103	63275927	63275981	5,12,7	1,0,0	15,7,9	2,1,6	133	125	0.0049946213762	0.825,1.0,1.0	0.876,0.868,0.585	0.165
ENSMUSG00000027284	Cdan1	chr2	-	120722609	120722758	120722656	120722758	120720881	120720989	14,29,15	12,12,13	50,44,27	4,5,9	172	125	0.0049946213762	0.459,0.637,0.456	0.901,0.865,0.686	-0.3
ENSMUSG00000053477	Tcf4	chr18	+	69677966	69678129	69677966	69678117	69681568	69681798	269,384,326	182,202,210	188,163,143	176,157,132	137	125	0.00807782423858	0.574,0.634,0.586	0.494,0.486,0.497	0.106
ENSMUSG00000030980	Knop1	chr7	-	118852402	118853340	118852888	118853340	118848448	118848574	17,30,25	20,19,33	50,35,61	19,12,28	611	125	0.00807782423858	0.148,0.244,0.134	0.35,0.374,0.308	-0.169
ENSMUSG00000046808	Atp10d	chr5	+	72265970	72266168	72265970	72266074	72267406	72267533	0,0,0	5,18,7	4,3,4	30,8,22	219	125	0.00908846920797	0.0,0.0,0.0	0.071,0.176,0.094	-0.114
ENSMUSG00000028391	Wdr31	chr4	-	62470711	62470887	62470818	62470887	62468836	62468933	27,27,15	47,41,60	10,2,8	43,44,32	232	125	0.0106240568147	0.236,0.262,0.119	0.111,0.024,0.119	0.121
ENSMUSG00000036923	Stox1	chr10	-	62663954	62666325	62666125	62666325	62659042	62659667	43,65,42	24,61,52	2,6,14	1,0,0	2296	125	0.0114620591503	0.089,0.055,0.042	0.098,1.0,1.0	-0.637
ENSMUSG00000003190	Bcl2l12	chr7	-	44993810	44994271	44994179	44994271	44991221	44991454	25,12,17	2,0,4	24,25,26	0,0,0	494	125	0.0119786025907	0.76,1.0,0.518	1.0,1.0,1.0	-0.241
ENSMUSG00000075595	Zfp652	chr11	+	95748999	95750147	95748999	95749607	95752874	95753022	173,211,199	62,63,62	163,145,124	71,79,79	665	125	0.0126500132336	0.344,0.386,0.376	0.301,0.257,0.228	0.107
ENSMUSG00000026104	Stat1	chr1	+	52119911	52120072	52119911	52120035	52122590	52122721	10,6,7	4,16,4	30,24,27	6,1,5	162	125	0.0143956415679	0.659,0.224,0.575	0.794,0.949,0.806	-0.364
ENSMUSG00000051786	Tubgcp6	chr15	-	89101361	89101556	89101368	89101556	89101152	89101285	75,81,87	17,21,24	138,96,83	16,11,9	132	125	0.0148649170165	0.807,0.785,0.774	0.891,0.892,0.897	-0.105
ENSMUSG00000022906	Parp9	chr16	+	35943368	35943510	35943368	35943402	35947500	35948354	1,2,2	6,25,10	16,11,3	18,21,17	233	125	0.0155818361176	0.082,0.041,0.097	0.323,0.219,0.086	-0.136
ENSMUSG00000070420	Zscan25	chr5	+	145283351	145283784	145283351	145283780	145287307	145287399	4,2,6	0,0,2	4,9,11	4,6,3	129	125	0.0175236198357	1.0,1.0,0.744	0.492,0.592,0.78	0.293
ENSMUSG00000063047	Zfp780b	chr7	-	27976739	27976833	27976751	27976833	27974752	27974805	2,7,6	1,3,0	3,1,5	4,7,6	137	125	0.0182643983129	0.646,0.68,1.0	0.406,0.115,0.432	0.458
ENSMUSG00000026694	Mettl13	chr1	-	162545767	162546527	162546227	162546527	162544185	162544385	66,72,70	8,7,15	118,112,138	10,4,1	585	125	0.0182643983129	0.638,0.687,0.499	0.716,0.857,0.967	-0.239
ENSMUSG00000032743	D430042O09Rik	chr7	+	125842579	125843453	125842579	125843054	125850298	125851003	67,77,102	2,2,4	94,87,92	0,1,0	524	125	0.0182643983129	0.889,0.902,0.859	1.0,0.954,1.0	-0.101
ENSMUSG00000030733	Sh2b1	chr7	-	126468419	126468641	126468472	126468641	126466998	126467773	57,49,84	35,35,31	84,69,69	25,11,18	178	125	0.0200734585701	0.534,0.496,0.656	0.702,0.815,0.729	-0.187
ENSMUSG00000079484	Phyhd1	chr2	+	30277622	30277829	30277622	30277644	30279954	30280083	1,10,0	6,8,10	0,1,0	6,4,6	310	125	0.0220462896607	0.063,0.335,0.0	0.0,0.092,0.0	0.102
ENSMUSG00000026577	Blzf1	chr1	-	164303847	164303924	164303903	164303924	164302283	164302720	3,3,8	7,9,10	16,7,12	3,6,4	181	125	0.0220462896607	0.228,0.187,0.356	0.786,0.446,0.674	-0.378
ENSMUSG00000022335	Zfat	chr15	-	68110443	68110562	68110476	68110562	68104955	68105079	17,18,12	37,55,57	5,5,6	56,37,40	158	125	0.0228481152696	0.267,0.206,0.143	0.066,0.097,0.106	0.116
ENSMUSG00000038900	Rpl12	chr2	+	32961739	32961960	32961739	32961839	32962048	32962122	127,96,101	110,110,132	166,161,206	143,103,105	246	125	0.0250112463957	0.37,0.307,0.28	0.371,0.443,0.499	-0.119
ENSMUSG00000028047	Thbs3	chr3	+	89225251	89225424	89225251	89225276	89226303	89226443	53,69,65	4,6,6	52,75,57	2,1,1	273	125	0.0250946616576	0.858,0.84,0.832	0.923,0.972,0.963	-0.109
ENSMUSG00000024136	Dnase1l2	chr17	-	24442404	24442493	24442457	24442493	24442232	24442316	1,1,1	2,2,0	11,5,2	0,1,1	178	125	0.0256825227294	0.26,0.26,1.0	1.0,0.778,0.584	-0.281
ENSMUSG00000049550	Clip1	chr5	-	123630224	123631169	123630452	123631169	123627293	123627410	109,173,135	43,64,45	107,106,143	77,67,68	353	125	0.0329499830266	0.473,0.489,0.515	0.33,0.359,0.427	0.12
ENSMUSG00000026113	Inpp4a	chr1	+	37379921	37380177	37379921	37380060	37387697	37387870	3,3,3	15,24,27	8,6,6	14,19,9	242	125	0.0469629038751	0.094,0.061,0.054	0.228,0.14,0.256	-0.138
