# Supplementary material for: An Alternative Splicing Program for Mouse Craniofacial Development
Source: Front Physiol. 2020 Sep 4;11:1099. doi: 10.3389/fphys.2020.01099 (PMC7498679; doi:10.3389/fphys.2020.01099)
Supplement: Supplementary file 12 [file Data_Sheet_1.zip › Filtered rMATS results/A5SS/MNP_Mes_E10.5_vs_E11.5_A5SS_filtered_output.txt]

GeneID	geneSymbol	chr	strand	longExonStart_0base	longExonEnd	shortES	shortEE	flankingES	flankingEE	IC_SAMPLE_1	SC_SAMPLE_1	IC_SAMPLE_2	SC_SAMPLE_2	IncFormLen	SkipFormLen	FDR	IncLevel1	IncLevel2	DeltaPSI
ENSMUSG00000011257	Pabpc4	chr4	+	123288958	123289213	123288958	123289074	123290198	123290338	90,101,83	181,463,186	116,107,95	116,107,88	264	125	2.24872565012e-10	0.191,0.094,0.174	0.321,0.321,0.338	-0.174
ENSMUSG00000028295	Smim8	chr4	-	34771873	34772053	34771877	34772053	34771257	34771414	6,10,3	0,0,0	14,4,6	9,4,8	129	125	9.47082753556e-07	1.0,1.0,1.0	0.601,0.492,0.421	0.495
ENSMUSG00000021948	Prkcd	chr14	-	30602658	30602827	30602736	30602827	30602313	30602414	33,43,33	85,69,87	13,12,18	85,115,105	203	125	7.97654667753e-06	0.193,0.277,0.189	0.086,0.06,0.095	0.139
ENSMUSG00000034211	Mrps17	chr5	+	129715683	129715912	129715683	129715763	129716726	129716866	209,184,242	237,209,190	145,136,156	335,247,275	274	125	8.7237191211e-06	0.287,0.287,0.368	0.165,0.201,0.206	0.123
ENSMUSG00000039748	Exo1	chr1	+	175881131	175881354	175881131	175881200	175882894	175883068	118,196,162	136,157,146	102,111,88	170,208,184	279	125	8.91403515197e-06	0.28,0.359,0.332	0.212,0.193,0.176	0.13
ENSMUSG00000022983	Scaf4	chr16	-	90249626	90249712	90249638	90249712	90248512	90248703	108,188,158	67,111,91	90,60,84	110,88,98	137	125	1.41123934802e-05	0.595,0.607,0.613	0.427,0.384,0.439	0.188
ENSMUSG00000060147	Serpinb6a	chr13	-	33935568	33935794	33935572	33935794	33931471	33931646	0,0,1	10,1,7	5,7,2	5,4,0	129	125	1.62993597996e-05	0.0,0.0,0.122	0.492,0.629,1.0	-0.666
ENSMUSG00000034211	Mrps17	chr5	+	129715683	129715941	129715683	129715763	129716726	129716866	212,198,239	237,209,190	164,146,176	335,247,275	303	125	4.30991205856e-05	0.27,0.281,0.342	0.168,0.196,0.209	0.107
ENSMUSG00000023259	Slc26a6	chr9	+	108856940	108857105	108856940	108857050	108857191	108857344	7,11,23	0,1,0	26,33,39	10,8,9	180	125	7.37239119341e-05	1.0,0.884,1.0	0.644,0.741,0.751	0.249
ENSMUSG00000057715	A830018L16Rik	chr1	+	11747964	11748100	11747964	11748091	11798480	11798566	0,1,0	3,1,2	15,9,10	4,2,3	134	125	7.37239119341e-05	0.0,0.483,0.0	0.778,0.808,0.757	-0.62
ENSMUSG00000030815	Phkg2	chr7	+	127577534	127578029	127577534	127577688	127579666	127579732	202,194,237	11,8,7	129,113,165	14,16,25	466	125	0.000160969655752	0.831,0.867,0.901	0.712,0.655,0.639	0.198
ENSMUSG00000004896	Rrnad1	chr3	-	87927562	87928048	87927923	87928048	87927054	87927117	55,55,26	1,7,2	72,86,68	0,0,0	486	125	0.000178195706734	0.934,0.669,0.77	1.0,1.0,1.0	-0.209
ENSMUSG00000027333	Smox	chr2	+	131520094	131521171	131520094	131520268	131522058	131522219	253,272,301	76,99,91	392,325,351	66,65,48	1028	125	0.000301898980549	0.288,0.25,0.287	0.419,0.378,0.471	-0.148
ENSMUSG00000028552	Eps15	chr4	+	109321127	109321325	109321127	109321217	109322069	109322215	35,21,29	49,63,52	100,93,103	71,91,77	233	125	0.000416699226411	0.277,0.152,0.23	0.43,0.354,0.418	-0.181
ENSMUSG00000023072	Cep89	chr7	+	35420874	35421029	35420874	35420958	35424656	35424772	2,2,1	0,0,0	5,7,7	3,2,2	196	125	0.000577242349596	1.0,1.0,1.0	0.515,0.691,0.691	0.368
ENSMUSG00000019817	Plagl1	chr10	+	13090831	13091024	13090831	13091020	13091774	13091812	15,16,25	0,4,0	42,24,29	23,7,13	129	125	0.000706087427651	1.0,0.795,1.0	0.639,0.769,0.684	0.234
ENSMUSG00000031285	Dcx	chrX	-	143875754	143875892	143875769	143875892	143870609	143870704	3,2,6	0,0,0	6,6,6	6,1,1	140	125	0.00078763295966	1.0,1.0,1.0	0.472,0.843,0.843	0.281
ENSMUSG00000026987	Baz2b	chr2	-	59907438	59907749	59907543	59907749	59906915	59907051	28,37,61	75,77,91	82,56,60	48,61,57	230	125	0.00236997913298	0.169,0.207,0.267	0.481,0.333,0.364	-0.178
ENSMUSG00000028797	Tmem234	chr4	+	129600982	129601243	129600982	129601134	129601406	129601625	79,116,148	61,74,84	94,104,99	129,96,126	234	125	0.00241010790772	0.409,0.456,0.485	0.28,0.367,0.296	0.136
ENSMUSG00000031543	Ank1	chr8	+	23132096	23132483	23132096	23132471	23132561	23132634	4,13,6	0,0,0	8,11,5	3,0,5	137	125	0.00253349295937	1.0,1.0,1.0	0.709,1.0,0.477	0.271
ENSMUSG00000022641	Bbx	chr16	-	50432110	50432389	50432241	50432389	50428909	50428981	0,3,4	13,16,31	17,14,8	35,19,23	256	125	0.00277624017637	0.0,0.084,0.059	0.192,0.265,0.145	-0.153
ENSMUSG00000015095	Fbxw5	chr2	+	25503436	25503866	25503436	25503641	25504416	25504629	3,5,8	0,2,4	9,9,7	0,0,0	350	125	0.00300101699983	1.0,0.472,0.417	1.0,1.0,1.0	-0.37
ENSMUSG00000038777	Sema6c	chr3	+	95167623	95167726	95167623	95167680	95168298	95168389	7,19,8	0,0,0	29,26,22	4,4,2	171	125	0.00378193237426	1.0,1.0,1.0	0.841,0.826,0.889	0.148
ENSMUSG00000024163	Mapk8ip3	chr17	-	24912735	24912866	24912747	24912866	24907328	24907386	33,49,39	3,16,7	79,35,61	5,1,2	137	125	0.00387000336774	0.909,0.736,0.836	0.935,0.97,0.965	-0.13
ENSMUSG00000034211	Mrps17	chr5	+	129715683	129715858	129715683	129715763	129716726	129716866	221,197,283	237,209,190	172,166,216	335,247,275	220	125	0.00571720593742	0.346,0.349,0.458	0.226,0.276,0.309	0.114
ENSMUSG00000073795	6430531B16Rik	chr7	-	139978033	139978723	139978546	139978723	139977071	139977222	27,9,18	5,1,3	25,21,17	0,1,1	638	125	0.00571720593742	0.514,0.638,0.54	1.0,0.804,0.769	-0.294
ENSMUSG00000030811	Fbxl19	chr7	+	127750864	127751028	127750864	127750897	127752009	127752521	533,579,526	170,200,170	443,402,434	231,194,207	256	125	0.00645323080558	0.605,0.586,0.602	0.484,0.503,0.506	0.1
ENSMUSG00000023235	Ccl25	chr8	+	4327756	4327893	4327756	4327850	4353882	4354000	0,2,0	28,28,32	3,6,1	21,10,16	168	125	0.0066848142813	0.0,0.05,0.0	0.096,0.309,0.044	-0.133
ENSMUSG00000048100	Taf13	chr3	+	108571698	108572113	108571698	108571748	108572879	108572958	58,60,55	11,23,25	39,24,24	32,18,32	490	125	0.0066848142813	0.574,0.4,0.359	0.237,0.254,0.161	0.227
ENSMUSG00000026825	Dnm1	chr2	-	32312683	32312925	32312709	32312925	32312126	32312342	23,35,16	5,10,8	100,82,122	13,8,3	151	125	0.00741723179008	0.792,0.743,0.623	0.864,0.895,0.971	-0.191
ENSMUSG00000055692	Tmem191c	chr16	+	17276633	17277039	17276633	17276887	17277193	17277250	11,5,11	0,0,0	9,7,7	4,2,0	277	125	0.00792542825921	1.0,1.0,1.0	0.504,0.612,1.0	0.295
ENSMUSG00000063550	Nup98	chr7	-	102180376	102180515	102180427	102180515	102176312	102176405	73,134,115	109,133,130	67,61,66	122,119,149	176	125	0.00842536528663	0.322,0.417,0.386	0.281,0.267,0.239	0.113
ENSMUSG00000021493	Pdlim7	chr13	-	55506305	55507366	55507329	55507366	55505933	55506168	224,235,209	3,5,1	125,133,157	0,0,0	1149	125	0.00969880553405	0.89,0.836,0.958	1.0,1.0,1.0	-0.105
ENSMUSG00000023764	Sfi1	chr11	-	3134625	3135542	3135282	3135542	3133071	3133207	22,7,3	0,1,0	27,30,25	4,5,0	782	125	0.00969880553405	1.0,0.528,1.0	0.519,0.49,1.0	0.173
ENSMUSG00000000148	Brat1	chr5	+	140712504	140712901	140712504	140712877	140713052	140713172	16,13,15	35,21,37	12,11,8	68,49,61	149	125	0.00981690471688	0.277,0.342,0.254	0.129,0.158,0.099	0.162
ENSMUSG00000024985	Tcf7l2	chr19	+	55910578	55910681	55910578	55910669	55912558	55912645	52,64,46	31,22,21	113,92,77	17,13,25	137	125	0.0148610169662	0.605,0.726,0.667	0.858,0.866,0.738	-0.155
ENSMUSG00000029439	Sfswap	chr5	+	129543213	129543379	129543213	129543295	129549453	129549684	284,288,285	37,55,59	275,234,259	63,76,83	209	125	0.0166948607104	0.821,0.758,0.743	0.723,0.648,0.651	0.1
ENSMUSG00000024369	Nelfe	chr17	+	34850407	34850674	34850407	34850462	34850910	34850993	58,66,74	44,99,58	124,107,109	59,48,71	337	125	0.0182750403634	0.328,0.198,0.321	0.438,0.453,0.363	-0.136
ENSMUSG00000024347	Psd2	chr18	+	36005718	36005909	36005718	36005900	36006076	36006147	7,7,16	0,0,8	19,9,13	0,0,0	134	125	0.0187563871386	1.0,1.0,0.651	1.0,1.0,1.0	-0.116
ENSMUSG00000052446	Zfp961	chr8	+	71965793	71965920	71965793	71965916	71966099	71966160	56,88,104	19,11,53	64,46,46	3,2,11	129	125	0.0196299345754	0.741,0.886,0.655	0.954,0.957,0.802	-0.144
ENSMUSG00000038013	Wipf2	chr11	+	98863637	98863902	98863637	98863679	98884973	98885104	69,72,66	1,2,0	53,32,35	0,4,6	348	125	0.0220768379464	0.961,0.928,1.0	1.0,0.742,0.677	0.157
ENSMUSG00000001065	Zfp276	chr8	+	123258310	123258389	123258310	123258357	123259430	123259514	41,55,35	14,23,12	73,47,58	40,46,59	157	125	0.0223353579462	0.7,0.656,0.699	0.592,0.449,0.439	0.192
ENSMUSG00000023026	Dip2b	chr15	+	100155033	100155156	100155033	100155153	100157169	100157367	14,16,27	42,56,66	8,7,5	49,52,38	128	125	0.0230889675129	0.246,0.218,0.285	0.138,0.116,0.114	0.127
ENSMUSG00000030788	Rnf141	chr7	-	110837076	110837270	110837162	110837270	110833736	110833845	63,66,67	16,10,5	60,60,66	0,3,6	211	125	0.0244264746655	0.7,0.796,0.888	1.0,0.922,0.867	-0.135
ENSMUSG00000041609	Ccdc64	chr5	-	115652626	115652986	115652924	115652986	115651818	115651939	21,14,17	0,4,2	20,13,16	0,0,2	423	125	0.0269353374783	1.0,0.508,0.715	1.0,1.0,0.703	-0.16
ENSMUSG00000070425	Xntrpc	chr7	+	102082040	102083018	102082040	102082441	102083860	102084580	13,6,3	2,0,0	12,6,3	3,2,1	702	125	0.0269353374783	0.536,1.0,1.0	0.416,0.348,0.348	0.475
ENSMUSG00000038174	Fam126b	chr1	-	58565767	58565954	58565856	58565954	58557976	58558057	0,2,0	12,15,21	6,1,1	10,7,8	214	125	0.0270331849929	0.0,0.072,0.0	0.26,0.077,0.068	-0.111
ENSMUSG00000026107	Nabp1	chr1	-	51477824	51478399	51478371	51478399	51477477	51477616	28,59,59	2,2,0	14,26,13	4,4,1	672	125	0.0270373689038	0.723,0.846,1.0	0.394,0.547,0.707	0.307
ENSMUSG00000029098	Acox3	chr5	+	35583875	35583975	35583875	35583971	35588158	35588313	17,12,23	15,11,22	45,44,25	16,18,10	129	125	0.0298996089994	0.523,0.514,0.503	0.732,0.703,0.708	-0.201
ENSMUSG00000015880	Ncapg	chr5	+	45691601	45693338	45691601	45691826	45693751	45693926	425,448,505	16,5,12	435,454,472	1,7,3	1637	125	0.0318210482898	0.67,0.872,0.763	0.971,0.832,0.923	-0.14
ENSMUSG00000035310	Lin54	chr5	-	100485139	100485855	100485802	100485855	100480197	100480321	141,179,101	2,5,0	110,102,97	7,4,7	788	125	0.0318210482898	0.918,0.85,1.0	0.714,0.802,0.687	0.188
ENSMUSG00000037816	Fbxw17	chr13	+	50432170	50432346	50432170	50432261	50432427	50432555	47,32,42	4,3,5	60,56,58	1,0,3	210	125	0.0332006938505	0.875,0.864,0.833	0.973,1.0,0.92	-0.107
ENSMUSG00000054702	Ap1s3	chr1	-	79625104	79625285	79625106	79625285	79614202	79614340	0,4,0	3,6,15	2,4,3	2,2,4	127	125	0.0347384223511	0.0,0.396,0.0	0.496,0.663,0.425	-0.396
ENSMUSG00000021693	Kif2a	chr13	-	106987952	106988075	106988009	106988075	106987268	106987369	122,159,149	84,123,147	125,75,103	146,98,132	182	125	0.0370307006893	0.499,0.47,0.41	0.37,0.345,0.349	0.105
ENSMUSG00000030815	Phkg2	chr7	+	127577534	127577688	127577534	127577646	127579666	127579732	11,8,7	31,20,33	14,16,25	24,24,22	167	125	0.0397590578321	0.21,0.23,0.137	0.304,0.333,0.46	-0.173
ENSMUSG00000091625	Lsm5	chr6	-	56703313	56703409	56703317	56703409	56702095	56702168	12,11,10	7,7,2	3,5,5	13,5,9	129	125	0.0445375116234	0.624,0.604,0.829	0.183,0.492,0.35	0.344
ENSMUSG00000029290	Zfp326	chr5	+	105886316	105888839	105886316	105886428	105891117	105891316	610,739,785	8,6,4	530,442,489	11,5,20	2536	125	0.045862335493	0.79,0.859,0.906	0.704,0.813,0.547	0.164
ENSMUSG00000040687	Madd	chr2	-	91158407	91158488	91158461	91158488	91157984	91158143	9,4,15	0,1,0	5,13,9	4,2,0	179	125	0.0464707712185	1.0,0.736,1.0	0.466,0.819,1.0	0.15
